# Supplementary material for: X-ray diffraction images for two membrane protein crystals presenting high anisotropy; the B. subtilis ABC transporter BmrA and the S. pneumoniae NADPH oxidase
Source: IUCrdata. 2025 Jul 4;10(Pt 7):x250591. doi: 10.1107/S2414314625005917 (PMC12326463; doi:10.1107/S2414314625005917)
Supplement: Supplementary file 1 [file x-10-x250591-img1.cif]

#\#CIF_2.0
# CIF converted from DIALS .expt file
# Conversion routine version 0.1
data_14894181_helical

_database.dataset_doi       '10.5281/zenodo.14894181'
_audit.block_code                   SOLEIL-PX2
_audit.update_record         '2025-03-07 Updated by the editor'

_diffrn_source.beamline     PX2
_diffrn_source.facility     SOLEIL

_diffrn_radiation_wavelength.id    1
_diffrn_radiation_wavelength.value 0.9801121950149536
_diffrn_radiation.type             xray

_array_intensities.overload  65535

loop_
 _axis.id
 _axis.depends_on
 _axis.equipment
 _axis.type
 _axis.vector[1]
 _axis.vector[2]
 _axis.vector[3]
 _axis.offset[1]
 _axis.offset[2]
 _axis.offset[3]

  Omega        .           goniometer  rotation          1.0      0.0      0.0      0.0      0.0      0.0
  Trans        .           detector    translation         0        0       -1      0.0      0.0      0.0
  ele1_x       Trans       detector    translation       1.0      0.0      0.0 -111.23305116009688 114.54411139720011      0.0
  ele1_y       ele1_x      detector    translation       0.0     -1.0     -0.0      0.0      0.0      0.0

_diffrn_detector.id        DETECTOR
_diffrn_detector.diffrn_id DIFFRN

loop_
 _diffrn_detector_element.id
 _diffrn_detector_element.detector_id

  ELEMENT1    DETECTOR

loop_
 _diffrn_detector_axis.detector_id
 _diffrn_detector_axis.axis_id

  DETECTOR Trans


loop_
 _array_structure_list_axis.axis_id
 _array_structure_list_axis.axis_set_id
 _array_structure_list_axis.displacement
 _array_structure_list_axis.displacement_increment

  ele1_x    1      0.037500001781154424    0.07500000356230885
  ele1_y    2      0.037500001781154424    0.07500000356230885

loop_
 _array_structure_list.array_id
 _array_structure_list.axis_set_id
 _array_structure_list.direction
 _array_structure_list.index
 _array_structure_list.precedence
 _array_structure_list.dimension

  1            1          increasing              1 1 3110
  1            2          increasing              2 2 3269

loop_
 _diffrn_scan_axis.scan_id
 _diffrn_scan_axis.axis_id
 _diffrn_scan_axis.displacement_start
 _diffrn_scan_axis.displacement_increment
 _diffrn_scan_axis.displacement_range
 _diffrn_scan_axis.angle_start
 _diffrn_scan_axis.angle_increment
 _diffrn_scan_axis.angle_range

  SCAN01 Omega            .       .       .    0.00    0.10  360.00
  SCAN01 Trans       300.05     0.0     0.0       .       .       .

loop_
 _diffrn_scan.id
 _diffrn_scan.frame_id_start
 _diffrn_scan.frame_id_end
 _diffrn_scan.frames

  SCAN01 frm1 frm3600 3600

loop_
 _diffrn_scan_frame.frame_id
 _diffrn_scan_frame.scan_id
 _diffrn_scan_frame.frame_number
 _diffrn_scan_frame.integration_time

  frm1 SCAN01 1 0.025000007823109627
  frm2 SCAN01 2 0.025000007823109627
  frm3 SCAN01 3 0.025000007823109627
  frm4 SCAN01 4 0.025000007823109627
  frm5 SCAN01 5 0.025000007823109627
  frm6 SCAN01 6 0.025000007823109627
  frm7 SCAN01 7 0.025000007823109627
  frm8 SCAN01 8 0.025000007823109627
  frm9 SCAN01 9 0.025000007823109627
  frm10 SCAN01 10 0.025000007823109627
  frm11 SCAN01 11 0.025000007823109627
  frm12 SCAN01 12 0.025000007823109627
  frm13 SCAN01 13 0.025000007823109627
  frm14 SCAN01 14 0.025000007823109627
  frm15 SCAN01 15 0.025000007823109627
  frm16 SCAN01 16 0.025000007823109627
  frm17 SCAN01 17 0.025000007823109627
  frm18 SCAN01 18 0.025000007823109627
  frm19 SCAN01 19 0.025000007823109627
  frm20 SCAN01 20 0.025000007823109627
  frm21 SCAN01 21 0.025000007823109627
  frm22 SCAN01 22 0.025000007823109627
  frm23 SCAN01 23 0.025000007823109627
  frm24 SCAN01 24 0.025000007823109627
  frm25 SCAN01 25 0.025000007823109627
  frm26 SCAN01 26 0.025000007823109627
  frm27 SCAN01 27 0.025000007823109627
  frm28 SCAN01 28 0.025000007823109627
  frm29 SCAN01 29 0.025000007823109627
  frm30 SCAN01 30 0.025000007823109627
  frm31 SCAN01 31 0.025000007823109627
  frm32 SCAN01 32 0.025000007823109627
  frm33 SCAN01 33 0.025000007823109627
  frm34 SCAN01 34 0.025000007823109627
  frm35 SCAN01 35 0.025000007823109627
  frm36 SCAN01 36 0.025000007823109627
  frm37 SCAN01 37 0.025000007823109627
  frm38 SCAN01 38 0.025000007823109627
  frm39 SCAN01 39 0.025000007823109627
  frm40 SCAN01 40 0.025000007823109627
  frm41 SCAN01 41 0.025000007823109627
  frm42 SCAN01 42 0.025000007823109627
  frm43 SCAN01 43 0.025000007823109627
  frm44 SCAN01 44 0.025000007823109627
  frm45 SCAN01 45 0.025000007823109627
  frm46 SCAN01 46 0.025000007823109627
  frm47 SCAN01 47 0.025000007823109627
  frm48 SCAN01 48 0.025000007823109627
  frm49 SCAN01 49 0.025000007823109627
  frm50 SCAN01 50 0.025000007823109627
  frm51 SCAN01 51 0.025000007823109627
  frm52 SCAN01 52 0.025000007823109627
  frm53 SCAN01 53 0.025000007823109627
  frm54 SCAN01 54 0.025000007823109627
  frm55 SCAN01 55 0.025000007823109627
  frm56 SCAN01 56 0.025000007823109627
  frm57 SCAN01 57 0.025000007823109627
  frm58 SCAN01 58 0.025000007823109627
  frm59 SCAN01 59 0.025000007823109627
  frm60 SCAN01 60 0.025000007823109627
  frm61 SCAN01 61 0.025000007823109627
  frm62 SCAN01 62 0.025000007823109627
  frm63 SCAN01 63 0.025000007823109627
  frm64 SCAN01 64 0.025000007823109627
  frm65 SCAN01 65 0.025000007823109627
  frm66 SCAN01 66 0.025000007823109627
  frm67 SCAN01 67 0.025000007823109627
  frm68 SCAN01 68 0.025000007823109627
  frm69 SCAN01 69 0.025000007823109627
  frm70 SCAN01 70 0.025000007823109627
  frm71 SCAN01 71 0.025000007823109627
  frm72 SCAN01 72 0.025000007823109627
  frm73 SCAN01 73 0.025000007823109627
  frm74 SCAN01 74 0.025000007823109627
  frm75 SCAN01 75 0.025000007823109627
  frm76 SCAN01 76 0.025000007823109627
  frm77 SCAN01 77 0.025000007823109627
  frm78 SCAN01 78 0.025000007823109627
  frm79 SCAN01 79 0.025000007823109627
  frm80 SCAN01 80 0.025000007823109627
  frm81 SCAN01 81 0.025000007823109627
  frm82 SCAN01 82 0.025000007823109627
  frm83 SCAN01 83 0.025000007823109627
  frm84 SCAN01 84 0.025000007823109627
  frm85 SCAN01 85 0.025000007823109627
  frm86 SCAN01 86 0.025000007823109627
  frm87 SCAN01 87 0.025000007823109627
  frm88 SCAN01 88 0.025000007823109627
  frm89 SCAN01 89 0.025000007823109627
  frm90 SCAN01 90 0.025000007823109627
  frm91 SCAN01 91 0.025000007823109627
  frm92 SCAN01 92 0.025000007823109627
  frm93 SCAN01 93 0.025000007823109627
  frm94 SCAN01 94 0.025000007823109627
  frm95 SCAN01 95 0.025000007823109627
  frm96 SCAN01 96 0.025000007823109627
  frm97 SCAN01 97 0.025000007823109627
  frm98 SCAN01 98 0.025000007823109627
  frm99 SCAN01 99 0.025000007823109627
  frm100 SCAN01 100 0.025000007823109627
  frm101 SCAN01 101 0.025000007823109627
  frm102 SCAN01 102 0.025000007823109627
  frm103 SCAN01 103 0.025000007823109627
  frm104 SCAN01 104 0.025000007823109627
  frm105 SCAN01 105 0.025000007823109627
  frm106 SCAN01 106 0.025000007823109627
  frm107 SCAN01 107 0.025000007823109627
  frm108 SCAN01 108 0.025000007823109627
  frm109 SCAN01 109 0.025000007823109627
  frm110 SCAN01 110 0.025000007823109627
  frm111 SCAN01 111 0.025000007823109627
  frm112 SCAN01 112 0.025000007823109627
  frm113 SCAN01 113 0.025000007823109627
  frm114 SCAN01 114 0.025000007823109627
  frm115 SCAN01 115 0.025000007823109627
  frm116 SCAN01 116 0.025000007823109627
  frm117 SCAN01 117 0.025000007823109627
  frm118 SCAN01 118 0.025000007823109627
  frm119 SCAN01 119 0.025000007823109627
  frm120 SCAN01 120 0.025000007823109627
  frm121 SCAN01 121 0.025000007823109627
  frm122 SCAN01 122 0.025000007823109627
  frm123 SCAN01 123 0.025000007823109627
  frm124 SCAN01 124 0.025000007823109627
  frm125 SCAN01 125 0.025000007823109627
  frm126 SCAN01 126 0.025000007823109627
  frm127 SCAN01 127 0.025000007823109627
  frm128 SCAN01 128 0.025000007823109627
  frm129 SCAN01 129 0.025000007823109627
  frm130 SCAN01 130 0.025000007823109627
  frm131 SCAN01 131 0.025000007823109627
  frm132 SCAN01 132 0.025000007823109627
  frm133 SCAN01 133 0.025000007823109627
  frm134 SCAN01 134 0.025000007823109627
  frm135 SCAN01 135 0.025000007823109627
  frm136 SCAN01 136 0.025000007823109627
  frm137 SCAN01 137 0.025000007823109627
  frm138 SCAN01 138 0.025000007823109627
  frm139 SCAN01 139 0.025000007823109627
  frm140 SCAN01 140 0.025000007823109627
  frm141 SCAN01 141 0.025000007823109627
  frm142 SCAN01 142 0.025000007823109627
  frm143 SCAN01 143 0.025000007823109627
  frm144 SCAN01 144 0.025000007823109627
  frm145 SCAN01 145 0.025000007823109627
  frm146 SCAN01 146 0.025000007823109627
  frm147 SCAN01 147 0.025000007823109627
  frm148 SCAN01 148 0.025000007823109627
  frm149 SCAN01 149 0.025000007823109627
  frm150 SCAN01 150 0.025000007823109627
  frm151 SCAN01 151 0.025000007823109627
  frm152 SCAN01 152 0.025000007823109627
  frm153 SCAN01 153 0.025000007823109627
  frm154 SCAN01 154 0.025000007823109627
  frm155 SCAN01 155 0.025000007823109627
  frm156 SCAN01 156 0.025000007823109627
  frm157 SCAN01 157 0.025000007823109627
  frm158 SCAN01 158 0.025000007823109627
  frm159 SCAN01 159 0.025000007823109627
  frm160 SCAN01 160 0.025000007823109627
  frm161 SCAN01 161 0.025000007823109627
  frm162 SCAN01 162 0.025000007823109627
  frm163 SCAN01 163 0.025000007823109627
  frm164 SCAN01 164 0.025000007823109627
  frm165 SCAN01 165 0.025000007823109627
  frm166 SCAN01 166 0.025000007823109627
  frm167 SCAN01 167 0.025000007823109627
  frm168 SCAN01 168 0.025000007823109627
  frm169 SCAN01 169 0.025000007823109627
  frm170 SCAN01 170 0.025000007823109627
  frm171 SCAN01 171 0.025000007823109627
  frm172 SCAN01 172 0.025000007823109627
  frm173 SCAN01 173 0.025000007823109627
  frm174 SCAN01 174 0.025000007823109627
  frm175 SCAN01 175 0.025000007823109627
  frm176 SCAN01 176 0.025000007823109627
  frm177 SCAN01 177 0.025000007823109627
  frm178 SCAN01 178 0.025000007823109627
  frm179 SCAN01 179 0.025000007823109627
  frm180 SCAN01 180 0.025000007823109627
  frm181 SCAN01 181 0.025000007823109627
  frm182 SCAN01 182 0.025000007823109627
  frm183 SCAN01 183 0.025000007823109627
  frm184 SCAN01 184 0.025000007823109627
  frm185 SCAN01 185 0.025000007823109627
  frm186 SCAN01 186 0.025000007823109627
  frm187 SCAN01 187 0.025000007823109627
  frm188 SCAN01 188 0.025000007823109627
  frm189 SCAN01 189 0.025000007823109627
  frm190 SCAN01 190 0.025000007823109627
  frm191 SCAN01 191 0.025000007823109627
  frm192 SCAN01 192 0.025000007823109627
  frm193 SCAN01 193 0.025000007823109627
  frm194 SCAN01 194 0.025000007823109627
  frm195 SCAN01 195 0.025000007823109627
  frm196 SCAN01 196 0.025000007823109627
  frm197 SCAN01 197 0.025000007823109627
  frm198 SCAN01 198 0.025000007823109627
  frm199 SCAN01 199 0.025000007823109627
  frm200 SCAN01 200 0.025000007823109627
  frm201 SCAN01 201 0.025000007823109627
  frm202 SCAN01 202 0.025000007823109627
  frm203 SCAN01 203 0.025000007823109627
  frm204 SCAN01 204 0.025000007823109627
  frm205 SCAN01 205 0.025000007823109627
  frm206 SCAN01 206 0.025000007823109627
  frm207 SCAN01 207 0.025000007823109627
  frm208 SCAN01 208 0.025000007823109627
  frm209 SCAN01 209 0.025000007823109627
  frm210 SCAN01 210 0.025000007823109627
  frm211 SCAN01 211 0.025000007823109627
  frm212 SCAN01 212 0.025000007823109627
  frm213 SCAN01 213 0.025000007823109627
  frm214 SCAN01 214 0.025000007823109627
  frm215 SCAN01 215 0.025000007823109627
  frm216 SCAN01 216 0.025000007823109627
  frm217 SCAN01 217 0.025000007823109627
  frm218 SCAN01 218 0.025000007823109627
  frm219 SCAN01 219 0.025000007823109627
  frm220 SCAN01 220 0.025000007823109627
  frm221 SCAN01 221 0.025000007823109627
  frm222 SCAN01 222 0.025000007823109627
  frm223 SCAN01 223 0.025000007823109627
  frm224 SCAN01 224 0.025000007823109627
  frm225 SCAN01 225 0.025000007823109627
  frm226 SCAN01 226 0.025000007823109627
  frm227 SCAN01 227 0.025000007823109627
  frm228 SCAN01 228 0.025000007823109627
  frm229 SCAN01 229 0.025000007823109627
  frm230 SCAN01 230 0.025000007823109627
  frm231 SCAN01 231 0.025000007823109627
  frm232 SCAN01 232 0.025000007823109627
  frm233 SCAN01 233 0.025000007823109627
  frm234 SCAN01 234 0.025000007823109627
  frm235 SCAN01 235 0.025000007823109627
  frm236 SCAN01 236 0.025000007823109627
  frm237 SCAN01 237 0.025000007823109627
  frm238 SCAN01 238 0.025000007823109627
  frm239 SCAN01 239 0.025000007823109627
  frm240 SCAN01 240 0.025000007823109627
  frm241 SCAN01 241 0.025000007823109627
  frm242 SCAN01 242 0.025000007823109627
  frm243 SCAN01 243 0.025000007823109627
  frm244 SCAN01 244 0.025000007823109627
  frm245 SCAN01 245 0.025000007823109627
  frm246 SCAN01 246 0.025000007823109627
  frm247 SCAN01 247 0.025000007823109627
  frm248 SCAN01 248 0.025000007823109627
  frm249 SCAN01 249 0.025000007823109627
  frm250 SCAN01 250 0.025000007823109627
  frm251 SCAN01 251 0.025000007823109627
  frm252 SCAN01 252 0.025000007823109627
  frm253 SCAN01 253 0.025000007823109627
  frm254 SCAN01 254 0.025000007823109627
  frm255 SCAN01 255 0.025000007823109627
  frm256 SCAN01 256 0.025000007823109627
  frm257 SCAN01 257 0.025000007823109627
  frm258 SCAN01 258 0.025000007823109627
  frm259 SCAN01 259 0.025000007823109627
  frm260 SCAN01 260 0.025000007823109627
  frm261 SCAN01 261 0.025000007823109627
  frm262 SCAN01 262 0.025000007823109627
  frm263 SCAN01 263 0.025000007823109627
  frm264 SCAN01 264 0.025000007823109627
  frm265 SCAN01 265 0.025000007823109627
  frm266 SCAN01 266 0.025000007823109627
  frm267 SCAN01 267 0.025000007823109627
  frm268 SCAN01 268 0.025000007823109627
  frm269 SCAN01 269 0.025000007823109627
  frm270 SCAN01 270 0.025000007823109627
  frm271 SCAN01 271 0.025000007823109627
  frm272 SCAN01 272 0.025000007823109627
  frm273 SCAN01 273 0.025000007823109627
  frm274 SCAN01 274 0.025000007823109627
  frm275 SCAN01 275 0.025000007823109627
  frm276 SCAN01 276 0.025000007823109627
  frm277 SCAN01 277 0.025000007823109627
  frm278 SCAN01 278 0.025000007823109627
  frm279 SCAN01 279 0.025000007823109627
  frm280 SCAN01 280 0.025000007823109627
  frm281 SCAN01 281 0.025000007823109627
  frm282 SCAN01 282 0.025000007823109627
  frm283 SCAN01 283 0.025000007823109627
  frm284 SCAN01 284 0.025000007823109627
  frm285 SCAN01 285 0.025000007823109627
  frm286 SCAN01 286 0.025000007823109627
  frm287 SCAN01 287 0.025000007823109627
  frm288 SCAN01 288 0.025000007823109627
  frm289 SCAN01 289 0.025000007823109627
  frm290 SCAN01 290 0.025000007823109627
  frm291 SCAN01 291 0.025000007823109627
  frm292 SCAN01 292 0.025000007823109627
  frm293 SCAN01 293 0.025000007823109627
  frm294 SCAN01 294 0.025000007823109627
  frm295 SCAN01 295 0.025000007823109627
  frm296 SCAN01 296 0.025000007823109627
  frm297 SCAN01 297 0.025000007823109627
  frm298 SCAN01 298 0.025000007823109627
  frm299 SCAN01 299 0.025000007823109627
  frm300 SCAN01 300 0.025000007823109627
  frm301 SCAN01 301 0.025000007823109627
  frm302 SCAN01 302 0.025000007823109627
  frm303 SCAN01 303 0.025000007823109627
  frm304 SCAN01 304 0.025000007823109627
  frm305 SCAN01 305 0.025000007823109627
  frm306 SCAN01 306 0.025000007823109627
  frm307 SCAN01 307 0.025000007823109627
  frm308 SCAN01 308 0.025000007823109627
  frm309 SCAN01 309 0.025000007823109627
  frm310 SCAN01 310 0.025000007823109627
  frm311 SCAN01 311 0.025000007823109627
  frm312 SCAN01 312 0.025000007823109627
  frm313 SCAN01 313 0.025000007823109627
  frm314 SCAN01 314 0.025000007823109627
  frm315 SCAN01 315 0.025000007823109627
  frm316 SCAN01 316 0.025000007823109627
  frm317 SCAN01 317 0.025000007823109627
  frm318 SCAN01 318 0.025000007823109627
  frm319 SCAN01 319 0.025000007823109627
  frm320 SCAN01 320 0.025000007823109627
  frm321 SCAN01 321 0.025000007823109627
  frm322 SCAN01 322 0.025000007823109627
  frm323 SCAN01 323 0.025000007823109627
  frm324 SCAN01 324 0.025000007823109627
  frm325 SCAN01 325 0.025000007823109627
  frm326 SCAN01 326 0.025000007823109627
  frm327 SCAN01 327 0.025000007823109627
  frm328 SCAN01 328 0.025000007823109627
  frm329 SCAN01 329 0.025000007823109627
  frm330 SCAN01 330 0.025000007823109627
  frm331 SCAN01 331 0.025000007823109627
  frm332 SCAN01 332 0.025000007823109627
  frm333 SCAN01 333 0.025000007823109627
  frm334 SCAN01 334 0.025000007823109627
  frm335 SCAN01 335 0.025000007823109627
  frm336 SCAN01 336 0.025000007823109627
  frm337 SCAN01 337 0.025000007823109627
  frm338 SCAN01 338 0.025000007823109627
  frm339 SCAN01 339 0.025000007823109627
  frm340 SCAN01 340 0.025000007823109627
  frm341 SCAN01 341 0.025000007823109627
  frm342 SCAN01 342 0.025000007823109627
  frm343 SCAN01 343 0.025000007823109627
  frm344 SCAN01 344 0.025000007823109627
  frm345 SCAN01 345 0.025000007823109627
  frm346 SCAN01 346 0.025000007823109627
  frm347 SCAN01 347 0.025000007823109627
  frm348 SCAN01 348 0.025000007823109627
  frm349 SCAN01 349 0.025000007823109627
  frm350 SCAN01 350 0.025000007823109627
  frm351 SCAN01 351 0.025000007823109627
  frm352 SCAN01 352 0.025000007823109627
  frm353 SCAN01 353 0.025000007823109627
  frm354 SCAN01 354 0.025000007823109627
  frm355 SCAN01 355 0.025000007823109627
  frm356 SCAN01 356 0.025000007823109627
  frm357 SCAN01 357 0.025000007823109627
  frm358 SCAN01 358 0.025000007823109627
  frm359 SCAN01 359 0.025000007823109627
  frm360 SCAN01 360 0.025000007823109627
  frm361 SCAN01 361 0.025000007823109627
  frm362 SCAN01 362 0.025000007823109627
  frm363 SCAN01 363 0.025000007823109627
  frm364 SCAN01 364 0.025000007823109627
  frm365 SCAN01 365 0.025000007823109627
  frm366 SCAN01 366 0.025000007823109627
  frm367 SCAN01 367 0.025000007823109627
  frm368 SCAN01 368 0.025000007823109627
  frm369 SCAN01 369 0.025000007823109627
  frm370 SCAN01 370 0.025000007823109627
  frm371 SCAN01 371 0.025000007823109627
  frm372 SCAN01 372 0.025000007823109627
  frm373 SCAN01 373 0.025000007823109627
  frm374 SCAN01 374 0.025000007823109627
  frm375 SCAN01 375 0.025000007823109627
  frm376 SCAN01 376 0.025000007823109627
  frm377 SCAN01 377 0.025000007823109627
  frm378 SCAN01 378 0.025000007823109627
  frm379 SCAN01 379 0.025000007823109627
  frm380 SCAN01 380 0.025000007823109627
  frm381 SCAN01 381 0.025000007823109627
  frm382 SCAN01 382 0.025000007823109627
  frm383 SCAN01 383 0.025000007823109627
  frm384 SCAN01 384 0.025000007823109627
  frm385 SCAN01 385 0.025000007823109627
  frm386 SCAN01 386 0.025000007823109627
  frm387 SCAN01 387 0.025000007823109627
  frm388 SCAN01 388 0.025000007823109627
  frm389 SCAN01 389 0.025000007823109627
  frm390 SCAN01 390 0.025000007823109627
  frm391 SCAN01 391 0.025000007823109627
  frm392 SCAN01 392 0.025000007823109627
  frm393 SCAN01 393 0.025000007823109627
  frm394 SCAN01 394 0.025000007823109627
  frm395 SCAN01 395 0.025000007823109627
  frm396 SCAN01 396 0.025000007823109627
  frm397 SCAN01 397 0.025000007823109627
  frm398 SCAN01 398 0.025000007823109627
  frm399 SCAN01 399 0.025000007823109627
  frm400 SCAN01 400 0.025000007823109627
  frm401 SCAN01 401 0.025000007823109627
  frm402 SCAN01 402 0.025000007823109627
  frm403 SCAN01 403 0.025000007823109627
  frm404 SCAN01 404 0.025000007823109627
  frm405 SCAN01 405 0.025000007823109627
  frm406 SCAN01 406 0.025000007823109627
  frm407 SCAN01 407 0.025000007823109627
  frm408 SCAN01 408 0.025000007823109627
  frm409 SCAN01 409 0.025000007823109627
  frm410 SCAN01 410 0.025000007823109627
  frm411 SCAN01 411 0.025000007823109627
  frm412 SCAN01 412 0.025000007823109627
  frm413 SCAN01 413 0.025000007823109627
  frm414 SCAN01 414 0.025000007823109627
  frm415 SCAN01 415 0.025000007823109627
  frm416 SCAN01 416 0.025000007823109627
  frm417 SCAN01 417 0.025000007823109627
  frm418 SCAN01 418 0.025000007823109627
  frm419 SCAN01 419 0.025000007823109627
  frm420 SCAN01 420 0.025000007823109627
  frm421 SCAN01 421 0.025000007823109627
  frm422 SCAN01 422 0.025000007823109627
  frm423 SCAN01 423 0.025000007823109627
  frm424 SCAN01 424 0.025000007823109627
  frm425 SCAN01 425 0.025000007823109627
  frm426 SCAN01 426 0.025000007823109627
  frm427 SCAN01 427 0.025000007823109627
  frm428 SCAN01 428 0.025000007823109627
  frm429 SCAN01 429 0.025000007823109627
  frm430 SCAN01 430 0.025000007823109627
  frm431 SCAN01 431 0.025000007823109627
  frm432 SCAN01 432 0.025000007823109627
  frm433 SCAN01 433 0.025000007823109627
  frm434 SCAN01 434 0.025000007823109627
  frm435 SCAN01 435 0.025000007823109627
  frm436 SCAN01 436 0.025000007823109627
  frm437 SCAN01 437 0.025000007823109627
  frm438 SCAN01 438 0.025000007823109627
  frm439 SCAN01 439 0.025000007823109627
  frm440 SCAN01 440 0.025000007823109627
  frm441 SCAN01 441 0.025000007823109627
  frm442 SCAN01 442 0.025000007823109627
  frm443 SCAN01 443 0.025000007823109627
  frm444 SCAN01 444 0.025000007823109627
  frm445 SCAN01 445 0.025000007823109627
  frm446 SCAN01 446 0.025000007823109627
  frm447 SCAN01 447 0.025000007823109627
  frm448 SCAN01 448 0.025000007823109627
  frm449 SCAN01 449 0.025000007823109627
  frm450 SCAN01 450 0.025000007823109627
  frm451 SCAN01 451 0.025000007823109627
  frm452 SCAN01 452 0.025000007823109627
  frm453 SCAN01 453 0.025000007823109627
  frm454 SCAN01 454 0.025000007823109627
  frm455 SCAN01 455 0.025000007823109627
  frm456 SCAN01 456 0.025000007823109627
  frm457 SCAN01 457 0.025000007823109627
  frm458 SCAN01 458 0.025000007823109627
  frm459 SCAN01 459 0.025000007823109627
  frm460 SCAN01 460 0.025000007823109627
  frm461 SCAN01 461 0.025000007823109627
  frm462 SCAN01 462 0.025000007823109627
  frm463 SCAN01 463 0.025000007823109627
  frm464 SCAN01 464 0.025000007823109627
  frm465 SCAN01 465 0.025000007823109627
  frm466 SCAN01 466 0.025000007823109627
  frm467 SCAN01 467 0.025000007823109627
  frm468 SCAN01 468 0.025000007823109627
  frm469 SCAN01 469 0.025000007823109627
  frm470 SCAN01 470 0.025000007823109627
  frm471 SCAN01 471 0.025000007823109627
  frm472 SCAN01 472 0.025000007823109627
  frm473 SCAN01 473 0.025000007823109627
  frm474 SCAN01 474 0.025000007823109627
  frm475 SCAN01 475 0.025000007823109627
  frm476 SCAN01 476 0.025000007823109627
  frm477 SCAN01 477 0.025000007823109627
  frm478 SCAN01 478 0.025000007823109627
  frm479 SCAN01 479 0.025000007823109627
  frm480 SCAN01 480 0.025000007823109627
  frm481 SCAN01 481 0.025000007823109627
  frm482 SCAN01 482 0.025000007823109627
  frm483 SCAN01 483 0.025000007823109627
  frm484 SCAN01 484 0.025000007823109627
  frm485 SCAN01 485 0.025000007823109627
  frm486 SCAN01 486 0.025000007823109627
  frm487 SCAN01 487 0.025000007823109627
  frm488 SCAN01 488 0.025000007823109627
  frm489 SCAN01 489 0.025000007823109627
  frm490 SCAN01 490 0.025000007823109627
  frm491 SCAN01 491 0.025000007823109627
  frm492 SCAN01 492 0.025000007823109627
  frm493 SCAN01 493 0.025000007823109627
  frm494 SCAN01 494 0.025000007823109627
  frm495 SCAN01 495 0.025000007823109627
  frm496 SCAN01 496 0.025000007823109627
  frm497 SCAN01 497 0.025000007823109627
  frm498 SCAN01 498 0.025000007823109627
  frm499 SCAN01 499 0.025000007823109627
  frm500 SCAN01 500 0.025000007823109627
  frm501 SCAN01 501 0.025000007823109627
  frm502 SCAN01 502 0.025000007823109627
  frm503 SCAN01 503 0.025000007823109627
  frm504 SCAN01 504 0.025000007823109627
  frm505 SCAN01 505 0.025000007823109627
  frm506 SCAN01 506 0.025000007823109627
  frm507 SCAN01 507 0.025000007823109627
  frm508 SCAN01 508 0.025000007823109627
  frm509 SCAN01 509 0.025000007823109627
  frm510 SCAN01 510 0.025000007823109627
  frm511 SCAN01 511 0.025000007823109627
  frm512 SCAN01 512 0.025000007823109627
  frm513 SCAN01 513 0.025000007823109627
  frm514 SCAN01 514 0.025000007823109627
  frm515 SCAN01 515 0.025000007823109627
  frm516 SCAN01 516 0.025000007823109627
  frm517 SCAN01 517 0.025000007823109627
  frm518 SCAN01 518 0.025000007823109627
  frm519 SCAN01 519 0.025000007823109627
  frm520 SCAN01 520 0.025000007823109627
  frm521 SCAN01 521 0.025000007823109627
  frm522 SCAN01 522 0.025000007823109627
  frm523 SCAN01 523 0.025000007823109627
  frm524 SCAN01 524 0.025000007823109627
  frm525 SCAN01 525 0.025000007823109627
  frm526 SCAN01 526 0.025000007823109627
  frm527 SCAN01 527 0.025000007823109627
  frm528 SCAN01 528 0.025000007823109627
  frm529 SCAN01 529 0.025000007823109627
  frm530 SCAN01 530 0.025000007823109627
  frm531 SCAN01 531 0.025000007823109627
  frm532 SCAN01 532 0.025000007823109627
  frm533 SCAN01 533 0.025000007823109627
  frm534 SCAN01 534 0.025000007823109627
  frm535 SCAN01 535 0.025000007823109627
  frm536 SCAN01 536 0.025000007823109627
  frm537 SCAN01 537 0.025000007823109627
  frm538 SCAN01 538 0.025000007823109627
  frm539 SCAN01 539 0.025000007823109627
  frm540 SCAN01 540 0.025000007823109627
  frm541 SCAN01 541 0.025000007823109627
  frm542 SCAN01 542 0.025000007823109627
  frm543 SCAN01 543 0.025000007823109627
  frm544 SCAN01 544 0.025000007823109627
  frm545 SCAN01 545 0.025000007823109627
  frm546 SCAN01 546 0.025000007823109627
  frm547 SCAN01 547 0.025000007823109627
  frm548 SCAN01 548 0.025000007823109627
  frm549 SCAN01 549 0.025000007823109627
  frm550 SCAN01 550 0.025000007823109627
  frm551 SCAN01 551 0.025000007823109627
  frm552 SCAN01 552 0.025000007823109627
  frm553 SCAN01 553 0.025000007823109627
  frm554 SCAN01 554 0.025000007823109627
  frm555 SCAN01 555 0.025000007823109627
  frm556 SCAN01 556 0.025000007823109627
  frm557 SCAN01 557 0.025000007823109627
  frm558 SCAN01 558 0.025000007823109627
  frm559 SCAN01 559 0.025000007823109627
  frm560 SCAN01 560 0.025000007823109627
  frm561 SCAN01 561 0.025000007823109627
  frm562 SCAN01 562 0.025000007823109627
  frm563 SCAN01 563 0.025000007823109627
  frm564 SCAN01 564 0.025000007823109627
  frm565 SCAN01 565 0.025000007823109627
  frm566 SCAN01 566 0.025000007823109627
  frm567 SCAN01 567 0.025000007823109627
  frm568 SCAN01 568 0.025000007823109627
  frm569 SCAN01 569 0.025000007823109627
  frm570 SCAN01 570 0.025000007823109627
  frm571 SCAN01 571 0.025000007823109627
  frm572 SCAN01 572 0.025000007823109627
  frm573 SCAN01 573 0.025000007823109627
  frm574 SCAN01 574 0.025000007823109627
  frm575 SCAN01 575 0.025000007823109627
  frm576 SCAN01 576 0.025000007823109627
  frm577 SCAN01 577 0.025000007823109627
  frm578 SCAN01 578 0.025000007823109627
  frm579 SCAN01 579 0.025000007823109627
  frm580 SCAN01 580 0.025000007823109627
  frm581 SCAN01 581 0.025000007823109627
  frm582 SCAN01 582 0.025000007823109627
  frm583 SCAN01 583 0.025000007823109627
  frm584 SCAN01 584 0.025000007823109627
  frm585 SCAN01 585 0.025000007823109627
  frm586 SCAN01 586 0.025000007823109627
  frm587 SCAN01 587 0.025000007823109627
  frm588 SCAN01 588 0.025000007823109627
  frm589 SCAN01 589 0.025000007823109627
  frm590 SCAN01 590 0.025000007823109627
  frm591 SCAN01 591 0.025000007823109627
  frm592 SCAN01 592 0.025000007823109627
  frm593 SCAN01 593 0.025000007823109627
  frm594 SCAN01 594 0.025000007823109627
  frm595 SCAN01 595 0.025000007823109627
  frm596 SCAN01 596 0.025000007823109627
  frm597 SCAN01 597 0.025000007823109627
  frm598 SCAN01 598 0.025000007823109627
  frm599 SCAN01 599 0.025000007823109627
  frm600 SCAN01 600 0.025000007823109627
  frm601 SCAN01 601 0.025000007823109627
  frm602 SCAN01 602 0.025000007823109627
  frm603 SCAN01 603 0.025000007823109627
  frm604 SCAN01 604 0.025000007823109627
  frm605 SCAN01 605 0.025000007823109627
  frm606 SCAN01 606 0.025000007823109627
  frm607 SCAN01 607 0.025000007823109627
  frm608 SCAN01 608 0.025000007823109627
  frm609 SCAN01 609 0.025000007823109627
  frm610 SCAN01 610 0.025000007823109627
  frm611 SCAN01 611 0.025000007823109627
  frm612 SCAN01 612 0.025000007823109627
  frm613 SCAN01 613 0.025000007823109627
  frm614 SCAN01 614 0.025000007823109627
  frm615 SCAN01 615 0.025000007823109627
  frm616 SCAN01 616 0.025000007823109627
  frm617 SCAN01 617 0.025000007823109627
  frm618 SCAN01 618 0.025000007823109627
  frm619 SCAN01 619 0.025000007823109627
  frm620 SCAN01 620 0.025000007823109627
  frm621 SCAN01 621 0.025000007823109627
  frm622 SCAN01 622 0.025000007823109627
  frm623 SCAN01 623 0.025000007823109627
  frm624 SCAN01 624 0.025000007823109627
  frm625 SCAN01 625 0.025000007823109627
  frm626 SCAN01 626 0.025000007823109627
  frm627 SCAN01 627 0.025000007823109627
  frm628 SCAN01 628 0.025000007823109627
  frm629 SCAN01 629 0.025000007823109627
  frm630 SCAN01 630 0.025000007823109627
  frm631 SCAN01 631 0.025000007823109627
  frm632 SCAN01 632 0.025000007823109627
  frm633 SCAN01 633 0.025000007823109627
  frm634 SCAN01 634 0.025000007823109627
  frm635 SCAN01 635 0.025000007823109627
  frm636 SCAN01 636 0.025000007823109627
  frm637 SCAN01 637 0.025000007823109627
  frm638 SCAN01 638 0.025000007823109627
  frm639 SCAN01 639 0.025000007823109627
  frm640 SCAN01 640 0.025000007823109627
  frm641 SCAN01 641 0.025000007823109627
  frm642 SCAN01 642 0.025000007823109627
  frm643 SCAN01 643 0.025000007823109627
  frm644 SCAN01 644 0.025000007823109627
  frm645 SCAN01 645 0.025000007823109627
  frm646 SCAN01 646 0.025000007823109627
  frm647 SCAN01 647 0.025000007823109627
  frm648 SCAN01 648 0.025000007823109627
  frm649 SCAN01 649 0.025000007823109627
  frm650 SCAN01 650 0.025000007823109627
  frm651 SCAN01 651 0.025000007823109627
  frm652 SCAN01 652 0.025000007823109627
  frm653 SCAN01 653 0.025000007823109627
  frm654 SCAN01 654 0.025000007823109627
  frm655 SCAN01 655 0.025000007823109627
  frm656 SCAN01 656 0.025000007823109627
  frm657 SCAN01 657 0.025000007823109627
  frm658 SCAN01 658 0.025000007823109627
  frm659 SCAN01 659 0.025000007823109627
  frm660 SCAN01 660 0.025000007823109627
  frm661 SCAN01 661 0.025000007823109627
  frm662 SCAN01 662 0.025000007823109627
  frm663 SCAN01 663 0.025000007823109627
  frm664 SCAN01 664 0.025000007823109627
  frm665 SCAN01 665 0.025000007823109627
  frm666 SCAN01 666 0.025000007823109627
  frm667 SCAN01 667 0.025000007823109627
  frm668 SCAN01 668 0.025000007823109627
  frm669 SCAN01 669 0.025000007823109627
  frm670 SCAN01 670 0.025000007823109627
  frm671 SCAN01 671 0.025000007823109627
  frm672 SCAN01 672 0.025000007823109627
  frm673 SCAN01 673 0.025000007823109627
  frm674 SCAN01 674 0.025000007823109627
  frm675 SCAN01 675 0.025000007823109627
  frm676 SCAN01 676 0.025000007823109627
  frm677 SCAN01 677 0.025000007823109627
  frm678 SCAN01 678 0.025000007823109627
  frm679 SCAN01 679 0.025000007823109627
  frm680 SCAN01 680 0.025000007823109627
  frm681 SCAN01 681 0.025000007823109627
  frm682 SCAN01 682 0.025000007823109627
  frm683 SCAN01 683 0.025000007823109627
  frm684 SCAN01 684 0.025000007823109627
  frm685 SCAN01 685 0.025000007823109627
  frm686 SCAN01 686 0.025000007823109627
  frm687 SCAN01 687 0.025000007823109627
  frm688 SCAN01 688 0.025000007823109627
  frm689 SCAN01 689 0.025000007823109627
  frm690 SCAN01 690 0.025000007823109627
  frm691 SCAN01 691 0.025000007823109627
  frm692 SCAN01 692 0.025000007823109627
  frm693 SCAN01 693 0.025000007823109627
  frm694 SCAN01 694 0.025000007823109627
  frm695 SCAN01 695 0.025000007823109627
  frm696 SCAN01 696 0.025000007823109627
  frm697 SCAN01 697 0.025000007823109627
  frm698 SCAN01 698 0.025000007823109627
  frm699 SCAN01 699 0.025000007823109627
  frm700 SCAN01 700 0.025000007823109627
  frm701 SCAN01 701 0.025000007823109627
  frm702 SCAN01 702 0.025000007823109627
  frm703 SCAN01 703 0.025000007823109627
  frm704 SCAN01 704 0.025000007823109627
  frm705 SCAN01 705 0.025000007823109627
  frm706 SCAN01 706 0.025000007823109627
  frm707 SCAN01 707 0.025000007823109627
  frm708 SCAN01 708 0.025000007823109627
  frm709 SCAN01 709 0.025000007823109627
  frm710 SCAN01 710 0.025000007823109627
  frm711 SCAN01 711 0.025000007823109627
  frm712 SCAN01 712 0.025000007823109627
  frm713 SCAN01 713 0.025000007823109627
  frm714 SCAN01 714 0.025000007823109627
  frm715 SCAN01 715 0.025000007823109627
  frm716 SCAN01 716 0.025000007823109627
  frm717 SCAN01 717 0.025000007823109627
  frm718 SCAN01 718 0.025000007823109627
  frm719 SCAN01 719 0.025000007823109627
  frm720 SCAN01 720 0.025000007823109627
  frm721 SCAN01 721 0.025000007823109627
  frm722 SCAN01 722 0.025000007823109627
  frm723 SCAN01 723 0.025000007823109627
  frm724 SCAN01 724 0.025000007823109627
  frm725 SCAN01 725 0.025000007823109627
  frm726 SCAN01 726 0.025000007823109627
  frm727 SCAN01 727 0.025000007823109627
  frm728 SCAN01 728 0.025000007823109627
  frm729 SCAN01 729 0.025000007823109627
  frm730 SCAN01 730 0.025000007823109627
  frm731 SCAN01 731 0.025000007823109627
  frm732 SCAN01 732 0.025000007823109627
  frm733 SCAN01 733 0.025000007823109627
  frm734 SCAN01 734 0.025000007823109627
  frm735 SCAN01 735 0.025000007823109627
  frm736 SCAN01 736 0.025000007823109627
  frm737 SCAN01 737 0.025000007823109627
  frm738 SCAN01 738 0.025000007823109627
  frm739 SCAN01 739 0.025000007823109627
  frm740 SCAN01 740 0.025000007823109627
  frm741 SCAN01 741 0.025000007823109627
  frm742 SCAN01 742 0.025000007823109627
  frm743 SCAN01 743 0.025000007823109627
  frm744 SCAN01 744 0.025000007823109627
  frm745 SCAN01 745 0.025000007823109627
  frm746 SCAN01 746 0.025000007823109627
  frm747 SCAN01 747 0.025000007823109627
  frm748 SCAN01 748 0.025000007823109627
  frm749 SCAN01 749 0.025000007823109627
  frm750 SCAN01 750 0.025000007823109627
  frm751 SCAN01 751 0.025000007823109627
  frm752 SCAN01 752 0.025000007823109627
  frm753 SCAN01 753 0.025000007823109627
  frm754 SCAN01 754 0.025000007823109627
  frm755 SCAN01 755 0.025000007823109627
  frm756 SCAN01 756 0.025000007823109627
  frm757 SCAN01 757 0.025000007823109627
  frm758 SCAN01 758 0.025000007823109627
  frm759 SCAN01 759 0.025000007823109627
  frm760 SCAN01 760 0.025000007823109627
  frm761 SCAN01 761 0.025000007823109627
  frm762 SCAN01 762 0.025000007823109627
  frm763 SCAN01 763 0.025000007823109627
  frm764 SCAN01 764 0.025000007823109627
  frm765 SCAN01 765 0.025000007823109627
  frm766 SCAN01 766 0.025000007823109627
  frm767 SCAN01 767 0.025000007823109627
  frm768 SCAN01 768 0.025000007823109627
  frm769 SCAN01 769 0.025000007823109627
  frm770 SCAN01 770 0.025000007823109627
  frm771 SCAN01 771 0.025000007823109627
  frm772 SCAN01 772 0.025000007823109627
  frm773 SCAN01 773 0.025000007823109627
  frm774 SCAN01 774 0.025000007823109627
  frm775 SCAN01 775 0.025000007823109627
  frm776 SCAN01 776 0.025000007823109627
  frm777 SCAN01 777 0.025000007823109627
  frm778 SCAN01 778 0.025000007823109627
  frm779 SCAN01 779 0.025000007823109627
  frm780 SCAN01 780 0.025000007823109627
  frm781 SCAN01 781 0.025000007823109627
  frm782 SCAN01 782 0.025000007823109627
  frm783 SCAN01 783 0.025000007823109627
  frm784 SCAN01 784 0.025000007823109627
  frm785 SCAN01 785 0.025000007823109627
  frm786 SCAN01 786 0.025000007823109627
  frm787 SCAN01 787 0.025000007823109627
  frm788 SCAN01 788 0.025000007823109627
  frm789 SCAN01 789 0.025000007823109627
  frm790 SCAN01 790 0.025000007823109627
  frm791 SCAN01 791 0.025000007823109627
  frm792 SCAN01 792 0.025000007823109627
  frm793 SCAN01 793 0.025000007823109627
  frm794 SCAN01 794 0.025000007823109627
  frm795 SCAN01 795 0.025000007823109627
  frm796 SCAN01 796 0.025000007823109627
  frm797 SCAN01 797 0.025000007823109627
  frm798 SCAN01 798 0.025000007823109627
  frm799 SCAN01 799 0.025000007823109627
  frm800 SCAN01 800 0.025000007823109627
  frm801 SCAN01 801 0.025000007823109627
  frm802 SCAN01 802 0.025000007823109627
  frm803 SCAN01 803 0.025000007823109627
  frm804 SCAN01 804 0.025000007823109627
  frm805 SCAN01 805 0.025000007823109627
  frm806 SCAN01 806 0.025000007823109627
  frm807 SCAN01 807 0.025000007823109627
  frm808 SCAN01 808 0.025000007823109627
  frm809 SCAN01 809 0.025000007823109627
  frm810 SCAN01 810 0.025000007823109627
  frm811 SCAN01 811 0.025000007823109627
  frm812 SCAN01 812 0.025000007823109627
  frm813 SCAN01 813 0.025000007823109627
  frm814 SCAN01 814 0.025000007823109627
  frm815 SCAN01 815 0.025000007823109627
  frm816 SCAN01 816 0.025000007823109627
  frm817 SCAN01 817 0.025000007823109627
  frm818 SCAN01 818 0.025000007823109627
  frm819 SCAN01 819 0.025000007823109627
  frm820 SCAN01 820 0.025000007823109627
  frm821 SCAN01 821 0.025000007823109627
  frm822 SCAN01 822 0.025000007823109627
  frm823 SCAN01 823 0.025000007823109627
  frm824 SCAN01 824 0.025000007823109627
  frm825 SCAN01 825 0.025000007823109627
  frm826 SCAN01 826 0.025000007823109627
  frm827 SCAN01 827 0.025000007823109627
  frm828 SCAN01 828 0.025000007823109627
  frm829 SCAN01 829 0.025000007823109627
  frm830 SCAN01 830 0.025000007823109627
  frm831 SCAN01 831 0.025000007823109627
  frm832 SCAN01 832 0.025000007823109627
  frm833 SCAN01 833 0.025000007823109627
  frm834 SCAN01 834 0.025000007823109627
  frm835 SCAN01 835 0.025000007823109627
  frm836 SCAN01 836 0.025000007823109627
  frm837 SCAN01 837 0.025000007823109627
  frm838 SCAN01 838 0.025000007823109627
  frm839 SCAN01 839 0.025000007823109627
  frm840 SCAN01 840 0.025000007823109627
  frm841 SCAN01 841 0.025000007823109627
  frm842 SCAN01 842 0.025000007823109627
  frm843 SCAN01 843 0.025000007823109627
  frm844 SCAN01 844 0.025000007823109627
  frm845 SCAN01 845 0.025000007823109627
  frm846 SCAN01 846 0.025000007823109627
  frm847 SCAN01 847 0.025000007823109627
  frm848 SCAN01 848 0.025000007823109627
  frm849 SCAN01 849 0.025000007823109627
  frm850 SCAN01 850 0.025000007823109627
  frm851 SCAN01 851 0.025000007823109627
  frm852 SCAN01 852 0.025000007823109627
  frm853 SCAN01 853 0.025000007823109627
  frm854 SCAN01 854 0.025000007823109627
  frm855 SCAN01 855 0.025000007823109627
  frm856 SCAN01 856 0.025000007823109627
  frm857 SCAN01 857 0.025000007823109627
  frm858 SCAN01 858 0.025000007823109627
  frm859 SCAN01 859 0.025000007823109627
  frm860 SCAN01 860 0.025000007823109627
  frm861 SCAN01 861 0.025000007823109627
  frm862 SCAN01 862 0.025000007823109627
  frm863 SCAN01 863 0.025000007823109627
  frm864 SCAN01 864 0.025000007823109627
  frm865 SCAN01 865 0.025000007823109627
  frm866 SCAN01 866 0.025000007823109627
  frm867 SCAN01 867 0.025000007823109627
  frm868 SCAN01 868 0.025000007823109627
  frm869 SCAN01 869 0.025000007823109627
  frm870 SCAN01 870 0.025000007823109627
  frm871 SCAN01 871 0.025000007823109627
  frm872 SCAN01 872 0.025000007823109627
  frm873 SCAN01 873 0.025000007823109627
  frm874 SCAN01 874 0.025000007823109627
  frm875 SCAN01 875 0.025000007823109627
  frm876 SCAN01 876 0.025000007823109627
  frm877 SCAN01 877 0.025000007823109627
  frm878 SCAN01 878 0.025000007823109627
  frm879 SCAN01 879 0.025000007823109627
  frm880 SCAN01 880 0.025000007823109627
  frm881 SCAN01 881 0.025000007823109627
  frm882 SCAN01 882 0.025000007823109627
  frm883 SCAN01 883 0.025000007823109627
  frm884 SCAN01 884 0.025000007823109627
  frm885 SCAN01 885 0.025000007823109627
  frm886 SCAN01 886 0.025000007823109627
  frm887 SCAN01 887 0.025000007823109627
  frm888 SCAN01 888 0.025000007823109627
  frm889 SCAN01 889 0.025000007823109627
  frm890 SCAN01 890 0.025000007823109627
  frm891 SCAN01 891 0.025000007823109627
  frm892 SCAN01 892 0.025000007823109627
  frm893 SCAN01 893 0.025000007823109627
  frm894 SCAN01 894 0.025000007823109627
  frm895 SCAN01 895 0.025000007823109627
  frm896 SCAN01 896 0.025000007823109627
  frm897 SCAN01 897 0.025000007823109627
  frm898 SCAN01 898 0.025000007823109627
  frm899 SCAN01 899 0.025000007823109627
  frm900 SCAN01 900 0.025000007823109627
  frm901 SCAN01 901 0.025000007823109627
  frm902 SCAN01 902 0.025000007823109627
  frm903 SCAN01 903 0.025000007823109627
  frm904 SCAN01 904 0.025000007823109627
  frm905 SCAN01 905 0.025000007823109627
  frm906 SCAN01 906 0.025000007823109627
  frm907 SCAN01 907 0.025000007823109627
  frm908 SCAN01 908 0.025000007823109627
  frm909 SCAN01 909 0.025000007823109627
  frm910 SCAN01 910 0.025000007823109627
  frm911 SCAN01 911 0.025000007823109627
  frm912 SCAN01 912 0.025000007823109627
  frm913 SCAN01 913 0.025000007823109627
  frm914 SCAN01 914 0.025000007823109627
  frm915 SCAN01 915 0.025000007823109627
  frm916 SCAN01 916 0.025000007823109627
  frm917 SCAN01 917 0.025000007823109627
  frm918 SCAN01 918 0.025000007823109627
  frm919 SCAN01 919 0.025000007823109627
  frm920 SCAN01 920 0.025000007823109627
  frm921 SCAN01 921 0.025000007823109627
  frm922 SCAN01 922 0.025000007823109627
  frm923 SCAN01 923 0.025000007823109627
  frm924 SCAN01 924 0.025000007823109627
  frm925 SCAN01 925 0.025000007823109627
  frm926 SCAN01 926 0.025000007823109627
  frm927 SCAN01 927 0.025000007823109627
  frm928 SCAN01 928 0.025000007823109627
  frm929 SCAN01 929 0.025000007823109627
  frm930 SCAN01 930 0.025000007823109627
  frm931 SCAN01 931 0.025000007823109627
  frm932 SCAN01 932 0.025000007823109627
  frm933 SCAN01 933 0.025000007823109627
  frm934 SCAN01 934 0.025000007823109627
  frm935 SCAN01 935 0.025000007823109627
  frm936 SCAN01 936 0.025000007823109627
  frm937 SCAN01 937 0.025000007823109627
  frm938 SCAN01 938 0.025000007823109627
  frm939 SCAN01 939 0.025000007823109627
  frm940 SCAN01 940 0.025000007823109627
  frm941 SCAN01 941 0.025000007823109627
  frm942 SCAN01 942 0.025000007823109627
  frm943 SCAN01 943 0.025000007823109627
  frm944 SCAN01 944 0.025000007823109627
  frm945 SCAN01 945 0.025000007823109627
  frm946 SCAN01 946 0.025000007823109627
  frm947 SCAN01 947 0.025000007823109627
  frm948 SCAN01 948 0.025000007823109627
  frm949 SCAN01 949 0.025000007823109627
  frm950 SCAN01 950 0.025000007823109627
  frm951 SCAN01 951 0.025000007823109627
  frm952 SCAN01 952 0.025000007823109627
  frm953 SCAN01 953 0.025000007823109627
  frm954 SCAN01 954 0.025000007823109627
  frm955 SCAN01 955 0.025000007823109627
  frm956 SCAN01 956 0.025000007823109627
  frm957 SCAN01 957 0.025000007823109627
  frm958 SCAN01 958 0.025000007823109627
  frm959 SCAN01 959 0.025000007823109627
  frm960 SCAN01 960 0.025000007823109627
  frm961 SCAN01 961 0.025000007823109627
  frm962 SCAN01 962 0.025000007823109627
  frm963 SCAN01 963 0.025000007823109627
  frm964 SCAN01 964 0.025000007823109627
  frm965 SCAN01 965 0.025000007823109627
  frm966 SCAN01 966 0.025000007823109627
  frm967 SCAN01 967 0.025000007823109627
  frm968 SCAN01 968 0.025000007823109627
  frm969 SCAN01 969 0.025000007823109627
  frm970 SCAN01 970 0.025000007823109627
  frm971 SCAN01 971 0.025000007823109627
  frm972 SCAN01 972 0.025000007823109627
  frm973 SCAN01 973 0.025000007823109627
  frm974 SCAN01 974 0.025000007823109627
  frm975 SCAN01 975 0.025000007823109627
  frm976 SCAN01 976 0.025000007823109627
  frm977 SCAN01 977 0.025000007823109627
  frm978 SCAN01 978 0.025000007823109627
  frm979 SCAN01 979 0.025000007823109627
  frm980 SCAN01 980 0.025000007823109627
  frm981 SCAN01 981 0.025000007823109627
  frm982 SCAN01 982 0.025000007823109627
  frm983 SCAN01 983 0.025000007823109627
  frm984 SCAN01 984 0.025000007823109627
  frm985 SCAN01 985 0.025000007823109627
  frm986 SCAN01 986 0.025000007823109627
  frm987 SCAN01 987 0.025000007823109627
  frm988 SCAN01 988 0.025000007823109627
  frm989 SCAN01 989 0.025000007823109627
  frm990 SCAN01 990 0.025000007823109627
  frm991 SCAN01 991 0.025000007823109627
  frm992 SCAN01 992 0.025000007823109627
  frm993 SCAN01 993 0.025000007823109627
  frm994 SCAN01 994 0.025000007823109627
  frm995 SCAN01 995 0.025000007823109627
  frm996 SCAN01 996 0.025000007823109627
  frm997 SCAN01 997 0.025000007823109627
  frm998 SCAN01 998 0.025000007823109627
  frm999 SCAN01 999 0.025000007823109627
  frm1000 SCAN01 1000 0.025000007823109627
  frm1001 SCAN01 1001 0.025000007823109627
  frm1002 SCAN01 1002 0.025000007823109627
  frm1003 SCAN01 1003 0.025000007823109627
  frm1004 SCAN01 1004 0.025000007823109627
  frm1005 SCAN01 1005 0.025000007823109627
  frm1006 SCAN01 1006 0.025000007823109627
  frm1007 SCAN01 1007 0.025000007823109627
  frm1008 SCAN01 1008 0.025000007823109627
  frm1009 SCAN01 1009 0.025000007823109627
  frm1010 SCAN01 1010 0.025000007823109627
  frm1011 SCAN01 1011 0.025000007823109627
  frm1012 SCAN01 1012 0.025000007823109627
  frm1013 SCAN01 1013 0.025000007823109627
  frm1014 SCAN01 1014 0.025000007823109627
  frm1015 SCAN01 1015 0.025000007823109627
  frm1016 SCAN01 1016 0.025000007823109627
  frm1017 SCAN01 1017 0.025000007823109627
  frm1018 SCAN01 1018 0.025000007823109627
  frm1019 SCAN01 1019 0.025000007823109627
  frm1020 SCAN01 1020 0.025000007823109627
  frm1021 SCAN01 1021 0.025000007823109627
  frm1022 SCAN01 1022 0.025000007823109627
  frm1023 SCAN01 1023 0.025000007823109627
  frm1024 SCAN01 1024 0.025000007823109627
  frm1025 SCAN01 1025 0.025000007823109627
  frm1026 SCAN01 1026 0.025000007823109627
  frm1027 SCAN01 1027 0.025000007823109627
  frm1028 SCAN01 1028 0.025000007823109627
  frm1029 SCAN01 1029 0.025000007823109627
  frm1030 SCAN01 1030 0.025000007823109627
  frm1031 SCAN01 1031 0.025000007823109627
  frm1032 SCAN01 1032 0.025000007823109627
  frm1033 SCAN01 1033 0.025000007823109627
  frm1034 SCAN01 1034 0.025000007823109627
  frm1035 SCAN01 1035 0.025000007823109627
  frm1036 SCAN01 1036 0.025000007823109627
  frm1037 SCAN01 1037 0.025000007823109627
  frm1038 SCAN01 1038 0.025000007823109627
  frm1039 SCAN01 1039 0.025000007823109627
  frm1040 SCAN01 1040 0.025000007823109627
  frm1041 SCAN01 1041 0.025000007823109627
  frm1042 SCAN01 1042 0.025000007823109627
  frm1043 SCAN01 1043 0.025000007823109627
  frm1044 SCAN01 1044 0.025000007823109627
  frm1045 SCAN01 1045 0.025000007823109627
  frm1046 SCAN01 1046 0.025000007823109627
  frm1047 SCAN01 1047 0.025000007823109627
  frm1048 SCAN01 1048 0.025000007823109627
  frm1049 SCAN01 1049 0.025000007823109627
  frm1050 SCAN01 1050 0.025000007823109627
  frm1051 SCAN01 1051 0.025000007823109627
  frm1052 SCAN01 1052 0.025000007823109627
  frm1053 SCAN01 1053 0.025000007823109627
  frm1054 SCAN01 1054 0.025000007823109627
  frm1055 SCAN01 1055 0.025000007823109627
  frm1056 SCAN01 1056 0.025000007823109627
  frm1057 SCAN01 1057 0.025000007823109627
  frm1058 SCAN01 1058 0.025000007823109627
  frm1059 SCAN01 1059 0.025000007823109627
  frm1060 SCAN01 1060 0.025000007823109627
  frm1061 SCAN01 1061 0.025000007823109627
  frm1062 SCAN01 1062 0.025000007823109627
  frm1063 SCAN01 1063 0.025000007823109627
  frm1064 SCAN01 1064 0.025000007823109627
  frm1065 SCAN01 1065 0.025000007823109627
  frm1066 SCAN01 1066 0.025000007823109627
  frm1067 SCAN01 1067 0.025000007823109627
  frm1068 SCAN01 1068 0.025000007823109627
  frm1069 SCAN01 1069 0.025000007823109627
  frm1070 SCAN01 1070 0.025000007823109627
  frm1071 SCAN01 1071 0.025000007823109627
  frm1072 SCAN01 1072 0.025000007823109627
  frm1073 SCAN01 1073 0.025000007823109627
  frm1074 SCAN01 1074 0.025000007823109627
  frm1075 SCAN01 1075 0.025000007823109627
  frm1076 SCAN01 1076 0.025000007823109627
  frm1077 SCAN01 1077 0.025000007823109627
  frm1078 SCAN01 1078 0.025000007823109627
  frm1079 SCAN01 1079 0.025000007823109627
  frm1080 SCAN01 1080 0.025000007823109627
  frm1081 SCAN01 1081 0.025000007823109627
  frm1082 SCAN01 1082 0.025000007823109627
  frm1083 SCAN01 1083 0.025000007823109627
  frm1084 SCAN01 1084 0.025000007823109627
  frm1085 SCAN01 1085 0.025000007823109627
  frm1086 SCAN01 1086 0.025000007823109627
  frm1087 SCAN01 1087 0.025000007823109627
  frm1088 SCAN01 1088 0.025000007823109627
  frm1089 SCAN01 1089 0.025000007823109627
  frm1090 SCAN01 1090 0.025000007823109627
  frm1091 SCAN01 1091 0.025000007823109627
  frm1092 SCAN01 1092 0.025000007823109627
  frm1093 SCAN01 1093 0.025000007823109627
  frm1094 SCAN01 1094 0.025000007823109627
  frm1095 SCAN01 1095 0.025000007823109627
  frm1096 SCAN01 1096 0.025000007823109627
  frm1097 SCAN01 1097 0.025000007823109627
  frm1098 SCAN01 1098 0.025000007823109627
  frm1099 SCAN01 1099 0.025000007823109627
  frm1100 SCAN01 1100 0.025000007823109627
  frm1101 SCAN01 1101 0.025000007823109627
  frm1102 SCAN01 1102 0.025000007823109627
  frm1103 SCAN01 1103 0.025000007823109627
  frm1104 SCAN01 1104 0.025000007823109627
  frm1105 SCAN01 1105 0.025000007823109627
  frm1106 SCAN01 1106 0.025000007823109627
  frm1107 SCAN01 1107 0.025000007823109627
  frm1108 SCAN01 1108 0.025000007823109627
  frm1109 SCAN01 1109 0.025000007823109627
  frm1110 SCAN01 1110 0.025000007823109627
  frm1111 SCAN01 1111 0.025000007823109627
  frm1112 SCAN01 1112 0.025000007823109627
  frm1113 SCAN01 1113 0.025000007823109627
  frm1114 SCAN01 1114 0.025000007823109627
  frm1115 SCAN01 1115 0.025000007823109627
  frm1116 SCAN01 1116 0.025000007823109627
  frm1117 SCAN01 1117 0.025000007823109627
  frm1118 SCAN01 1118 0.025000007823109627
  frm1119 SCAN01 1119 0.025000007823109627
  frm1120 SCAN01 1120 0.025000007823109627
  frm1121 SCAN01 1121 0.025000007823109627
  frm1122 SCAN01 1122 0.025000007823109627
  frm1123 SCAN01 1123 0.025000007823109627
  frm1124 SCAN01 1124 0.025000007823109627
  frm1125 SCAN01 1125 0.025000007823109627
  frm1126 SCAN01 1126 0.025000007823109627
  frm1127 SCAN01 1127 0.025000007823109627
  frm1128 SCAN01 1128 0.025000007823109627
  frm1129 SCAN01 1129 0.025000007823109627
  frm1130 SCAN01 1130 0.025000007823109627
  frm1131 SCAN01 1131 0.025000007823109627
  frm1132 SCAN01 1132 0.025000007823109627
  frm1133 SCAN01 1133 0.025000007823109627
  frm1134 SCAN01 1134 0.025000007823109627
  frm1135 SCAN01 1135 0.025000007823109627
  frm1136 SCAN01 1136 0.025000007823109627
  frm1137 SCAN01 1137 0.025000007823109627
  frm1138 SCAN01 1138 0.025000007823109627
  frm1139 SCAN01 1139 0.025000007823109627
  frm1140 SCAN01 1140 0.025000007823109627
  frm1141 SCAN01 1141 0.025000007823109627
  frm1142 SCAN01 1142 0.025000007823109627
  frm1143 SCAN01 1143 0.025000007823109627
  frm1144 SCAN01 1144 0.025000007823109627
  frm1145 SCAN01 1145 0.025000007823109627
  frm1146 SCAN01 1146 0.025000007823109627
  frm1147 SCAN01 1147 0.025000007823109627
  frm1148 SCAN01 1148 0.025000007823109627
  frm1149 SCAN01 1149 0.025000007823109627
  frm1150 SCAN01 1150 0.025000007823109627
  frm1151 SCAN01 1151 0.025000007823109627
  frm1152 SCAN01 1152 0.025000007823109627
  frm1153 SCAN01 1153 0.025000007823109627
  frm1154 SCAN01 1154 0.025000007823109627
  frm1155 SCAN01 1155 0.025000007823109627
  frm1156 SCAN01 1156 0.025000007823109627
  frm1157 SCAN01 1157 0.025000007823109627
  frm1158 SCAN01 1158 0.025000007823109627
  frm1159 SCAN01 1159 0.025000007823109627
  frm1160 SCAN01 1160 0.025000007823109627
  frm1161 SCAN01 1161 0.025000007823109627
  frm1162 SCAN01 1162 0.025000007823109627
  frm1163 SCAN01 1163 0.025000007823109627
  frm1164 SCAN01 1164 0.025000007823109627
  frm1165 SCAN01 1165 0.025000007823109627
  frm1166 SCAN01 1166 0.025000007823109627
  frm1167 SCAN01 1167 0.025000007823109627
  frm1168 SCAN01 1168 0.025000007823109627
  frm1169 SCAN01 1169 0.025000007823109627
  frm1170 SCAN01 1170 0.025000007823109627
  frm1171 SCAN01 1171 0.025000007823109627
  frm1172 SCAN01 1172 0.025000007823109627
  frm1173 SCAN01 1173 0.025000007823109627
  frm1174 SCAN01 1174 0.025000007823109627
  frm1175 SCAN01 1175 0.025000007823109627
  frm1176 SCAN01 1176 0.025000007823109627
  frm1177 SCAN01 1177 0.025000007823109627
  frm1178 SCAN01 1178 0.025000007823109627
  frm1179 SCAN01 1179 0.025000007823109627
  frm1180 SCAN01 1180 0.025000007823109627
  frm1181 SCAN01 1181 0.025000007823109627
  frm1182 SCAN01 1182 0.025000007823109627
  frm1183 SCAN01 1183 0.025000007823109627
  frm1184 SCAN01 1184 0.025000007823109627
  frm1185 SCAN01 1185 0.025000007823109627
  frm1186 SCAN01 1186 0.025000007823109627
  frm1187 SCAN01 1187 0.025000007823109627
  frm1188 SCAN01 1188 0.025000007823109627
  frm1189 SCAN01 1189 0.025000007823109627
  frm1190 SCAN01 1190 0.025000007823109627
  frm1191 SCAN01 1191 0.025000007823109627
  frm1192 SCAN01 1192 0.025000007823109627
  frm1193 SCAN01 1193 0.025000007823109627
  frm1194 SCAN01 1194 0.025000007823109627
  frm1195 SCAN01 1195 0.025000007823109627
  frm1196 SCAN01 1196 0.025000007823109627
  frm1197 SCAN01 1197 0.025000007823109627
  frm1198 SCAN01 1198 0.025000007823109627
  frm1199 SCAN01 1199 0.025000007823109627
  frm1200 SCAN01 1200 0.025000007823109627
  frm1201 SCAN01 1201 0.025000007823109627
  frm1202 SCAN01 1202 0.025000007823109627
  frm1203 SCAN01 1203 0.025000007823109627
  frm1204 SCAN01 1204 0.025000007823109627
  frm1205 SCAN01 1205 0.025000007823109627
  frm1206 SCAN01 1206 0.025000007823109627
  frm1207 SCAN01 1207 0.025000007823109627
  frm1208 SCAN01 1208 0.025000007823109627
  frm1209 SCAN01 1209 0.025000007823109627
  frm1210 SCAN01 1210 0.025000007823109627
  frm1211 SCAN01 1211 0.025000007823109627
  frm1212 SCAN01 1212 0.025000007823109627
  frm1213 SCAN01 1213 0.025000007823109627
  frm1214 SCAN01 1214 0.025000007823109627
  frm1215 SCAN01 1215 0.025000007823109627
  frm1216 SCAN01 1216 0.025000007823109627
  frm1217 SCAN01 1217 0.025000007823109627
  frm1218 SCAN01 1218 0.025000007823109627
  frm1219 SCAN01 1219 0.025000007823109627
  frm1220 SCAN01 1220 0.025000007823109627
  frm1221 SCAN01 1221 0.025000007823109627
  frm1222 SCAN01 1222 0.025000007823109627
  frm1223 SCAN01 1223 0.025000007823109627
  frm1224 SCAN01 1224 0.025000007823109627
  frm1225 SCAN01 1225 0.025000007823109627
  frm1226 SCAN01 1226 0.025000007823109627
  frm1227 SCAN01 1227 0.025000007823109627
  frm1228 SCAN01 1228 0.025000007823109627
  frm1229 SCAN01 1229 0.025000007823109627
  frm1230 SCAN01 1230 0.025000007823109627
  frm1231 SCAN01 1231 0.025000007823109627
  frm1232 SCAN01 1232 0.025000007823109627
  frm1233 SCAN01 1233 0.025000007823109627
  frm1234 SCAN01 1234 0.025000007823109627
  frm1235 SCAN01 1235 0.025000007823109627
  frm1236 SCAN01 1236 0.025000007823109627
  frm1237 SCAN01 1237 0.025000007823109627
  frm1238 SCAN01 1238 0.025000007823109627
  frm1239 SCAN01 1239 0.025000007823109627
  frm1240 SCAN01 1240 0.025000007823109627
  frm1241 SCAN01 1241 0.025000007823109627
  frm1242 SCAN01 1242 0.025000007823109627
  frm1243 SCAN01 1243 0.025000007823109627
  frm1244 SCAN01 1244 0.025000007823109627
  frm1245 SCAN01 1245 0.025000007823109627
  frm1246 SCAN01 1246 0.025000007823109627
  frm1247 SCAN01 1247 0.025000007823109627
  frm1248 SCAN01 1248 0.025000007823109627
  frm1249 SCAN01 1249 0.025000007823109627
  frm1250 SCAN01 1250 0.025000007823109627
  frm1251 SCAN01 1251 0.025000007823109627
  frm1252 SCAN01 1252 0.025000007823109627
  frm1253 SCAN01 1253 0.025000007823109627
  frm1254 SCAN01 1254 0.025000007823109627
  frm1255 SCAN01 1255 0.025000007823109627
  frm1256 SCAN01 1256 0.025000007823109627
  frm1257 SCAN01 1257 0.025000007823109627
  frm1258 SCAN01 1258 0.025000007823109627
  frm1259 SCAN01 1259 0.025000007823109627
  frm1260 SCAN01 1260 0.025000007823109627
  frm1261 SCAN01 1261 0.025000007823109627
  frm1262 SCAN01 1262 0.025000007823109627
  frm1263 SCAN01 1263 0.025000007823109627
  frm1264 SCAN01 1264 0.025000007823109627
  frm1265 SCAN01 1265 0.025000007823109627
  frm1266 SCAN01 1266 0.025000007823109627
  frm1267 SCAN01 1267 0.025000007823109627
  frm1268 SCAN01 1268 0.025000007823109627
  frm1269 SCAN01 1269 0.025000007823109627
  frm1270 SCAN01 1270 0.025000007823109627
  frm1271 SCAN01 1271 0.025000007823109627
  frm1272 SCAN01 1272 0.025000007823109627
  frm1273 SCAN01 1273 0.025000007823109627
  frm1274 SCAN01 1274 0.025000007823109627
  frm1275 SCAN01 1275 0.025000007823109627
  frm1276 SCAN01 1276 0.025000007823109627
  frm1277 SCAN01 1277 0.025000007823109627
  frm1278 SCAN01 1278 0.025000007823109627
  frm1279 SCAN01 1279 0.025000007823109627
  frm1280 SCAN01 1280 0.025000007823109627
  frm1281 SCAN01 1281 0.025000007823109627
  frm1282 SCAN01 1282 0.025000007823109627
  frm1283 SCAN01 1283 0.025000007823109627
  frm1284 SCAN01 1284 0.025000007823109627
  frm1285 SCAN01 1285 0.025000007823109627
  frm1286 SCAN01 1286 0.025000007823109627
  frm1287 SCAN01 1287 0.025000007823109627
  frm1288 SCAN01 1288 0.025000007823109627
  frm1289 SCAN01 1289 0.025000007823109627
  frm1290 SCAN01 1290 0.025000007823109627
  frm1291 SCAN01 1291 0.025000007823109627
  frm1292 SCAN01 1292 0.025000007823109627
  frm1293 SCAN01 1293 0.025000007823109627
  frm1294 SCAN01 1294 0.025000007823109627
  frm1295 SCAN01 1295 0.025000007823109627
  frm1296 SCAN01 1296 0.025000007823109627
  frm1297 SCAN01 1297 0.025000007823109627
  frm1298 SCAN01 1298 0.025000007823109627
  frm1299 SCAN01 1299 0.025000007823109627
  frm1300 SCAN01 1300 0.025000007823109627
  frm1301 SCAN01 1301 0.025000007823109627
  frm1302 SCAN01 1302 0.025000007823109627
  frm1303 SCAN01 1303 0.025000007823109627
  frm1304 SCAN01 1304 0.025000007823109627
  frm1305 SCAN01 1305 0.025000007823109627
  frm1306 SCAN01 1306 0.025000007823109627
  frm1307 SCAN01 1307 0.025000007823109627
  frm1308 SCAN01 1308 0.025000007823109627
  frm1309 SCAN01 1309 0.025000007823109627
  frm1310 SCAN01 1310 0.025000007823109627
  frm1311 SCAN01 1311 0.025000007823109627
  frm1312 SCAN01 1312 0.025000007823109627
  frm1313 SCAN01 1313 0.025000007823109627
  frm1314 SCAN01 1314 0.025000007823109627
  frm1315 SCAN01 1315 0.025000007823109627
  frm1316 SCAN01 1316 0.025000007823109627
  frm1317 SCAN01 1317 0.025000007823109627
  frm1318 SCAN01 1318 0.025000007823109627
  frm1319 SCAN01 1319 0.025000007823109627
  frm1320 SCAN01 1320 0.025000007823109627
  frm1321 SCAN01 1321 0.025000007823109627
  frm1322 SCAN01 1322 0.025000007823109627
  frm1323 SCAN01 1323 0.025000007823109627
  frm1324 SCAN01 1324 0.025000007823109627
  frm1325 SCAN01 1325 0.025000007823109627
  frm1326 SCAN01 1326 0.025000007823109627
  frm1327 SCAN01 1327 0.025000007823109627
  frm1328 SCAN01 1328 0.025000007823109627
  frm1329 SCAN01 1329 0.025000007823109627
  frm1330 SCAN01 1330 0.025000007823109627
  frm1331 SCAN01 1331 0.025000007823109627
  frm1332 SCAN01 1332 0.025000007823109627
  frm1333 SCAN01 1333 0.025000007823109627
  frm1334 SCAN01 1334 0.025000007823109627
  frm1335 SCAN01 1335 0.025000007823109627
  frm1336 SCAN01 1336 0.025000007823109627
  frm1337 SCAN01 1337 0.025000007823109627
  frm1338 SCAN01 1338 0.025000007823109627
  frm1339 SCAN01 1339 0.025000007823109627
  frm1340 SCAN01 1340 0.025000007823109627
  frm1341 SCAN01 1341 0.025000007823109627
  frm1342 SCAN01 1342 0.025000007823109627
  frm1343 SCAN01 1343 0.025000007823109627
  frm1344 SCAN01 1344 0.025000007823109627
  frm1345 SCAN01 1345 0.025000007823109627
  frm1346 SCAN01 1346 0.025000007823109627
  frm1347 SCAN01 1347 0.025000007823109627
  frm1348 SCAN01 1348 0.025000007823109627
  frm1349 SCAN01 1349 0.025000007823109627
  frm1350 SCAN01 1350 0.025000007823109627
  frm1351 SCAN01 1351 0.025000007823109627
  frm1352 SCAN01 1352 0.025000007823109627
  frm1353 SCAN01 1353 0.025000007823109627
  frm1354 SCAN01 1354 0.025000007823109627
  frm1355 SCAN01 1355 0.025000007823109627
  frm1356 SCAN01 1356 0.025000007823109627
  frm1357 SCAN01 1357 0.025000007823109627
  frm1358 SCAN01 1358 0.025000007823109627
  frm1359 SCAN01 1359 0.025000007823109627
  frm1360 SCAN01 1360 0.025000007823109627
  frm1361 SCAN01 1361 0.025000007823109627
  frm1362 SCAN01 1362 0.025000007823109627
  frm1363 SCAN01 1363 0.025000007823109627
  frm1364 SCAN01 1364 0.025000007823109627
  frm1365 SCAN01 1365 0.025000007823109627
  frm1366 SCAN01 1366 0.025000007823109627
  frm1367 SCAN01 1367 0.025000007823109627
  frm1368 SCAN01 1368 0.025000007823109627
  frm1369 SCAN01 1369 0.025000007823109627
  frm1370 SCAN01 1370 0.025000007823109627
  frm1371 SCAN01 1371 0.025000007823109627
  frm1372 SCAN01 1372 0.025000007823109627
  frm1373 SCAN01 1373 0.025000007823109627
  frm1374 SCAN01 1374 0.025000007823109627
  frm1375 SCAN01 1375 0.025000007823109627
  frm1376 SCAN01 1376 0.025000007823109627
  frm1377 SCAN01 1377 0.025000007823109627
  frm1378 SCAN01 1378 0.025000007823109627
  frm1379 SCAN01 1379 0.025000007823109627
  frm1380 SCAN01 1380 0.025000007823109627
  frm1381 SCAN01 1381 0.025000007823109627
  frm1382 SCAN01 1382 0.025000007823109627
  frm1383 SCAN01 1383 0.025000007823109627
  frm1384 SCAN01 1384 0.025000007823109627
  frm1385 SCAN01 1385 0.025000007823109627
  frm1386 SCAN01 1386 0.025000007823109627
  frm1387 SCAN01 1387 0.025000007823109627
  frm1388 SCAN01 1388 0.025000007823109627
  frm1389 SCAN01 1389 0.025000007823109627
  frm1390 SCAN01 1390 0.025000007823109627
  frm1391 SCAN01 1391 0.025000007823109627
  frm1392 SCAN01 1392 0.025000007823109627
  frm1393 SCAN01 1393 0.025000007823109627
  frm1394 SCAN01 1394 0.025000007823109627
  frm1395 SCAN01 1395 0.025000007823109627
  frm1396 SCAN01 1396 0.025000007823109627
  frm1397 SCAN01 1397 0.025000007823109627
  frm1398 SCAN01 1398 0.025000007823109627
  frm1399 SCAN01 1399 0.025000007823109627
  frm1400 SCAN01 1400 0.025000007823109627
  frm1401 SCAN01 1401 0.025000007823109627
  frm1402 SCAN01 1402 0.025000007823109627
  frm1403 SCAN01 1403 0.025000007823109627
  frm1404 SCAN01 1404 0.025000007823109627
  frm1405 SCAN01 1405 0.025000007823109627
  frm1406 SCAN01 1406 0.025000007823109627
  frm1407 SCAN01 1407 0.025000007823109627
  frm1408 SCAN01 1408 0.025000007823109627
  frm1409 SCAN01 1409 0.025000007823109627
  frm1410 SCAN01 1410 0.025000007823109627
  frm1411 SCAN01 1411 0.025000007823109627
  frm1412 SCAN01 1412 0.025000007823109627
  frm1413 SCAN01 1413 0.025000007823109627
  frm1414 SCAN01 1414 0.025000007823109627
  frm1415 SCAN01 1415 0.025000007823109627
  frm1416 SCAN01 1416 0.025000007823109627
  frm1417 SCAN01 1417 0.025000007823109627
  frm1418 SCAN01 1418 0.025000007823109627
  frm1419 SCAN01 1419 0.025000007823109627
  frm1420 SCAN01 1420 0.025000007823109627
  frm1421 SCAN01 1421 0.025000007823109627
  frm1422 SCAN01 1422 0.025000007823109627
  frm1423 SCAN01 1423 0.025000007823109627
  frm1424 SCAN01 1424 0.025000007823109627
  frm1425 SCAN01 1425 0.025000007823109627
  frm1426 SCAN01 1426 0.025000007823109627
  frm1427 SCAN01 1427 0.025000007823109627
  frm1428 SCAN01 1428 0.025000007823109627
  frm1429 SCAN01 1429 0.025000007823109627
  frm1430 SCAN01 1430 0.025000007823109627
  frm1431 SCAN01 1431 0.025000007823109627
  frm1432 SCAN01 1432 0.025000007823109627
  frm1433 SCAN01 1433 0.025000007823109627
  frm1434 SCAN01 1434 0.025000007823109627
  frm1435 SCAN01 1435 0.025000007823109627
  frm1436 SCAN01 1436 0.025000007823109627
  frm1437 SCAN01 1437 0.025000007823109627
  frm1438 SCAN01 1438 0.025000007823109627
  frm1439 SCAN01 1439 0.025000007823109627
  frm1440 SCAN01 1440 0.025000007823109627
  frm1441 SCAN01 1441 0.025000007823109627
  frm1442 SCAN01 1442 0.025000007823109627
  frm1443 SCAN01 1443 0.025000007823109627
  frm1444 SCAN01 1444 0.025000007823109627
  frm1445 SCAN01 1445 0.025000007823109627
  frm1446 SCAN01 1446 0.025000007823109627
  frm1447 SCAN01 1447 0.025000007823109627
  frm1448 SCAN01 1448 0.025000007823109627
  frm1449 SCAN01 1449 0.025000007823109627
  frm1450 SCAN01 1450 0.025000007823109627
  frm1451 SCAN01 1451 0.025000007823109627
  frm1452 SCAN01 1452 0.025000007823109627
  frm1453 SCAN01 1453 0.025000007823109627
  frm1454 SCAN01 1454 0.025000007823109627
  frm1455 SCAN01 1455 0.025000007823109627
  frm1456 SCAN01 1456 0.025000007823109627
  frm1457 SCAN01 1457 0.025000007823109627
  frm1458 SCAN01 1458 0.025000007823109627
  frm1459 SCAN01 1459 0.025000007823109627
  frm1460 SCAN01 1460 0.025000007823109627
  frm1461 SCAN01 1461 0.025000007823109627
  frm1462 SCAN01 1462 0.025000007823109627
  frm1463 SCAN01 1463 0.025000007823109627
  frm1464 SCAN01 1464 0.025000007823109627
  frm1465 SCAN01 1465 0.025000007823109627
  frm1466 SCAN01 1466 0.025000007823109627
  frm1467 SCAN01 1467 0.025000007823109627
  frm1468 SCAN01 1468 0.025000007823109627
  frm1469 SCAN01 1469 0.025000007823109627
  frm1470 SCAN01 1470 0.025000007823109627
  frm1471 SCAN01 1471 0.025000007823109627
  frm1472 SCAN01 1472 0.025000007823109627
  frm1473 SCAN01 1473 0.025000007823109627
  frm1474 SCAN01 1474 0.025000007823109627
  frm1475 SCAN01 1475 0.025000007823109627
  frm1476 SCAN01 1476 0.025000007823109627
  frm1477 SCAN01 1477 0.025000007823109627
  frm1478 SCAN01 1478 0.025000007823109627
  frm1479 SCAN01 1479 0.025000007823109627
  frm1480 SCAN01 1480 0.025000007823109627
  frm1481 SCAN01 1481 0.025000007823109627
  frm1482 SCAN01 1482 0.025000007823109627
  frm1483 SCAN01 1483 0.025000007823109627
  frm1484 SCAN01 1484 0.025000007823109627
  frm1485 SCAN01 1485 0.025000007823109627
  frm1486 SCAN01 1486 0.025000007823109627
  frm1487 SCAN01 1487 0.025000007823109627
  frm1488 SCAN01 1488 0.025000007823109627
  frm1489 SCAN01 1489 0.025000007823109627
  frm1490 SCAN01 1490 0.025000007823109627
  frm1491 SCAN01 1491 0.025000007823109627
  frm1492 SCAN01 1492 0.025000007823109627
  frm1493 SCAN01 1493 0.025000007823109627
  frm1494 SCAN01 1494 0.025000007823109627
  frm1495 SCAN01 1495 0.025000007823109627
  frm1496 SCAN01 1496 0.025000007823109627
  frm1497 SCAN01 1497 0.025000007823109627
  frm1498 SCAN01 1498 0.025000007823109627
  frm1499 SCAN01 1499 0.025000007823109627
  frm1500 SCAN01 1500 0.025000007823109627
  frm1501 SCAN01 1501 0.025000007823109627
  frm1502 SCAN01 1502 0.025000007823109627
  frm1503 SCAN01 1503 0.025000007823109627
  frm1504 SCAN01 1504 0.025000007823109627
  frm1505 SCAN01 1505 0.025000007823109627
  frm1506 SCAN01 1506 0.025000007823109627
  frm1507 SCAN01 1507 0.025000007823109627
  frm1508 SCAN01 1508 0.025000007823109627
  frm1509 SCAN01 1509 0.025000007823109627
  frm1510 SCAN01 1510 0.025000007823109627
  frm1511 SCAN01 1511 0.025000007823109627
  frm1512 SCAN01 1512 0.025000007823109627
  frm1513 SCAN01 1513 0.025000007823109627
  frm1514 SCAN01 1514 0.025000007823109627
  frm1515 SCAN01 1515 0.025000007823109627
  frm1516 SCAN01 1516 0.025000007823109627
  frm1517 SCAN01 1517 0.025000007823109627
  frm1518 SCAN01 1518 0.025000007823109627
  frm1519 SCAN01 1519 0.025000007823109627
  frm1520 SCAN01 1520 0.025000007823109627
  frm1521 SCAN01 1521 0.025000007823109627
  frm1522 SCAN01 1522 0.025000007823109627
  frm1523 SCAN01 1523 0.025000007823109627
  frm1524 SCAN01 1524 0.025000007823109627
  frm1525 SCAN01 1525 0.025000007823109627
  frm1526 SCAN01 1526 0.025000007823109627
  frm1527 SCAN01 1527 0.025000007823109627
  frm1528 SCAN01 1528 0.025000007823109627
  frm1529 SCAN01 1529 0.025000007823109627
  frm1530 SCAN01 1530 0.025000007823109627
  frm1531 SCAN01 1531 0.025000007823109627
  frm1532 SCAN01 1532 0.025000007823109627
  frm1533 SCAN01 1533 0.025000007823109627
  frm1534 SCAN01 1534 0.025000007823109627
  frm1535 SCAN01 1535 0.025000007823109627
  frm1536 SCAN01 1536 0.025000007823109627
  frm1537 SCAN01 1537 0.025000007823109627
  frm1538 SCAN01 1538 0.025000007823109627
  frm1539 SCAN01 1539 0.025000007823109627
  frm1540 SCAN01 1540 0.025000007823109627
  frm1541 SCAN01 1541 0.025000007823109627
  frm1542 SCAN01 1542 0.025000007823109627
  frm1543 SCAN01 1543 0.025000007823109627
  frm1544 SCAN01 1544 0.025000007823109627
  frm1545 SCAN01 1545 0.025000007823109627
  frm1546 SCAN01 1546 0.025000007823109627
  frm1547 SCAN01 1547 0.025000007823109627
  frm1548 SCAN01 1548 0.025000007823109627
  frm1549 SCAN01 1549 0.025000007823109627
  frm1550 SCAN01 1550 0.025000007823109627
  frm1551 SCAN01 1551 0.025000007823109627
  frm1552 SCAN01 1552 0.025000007823109627
  frm1553 SCAN01 1553 0.025000007823109627
  frm1554 SCAN01 1554 0.025000007823109627
  frm1555 SCAN01 1555 0.025000007823109627
  frm1556 SCAN01 1556 0.025000007823109627
  frm1557 SCAN01 1557 0.025000007823109627
  frm1558 SCAN01 1558 0.025000007823109627
  frm1559 SCAN01 1559 0.025000007823109627
  frm1560 SCAN01 1560 0.025000007823109627
  frm1561 SCAN01 1561 0.025000007823109627
  frm1562 SCAN01 1562 0.025000007823109627
  frm1563 SCAN01 1563 0.025000007823109627
  frm1564 SCAN01 1564 0.025000007823109627
  frm1565 SCAN01 1565 0.025000007823109627
  frm1566 SCAN01 1566 0.025000007823109627
  frm1567 SCAN01 1567 0.025000007823109627
  frm1568 SCAN01 1568 0.025000007823109627
  frm1569 SCAN01 1569 0.025000007823109627
  frm1570 SCAN01 1570 0.025000007823109627
  frm1571 SCAN01 1571 0.025000007823109627
  frm1572 SCAN01 1572 0.025000007823109627
  frm1573 SCAN01 1573 0.025000007823109627
  frm1574 SCAN01 1574 0.025000007823109627
  frm1575 SCAN01 1575 0.025000007823109627
  frm1576 SCAN01 1576 0.025000007823109627
  frm1577 SCAN01 1577 0.025000007823109627
  frm1578 SCAN01 1578 0.025000007823109627
  frm1579 SCAN01 1579 0.025000007823109627
  frm1580 SCAN01 1580 0.025000007823109627
  frm1581 SCAN01 1581 0.025000007823109627
  frm1582 SCAN01 1582 0.025000007823109627
  frm1583 SCAN01 1583 0.025000007823109627
  frm1584 SCAN01 1584 0.025000007823109627
  frm1585 SCAN01 1585 0.025000007823109627
  frm1586 SCAN01 1586 0.025000007823109627
  frm1587 SCAN01 1587 0.025000007823109627
  frm1588 SCAN01 1588 0.025000007823109627
  frm1589 SCAN01 1589 0.025000007823109627
  frm1590 SCAN01 1590 0.025000007823109627
  frm1591 SCAN01 1591 0.025000007823109627
  frm1592 SCAN01 1592 0.025000007823109627
  frm1593 SCAN01 1593 0.025000007823109627
  frm1594 SCAN01 1594 0.025000007823109627
  frm1595 SCAN01 1595 0.025000007823109627
  frm1596 SCAN01 1596 0.025000007823109627
  frm1597 SCAN01 1597 0.025000007823109627
  frm1598 SCAN01 1598 0.025000007823109627
  frm1599 SCAN01 1599 0.025000007823109627
  frm1600 SCAN01 1600 0.025000007823109627
  frm1601 SCAN01 1601 0.025000007823109627
  frm1602 SCAN01 1602 0.025000007823109627
  frm1603 SCAN01 1603 0.025000007823109627
  frm1604 SCAN01 1604 0.025000007823109627
  frm1605 SCAN01 1605 0.025000007823109627
  frm1606 SCAN01 1606 0.025000007823109627
  frm1607 SCAN01 1607 0.025000007823109627
  frm1608 SCAN01 1608 0.025000007823109627
  frm1609 SCAN01 1609 0.025000007823109627
  frm1610 SCAN01 1610 0.025000007823109627
  frm1611 SCAN01 1611 0.025000007823109627
  frm1612 SCAN01 1612 0.025000007823109627
  frm1613 SCAN01 1613 0.025000007823109627
  frm1614 SCAN01 1614 0.025000007823109627
  frm1615 SCAN01 1615 0.025000007823109627
  frm1616 SCAN01 1616 0.025000007823109627
  frm1617 SCAN01 1617 0.025000007823109627
  frm1618 SCAN01 1618 0.025000007823109627
  frm1619 SCAN01 1619 0.025000007823109627
  frm1620 SCAN01 1620 0.025000007823109627
  frm1621 SCAN01 1621 0.025000007823109627
  frm1622 SCAN01 1622 0.025000007823109627
  frm1623 SCAN01 1623 0.025000007823109627
  frm1624 SCAN01 1624 0.025000007823109627
  frm1625 SCAN01 1625 0.025000007823109627
  frm1626 SCAN01 1626 0.025000007823109627
  frm1627 SCAN01 1627 0.025000007823109627
  frm1628 SCAN01 1628 0.025000007823109627
  frm1629 SCAN01 1629 0.025000007823109627
  frm1630 SCAN01 1630 0.025000007823109627
  frm1631 SCAN01 1631 0.025000007823109627
  frm1632 SCAN01 1632 0.025000007823109627
  frm1633 SCAN01 1633 0.025000007823109627
  frm1634 SCAN01 1634 0.025000007823109627
  frm1635 SCAN01 1635 0.025000007823109627
  frm1636 SCAN01 1636 0.025000007823109627
  frm1637 SCAN01 1637 0.025000007823109627
  frm1638 SCAN01 1638 0.025000007823109627
  frm1639 SCAN01 1639 0.025000007823109627
  frm1640 SCAN01 1640 0.025000007823109627
  frm1641 SCAN01 1641 0.025000007823109627
  frm1642 SCAN01 1642 0.025000007823109627
  frm1643 SCAN01 1643 0.025000007823109627
  frm1644 SCAN01 1644 0.025000007823109627
  frm1645 SCAN01 1645 0.025000007823109627
  frm1646 SCAN01 1646 0.025000007823109627
  frm1647 SCAN01 1647 0.025000007823109627
  frm1648 SCAN01 1648 0.025000007823109627
  frm1649 SCAN01 1649 0.025000007823109627
  frm1650 SCAN01 1650 0.025000007823109627
  frm1651 SCAN01 1651 0.025000007823109627
  frm1652 SCAN01 1652 0.025000007823109627
  frm1653 SCAN01 1653 0.025000007823109627
  frm1654 SCAN01 1654 0.025000007823109627
  frm1655 SCAN01 1655 0.025000007823109627
  frm1656 SCAN01 1656 0.025000007823109627
  frm1657 SCAN01 1657 0.025000007823109627
  frm1658 SCAN01 1658 0.025000007823109627
  frm1659 SCAN01 1659 0.025000007823109627
  frm1660 SCAN01 1660 0.025000007823109627
  frm1661 SCAN01 1661 0.025000007823109627
  frm1662 SCAN01 1662 0.025000007823109627
  frm1663 SCAN01 1663 0.025000007823109627
  frm1664 SCAN01 1664 0.025000007823109627
  frm1665 SCAN01 1665 0.025000007823109627
  frm1666 SCAN01 1666 0.025000007823109627
  frm1667 SCAN01 1667 0.025000007823109627
  frm1668 SCAN01 1668 0.025000007823109627
  frm1669 SCAN01 1669 0.025000007823109627
  frm1670 SCAN01 1670 0.025000007823109627
  frm1671 SCAN01 1671 0.025000007823109627
  frm1672 SCAN01 1672 0.025000007823109627
  frm1673 SCAN01 1673 0.025000007823109627
  frm1674 SCAN01 1674 0.025000007823109627
  frm1675 SCAN01 1675 0.025000007823109627
  frm1676 SCAN01 1676 0.025000007823109627
  frm1677 SCAN01 1677 0.025000007823109627
  frm1678 SCAN01 1678 0.025000007823109627
  frm1679 SCAN01 1679 0.025000007823109627
  frm1680 SCAN01 1680 0.025000007823109627
  frm1681 SCAN01 1681 0.025000007823109627
  frm1682 SCAN01 1682 0.025000007823109627
  frm1683 SCAN01 1683 0.025000007823109627
  frm1684 SCAN01 1684 0.025000007823109627
  frm1685 SCAN01 1685 0.025000007823109627
  frm1686 SCAN01 1686 0.025000007823109627
  frm1687 SCAN01 1687 0.025000007823109627
  frm1688 SCAN01 1688 0.025000007823109627
  frm1689 SCAN01 1689 0.025000007823109627
  frm1690 SCAN01 1690 0.025000007823109627
  frm1691 SCAN01 1691 0.025000007823109627
  frm1692 SCAN01 1692 0.025000007823109627
  frm1693 SCAN01 1693 0.025000007823109627
  frm1694 SCAN01 1694 0.025000007823109627
  frm1695 SCAN01 1695 0.025000007823109627
  frm1696 SCAN01 1696 0.025000007823109627
  frm1697 SCAN01 1697 0.025000007823109627
  frm1698 SCAN01 1698 0.025000007823109627
  frm1699 SCAN01 1699 0.025000007823109627
  frm1700 SCAN01 1700 0.025000007823109627
  frm1701 SCAN01 1701 0.025000007823109627
  frm1702 SCAN01 1702 0.025000007823109627
  frm1703 SCAN01 1703 0.025000007823109627
  frm1704 SCAN01 1704 0.025000007823109627
  frm1705 SCAN01 1705 0.025000007823109627
  frm1706 SCAN01 1706 0.025000007823109627
  frm1707 SCAN01 1707 0.025000007823109627
  frm1708 SCAN01 1708 0.025000007823109627
  frm1709 SCAN01 1709 0.025000007823109627
  frm1710 SCAN01 1710 0.025000007823109627
  frm1711 SCAN01 1711 0.025000007823109627
  frm1712 SCAN01 1712 0.025000007823109627
  frm1713 SCAN01 1713 0.025000007823109627
  frm1714 SCAN01 1714 0.025000007823109627
  frm1715 SCAN01 1715 0.025000007823109627
  frm1716 SCAN01 1716 0.025000007823109627
  frm1717 SCAN01 1717 0.025000007823109627
  frm1718 SCAN01 1718 0.025000007823109627
  frm1719 SCAN01 1719 0.025000007823109627
  frm1720 SCAN01 1720 0.025000007823109627
  frm1721 SCAN01 1721 0.025000007823109627
  frm1722 SCAN01 1722 0.025000007823109627
  frm1723 SCAN01 1723 0.025000007823109627
  frm1724 SCAN01 1724 0.025000007823109627
  frm1725 SCAN01 1725 0.025000007823109627
  frm1726 SCAN01 1726 0.025000007823109627
  frm1727 SCAN01 1727 0.025000007823109627
  frm1728 SCAN01 1728 0.025000007823109627
  frm1729 SCAN01 1729 0.025000007823109627
  frm1730 SCAN01 1730 0.025000007823109627
  frm1731 SCAN01 1731 0.025000007823109627
  frm1732 SCAN01 1732 0.025000007823109627
  frm1733 SCAN01 1733 0.025000007823109627
  frm1734 SCAN01 1734 0.025000007823109627
  frm1735 SCAN01 1735 0.025000007823109627
  frm1736 SCAN01 1736 0.025000007823109627
  frm1737 SCAN01 1737 0.025000007823109627
  frm1738 SCAN01 1738 0.025000007823109627
  frm1739 SCAN01 1739 0.025000007823109627
  frm1740 SCAN01 1740 0.025000007823109627
  frm1741 SCAN01 1741 0.025000007823109627
  frm1742 SCAN01 1742 0.025000007823109627
  frm1743 SCAN01 1743 0.025000007823109627
  frm1744 SCAN01 1744 0.025000007823109627
  frm1745 SCAN01 1745 0.025000007823109627
  frm1746 SCAN01 1746 0.025000007823109627
  frm1747 SCAN01 1747 0.025000007823109627
  frm1748 SCAN01 1748 0.025000007823109627
  frm1749 SCAN01 1749 0.025000007823109627
  frm1750 SCAN01 1750 0.025000007823109627
  frm1751 SCAN01 1751 0.025000007823109627
  frm1752 SCAN01 1752 0.025000007823109627
  frm1753 SCAN01 1753 0.025000007823109627
  frm1754 SCAN01 1754 0.025000007823109627
  frm1755 SCAN01 1755 0.025000007823109627
  frm1756 SCAN01 1756 0.025000007823109627
  frm1757 SCAN01 1757 0.025000007823109627
  frm1758 SCAN01 1758 0.025000007823109627
  frm1759 SCAN01 1759 0.025000007823109627
  frm1760 SCAN01 1760 0.025000007823109627
  frm1761 SCAN01 1761 0.025000007823109627
  frm1762 SCAN01 1762 0.025000007823109627
  frm1763 SCAN01 1763 0.025000007823109627
  frm1764 SCAN01 1764 0.025000007823109627
  frm1765 SCAN01 1765 0.025000007823109627
  frm1766 SCAN01 1766 0.025000007823109627
  frm1767 SCAN01 1767 0.025000007823109627
  frm1768 SCAN01 1768 0.025000007823109627
  frm1769 SCAN01 1769 0.025000007823109627
  frm1770 SCAN01 1770 0.025000007823109627
  frm1771 SCAN01 1771 0.025000007823109627
  frm1772 SCAN01 1772 0.025000007823109627
  frm1773 SCAN01 1773 0.025000007823109627
  frm1774 SCAN01 1774 0.025000007823109627
  frm1775 SCAN01 1775 0.025000007823109627
  frm1776 SCAN01 1776 0.025000007823109627
  frm1777 SCAN01 1777 0.025000007823109627
  frm1778 SCAN01 1778 0.025000007823109627
  frm1779 SCAN01 1779 0.025000007823109627
  frm1780 SCAN01 1780 0.025000007823109627
  frm1781 SCAN01 1781 0.025000007823109627
  frm1782 SCAN01 1782 0.025000007823109627
  frm1783 SCAN01 1783 0.025000007823109627
  frm1784 SCAN01 1784 0.025000007823109627
  frm1785 SCAN01 1785 0.025000007823109627
  frm1786 SCAN01 1786 0.025000007823109627
  frm1787 SCAN01 1787 0.025000007823109627
  frm1788 SCAN01 1788 0.025000007823109627
  frm1789 SCAN01 1789 0.025000007823109627
  frm1790 SCAN01 1790 0.025000007823109627
  frm1791 SCAN01 1791 0.025000007823109627
  frm1792 SCAN01 1792 0.025000007823109627
  frm1793 SCAN01 1793 0.025000007823109627
  frm1794 SCAN01 1794 0.025000007823109627
  frm1795 SCAN01 1795 0.025000007823109627
  frm1796 SCAN01 1796 0.025000007823109627
  frm1797 SCAN01 1797 0.025000007823109627
  frm1798 SCAN01 1798 0.025000007823109627
  frm1799 SCAN01 1799 0.025000007823109627
  frm1800 SCAN01 1800 0.025000007823109627
  frm1801 SCAN01 1801 0.025000007823109627
  frm1802 SCAN01 1802 0.025000007823109627
  frm1803 SCAN01 1803 0.025000007823109627
  frm1804 SCAN01 1804 0.025000007823109627
  frm1805 SCAN01 1805 0.025000007823109627
  frm1806 SCAN01 1806 0.025000007823109627
  frm1807 SCAN01 1807 0.025000007823109627
  frm1808 SCAN01 1808 0.025000007823109627
  frm1809 SCAN01 1809 0.025000007823109627
  frm1810 SCAN01 1810 0.025000007823109627
  frm1811 SCAN01 1811 0.025000007823109627
  frm1812 SCAN01 1812 0.025000007823109627
  frm1813 SCAN01 1813 0.025000007823109627
  frm1814 SCAN01 1814 0.025000007823109627
  frm1815 SCAN01 1815 0.025000007823109627
  frm1816 SCAN01 1816 0.025000007823109627
  frm1817 SCAN01 1817 0.025000007823109627
  frm1818 SCAN01 1818 0.025000007823109627
  frm1819 SCAN01 1819 0.025000007823109627
  frm1820 SCAN01 1820 0.025000007823109627
  frm1821 SCAN01 1821 0.025000007823109627
  frm1822 SCAN01 1822 0.025000007823109627
  frm1823 SCAN01 1823 0.025000007823109627
  frm1824 SCAN01 1824 0.025000007823109627
  frm1825 SCAN01 1825 0.025000007823109627
  frm1826 SCAN01 1826 0.025000007823109627
  frm1827 SCAN01 1827 0.025000007823109627
  frm1828 SCAN01 1828 0.025000007823109627
  frm1829 SCAN01 1829 0.025000007823109627
  frm1830 SCAN01 1830 0.025000007823109627
  frm1831 SCAN01 1831 0.025000007823109627
  frm1832 SCAN01 1832 0.025000007823109627
  frm1833 SCAN01 1833 0.025000007823109627
  frm1834 SCAN01 1834 0.025000007823109627
  frm1835 SCAN01 1835 0.025000007823109627
  frm1836 SCAN01 1836 0.025000007823109627
  frm1837 SCAN01 1837 0.025000007823109627
  frm1838 SCAN01 1838 0.025000007823109627
  frm1839 SCAN01 1839 0.025000007823109627
  frm1840 SCAN01 1840 0.025000007823109627
  frm1841 SCAN01 1841 0.025000007823109627
  frm1842 SCAN01 1842 0.025000007823109627
  frm1843 SCAN01 1843 0.025000007823109627
  frm1844 SCAN01 1844 0.025000007823109627
  frm1845 SCAN01 1845 0.025000007823109627
  frm1846 SCAN01 1846 0.025000007823109627
  frm1847 SCAN01 1847 0.025000007823109627
  frm1848 SCAN01 1848 0.025000007823109627
  frm1849 SCAN01 1849 0.025000007823109627
  frm1850 SCAN01 1850 0.025000007823109627
  frm1851 SCAN01 1851 0.025000007823109627
  frm1852 SCAN01 1852 0.025000007823109627
  frm1853 SCAN01 1853 0.025000007823109627
  frm1854 SCAN01 1854 0.025000007823109627
  frm1855 SCAN01 1855 0.025000007823109627
  frm1856 SCAN01 1856 0.025000007823109627
  frm1857 SCAN01 1857 0.025000007823109627
  frm1858 SCAN01 1858 0.025000007823109627
  frm1859 SCAN01 1859 0.025000007823109627
  frm1860 SCAN01 1860 0.025000007823109627
  frm1861 SCAN01 1861 0.025000007823109627
  frm1862 SCAN01 1862 0.025000007823109627
  frm1863 SCAN01 1863 0.025000007823109627
  frm1864 SCAN01 1864 0.025000007823109627
  frm1865 SCAN01 1865 0.025000007823109627
  frm1866 SCAN01 1866 0.025000007823109627
  frm1867 SCAN01 1867 0.025000007823109627
  frm1868 SCAN01 1868 0.025000007823109627
  frm1869 SCAN01 1869 0.025000007823109627
  frm1870 SCAN01 1870 0.025000007823109627
  frm1871 SCAN01 1871 0.025000007823109627
  frm1872 SCAN01 1872 0.025000007823109627
  frm1873 SCAN01 1873 0.025000007823109627
  frm1874 SCAN01 1874 0.025000007823109627
  frm1875 SCAN01 1875 0.025000007823109627
  frm1876 SCAN01 1876 0.025000007823109627
  frm1877 SCAN01 1877 0.025000007823109627
  frm1878 SCAN01 1878 0.025000007823109627
  frm1879 SCAN01 1879 0.025000007823109627
  frm1880 SCAN01 1880 0.025000007823109627
  frm1881 SCAN01 1881 0.025000007823109627
  frm1882 SCAN01 1882 0.025000007823109627
  frm1883 SCAN01 1883 0.025000007823109627
  frm1884 SCAN01 1884 0.025000007823109627
  frm1885 SCAN01 1885 0.025000007823109627
  frm1886 SCAN01 1886 0.025000007823109627
  frm1887 SCAN01 1887 0.025000007823109627
  frm1888 SCAN01 1888 0.025000007823109627
  frm1889 SCAN01 1889 0.025000007823109627
  frm1890 SCAN01 1890 0.025000007823109627
  frm1891 SCAN01 1891 0.025000007823109627
  frm1892 SCAN01 1892 0.025000007823109627
  frm1893 SCAN01 1893 0.025000007823109627
  frm1894 SCAN01 1894 0.025000007823109627
  frm1895 SCAN01 1895 0.025000007823109627
  frm1896 SCAN01 1896 0.025000007823109627
  frm1897 SCAN01 1897 0.025000007823109627
  frm1898 SCAN01 1898 0.025000007823109627
  frm1899 SCAN01 1899 0.025000007823109627
  frm1900 SCAN01 1900 0.025000007823109627
  frm1901 SCAN01 1901 0.025000007823109627
  frm1902 SCAN01 1902 0.025000007823109627
  frm1903 SCAN01 1903 0.025000007823109627
  frm1904 SCAN01 1904 0.025000007823109627
  frm1905 SCAN01 1905 0.025000007823109627
  frm1906 SCAN01 1906 0.025000007823109627
  frm1907 SCAN01 1907 0.025000007823109627
  frm1908 SCAN01 1908 0.025000007823109627
  frm1909 SCAN01 1909 0.025000007823109627
  frm1910 SCAN01 1910 0.025000007823109627
  frm1911 SCAN01 1911 0.025000007823109627
  frm1912 SCAN01 1912 0.025000007823109627
  frm1913 SCAN01 1913 0.025000007823109627
  frm1914 SCAN01 1914 0.025000007823109627
  frm1915 SCAN01 1915 0.025000007823109627
  frm1916 SCAN01 1916 0.025000007823109627
  frm1917 SCAN01 1917 0.025000007823109627
  frm1918 SCAN01 1918 0.025000007823109627
  frm1919 SCAN01 1919 0.025000007823109627
  frm1920 SCAN01 1920 0.025000007823109627
  frm1921 SCAN01 1921 0.025000007823109627
  frm1922 SCAN01 1922 0.025000007823109627
  frm1923 SCAN01 1923 0.025000007823109627
  frm1924 SCAN01 1924 0.025000007823109627
  frm1925 SCAN01 1925 0.025000007823109627
  frm1926 SCAN01 1926 0.025000007823109627
  frm1927 SCAN01 1927 0.025000007823109627
  frm1928 SCAN01 1928 0.025000007823109627
  frm1929 SCAN01 1929 0.025000007823109627
  frm1930 SCAN01 1930 0.025000007823109627
  frm1931 SCAN01 1931 0.025000007823109627
  frm1932 SCAN01 1932 0.025000007823109627
  frm1933 SCAN01 1933 0.025000007823109627
  frm1934 SCAN01 1934 0.025000007823109627
  frm1935 SCAN01 1935 0.025000007823109627
  frm1936 SCAN01 1936 0.025000007823109627
  frm1937 SCAN01 1937 0.025000007823109627
  frm1938 SCAN01 1938 0.025000007823109627
  frm1939 SCAN01 1939 0.025000007823109627
  frm1940 SCAN01 1940 0.025000007823109627
  frm1941 SCAN01 1941 0.025000007823109627
  frm1942 SCAN01 1942 0.025000007823109627
  frm1943 SCAN01 1943 0.025000007823109627
  frm1944 SCAN01 1944 0.025000007823109627
  frm1945 SCAN01 1945 0.025000007823109627
  frm1946 SCAN01 1946 0.025000007823109627
  frm1947 SCAN01 1947 0.025000007823109627
  frm1948 SCAN01 1948 0.025000007823109627
  frm1949 SCAN01 1949 0.025000007823109627
  frm1950 SCAN01 1950 0.025000007823109627
  frm1951 SCAN01 1951 0.025000007823109627
  frm1952 SCAN01 1952 0.025000007823109627
  frm1953 SCAN01 1953 0.025000007823109627
  frm1954 SCAN01 1954 0.025000007823109627
  frm1955 SCAN01 1955 0.025000007823109627
  frm1956 SCAN01 1956 0.025000007823109627
  frm1957 SCAN01 1957 0.025000007823109627
  frm1958 SCAN01 1958 0.025000007823109627
  frm1959 SCAN01 1959 0.025000007823109627
  frm1960 SCAN01 1960 0.025000007823109627
  frm1961 SCAN01 1961 0.025000007823109627
  frm1962 SCAN01 1962 0.025000007823109627
  frm1963 SCAN01 1963 0.025000007823109627
  frm1964 SCAN01 1964 0.025000007823109627
  frm1965 SCAN01 1965 0.025000007823109627
  frm1966 SCAN01 1966 0.025000007823109627
  frm1967 SCAN01 1967 0.025000007823109627
  frm1968 SCAN01 1968 0.025000007823109627
  frm1969 SCAN01 1969 0.025000007823109627
  frm1970 SCAN01 1970 0.025000007823109627
  frm1971 SCAN01 1971 0.025000007823109627
  frm1972 SCAN01 1972 0.025000007823109627
  frm1973 SCAN01 1973 0.025000007823109627
  frm1974 SCAN01 1974 0.025000007823109627
  frm1975 SCAN01 1975 0.025000007823109627
  frm1976 SCAN01 1976 0.025000007823109627
  frm1977 SCAN01 1977 0.025000007823109627
  frm1978 SCAN01 1978 0.025000007823109627
  frm1979 SCAN01 1979 0.025000007823109627
  frm1980 SCAN01 1980 0.025000007823109627
  frm1981 SCAN01 1981 0.025000007823109627
  frm1982 SCAN01 1982 0.025000007823109627
  frm1983 SCAN01 1983 0.025000007823109627
  frm1984 SCAN01 1984 0.025000007823109627
  frm1985 SCAN01 1985 0.025000007823109627
  frm1986 SCAN01 1986 0.025000007823109627
  frm1987 SCAN01 1987 0.025000007823109627
  frm1988 SCAN01 1988 0.025000007823109627
  frm1989 SCAN01 1989 0.025000007823109627
  frm1990 SCAN01 1990 0.025000007823109627
  frm1991 SCAN01 1991 0.025000007823109627
  frm1992 SCAN01 1992 0.025000007823109627
  frm1993 SCAN01 1993 0.025000007823109627
  frm1994 SCAN01 1994 0.025000007823109627
  frm1995 SCAN01 1995 0.025000007823109627
  frm1996 SCAN01 1996 0.025000007823109627
  frm1997 SCAN01 1997 0.025000007823109627
  frm1998 SCAN01 1998 0.025000007823109627
  frm1999 SCAN01 1999 0.025000007823109627
  frm2000 SCAN01 2000 0.025000007823109627
  frm2001 SCAN01 2001 0.025000007823109627
  frm2002 SCAN01 2002 0.025000007823109627
  frm2003 SCAN01 2003 0.025000007823109627
  frm2004 SCAN01 2004 0.025000007823109627
  frm2005 SCAN01 2005 0.025000007823109627
  frm2006 SCAN01 2006 0.025000007823109627
  frm2007 SCAN01 2007 0.025000007823109627
  frm2008 SCAN01 2008 0.025000007823109627
  frm2009 SCAN01 2009 0.025000007823109627
  frm2010 SCAN01 2010 0.025000007823109627
  frm2011 SCAN01 2011 0.025000007823109627
  frm2012 SCAN01 2012 0.025000007823109627
  frm2013 SCAN01 2013 0.025000007823109627
  frm2014 SCAN01 2014 0.025000007823109627
  frm2015 SCAN01 2015 0.025000007823109627
  frm2016 SCAN01 2016 0.025000007823109627
  frm2017 SCAN01 2017 0.025000007823109627
  frm2018 SCAN01 2018 0.025000007823109627
  frm2019 SCAN01 2019 0.025000007823109627
  frm2020 SCAN01 2020 0.025000007823109627
  frm2021 SCAN01 2021 0.025000007823109627
  frm2022 SCAN01 2022 0.025000007823109627
  frm2023 SCAN01 2023 0.025000007823109627
  frm2024 SCAN01 2024 0.025000007823109627
  frm2025 SCAN01 2025 0.025000007823109627
  frm2026 SCAN01 2026 0.025000007823109627
  frm2027 SCAN01 2027 0.025000007823109627
  frm2028 SCAN01 2028 0.025000007823109627
  frm2029 SCAN01 2029 0.025000007823109627
  frm2030 SCAN01 2030 0.025000007823109627
  frm2031 SCAN01 2031 0.025000007823109627
  frm2032 SCAN01 2032 0.025000007823109627
  frm2033 SCAN01 2033 0.025000007823109627
  frm2034 SCAN01 2034 0.025000007823109627
  frm2035 SCAN01 2035 0.025000007823109627
  frm2036 SCAN01 2036 0.025000007823109627
  frm2037 SCAN01 2037 0.025000007823109627
  frm2038 SCAN01 2038 0.025000007823109627
  frm2039 SCAN01 2039 0.025000007823109627
  frm2040 SCAN01 2040 0.025000007823109627
  frm2041 SCAN01 2041 0.025000007823109627
  frm2042 SCAN01 2042 0.025000007823109627
  frm2043 SCAN01 2043 0.025000007823109627
  frm2044 SCAN01 2044 0.025000007823109627
  frm2045 SCAN01 2045 0.025000007823109627
  frm2046 SCAN01 2046 0.025000007823109627
  frm2047 SCAN01 2047 0.025000007823109627
  frm2048 SCAN01 2048 0.025000007823109627
  frm2049 SCAN01 2049 0.025000007823109627
  frm2050 SCAN01 2050 0.025000007823109627
  frm2051 SCAN01 2051 0.025000007823109627
  frm2052 SCAN01 2052 0.025000007823109627
  frm2053 SCAN01 2053 0.025000007823109627
  frm2054 SCAN01 2054 0.025000007823109627
  frm2055 SCAN01 2055 0.025000007823109627
  frm2056 SCAN01 2056 0.025000007823109627
  frm2057 SCAN01 2057 0.025000007823109627
  frm2058 SCAN01 2058 0.025000007823109627
  frm2059 SCAN01 2059 0.025000007823109627
  frm2060 SCAN01 2060 0.025000007823109627
  frm2061 SCAN01 2061 0.025000007823109627
  frm2062 SCAN01 2062 0.025000007823109627
  frm2063 SCAN01 2063 0.025000007823109627
  frm2064 SCAN01 2064 0.025000007823109627
  frm2065 SCAN01 2065 0.025000007823109627
  frm2066 SCAN01 2066 0.025000007823109627
  frm2067 SCAN01 2067 0.025000007823109627
  frm2068 SCAN01 2068 0.025000007823109627
  frm2069 SCAN01 2069 0.025000007823109627
  frm2070 SCAN01 2070 0.025000007823109627
  frm2071 SCAN01 2071 0.025000007823109627
  frm2072 SCAN01 2072 0.025000007823109627
  frm2073 SCAN01 2073 0.025000007823109627
  frm2074 SCAN01 2074 0.025000007823109627
  frm2075 SCAN01 2075 0.025000007823109627
  frm2076 SCAN01 2076 0.025000007823109627
  frm2077 SCAN01 2077 0.025000007823109627
  frm2078 SCAN01 2078 0.025000007823109627
  frm2079 SCAN01 2079 0.025000007823109627
  frm2080 SCAN01 2080 0.025000007823109627
  frm2081 SCAN01 2081 0.025000007823109627
  frm2082 SCAN01 2082 0.025000007823109627
  frm2083 SCAN01 2083 0.025000007823109627
  frm2084 SCAN01 2084 0.025000007823109627
  frm2085 SCAN01 2085 0.025000007823109627
  frm2086 SCAN01 2086 0.025000007823109627
  frm2087 SCAN01 2087 0.025000007823109627
  frm2088 SCAN01 2088 0.025000007823109627
  frm2089 SCAN01 2089 0.025000007823109627
  frm2090 SCAN01 2090 0.025000007823109627
  frm2091 SCAN01 2091 0.025000007823109627
  frm2092 SCAN01 2092 0.025000007823109627
  frm2093 SCAN01 2093 0.025000007823109627
  frm2094 SCAN01 2094 0.025000007823109627
  frm2095 SCAN01 2095 0.025000007823109627
  frm2096 SCAN01 2096 0.025000007823109627
  frm2097 SCAN01 2097 0.025000007823109627
  frm2098 SCAN01 2098 0.025000007823109627
  frm2099 SCAN01 2099 0.025000007823109627
  frm2100 SCAN01 2100 0.025000007823109627
  frm2101 SCAN01 2101 0.025000007823109627
  frm2102 SCAN01 2102 0.025000007823109627
  frm2103 SCAN01 2103 0.025000007823109627
  frm2104 SCAN01 2104 0.025000007823109627
  frm2105 SCAN01 2105 0.025000007823109627
  frm2106 SCAN01 2106 0.025000007823109627
  frm2107 SCAN01 2107 0.025000007823109627
  frm2108 SCAN01 2108 0.025000007823109627
  frm2109 SCAN01 2109 0.025000007823109627
  frm2110 SCAN01 2110 0.025000007823109627
  frm2111 SCAN01 2111 0.025000007823109627
  frm2112 SCAN01 2112 0.025000007823109627
  frm2113 SCAN01 2113 0.025000007823109627
  frm2114 SCAN01 2114 0.025000007823109627
  frm2115 SCAN01 2115 0.025000007823109627
  frm2116 SCAN01 2116 0.025000007823109627
  frm2117 SCAN01 2117 0.025000007823109627
  frm2118 SCAN01 2118 0.025000007823109627
  frm2119 SCAN01 2119 0.025000007823109627
  frm2120 SCAN01 2120 0.025000007823109627
  frm2121 SCAN01 2121 0.025000007823109627
  frm2122 SCAN01 2122 0.025000007823109627
  frm2123 SCAN01 2123 0.025000007823109627
  frm2124 SCAN01 2124 0.025000007823109627
  frm2125 SCAN01 2125 0.025000007823109627
  frm2126 SCAN01 2126 0.025000007823109627
  frm2127 SCAN01 2127 0.025000007823109627
  frm2128 SCAN01 2128 0.025000007823109627
  frm2129 SCAN01 2129 0.025000007823109627
  frm2130 SCAN01 2130 0.025000007823109627
  frm2131 SCAN01 2131 0.025000007823109627
  frm2132 SCAN01 2132 0.025000007823109627
  frm2133 SCAN01 2133 0.025000007823109627
  frm2134 SCAN01 2134 0.025000007823109627
  frm2135 SCAN01 2135 0.025000007823109627
  frm2136 SCAN01 2136 0.025000007823109627
  frm2137 SCAN01 2137 0.025000007823109627
  frm2138 SCAN01 2138 0.025000007823109627
  frm2139 SCAN01 2139 0.025000007823109627
  frm2140 SCAN01 2140 0.025000007823109627
  frm2141 SCAN01 2141 0.025000007823109627
  frm2142 SCAN01 2142 0.025000007823109627
  frm2143 SCAN01 2143 0.025000007823109627
  frm2144 SCAN01 2144 0.025000007823109627
  frm2145 SCAN01 2145 0.025000007823109627
  frm2146 SCAN01 2146 0.025000007823109627
  frm2147 SCAN01 2147 0.025000007823109627
  frm2148 SCAN01 2148 0.025000007823109627
  frm2149 SCAN01 2149 0.025000007823109627
  frm2150 SCAN01 2150 0.025000007823109627
  frm2151 SCAN01 2151 0.025000007823109627
  frm2152 SCAN01 2152 0.025000007823109627
  frm2153 SCAN01 2153 0.025000007823109627
  frm2154 SCAN01 2154 0.025000007823109627
  frm2155 SCAN01 2155 0.025000007823109627
  frm2156 SCAN01 2156 0.025000007823109627
  frm2157 SCAN01 2157 0.025000007823109627
  frm2158 SCAN01 2158 0.025000007823109627
  frm2159 SCAN01 2159 0.025000007823109627
  frm2160 SCAN01 2160 0.025000007823109627
  frm2161 SCAN01 2161 0.025000007823109627
  frm2162 SCAN01 2162 0.025000007823109627
  frm2163 SCAN01 2163 0.025000007823109627
  frm2164 SCAN01 2164 0.025000007823109627
  frm2165 SCAN01 2165 0.025000007823109627
  frm2166 SCAN01 2166 0.025000007823109627
  frm2167 SCAN01 2167 0.025000007823109627
  frm2168 SCAN01 2168 0.025000007823109627
  frm2169 SCAN01 2169 0.025000007823109627
  frm2170 SCAN01 2170 0.025000007823109627
  frm2171 SCAN01 2171 0.025000007823109627
  frm2172 SCAN01 2172 0.025000007823109627
  frm2173 SCAN01 2173 0.025000007823109627
  frm2174 SCAN01 2174 0.025000007823109627
  frm2175 SCAN01 2175 0.025000007823109627
  frm2176 SCAN01 2176 0.025000007823109627
  frm2177 SCAN01 2177 0.025000007823109627
  frm2178 SCAN01 2178 0.025000007823109627
  frm2179 SCAN01 2179 0.025000007823109627
  frm2180 SCAN01 2180 0.025000007823109627
  frm2181 SCAN01 2181 0.025000007823109627
  frm2182 SCAN01 2182 0.025000007823109627
  frm2183 SCAN01 2183 0.025000007823109627
  frm2184 SCAN01 2184 0.025000007823109627
  frm2185 SCAN01 2185 0.025000007823109627
  frm2186 SCAN01 2186 0.025000007823109627
  frm2187 SCAN01 2187 0.025000007823109627
  frm2188 SCAN01 2188 0.025000007823109627
  frm2189 SCAN01 2189 0.025000007823109627
  frm2190 SCAN01 2190 0.025000007823109627
  frm2191 SCAN01 2191 0.025000007823109627
  frm2192 SCAN01 2192 0.025000007823109627
  frm2193 SCAN01 2193 0.025000007823109627
  frm2194 SCAN01 2194 0.025000007823109627
  frm2195 SCAN01 2195 0.025000007823109627
  frm2196 SCAN01 2196 0.025000007823109627
  frm2197 SCAN01 2197 0.025000007823109627
  frm2198 SCAN01 2198 0.025000007823109627
  frm2199 SCAN01 2199 0.025000007823109627
  frm2200 SCAN01 2200 0.025000007823109627
  frm2201 SCAN01 2201 0.025000007823109627
  frm2202 SCAN01 2202 0.025000007823109627
  frm2203 SCAN01 2203 0.025000007823109627
  frm2204 SCAN01 2204 0.025000007823109627
  frm2205 SCAN01 2205 0.025000007823109627
  frm2206 SCAN01 2206 0.025000007823109627
  frm2207 SCAN01 2207 0.025000007823109627
  frm2208 SCAN01 2208 0.025000007823109627
  frm2209 SCAN01 2209 0.025000007823109627
  frm2210 SCAN01 2210 0.025000007823109627
  frm2211 SCAN01 2211 0.025000007823109627
  frm2212 SCAN01 2212 0.025000007823109627
  frm2213 SCAN01 2213 0.025000007823109627
  frm2214 SCAN01 2214 0.025000007823109627
  frm2215 SCAN01 2215 0.025000007823109627
  frm2216 SCAN01 2216 0.025000007823109627
  frm2217 SCAN01 2217 0.025000007823109627
  frm2218 SCAN01 2218 0.025000007823109627
  frm2219 SCAN01 2219 0.025000007823109627
  frm2220 SCAN01 2220 0.025000007823109627
  frm2221 SCAN01 2221 0.025000007823109627
  frm2222 SCAN01 2222 0.025000007823109627
  frm2223 SCAN01 2223 0.025000007823109627
  frm2224 SCAN01 2224 0.025000007823109627
  frm2225 SCAN01 2225 0.025000007823109627
  frm2226 SCAN01 2226 0.025000007823109627
  frm2227 SCAN01 2227 0.025000007823109627
  frm2228 SCAN01 2228 0.025000007823109627
  frm2229 SCAN01 2229 0.025000007823109627
  frm2230 SCAN01 2230 0.025000007823109627
  frm2231 SCAN01 2231 0.025000007823109627
  frm2232 SCAN01 2232 0.025000007823109627
  frm2233 SCAN01 2233 0.025000007823109627
  frm2234 SCAN01 2234 0.025000007823109627
  frm2235 SCAN01 2235 0.025000007823109627
  frm2236 SCAN01 2236 0.025000007823109627
  frm2237 SCAN01 2237 0.025000007823109627
  frm2238 SCAN01 2238 0.025000007823109627
  frm2239 SCAN01 2239 0.025000007823109627
  frm2240 SCAN01 2240 0.025000007823109627
  frm2241 SCAN01 2241 0.025000007823109627
  frm2242 SCAN01 2242 0.025000007823109627
  frm2243 SCAN01 2243 0.025000007823109627
  frm2244 SCAN01 2244 0.025000007823109627
  frm2245 SCAN01 2245 0.025000007823109627
  frm2246 SCAN01 2246 0.025000007823109627
  frm2247 SCAN01 2247 0.025000007823109627
  frm2248 SCAN01 2248 0.025000007823109627
  frm2249 SCAN01 2249 0.025000007823109627
  frm2250 SCAN01 2250 0.025000007823109627
  frm2251 SCAN01 2251 0.025000007823109627
  frm2252 SCAN01 2252 0.025000007823109627
  frm2253 SCAN01 2253 0.025000007823109627
  frm2254 SCAN01 2254 0.025000007823109627
  frm2255 SCAN01 2255 0.025000007823109627
  frm2256 SCAN01 2256 0.025000007823109627
  frm2257 SCAN01 2257 0.025000007823109627
  frm2258 SCAN01 2258 0.025000007823109627
  frm2259 SCAN01 2259 0.025000007823109627
  frm2260 SCAN01 2260 0.025000007823109627
  frm2261 SCAN01 2261 0.025000007823109627
  frm2262 SCAN01 2262 0.025000007823109627
  frm2263 SCAN01 2263 0.025000007823109627
  frm2264 SCAN01 2264 0.025000007823109627
  frm2265 SCAN01 2265 0.025000007823109627
  frm2266 SCAN01 2266 0.025000007823109627
  frm2267 SCAN01 2267 0.025000007823109627
  frm2268 SCAN01 2268 0.025000007823109627
  frm2269 SCAN01 2269 0.025000007823109627
  frm2270 SCAN01 2270 0.025000007823109627
  frm2271 SCAN01 2271 0.025000007823109627
  frm2272 SCAN01 2272 0.025000007823109627
  frm2273 SCAN01 2273 0.025000007823109627
  frm2274 SCAN01 2274 0.025000007823109627
  frm2275 SCAN01 2275 0.025000007823109627
  frm2276 SCAN01 2276 0.025000007823109627
  frm2277 SCAN01 2277 0.025000007823109627
  frm2278 SCAN01 2278 0.025000007823109627
  frm2279 SCAN01 2279 0.025000007823109627
  frm2280 SCAN01 2280 0.025000007823109627
  frm2281 SCAN01 2281 0.025000007823109627
  frm2282 SCAN01 2282 0.025000007823109627
  frm2283 SCAN01 2283 0.025000007823109627
  frm2284 SCAN01 2284 0.025000007823109627
  frm2285 SCAN01 2285 0.025000007823109627
  frm2286 SCAN01 2286 0.025000007823109627
  frm2287 SCAN01 2287 0.025000007823109627
  frm2288 SCAN01 2288 0.025000007823109627
  frm2289 SCAN01 2289 0.025000007823109627
  frm2290 SCAN01 2290 0.025000007823109627
  frm2291 SCAN01 2291 0.025000007823109627
  frm2292 SCAN01 2292 0.025000007823109627
  frm2293 SCAN01 2293 0.025000007823109627
  frm2294 SCAN01 2294 0.025000007823109627
  frm2295 SCAN01 2295 0.025000007823109627
  frm2296 SCAN01 2296 0.025000007823109627
  frm2297 SCAN01 2297 0.025000007823109627
  frm2298 SCAN01 2298 0.025000007823109627
  frm2299 SCAN01 2299 0.025000007823109627
  frm2300 SCAN01 2300 0.025000007823109627
  frm2301 SCAN01 2301 0.025000007823109627
  frm2302 SCAN01 2302 0.025000007823109627
  frm2303 SCAN01 2303 0.025000007823109627
  frm2304 SCAN01 2304 0.025000007823109627
  frm2305 SCAN01 2305 0.025000007823109627
  frm2306 SCAN01 2306 0.025000007823109627
  frm2307 SCAN01 2307 0.025000007823109627
  frm2308 SCAN01 2308 0.025000007823109627
  frm2309 SCAN01 2309 0.025000007823109627
  frm2310 SCAN01 2310 0.025000007823109627
  frm2311 SCAN01 2311 0.025000007823109627
  frm2312 SCAN01 2312 0.025000007823109627
  frm2313 SCAN01 2313 0.025000007823109627
  frm2314 SCAN01 2314 0.025000007823109627
  frm2315 SCAN01 2315 0.025000007823109627
  frm2316 SCAN01 2316 0.025000007823109627
  frm2317 SCAN01 2317 0.025000007823109627
  frm2318 SCAN01 2318 0.025000007823109627
  frm2319 SCAN01 2319 0.025000007823109627
  frm2320 SCAN01 2320 0.025000007823109627
  frm2321 SCAN01 2321 0.025000007823109627
  frm2322 SCAN01 2322 0.025000007823109627
  frm2323 SCAN01 2323 0.025000007823109627
  frm2324 SCAN01 2324 0.025000007823109627
  frm2325 SCAN01 2325 0.025000007823109627
  frm2326 SCAN01 2326 0.025000007823109627
  frm2327 SCAN01 2327 0.025000007823109627
  frm2328 SCAN01 2328 0.025000007823109627
  frm2329 SCAN01 2329 0.025000007823109627
  frm2330 SCAN01 2330 0.025000007823109627
  frm2331 SCAN01 2331 0.025000007823109627
  frm2332 SCAN01 2332 0.025000007823109627
  frm2333 SCAN01 2333 0.025000007823109627
  frm2334 SCAN01 2334 0.025000007823109627
  frm2335 SCAN01 2335 0.025000007823109627
  frm2336 SCAN01 2336 0.025000007823109627
  frm2337 SCAN01 2337 0.025000007823109627
  frm2338 SCAN01 2338 0.025000007823109627
  frm2339 SCAN01 2339 0.025000007823109627
  frm2340 SCAN01 2340 0.025000007823109627
  frm2341 SCAN01 2341 0.025000007823109627
  frm2342 SCAN01 2342 0.025000007823109627
  frm2343 SCAN01 2343 0.025000007823109627
  frm2344 SCAN01 2344 0.025000007823109627
  frm2345 SCAN01 2345 0.025000007823109627
  frm2346 SCAN01 2346 0.025000007823109627
  frm2347 SCAN01 2347 0.025000007823109627
  frm2348 SCAN01 2348 0.025000007823109627
  frm2349 SCAN01 2349 0.025000007823109627
  frm2350 SCAN01 2350 0.025000007823109627
  frm2351 SCAN01 2351 0.025000007823109627
  frm2352 SCAN01 2352 0.025000007823109627
  frm2353 SCAN01 2353 0.025000007823109627
  frm2354 SCAN01 2354 0.025000007823109627
  frm2355 SCAN01 2355 0.025000007823109627
  frm2356 SCAN01 2356 0.025000007823109627
  frm2357 SCAN01 2357 0.025000007823109627
  frm2358 SCAN01 2358 0.025000007823109627
  frm2359 SCAN01 2359 0.025000007823109627
  frm2360 SCAN01 2360 0.025000007823109627
  frm2361 SCAN01 2361 0.025000007823109627
  frm2362 SCAN01 2362 0.025000007823109627
  frm2363 SCAN01 2363 0.025000007823109627
  frm2364 SCAN01 2364 0.025000007823109627
  frm2365 SCAN01 2365 0.025000007823109627
  frm2366 SCAN01 2366 0.025000007823109627
  frm2367 SCAN01 2367 0.025000007823109627
  frm2368 SCAN01 2368 0.025000007823109627
  frm2369 SCAN01 2369 0.025000007823109627
  frm2370 SCAN01 2370 0.025000007823109627
  frm2371 SCAN01 2371 0.025000007823109627
  frm2372 SCAN01 2372 0.025000007823109627
  frm2373 SCAN01 2373 0.025000007823109627
  frm2374 SCAN01 2374 0.025000007823109627
  frm2375 SCAN01 2375 0.025000007823109627
  frm2376 SCAN01 2376 0.025000007823109627
  frm2377 SCAN01 2377 0.025000007823109627
  frm2378 SCAN01 2378 0.025000007823109627
  frm2379 SCAN01 2379 0.025000007823109627
  frm2380 SCAN01 2380 0.025000007823109627
  frm2381 SCAN01 2381 0.025000007823109627
  frm2382 SCAN01 2382 0.025000007823109627
  frm2383 SCAN01 2383 0.025000007823109627
  frm2384 SCAN01 2384 0.025000007823109627
  frm2385 SCAN01 2385 0.025000007823109627
  frm2386 SCAN01 2386 0.025000007823109627
  frm2387 SCAN01 2387 0.025000007823109627
  frm2388 SCAN01 2388 0.025000007823109627
  frm2389 SCAN01 2389 0.025000007823109627
  frm2390 SCAN01 2390 0.025000007823109627
  frm2391 SCAN01 2391 0.025000007823109627
  frm2392 SCAN01 2392 0.025000007823109627
  frm2393 SCAN01 2393 0.025000007823109627
  frm2394 SCAN01 2394 0.025000007823109627
  frm2395 SCAN01 2395 0.025000007823109627
  frm2396 SCAN01 2396 0.025000007823109627
  frm2397 SCAN01 2397 0.025000007823109627
  frm2398 SCAN01 2398 0.025000007823109627
  frm2399 SCAN01 2399 0.025000007823109627
  frm2400 SCAN01 2400 0.025000007823109627
  frm2401 SCAN01 2401 0.025000007823109627
  frm2402 SCAN01 2402 0.025000007823109627
  frm2403 SCAN01 2403 0.025000007823109627
  frm2404 SCAN01 2404 0.025000007823109627
  frm2405 SCAN01 2405 0.025000007823109627
  frm2406 SCAN01 2406 0.025000007823109627
  frm2407 SCAN01 2407 0.025000007823109627
  frm2408 SCAN01 2408 0.025000007823109627
  frm2409 SCAN01 2409 0.025000007823109627
  frm2410 SCAN01 2410 0.025000007823109627
  frm2411 SCAN01 2411 0.025000007823109627
  frm2412 SCAN01 2412 0.025000007823109627
  frm2413 SCAN01 2413 0.025000007823109627
  frm2414 SCAN01 2414 0.025000007823109627
  frm2415 SCAN01 2415 0.025000007823109627
  frm2416 SCAN01 2416 0.025000007823109627
  frm2417 SCAN01 2417 0.025000007823109627
  frm2418 SCAN01 2418 0.025000007823109627
  frm2419 SCAN01 2419 0.025000007823109627
  frm2420 SCAN01 2420 0.025000007823109627
  frm2421 SCAN01 2421 0.025000007823109627
  frm2422 SCAN01 2422 0.025000007823109627
  frm2423 SCAN01 2423 0.025000007823109627
  frm2424 SCAN01 2424 0.025000007823109627
  frm2425 SCAN01 2425 0.025000007823109627
  frm2426 SCAN01 2426 0.025000007823109627
  frm2427 SCAN01 2427 0.025000007823109627
  frm2428 SCAN01 2428 0.025000007823109627
  frm2429 SCAN01 2429 0.025000007823109627
  frm2430 SCAN01 2430 0.025000007823109627
  frm2431 SCAN01 2431 0.025000007823109627
  frm2432 SCAN01 2432 0.025000007823109627
  frm2433 SCAN01 2433 0.025000007823109627
  frm2434 SCAN01 2434 0.025000007823109627
  frm2435 SCAN01 2435 0.025000007823109627
  frm2436 SCAN01 2436 0.025000007823109627
  frm2437 SCAN01 2437 0.025000007823109627
  frm2438 SCAN01 2438 0.025000007823109627
  frm2439 SCAN01 2439 0.025000007823109627
  frm2440 SCAN01 2440 0.025000007823109627
  frm2441 SCAN01 2441 0.025000007823109627
  frm2442 SCAN01 2442 0.025000007823109627
  frm2443 SCAN01 2443 0.025000007823109627
  frm2444 SCAN01 2444 0.025000007823109627
  frm2445 SCAN01 2445 0.025000007823109627
  frm2446 SCAN01 2446 0.025000007823109627
  frm2447 SCAN01 2447 0.025000007823109627
  frm2448 SCAN01 2448 0.025000007823109627
  frm2449 SCAN01 2449 0.025000007823109627
  frm2450 SCAN01 2450 0.025000007823109627
  frm2451 SCAN01 2451 0.025000007823109627
  frm2452 SCAN01 2452 0.025000007823109627
  frm2453 SCAN01 2453 0.025000007823109627
  frm2454 SCAN01 2454 0.025000007823109627
  frm2455 SCAN01 2455 0.025000007823109627
  frm2456 SCAN01 2456 0.025000007823109627
  frm2457 SCAN01 2457 0.025000007823109627
  frm2458 SCAN01 2458 0.025000007823109627
  frm2459 SCAN01 2459 0.025000007823109627
  frm2460 SCAN01 2460 0.025000007823109627
  frm2461 SCAN01 2461 0.025000007823109627
  frm2462 SCAN01 2462 0.025000007823109627
  frm2463 SCAN01 2463 0.025000007823109627
  frm2464 SCAN01 2464 0.025000007823109627
  frm2465 SCAN01 2465 0.025000007823109627
  frm2466 SCAN01 2466 0.025000007823109627
  frm2467 SCAN01 2467 0.025000007823109627
  frm2468 SCAN01 2468 0.025000007823109627
  frm2469 SCAN01 2469 0.025000007823109627
  frm2470 SCAN01 2470 0.025000007823109627
  frm2471 SCAN01 2471 0.025000007823109627
  frm2472 SCAN01 2472 0.025000007823109627
  frm2473 SCAN01 2473 0.025000007823109627
  frm2474 SCAN01 2474 0.025000007823109627
  frm2475 SCAN01 2475 0.025000007823109627
  frm2476 SCAN01 2476 0.025000007823109627
  frm2477 SCAN01 2477 0.025000007823109627
  frm2478 SCAN01 2478 0.025000007823109627
  frm2479 SCAN01 2479 0.025000007823109627
  frm2480 SCAN01 2480 0.025000007823109627
  frm2481 SCAN01 2481 0.025000007823109627
  frm2482 SCAN01 2482 0.025000007823109627
  frm2483 SCAN01 2483 0.025000007823109627
  frm2484 SCAN01 2484 0.025000007823109627
  frm2485 SCAN01 2485 0.025000007823109627
  frm2486 SCAN01 2486 0.025000007823109627
  frm2487 SCAN01 2487 0.025000007823109627
  frm2488 SCAN01 2488 0.025000007823109627
  frm2489 SCAN01 2489 0.025000007823109627
  frm2490 SCAN01 2490 0.025000007823109627
  frm2491 SCAN01 2491 0.025000007823109627
  frm2492 SCAN01 2492 0.025000007823109627
  frm2493 SCAN01 2493 0.025000007823109627
  frm2494 SCAN01 2494 0.025000007823109627
  frm2495 SCAN01 2495 0.025000007823109627
  frm2496 SCAN01 2496 0.025000007823109627
  frm2497 SCAN01 2497 0.025000007823109627
  frm2498 SCAN01 2498 0.025000007823109627
  frm2499 SCAN01 2499 0.025000007823109627
  frm2500 SCAN01 2500 0.025000007823109627
  frm2501 SCAN01 2501 0.025000007823109627
  frm2502 SCAN01 2502 0.025000007823109627
  frm2503 SCAN01 2503 0.025000007823109627
  frm2504 SCAN01 2504 0.025000007823109627
  frm2505 SCAN01 2505 0.025000007823109627
  frm2506 SCAN01 2506 0.025000007823109627
  frm2507 SCAN01 2507 0.025000007823109627
  frm2508 SCAN01 2508 0.025000007823109627
  frm2509 SCAN01 2509 0.025000007823109627
  frm2510 SCAN01 2510 0.025000007823109627
  frm2511 SCAN01 2511 0.025000007823109627
  frm2512 SCAN01 2512 0.025000007823109627
  frm2513 SCAN01 2513 0.025000007823109627
  frm2514 SCAN01 2514 0.025000007823109627
  frm2515 SCAN01 2515 0.025000007823109627
  frm2516 SCAN01 2516 0.025000007823109627
  frm2517 SCAN01 2517 0.025000007823109627
  frm2518 SCAN01 2518 0.025000007823109627
  frm2519 SCAN01 2519 0.025000007823109627
  frm2520 SCAN01 2520 0.025000007823109627
  frm2521 SCAN01 2521 0.025000007823109627
  frm2522 SCAN01 2522 0.025000007823109627
  frm2523 SCAN01 2523 0.025000007823109627
  frm2524 SCAN01 2524 0.025000007823109627
  frm2525 SCAN01 2525 0.025000007823109627
  frm2526 SCAN01 2526 0.025000007823109627
  frm2527 SCAN01 2527 0.025000007823109627
  frm2528 SCAN01 2528 0.025000007823109627
  frm2529 SCAN01 2529 0.025000007823109627
  frm2530 SCAN01 2530 0.025000007823109627
  frm2531 SCAN01 2531 0.025000007823109627
  frm2532 SCAN01 2532 0.025000007823109627
  frm2533 SCAN01 2533 0.025000007823109627
  frm2534 SCAN01 2534 0.025000007823109627
  frm2535 SCAN01 2535 0.025000007823109627
  frm2536 SCAN01 2536 0.025000007823109627
  frm2537 SCAN01 2537 0.025000007823109627
  frm2538 SCAN01 2538 0.025000007823109627
  frm2539 SCAN01 2539 0.025000007823109627
  frm2540 SCAN01 2540 0.025000007823109627
  frm2541 SCAN01 2541 0.025000007823109627
  frm2542 SCAN01 2542 0.025000007823109627
  frm2543 SCAN01 2543 0.025000007823109627
  frm2544 SCAN01 2544 0.025000007823109627
  frm2545 SCAN01 2545 0.025000007823109627
  frm2546 SCAN01 2546 0.025000007823109627
  frm2547 SCAN01 2547 0.025000007823109627
  frm2548 SCAN01 2548 0.025000007823109627
  frm2549 SCAN01 2549 0.025000007823109627
  frm2550 SCAN01 2550 0.025000007823109627
  frm2551 SCAN01 2551 0.025000007823109627
  frm2552 SCAN01 2552 0.025000007823109627
  frm2553 SCAN01 2553 0.025000007823109627
  frm2554 SCAN01 2554 0.025000007823109627
  frm2555 SCAN01 2555 0.025000007823109627
  frm2556 SCAN01 2556 0.025000007823109627
  frm2557 SCAN01 2557 0.025000007823109627
  frm2558 SCAN01 2558 0.025000007823109627
  frm2559 SCAN01 2559 0.025000007823109627
  frm2560 SCAN01 2560 0.025000007823109627
  frm2561 SCAN01 2561 0.025000007823109627
  frm2562 SCAN01 2562 0.025000007823109627
  frm2563 SCAN01 2563 0.025000007823109627
  frm2564 SCAN01 2564 0.025000007823109627
  frm2565 SCAN01 2565 0.025000007823109627
  frm2566 SCAN01 2566 0.025000007823109627
  frm2567 SCAN01 2567 0.025000007823109627
  frm2568 SCAN01 2568 0.025000007823109627
  frm2569 SCAN01 2569 0.025000007823109627
  frm2570 SCAN01 2570 0.025000007823109627
  frm2571 SCAN01 2571 0.025000007823109627
  frm2572 SCAN01 2572 0.025000007823109627
  frm2573 SCAN01 2573 0.025000007823109627
  frm2574 SCAN01 2574 0.025000007823109627
  frm2575 SCAN01 2575 0.025000007823109627
  frm2576 SCAN01 2576 0.025000007823109627
  frm2577 SCAN01 2577 0.025000007823109627
  frm2578 SCAN01 2578 0.025000007823109627
  frm2579 SCAN01 2579 0.025000007823109627
  frm2580 SCAN01 2580 0.025000007823109627
  frm2581 SCAN01 2581 0.025000007823109627
  frm2582 SCAN01 2582 0.025000007823109627
  frm2583 SCAN01 2583 0.025000007823109627
  frm2584 SCAN01 2584 0.025000007823109627
  frm2585 SCAN01 2585 0.025000007823109627
  frm2586 SCAN01 2586 0.025000007823109627
  frm2587 SCAN01 2587 0.025000007823109627
  frm2588 SCAN01 2588 0.025000007823109627
  frm2589 SCAN01 2589 0.025000007823109627
  frm2590 SCAN01 2590 0.025000007823109627
  frm2591 SCAN01 2591 0.025000007823109627
  frm2592 SCAN01 2592 0.025000007823109627
  frm2593 SCAN01 2593 0.025000007823109627
  frm2594 SCAN01 2594 0.025000007823109627
  frm2595 SCAN01 2595 0.025000007823109627
  frm2596 SCAN01 2596 0.025000007823109627
  frm2597 SCAN01 2597 0.025000007823109627
  frm2598 SCAN01 2598 0.025000007823109627
  frm2599 SCAN01 2599 0.025000007823109627
  frm2600 SCAN01 2600 0.025000007823109627
  frm2601 SCAN01 2601 0.025000007823109627
  frm2602 SCAN01 2602 0.025000007823109627
  frm2603 SCAN01 2603 0.025000007823109627
  frm2604 SCAN01 2604 0.025000007823109627
  frm2605 SCAN01 2605 0.025000007823109627
  frm2606 SCAN01 2606 0.025000007823109627
  frm2607 SCAN01 2607 0.025000007823109627
  frm2608 SCAN01 2608 0.025000007823109627
  frm2609 SCAN01 2609 0.025000007823109627
  frm2610 SCAN01 2610 0.025000007823109627
  frm2611 SCAN01 2611 0.025000007823109627
  frm2612 SCAN01 2612 0.025000007823109627
  frm2613 SCAN01 2613 0.025000007823109627
  frm2614 SCAN01 2614 0.025000007823109627
  frm2615 SCAN01 2615 0.025000007823109627
  frm2616 SCAN01 2616 0.025000007823109627
  frm2617 SCAN01 2617 0.025000007823109627
  frm2618 SCAN01 2618 0.025000007823109627
  frm2619 SCAN01 2619 0.025000007823109627
  frm2620 SCAN01 2620 0.025000007823109627
  frm2621 SCAN01 2621 0.025000007823109627
  frm2622 SCAN01 2622 0.025000007823109627
  frm2623 SCAN01 2623 0.025000007823109627
  frm2624 SCAN01 2624 0.025000007823109627
  frm2625 SCAN01 2625 0.025000007823109627
  frm2626 SCAN01 2626 0.025000007823109627
  frm2627 SCAN01 2627 0.025000007823109627
  frm2628 SCAN01 2628 0.025000007823109627
  frm2629 SCAN01 2629 0.025000007823109627
  frm2630 SCAN01 2630 0.025000007823109627
  frm2631 SCAN01 2631 0.025000007823109627
  frm2632 SCAN01 2632 0.025000007823109627
  frm2633 SCAN01 2633 0.025000007823109627
  frm2634 SCAN01 2634 0.025000007823109627
  frm2635 SCAN01 2635 0.025000007823109627
  frm2636 SCAN01 2636 0.025000007823109627
  frm2637 SCAN01 2637 0.025000007823109627
  frm2638 SCAN01 2638 0.025000007823109627
  frm2639 SCAN01 2639 0.025000007823109627
  frm2640 SCAN01 2640 0.025000007823109627
  frm2641 SCAN01 2641 0.025000007823109627
  frm2642 SCAN01 2642 0.025000007823109627
  frm2643 SCAN01 2643 0.025000007823109627
  frm2644 SCAN01 2644 0.025000007823109627
  frm2645 SCAN01 2645 0.025000007823109627
  frm2646 SCAN01 2646 0.025000007823109627
  frm2647 SCAN01 2647 0.025000007823109627
  frm2648 SCAN01 2648 0.025000007823109627
  frm2649 SCAN01 2649 0.025000007823109627
  frm2650 SCAN01 2650 0.025000007823109627
  frm2651 SCAN01 2651 0.025000007823109627
  frm2652 SCAN01 2652 0.025000007823109627
  frm2653 SCAN01 2653 0.025000007823109627
  frm2654 SCAN01 2654 0.025000007823109627
  frm2655 SCAN01 2655 0.025000007823109627
  frm2656 SCAN01 2656 0.025000007823109627
  frm2657 SCAN01 2657 0.025000007823109627
  frm2658 SCAN01 2658 0.025000007823109627
  frm2659 SCAN01 2659 0.025000007823109627
  frm2660 SCAN01 2660 0.025000007823109627
  frm2661 SCAN01 2661 0.025000007823109627
  frm2662 SCAN01 2662 0.025000007823109627
  frm2663 SCAN01 2663 0.025000007823109627
  frm2664 SCAN01 2664 0.025000007823109627
  frm2665 SCAN01 2665 0.025000007823109627
  frm2666 SCAN01 2666 0.025000007823109627
  frm2667 SCAN01 2667 0.025000007823109627
  frm2668 SCAN01 2668 0.025000007823109627
  frm2669 SCAN01 2669 0.025000007823109627
  frm2670 SCAN01 2670 0.025000007823109627
  frm2671 SCAN01 2671 0.025000007823109627
  frm2672 SCAN01 2672 0.025000007823109627
  frm2673 SCAN01 2673 0.025000007823109627
  frm2674 SCAN01 2674 0.025000007823109627
  frm2675 SCAN01 2675 0.025000007823109627
  frm2676 SCAN01 2676 0.025000007823109627
  frm2677 SCAN01 2677 0.025000007823109627
  frm2678 SCAN01 2678 0.025000007823109627
  frm2679 SCAN01 2679 0.025000007823109627
  frm2680 SCAN01 2680 0.025000007823109627
  frm2681 SCAN01 2681 0.025000007823109627
  frm2682 SCAN01 2682 0.025000007823109627
  frm2683 SCAN01 2683 0.025000007823109627
  frm2684 SCAN01 2684 0.025000007823109627
  frm2685 SCAN01 2685 0.025000007823109627
  frm2686 SCAN01 2686 0.025000007823109627
  frm2687 SCAN01 2687 0.025000007823109627
  frm2688 SCAN01 2688 0.025000007823109627
  frm2689 SCAN01 2689 0.025000007823109627
  frm2690 SCAN01 2690 0.025000007823109627
  frm2691 SCAN01 2691 0.025000007823109627
  frm2692 SCAN01 2692 0.025000007823109627
  frm2693 SCAN01 2693 0.025000007823109627
  frm2694 SCAN01 2694 0.025000007823109627
  frm2695 SCAN01 2695 0.025000007823109627
  frm2696 SCAN01 2696 0.025000007823109627
  frm2697 SCAN01 2697 0.025000007823109627
  frm2698 SCAN01 2698 0.025000007823109627
  frm2699 SCAN01 2699 0.025000007823109627
  frm2700 SCAN01 2700 0.025000007823109627
  frm2701 SCAN01 2701 0.025000007823109627
  frm2702 SCAN01 2702 0.025000007823109627
  frm2703 SCAN01 2703 0.025000007823109627
  frm2704 SCAN01 2704 0.025000007823109627
  frm2705 SCAN01 2705 0.025000007823109627
  frm2706 SCAN01 2706 0.025000007823109627
  frm2707 SCAN01 2707 0.025000007823109627
  frm2708 SCAN01 2708 0.025000007823109627
  frm2709 SCAN01 2709 0.025000007823109627
  frm2710 SCAN01 2710 0.025000007823109627
  frm2711 SCAN01 2711 0.025000007823109627
  frm2712 SCAN01 2712 0.025000007823109627
  frm2713 SCAN01 2713 0.025000007823109627
  frm2714 SCAN01 2714 0.025000007823109627
  frm2715 SCAN01 2715 0.025000007823109627
  frm2716 SCAN01 2716 0.025000007823109627
  frm2717 SCAN01 2717 0.025000007823109627
  frm2718 SCAN01 2718 0.025000007823109627
  frm2719 SCAN01 2719 0.025000007823109627
  frm2720 SCAN01 2720 0.025000007823109627
  frm2721 SCAN01 2721 0.025000007823109627
  frm2722 SCAN01 2722 0.025000007823109627
  frm2723 SCAN01 2723 0.025000007823109627
  frm2724 SCAN01 2724 0.025000007823109627
  frm2725 SCAN01 2725 0.025000007823109627
  frm2726 SCAN01 2726 0.025000007823109627
  frm2727 SCAN01 2727 0.025000007823109627
  frm2728 SCAN01 2728 0.025000007823109627
  frm2729 SCAN01 2729 0.025000007823109627
  frm2730 SCAN01 2730 0.025000007823109627
  frm2731 SCAN01 2731 0.025000007823109627
  frm2732 SCAN01 2732 0.025000007823109627
  frm2733 SCAN01 2733 0.025000007823109627
  frm2734 SCAN01 2734 0.025000007823109627
  frm2735 SCAN01 2735 0.025000007823109627
  frm2736 SCAN01 2736 0.025000007823109627
  frm2737 SCAN01 2737 0.025000007823109627
  frm2738 SCAN01 2738 0.025000007823109627
  frm2739 SCAN01 2739 0.025000007823109627
  frm2740 SCAN01 2740 0.025000007823109627
  frm2741 SCAN01 2741 0.025000007823109627
  frm2742 SCAN01 2742 0.025000007823109627
  frm2743 SCAN01 2743 0.025000007823109627
  frm2744 SCAN01 2744 0.025000007823109627
  frm2745 SCAN01 2745 0.025000007823109627
  frm2746 SCAN01 2746 0.025000007823109627
  frm2747 SCAN01 2747 0.025000007823109627
  frm2748 SCAN01 2748 0.025000007823109627
  frm2749 SCAN01 2749 0.025000007823109627
  frm2750 SCAN01 2750 0.025000007823109627
  frm2751 SCAN01 2751 0.025000007823109627
  frm2752 SCAN01 2752 0.025000007823109627
  frm2753 SCAN01 2753 0.025000007823109627
  frm2754 SCAN01 2754 0.025000007823109627
  frm2755 SCAN01 2755 0.025000007823109627
  frm2756 SCAN01 2756 0.025000007823109627
  frm2757 SCAN01 2757 0.025000007823109627
  frm2758 SCAN01 2758 0.025000007823109627
  frm2759 SCAN01 2759 0.025000007823109627
  frm2760 SCAN01 2760 0.025000007823109627
  frm2761 SCAN01 2761 0.025000007823109627
  frm2762 SCAN01 2762 0.025000007823109627
  frm2763 SCAN01 2763 0.025000007823109627
  frm2764 SCAN01 2764 0.025000007823109627
  frm2765 SCAN01 2765 0.025000007823109627
  frm2766 SCAN01 2766 0.025000007823109627
  frm2767 SCAN01 2767 0.025000007823109627
  frm2768 SCAN01 2768 0.025000007823109627
  frm2769 SCAN01 2769 0.025000007823109627
  frm2770 SCAN01 2770 0.025000007823109627
  frm2771 SCAN01 2771 0.025000007823109627
  frm2772 SCAN01 2772 0.025000007823109627
  frm2773 SCAN01 2773 0.025000007823109627
  frm2774 SCAN01 2774 0.025000007823109627
  frm2775 SCAN01 2775 0.025000007823109627
  frm2776 SCAN01 2776 0.025000007823109627
  frm2777 SCAN01 2777 0.025000007823109627
  frm2778 SCAN01 2778 0.025000007823109627
  frm2779 SCAN01 2779 0.025000007823109627
  frm2780 SCAN01 2780 0.025000007823109627
  frm2781 SCAN01 2781 0.025000007823109627
  frm2782 SCAN01 2782 0.025000007823109627
  frm2783 SCAN01 2783 0.025000007823109627
  frm2784 SCAN01 2784 0.025000007823109627
  frm2785 SCAN01 2785 0.025000007823109627
  frm2786 SCAN01 2786 0.025000007823109627
  frm2787 SCAN01 2787 0.025000007823109627
  frm2788 SCAN01 2788 0.025000007823109627
  frm2789 SCAN01 2789 0.025000007823109627
  frm2790 SCAN01 2790 0.025000007823109627
  frm2791 SCAN01 2791 0.025000007823109627
  frm2792 SCAN01 2792 0.025000007823109627
  frm2793 SCAN01 2793 0.025000007823109627
  frm2794 SCAN01 2794 0.025000007823109627
  frm2795 SCAN01 2795 0.025000007823109627
  frm2796 SCAN01 2796 0.025000007823109627
  frm2797 SCAN01 2797 0.025000007823109627
  frm2798 SCAN01 2798 0.025000007823109627
  frm2799 SCAN01 2799 0.025000007823109627
  frm2800 SCAN01 2800 0.025000007823109627
  frm2801 SCAN01 2801 0.025000007823109627
  frm2802 SCAN01 2802 0.025000007823109627
  frm2803 SCAN01 2803 0.025000007823109627
  frm2804 SCAN01 2804 0.025000007823109627
  frm2805 SCAN01 2805 0.025000007823109627
  frm2806 SCAN01 2806 0.025000007823109627
  frm2807 SCAN01 2807 0.025000007823109627
  frm2808 SCAN01 2808 0.025000007823109627
  frm2809 SCAN01 2809 0.025000007823109627
  frm2810 SCAN01 2810 0.025000007823109627
  frm2811 SCAN01 2811 0.025000007823109627
  frm2812 SCAN01 2812 0.025000007823109627
  frm2813 SCAN01 2813 0.025000007823109627
  frm2814 SCAN01 2814 0.025000007823109627
  frm2815 SCAN01 2815 0.025000007823109627
  frm2816 SCAN01 2816 0.025000007823109627
  frm2817 SCAN01 2817 0.025000007823109627
  frm2818 SCAN01 2818 0.025000007823109627
  frm2819 SCAN01 2819 0.025000007823109627
  frm2820 SCAN01 2820 0.025000007823109627
  frm2821 SCAN01 2821 0.025000007823109627
  frm2822 SCAN01 2822 0.025000007823109627
  frm2823 SCAN01 2823 0.025000007823109627
  frm2824 SCAN01 2824 0.025000007823109627
  frm2825 SCAN01 2825 0.025000007823109627
  frm2826 SCAN01 2826 0.025000007823109627
  frm2827 SCAN01 2827 0.025000007823109627
  frm2828 SCAN01 2828 0.025000007823109627
  frm2829 SCAN01 2829 0.025000007823109627
  frm2830 SCAN01 2830 0.025000007823109627
  frm2831 SCAN01 2831 0.025000007823109627
  frm2832 SCAN01 2832 0.025000007823109627
  frm2833 SCAN01 2833 0.025000007823109627
  frm2834 SCAN01 2834 0.025000007823109627
  frm2835 SCAN01 2835 0.025000007823109627
  frm2836 SCAN01 2836 0.025000007823109627
  frm2837 SCAN01 2837 0.025000007823109627
  frm2838 SCAN01 2838 0.025000007823109627
  frm2839 SCAN01 2839 0.025000007823109627
  frm2840 SCAN01 2840 0.025000007823109627
  frm2841 SCAN01 2841 0.025000007823109627
  frm2842 SCAN01 2842 0.025000007823109627
  frm2843 SCAN01 2843 0.025000007823109627
  frm2844 SCAN01 2844 0.025000007823109627
  frm2845 SCAN01 2845 0.025000007823109627
  frm2846 SCAN01 2846 0.025000007823109627
  frm2847 SCAN01 2847 0.025000007823109627
  frm2848 SCAN01 2848 0.025000007823109627
  frm2849 SCAN01 2849 0.025000007823109627
  frm2850 SCAN01 2850 0.025000007823109627
  frm2851 SCAN01 2851 0.025000007823109627
  frm2852 SCAN01 2852 0.025000007823109627
  frm2853 SCAN01 2853 0.025000007823109627
  frm2854 SCAN01 2854 0.025000007823109627
  frm2855 SCAN01 2855 0.025000007823109627
  frm2856 SCAN01 2856 0.025000007823109627
  frm2857 SCAN01 2857 0.025000007823109627
  frm2858 SCAN01 2858 0.025000007823109627
  frm2859 SCAN01 2859 0.025000007823109627
  frm2860 SCAN01 2860 0.025000007823109627
  frm2861 SCAN01 2861 0.025000007823109627
  frm2862 SCAN01 2862 0.025000007823109627
  frm2863 SCAN01 2863 0.025000007823109627
  frm2864 SCAN01 2864 0.025000007823109627
  frm2865 SCAN01 2865 0.025000007823109627
  frm2866 SCAN01 2866 0.025000007823109627
  frm2867 SCAN01 2867 0.025000007823109627
  frm2868 SCAN01 2868 0.025000007823109627
  frm2869 SCAN01 2869 0.025000007823109627
  frm2870 SCAN01 2870 0.025000007823109627
  frm2871 SCAN01 2871 0.025000007823109627
  frm2872 SCAN01 2872 0.025000007823109627
  frm2873 SCAN01 2873 0.025000007823109627
  frm2874 SCAN01 2874 0.025000007823109627
  frm2875 SCAN01 2875 0.025000007823109627
  frm2876 SCAN01 2876 0.025000007823109627
  frm2877 SCAN01 2877 0.025000007823109627
  frm2878 SCAN01 2878 0.025000007823109627
  frm2879 SCAN01 2879 0.025000007823109627
  frm2880 SCAN01 2880 0.025000007823109627
  frm2881 SCAN01 2881 0.025000007823109627
  frm2882 SCAN01 2882 0.025000007823109627
  frm2883 SCAN01 2883 0.025000007823109627
  frm2884 SCAN01 2884 0.025000007823109627
  frm2885 SCAN01 2885 0.025000007823109627
  frm2886 SCAN01 2886 0.025000007823109627
  frm2887 SCAN01 2887 0.025000007823109627
  frm2888 SCAN01 2888 0.025000007823109627
  frm2889 SCAN01 2889 0.025000007823109627
  frm2890 SCAN01 2890 0.025000007823109627
  frm2891 SCAN01 2891 0.025000007823109627
  frm2892 SCAN01 2892 0.025000007823109627
  frm2893 SCAN01 2893 0.025000007823109627
  frm2894 SCAN01 2894 0.025000007823109627
  frm2895 SCAN01 2895 0.025000007823109627
  frm2896 SCAN01 2896 0.025000007823109627
  frm2897 SCAN01 2897 0.025000007823109627
  frm2898 SCAN01 2898 0.025000007823109627
  frm2899 SCAN01 2899 0.025000007823109627
  frm2900 SCAN01 2900 0.025000007823109627
  frm2901 SCAN01 2901 0.025000007823109627
  frm2902 SCAN01 2902 0.025000007823109627
  frm2903 SCAN01 2903 0.025000007823109627
  frm2904 SCAN01 2904 0.025000007823109627
  frm2905 SCAN01 2905 0.025000007823109627
  frm2906 SCAN01 2906 0.025000007823109627
  frm2907 SCAN01 2907 0.025000007823109627
  frm2908 SCAN01 2908 0.025000007823109627
  frm2909 SCAN01 2909 0.025000007823109627
  frm2910 SCAN01 2910 0.025000007823109627
  frm2911 SCAN01 2911 0.025000007823109627
  frm2912 SCAN01 2912 0.025000007823109627
  frm2913 SCAN01 2913 0.025000007823109627
  frm2914 SCAN01 2914 0.025000007823109627
  frm2915 SCAN01 2915 0.025000007823109627
  frm2916 SCAN01 2916 0.025000007823109627
  frm2917 SCAN01 2917 0.025000007823109627
  frm2918 SCAN01 2918 0.025000007823109627
  frm2919 SCAN01 2919 0.025000007823109627
  frm2920 SCAN01 2920 0.025000007823109627
  frm2921 SCAN01 2921 0.025000007823109627
  frm2922 SCAN01 2922 0.025000007823109627
  frm2923 SCAN01 2923 0.025000007823109627
  frm2924 SCAN01 2924 0.025000007823109627
  frm2925 SCAN01 2925 0.025000007823109627
  frm2926 SCAN01 2926 0.025000007823109627
  frm2927 SCAN01 2927 0.025000007823109627
  frm2928 SCAN01 2928 0.025000007823109627
  frm2929 SCAN01 2929 0.025000007823109627
  frm2930 SCAN01 2930 0.025000007823109627
  frm2931 SCAN01 2931 0.025000007823109627
  frm2932 SCAN01 2932 0.025000007823109627
  frm2933 SCAN01 2933 0.025000007823109627
  frm2934 SCAN01 2934 0.025000007823109627
  frm2935 SCAN01 2935 0.025000007823109627
  frm2936 SCAN01 2936 0.025000007823109627
  frm2937 SCAN01 2937 0.025000007823109627
  frm2938 SCAN01 2938 0.025000007823109627
  frm2939 SCAN01 2939 0.025000007823109627
  frm2940 SCAN01 2940 0.025000007823109627
  frm2941 SCAN01 2941 0.025000007823109627
  frm2942 SCAN01 2942 0.025000007823109627
  frm2943 SCAN01 2943 0.025000007823109627
  frm2944 SCAN01 2944 0.025000007823109627
  frm2945 SCAN01 2945 0.025000007823109627
  frm2946 SCAN01 2946 0.025000007823109627
  frm2947 SCAN01 2947 0.025000007823109627
  frm2948 SCAN01 2948 0.025000007823109627
  frm2949 SCAN01 2949 0.025000007823109627
  frm2950 SCAN01 2950 0.025000007823109627
  frm2951 SCAN01 2951 0.025000007823109627
  frm2952 SCAN01 2952 0.025000007823109627
  frm2953 SCAN01 2953 0.025000007823109627
  frm2954 SCAN01 2954 0.025000007823109627
  frm2955 SCAN01 2955 0.025000007823109627
  frm2956 SCAN01 2956 0.025000007823109627
  frm2957 SCAN01 2957 0.025000007823109627
  frm2958 SCAN01 2958 0.025000007823109627
  frm2959 SCAN01 2959 0.025000007823109627
  frm2960 SCAN01 2960 0.025000007823109627
  frm2961 SCAN01 2961 0.025000007823109627
  frm2962 SCAN01 2962 0.025000007823109627
  frm2963 SCAN01 2963 0.025000007823109627
  frm2964 SCAN01 2964 0.025000007823109627
  frm2965 SCAN01 2965 0.025000007823109627
  frm2966 SCAN01 2966 0.025000007823109627
  frm2967 SCAN01 2967 0.025000007823109627
  frm2968 SCAN01 2968 0.025000007823109627
  frm2969 SCAN01 2969 0.025000007823109627
  frm2970 SCAN01 2970 0.025000007823109627
  frm2971 SCAN01 2971 0.025000007823109627
  frm2972 SCAN01 2972 0.025000007823109627
  frm2973 SCAN01 2973 0.025000007823109627
  frm2974 SCAN01 2974 0.025000007823109627
  frm2975 SCAN01 2975 0.025000007823109627
  frm2976 SCAN01 2976 0.025000007823109627
  frm2977 SCAN01 2977 0.025000007823109627
  frm2978 SCAN01 2978 0.025000007823109627
  frm2979 SCAN01 2979 0.025000007823109627
  frm2980 SCAN01 2980 0.025000007823109627
  frm2981 SCAN01 2981 0.025000007823109627
  frm2982 SCAN01 2982 0.025000007823109627
  frm2983 SCAN01 2983 0.025000007823109627
  frm2984 SCAN01 2984 0.025000007823109627
  frm2985 SCAN01 2985 0.025000007823109627
  frm2986 SCAN01 2986 0.025000007823109627
  frm2987 SCAN01 2987 0.025000007823109627
  frm2988 SCAN01 2988 0.025000007823109627
  frm2989 SCAN01 2989 0.025000007823109627
  frm2990 SCAN01 2990 0.025000007823109627
  frm2991 SCAN01 2991 0.025000007823109627
  frm2992 SCAN01 2992 0.025000007823109627
  frm2993 SCAN01 2993 0.025000007823109627
  frm2994 SCAN01 2994 0.025000007823109627
  frm2995 SCAN01 2995 0.025000007823109627
  frm2996 SCAN01 2996 0.025000007823109627
  frm2997 SCAN01 2997 0.025000007823109627
  frm2998 SCAN01 2998 0.025000007823109627
  frm2999 SCAN01 2999 0.025000007823109627
  frm3000 SCAN01 3000 0.025000007823109627
  frm3001 SCAN01 3001 0.025000007823109627
  frm3002 SCAN01 3002 0.025000007823109627
  frm3003 SCAN01 3003 0.025000007823109627
  frm3004 SCAN01 3004 0.025000007823109627
  frm3005 SCAN01 3005 0.025000007823109627
  frm3006 SCAN01 3006 0.025000007823109627
  frm3007 SCAN01 3007 0.025000007823109627
  frm3008 SCAN01 3008 0.025000007823109627
  frm3009 SCAN01 3009 0.025000007823109627
  frm3010 SCAN01 3010 0.025000007823109627
  frm3011 SCAN01 3011 0.025000007823109627
  frm3012 SCAN01 3012 0.025000007823109627
  frm3013 SCAN01 3013 0.025000007823109627
  frm3014 SCAN01 3014 0.025000007823109627
  frm3015 SCAN01 3015 0.025000007823109627
  frm3016 SCAN01 3016 0.025000007823109627
  frm3017 SCAN01 3017 0.025000007823109627
  frm3018 SCAN01 3018 0.025000007823109627
  frm3019 SCAN01 3019 0.025000007823109627
  frm3020 SCAN01 3020 0.025000007823109627
  frm3021 SCAN01 3021 0.025000007823109627
  frm3022 SCAN01 3022 0.025000007823109627
  frm3023 SCAN01 3023 0.025000007823109627
  frm3024 SCAN01 3024 0.025000007823109627
  frm3025 SCAN01 3025 0.025000007823109627
  frm3026 SCAN01 3026 0.025000007823109627
  frm3027 SCAN01 3027 0.025000007823109627
  frm3028 SCAN01 3028 0.025000007823109627
  frm3029 SCAN01 3029 0.025000007823109627
  frm3030 SCAN01 3030 0.025000007823109627
  frm3031 SCAN01 3031 0.025000007823109627
  frm3032 SCAN01 3032 0.025000007823109627
  frm3033 SCAN01 3033 0.025000007823109627
  frm3034 SCAN01 3034 0.025000007823109627
  frm3035 SCAN01 3035 0.025000007823109627
  frm3036 SCAN01 3036 0.025000007823109627
  frm3037 SCAN01 3037 0.025000007823109627
  frm3038 SCAN01 3038 0.025000007823109627
  frm3039 SCAN01 3039 0.025000007823109627
  frm3040 SCAN01 3040 0.025000007823109627
  frm3041 SCAN01 3041 0.025000007823109627
  frm3042 SCAN01 3042 0.025000007823109627
  frm3043 SCAN01 3043 0.025000007823109627
  frm3044 SCAN01 3044 0.025000007823109627
  frm3045 SCAN01 3045 0.025000007823109627
  frm3046 SCAN01 3046 0.025000007823109627
  frm3047 SCAN01 3047 0.025000007823109627
  frm3048 SCAN01 3048 0.025000007823109627
  frm3049 SCAN01 3049 0.025000007823109627
  frm3050 SCAN01 3050 0.025000007823109627
  frm3051 SCAN01 3051 0.025000007823109627
  frm3052 SCAN01 3052 0.025000007823109627
  frm3053 SCAN01 3053 0.025000007823109627
  frm3054 SCAN01 3054 0.025000007823109627
  frm3055 SCAN01 3055 0.025000007823109627
  frm3056 SCAN01 3056 0.025000007823109627
  frm3057 SCAN01 3057 0.025000007823109627
  frm3058 SCAN01 3058 0.025000007823109627
  frm3059 SCAN01 3059 0.025000007823109627
  frm3060 SCAN01 3060 0.025000007823109627
  frm3061 SCAN01 3061 0.025000007823109627
  frm3062 SCAN01 3062 0.025000007823109627
  frm3063 SCAN01 3063 0.025000007823109627
  frm3064 SCAN01 3064 0.025000007823109627
  frm3065 SCAN01 3065 0.025000007823109627
  frm3066 SCAN01 3066 0.025000007823109627
  frm3067 SCAN01 3067 0.025000007823109627
  frm3068 SCAN01 3068 0.025000007823109627
  frm3069 SCAN01 3069 0.025000007823109627
  frm3070 SCAN01 3070 0.025000007823109627
  frm3071 SCAN01 3071 0.025000007823109627
  frm3072 SCAN01 3072 0.025000007823109627
  frm3073 SCAN01 3073 0.025000007823109627
  frm3074 SCAN01 3074 0.025000007823109627
  frm3075 SCAN01 3075 0.025000007823109627
  frm3076 SCAN01 3076 0.025000007823109627
  frm3077 SCAN01 3077 0.025000007823109627
  frm3078 SCAN01 3078 0.025000007823109627
  frm3079 SCAN01 3079 0.025000007823109627
  frm3080 SCAN01 3080 0.025000007823109627
  frm3081 SCAN01 3081 0.025000007823109627
  frm3082 SCAN01 3082 0.025000007823109627
  frm3083 SCAN01 3083 0.025000007823109627
  frm3084 SCAN01 3084 0.025000007823109627
  frm3085 SCAN01 3085 0.025000007823109627
  frm3086 SCAN01 3086 0.025000007823109627
  frm3087 SCAN01 3087 0.025000007823109627
  frm3088 SCAN01 3088 0.025000007823109627
  frm3089 SCAN01 3089 0.025000007823109627
  frm3090 SCAN01 3090 0.025000007823109627
  frm3091 SCAN01 3091 0.025000007823109627
  frm3092 SCAN01 3092 0.025000007823109627
  frm3093 SCAN01 3093 0.025000007823109627
  frm3094 SCAN01 3094 0.025000007823109627
  frm3095 SCAN01 3095 0.025000007823109627
  frm3096 SCAN01 3096 0.025000007823109627
  frm3097 SCAN01 3097 0.025000007823109627
  frm3098 SCAN01 3098 0.025000007823109627
  frm3099 SCAN01 3099 0.025000007823109627
  frm3100 SCAN01 3100 0.025000007823109627
  frm3101 SCAN01 3101 0.025000007823109627
  frm3102 SCAN01 3102 0.025000007823109627
  frm3103 SCAN01 3103 0.025000007823109627
  frm3104 SCAN01 3104 0.025000007823109627
  frm3105 SCAN01 3105 0.025000007823109627
  frm3106 SCAN01 3106 0.025000007823109627
  frm3107 SCAN01 3107 0.025000007823109627
  frm3108 SCAN01 3108 0.025000007823109627
  frm3109 SCAN01 3109 0.025000007823109627
  frm3110 SCAN01 3110 0.025000007823109627
  frm3111 SCAN01 3111 0.025000007823109627
  frm3112 SCAN01 3112 0.025000007823109627
  frm3113 SCAN01 3113 0.025000007823109627
  frm3114 SCAN01 3114 0.025000007823109627
  frm3115 SCAN01 3115 0.025000007823109627
  frm3116 SCAN01 3116 0.025000007823109627
  frm3117 SCAN01 3117 0.025000007823109627
  frm3118 SCAN01 3118 0.025000007823109627
  frm3119 SCAN01 3119 0.025000007823109627
  frm3120 SCAN01 3120 0.025000007823109627
  frm3121 SCAN01 3121 0.025000007823109627
  frm3122 SCAN01 3122 0.025000007823109627
  frm3123 SCAN01 3123 0.025000007823109627
  frm3124 SCAN01 3124 0.025000007823109627
  frm3125 SCAN01 3125 0.025000007823109627
  frm3126 SCAN01 3126 0.025000007823109627
  frm3127 SCAN01 3127 0.025000007823109627
  frm3128 SCAN01 3128 0.025000007823109627
  frm3129 SCAN01 3129 0.025000007823109627
  frm3130 SCAN01 3130 0.025000007823109627
  frm3131 SCAN01 3131 0.025000007823109627
  frm3132 SCAN01 3132 0.025000007823109627
  frm3133 SCAN01 3133 0.025000007823109627
  frm3134 SCAN01 3134 0.025000007823109627
  frm3135 SCAN01 3135 0.025000007823109627
  frm3136 SCAN01 3136 0.025000007823109627
  frm3137 SCAN01 3137 0.025000007823109627
  frm3138 SCAN01 3138 0.025000007823109627
  frm3139 SCAN01 3139 0.025000007823109627
  frm3140 SCAN01 3140 0.025000007823109627
  frm3141 SCAN01 3141 0.025000007823109627
  frm3142 SCAN01 3142 0.025000007823109627
  frm3143 SCAN01 3143 0.025000007823109627
  frm3144 SCAN01 3144 0.025000007823109627
  frm3145 SCAN01 3145 0.025000007823109627
  frm3146 SCAN01 3146 0.025000007823109627
  frm3147 SCAN01 3147 0.025000007823109627
  frm3148 SCAN01 3148 0.025000007823109627
  frm3149 SCAN01 3149 0.025000007823109627
  frm3150 SCAN01 3150 0.025000007823109627
  frm3151 SCAN01 3151 0.025000007823109627
  frm3152 SCAN01 3152 0.025000007823109627
  frm3153 SCAN01 3153 0.025000007823109627
  frm3154 SCAN01 3154 0.025000007823109627
  frm3155 SCAN01 3155 0.025000007823109627
  frm3156 SCAN01 3156 0.025000007823109627
  frm3157 SCAN01 3157 0.025000007823109627
  frm3158 SCAN01 3158 0.025000007823109627
  frm3159 SCAN01 3159 0.025000007823109627
  frm3160 SCAN01 3160 0.025000007823109627
  frm3161 SCAN01 3161 0.025000007823109627
  frm3162 SCAN01 3162 0.025000007823109627
  frm3163 SCAN01 3163 0.025000007823109627
  frm3164 SCAN01 3164 0.025000007823109627
  frm3165 SCAN01 3165 0.025000007823109627
  frm3166 SCAN01 3166 0.025000007823109627
  frm3167 SCAN01 3167 0.025000007823109627
  frm3168 SCAN01 3168 0.025000007823109627
  frm3169 SCAN01 3169 0.025000007823109627
  frm3170 SCAN01 3170 0.025000007823109627
  frm3171 SCAN01 3171 0.025000007823109627
  frm3172 SCAN01 3172 0.025000007823109627
  frm3173 SCAN01 3173 0.025000007823109627
  frm3174 SCAN01 3174 0.025000007823109627
  frm3175 SCAN01 3175 0.025000007823109627
  frm3176 SCAN01 3176 0.025000007823109627
  frm3177 SCAN01 3177 0.025000007823109627
  frm3178 SCAN01 3178 0.025000007823109627
  frm3179 SCAN01 3179 0.025000007823109627
  frm3180 SCAN01 3180 0.025000007823109627
  frm3181 SCAN01 3181 0.025000007823109627
  frm3182 SCAN01 3182 0.025000007823109627
  frm3183 SCAN01 3183 0.025000007823109627
  frm3184 SCAN01 3184 0.025000007823109627
  frm3185 SCAN01 3185 0.025000007823109627
  frm3186 SCAN01 3186 0.025000007823109627
  frm3187 SCAN01 3187 0.025000007823109627
  frm3188 SCAN01 3188 0.025000007823109627
  frm3189 SCAN01 3189 0.025000007823109627
  frm3190 SCAN01 3190 0.025000007823109627
  frm3191 SCAN01 3191 0.025000007823109627
  frm3192 SCAN01 3192 0.025000007823109627
  frm3193 SCAN01 3193 0.025000007823109627
  frm3194 SCAN01 3194 0.025000007823109627
  frm3195 SCAN01 3195 0.025000007823109627
  frm3196 SCAN01 3196 0.025000007823109627
  frm3197 SCAN01 3197 0.025000007823109627
  frm3198 SCAN01 3198 0.025000007823109627
  frm3199 SCAN01 3199 0.025000007823109627
  frm3200 SCAN01 3200 0.025000007823109627
  frm3201 SCAN01 3201 0.025000007823109627
  frm3202 SCAN01 3202 0.025000007823109627
  frm3203 SCAN01 3203 0.025000007823109627
  frm3204 SCAN01 3204 0.025000007823109627
  frm3205 SCAN01 3205 0.025000007823109627
  frm3206 SCAN01 3206 0.025000007823109627
  frm3207 SCAN01 3207 0.025000007823109627
  frm3208 SCAN01 3208 0.025000007823109627
  frm3209 SCAN01 3209 0.025000007823109627
  frm3210 SCAN01 3210 0.025000007823109627
  frm3211 SCAN01 3211 0.025000007823109627
  frm3212 SCAN01 3212 0.025000007823109627
  frm3213 SCAN01 3213 0.025000007823109627
  frm3214 SCAN01 3214 0.025000007823109627
  frm3215 SCAN01 3215 0.025000007823109627
  frm3216 SCAN01 3216 0.025000007823109627
  frm3217 SCAN01 3217 0.025000007823109627
  frm3218 SCAN01 3218 0.025000007823109627
  frm3219 SCAN01 3219 0.025000007823109627
  frm3220 SCAN01 3220 0.025000007823109627
  frm3221 SCAN01 3221 0.025000007823109627
  frm3222 SCAN01 3222 0.025000007823109627
  frm3223 SCAN01 3223 0.025000007823109627
  frm3224 SCAN01 3224 0.025000007823109627
  frm3225 SCAN01 3225 0.025000007823109627
  frm3226 SCAN01 3226 0.025000007823109627
  frm3227 SCAN01 3227 0.025000007823109627
  frm3228 SCAN01 3228 0.025000007823109627
  frm3229 SCAN01 3229 0.025000007823109627
  frm3230 SCAN01 3230 0.025000007823109627
  frm3231 SCAN01 3231 0.025000007823109627
  frm3232 SCAN01 3232 0.025000007823109627
  frm3233 SCAN01 3233 0.025000007823109627
  frm3234 SCAN01 3234 0.025000007823109627
  frm3235 SCAN01 3235 0.025000007823109627
  frm3236 SCAN01 3236 0.025000007823109627
  frm3237 SCAN01 3237 0.025000007823109627
  frm3238 SCAN01 3238 0.025000007823109627
  frm3239 SCAN01 3239 0.025000007823109627
  frm3240 SCAN01 3240 0.025000007823109627
  frm3241 SCAN01 3241 0.025000007823109627
  frm3242 SCAN01 3242 0.025000007823109627
  frm3243 SCAN01 3243 0.025000007823109627
  frm3244 SCAN01 3244 0.025000007823109627
  frm3245 SCAN01 3245 0.025000007823109627
  frm3246 SCAN01 3246 0.025000007823109627
  frm3247 SCAN01 3247 0.025000007823109627
  frm3248 SCAN01 3248 0.025000007823109627
  frm3249 SCAN01 3249 0.025000007823109627
  frm3250 SCAN01 3250 0.025000007823109627
  frm3251 SCAN01 3251 0.025000007823109627
  frm3252 SCAN01 3252 0.025000007823109627
  frm3253 SCAN01 3253 0.025000007823109627
  frm3254 SCAN01 3254 0.025000007823109627
  frm3255 SCAN01 3255 0.025000007823109627
  frm3256 SCAN01 3256 0.025000007823109627
  frm3257 SCAN01 3257 0.025000007823109627
  frm3258 SCAN01 3258 0.025000007823109627
  frm3259 SCAN01 3259 0.025000007823109627
  frm3260 SCAN01 3260 0.025000007823109627
  frm3261 SCAN01 3261 0.025000007823109627
  frm3262 SCAN01 3262 0.025000007823109627
  frm3263 SCAN01 3263 0.025000007823109627
  frm3264 SCAN01 3264 0.025000007823109627
  frm3265 SCAN01 3265 0.025000007823109627
  frm3266 SCAN01 3266 0.025000007823109627
  frm3267 SCAN01 3267 0.025000007823109627
  frm3268 SCAN01 3268 0.025000007823109627
  frm3269 SCAN01 3269 0.025000007823109627
  frm3270 SCAN01 3270 0.025000007823109627
  frm3271 SCAN01 3271 0.025000007823109627
  frm3272 SCAN01 3272 0.025000007823109627
  frm3273 SCAN01 3273 0.025000007823109627
  frm3274 SCAN01 3274 0.025000007823109627
  frm3275 SCAN01 3275 0.025000007823109627
  frm3276 SCAN01 3276 0.025000007823109627
  frm3277 SCAN01 3277 0.025000007823109627
  frm3278 SCAN01 3278 0.025000007823109627
  frm3279 SCAN01 3279 0.025000007823109627
  frm3280 SCAN01 3280 0.025000007823109627
  frm3281 SCAN01 3281 0.025000007823109627
  frm3282 SCAN01 3282 0.025000007823109627
  frm3283 SCAN01 3283 0.025000007823109627
  frm3284 SCAN01 3284 0.025000007823109627
  frm3285 SCAN01 3285 0.025000007823109627
  frm3286 SCAN01 3286 0.025000007823109627
  frm3287 SCAN01 3287 0.025000007823109627
  frm3288 SCAN01 3288 0.025000007823109627
  frm3289 SCAN01 3289 0.025000007823109627
  frm3290 SCAN01 3290 0.025000007823109627
  frm3291 SCAN01 3291 0.025000007823109627
  frm3292 SCAN01 3292 0.025000007823109627
  frm3293 SCAN01 3293 0.025000007823109627
  frm3294 SCAN01 3294 0.025000007823109627
  frm3295 SCAN01 3295 0.025000007823109627
  frm3296 SCAN01 3296 0.025000007823109627
  frm3297 SCAN01 3297 0.025000007823109627
  frm3298 SCAN01 3298 0.025000007823109627
  frm3299 SCAN01 3299 0.025000007823109627
  frm3300 SCAN01 3300 0.025000007823109627
  frm3301 SCAN01 3301 0.025000007823109627
  frm3302 SCAN01 3302 0.025000007823109627
  frm3303 SCAN01 3303 0.025000007823109627
  frm3304 SCAN01 3304 0.025000007823109627
  frm3305 SCAN01 3305 0.025000007823109627
  frm3306 SCAN01 3306 0.025000007823109627
  frm3307 SCAN01 3307 0.025000007823109627
  frm3308 SCAN01 3308 0.025000007823109627
  frm3309 SCAN01 3309 0.025000007823109627
  frm3310 SCAN01 3310 0.025000007823109627
  frm3311 SCAN01 3311 0.025000007823109627
  frm3312 SCAN01 3312 0.025000007823109627
  frm3313 SCAN01 3313 0.025000007823109627
  frm3314 SCAN01 3314 0.025000007823109627
  frm3315 SCAN01 3315 0.025000007823109627
  frm3316 SCAN01 3316 0.025000007823109627
  frm3317 SCAN01 3317 0.025000007823109627
  frm3318 SCAN01 3318 0.025000007823109627
  frm3319 SCAN01 3319 0.025000007823109627
  frm3320 SCAN01 3320 0.025000007823109627
  frm3321 SCAN01 3321 0.025000007823109627
  frm3322 SCAN01 3322 0.025000007823109627
  frm3323 SCAN01 3323 0.025000007823109627
  frm3324 SCAN01 3324 0.025000007823109627
  frm3325 SCAN01 3325 0.025000007823109627
  frm3326 SCAN01 3326 0.025000007823109627
  frm3327 SCAN01 3327 0.025000007823109627
  frm3328 SCAN01 3328 0.025000007823109627
  frm3329 SCAN01 3329 0.025000007823109627
  frm3330 SCAN01 3330 0.025000007823109627
  frm3331 SCAN01 3331 0.025000007823109627
  frm3332 SCAN01 3332 0.025000007823109627
  frm3333 SCAN01 3333 0.025000007823109627
  frm3334 SCAN01 3334 0.025000007823109627
  frm3335 SCAN01 3335 0.025000007823109627
  frm3336 SCAN01 3336 0.025000007823109627
  frm3337 SCAN01 3337 0.025000007823109627
  frm3338 SCAN01 3338 0.025000007823109627
  frm3339 SCAN01 3339 0.025000007823109627
  frm3340 SCAN01 3340 0.025000007823109627
  frm3341 SCAN01 3341 0.025000007823109627
  frm3342 SCAN01 3342 0.025000007823109627
  frm3343 SCAN01 3343 0.025000007823109627
  frm3344 SCAN01 3344 0.025000007823109627
  frm3345 SCAN01 3345 0.025000007823109627
  frm3346 SCAN01 3346 0.025000007823109627
  frm3347 SCAN01 3347 0.025000007823109627
  frm3348 SCAN01 3348 0.025000007823109627
  frm3349 SCAN01 3349 0.025000007823109627
  frm3350 SCAN01 3350 0.025000007823109627
  frm3351 SCAN01 3351 0.025000007823109627
  frm3352 SCAN01 3352 0.025000007823109627
  frm3353 SCAN01 3353 0.025000007823109627
  frm3354 SCAN01 3354 0.025000007823109627
  frm3355 SCAN01 3355 0.025000007823109627
  frm3356 SCAN01 3356 0.025000007823109627
  frm3357 SCAN01 3357 0.025000007823109627
  frm3358 SCAN01 3358 0.025000007823109627
  frm3359 SCAN01 3359 0.025000007823109627
  frm3360 SCAN01 3360 0.025000007823109627
  frm3361 SCAN01 3361 0.025000007823109627
  frm3362 SCAN01 3362 0.025000007823109627
  frm3363 SCAN01 3363 0.025000007823109627
  frm3364 SCAN01 3364 0.025000007823109627
  frm3365 SCAN01 3365 0.025000007823109627
  frm3366 SCAN01 3366 0.025000007823109627
  frm3367 SCAN01 3367 0.025000007823109627
  frm3368 SCAN01 3368 0.025000007823109627
  frm3369 SCAN01 3369 0.025000007823109627
  frm3370 SCAN01 3370 0.025000007823109627
  frm3371 SCAN01 3371 0.025000007823109627
  frm3372 SCAN01 3372 0.025000007823109627
  frm3373 SCAN01 3373 0.025000007823109627
  frm3374 SCAN01 3374 0.025000007823109627
  frm3375 SCAN01 3375 0.025000007823109627
  frm3376 SCAN01 3376 0.025000007823109627
  frm3377 SCAN01 3377 0.025000007823109627
  frm3378 SCAN01 3378 0.025000007823109627
  frm3379 SCAN01 3379 0.025000007823109627
  frm3380 SCAN01 3380 0.025000007823109627
  frm3381 SCAN01 3381 0.025000007823109627
  frm3382 SCAN01 3382 0.025000007823109627
  frm3383 SCAN01 3383 0.025000007823109627
  frm3384 SCAN01 3384 0.025000007823109627
  frm3385 SCAN01 3385 0.025000007823109627
  frm3386 SCAN01 3386 0.025000007823109627
  frm3387 SCAN01 3387 0.025000007823109627
  frm3388 SCAN01 3388 0.025000007823109627
  frm3389 SCAN01 3389 0.025000007823109627
  frm3390 SCAN01 3390 0.025000007823109627
  frm3391 SCAN01 3391 0.025000007823109627
  frm3392 SCAN01 3392 0.025000007823109627
  frm3393 SCAN01 3393 0.025000007823109627
  frm3394 SCAN01 3394 0.025000007823109627
  frm3395 SCAN01 3395 0.025000007823109627
  frm3396 SCAN01 3396 0.025000007823109627
  frm3397 SCAN01 3397 0.025000007823109627
  frm3398 SCAN01 3398 0.025000007823109627
  frm3399 SCAN01 3399 0.025000007823109627
  frm3400 SCAN01 3400 0.025000007823109627
  frm3401 SCAN01 3401 0.025000007823109627
  frm3402 SCAN01 3402 0.025000007823109627
  frm3403 SCAN01 3403 0.025000007823109627
  frm3404 SCAN01 3404 0.025000007823109627
  frm3405 SCAN01 3405 0.025000007823109627
  frm3406 SCAN01 3406 0.025000007823109627
  frm3407 SCAN01 3407 0.025000007823109627
  frm3408 SCAN01 3408 0.025000007823109627
  frm3409 SCAN01 3409 0.025000007823109627
  frm3410 SCAN01 3410 0.025000007823109627
  frm3411 SCAN01 3411 0.025000007823109627
  frm3412 SCAN01 3412 0.025000007823109627
  frm3413 SCAN01 3413 0.025000007823109627
  frm3414 SCAN01 3414 0.025000007823109627
  frm3415 SCAN01 3415 0.025000007823109627
  frm3416 SCAN01 3416 0.025000007823109627
  frm3417 SCAN01 3417 0.025000007823109627
  frm3418 SCAN01 3418 0.025000007823109627
  frm3419 SCAN01 3419 0.025000007823109627
  frm3420 SCAN01 3420 0.025000007823109627
  frm3421 SCAN01 3421 0.025000007823109627
  frm3422 SCAN01 3422 0.025000007823109627
  frm3423 SCAN01 3423 0.025000007823109627
  frm3424 SCAN01 3424 0.025000007823109627
  frm3425 SCAN01 3425 0.025000007823109627
  frm3426 SCAN01 3426 0.025000007823109627
  frm3427 SCAN01 3427 0.025000007823109627
  frm3428 SCAN01 3428 0.025000007823109627
  frm3429 SCAN01 3429 0.025000007823109627
  frm3430 SCAN01 3430 0.025000007823109627
  frm3431 SCAN01 3431 0.025000007823109627
  frm3432 SCAN01 3432 0.025000007823109627
  frm3433 SCAN01 3433 0.025000007823109627
  frm3434 SCAN01 3434 0.025000007823109627
  frm3435 SCAN01 3435 0.025000007823109627
  frm3436 SCAN01 3436 0.025000007823109627
  frm3437 SCAN01 3437 0.025000007823109627
  frm3438 SCAN01 3438 0.025000007823109627
  frm3439 SCAN01 3439 0.025000007823109627
  frm3440 SCAN01 3440 0.025000007823109627
  frm3441 SCAN01 3441 0.025000007823109627
  frm3442 SCAN01 3442 0.025000007823109627
  frm3443 SCAN01 3443 0.025000007823109627
  frm3444 SCAN01 3444 0.025000007823109627
  frm3445 SCAN01 3445 0.025000007823109627
  frm3446 SCAN01 3446 0.025000007823109627
  frm3447 SCAN01 3447 0.025000007823109627
  frm3448 SCAN01 3448 0.025000007823109627
  frm3449 SCAN01 3449 0.025000007823109627
  frm3450 SCAN01 3450 0.025000007823109627
  frm3451 SCAN01 3451 0.025000007823109627
  frm3452 SCAN01 3452 0.025000007823109627
  frm3453 SCAN01 3453 0.025000007823109627
  frm3454 SCAN01 3454 0.025000007823109627
  frm3455 SCAN01 3455 0.025000007823109627
  frm3456 SCAN01 3456 0.025000007823109627
  frm3457 SCAN01 3457 0.025000007823109627
  frm3458 SCAN01 3458 0.025000007823109627
  frm3459 SCAN01 3459 0.025000007823109627
  frm3460 SCAN01 3460 0.025000007823109627
  frm3461 SCAN01 3461 0.025000007823109627
  frm3462 SCAN01 3462 0.025000007823109627
  frm3463 SCAN01 3463 0.025000007823109627
  frm3464 SCAN01 3464 0.025000007823109627
  frm3465 SCAN01 3465 0.025000007823109627
  frm3466 SCAN01 3466 0.025000007823109627
  frm3467 SCAN01 3467 0.025000007823109627
  frm3468 SCAN01 3468 0.025000007823109627
  frm3469 SCAN01 3469 0.025000007823109627
  frm3470 SCAN01 3470 0.025000007823109627
  frm3471 SCAN01 3471 0.025000007823109627
  frm3472 SCAN01 3472 0.025000007823109627
  frm3473 SCAN01 3473 0.025000007823109627
  frm3474 SCAN01 3474 0.025000007823109627
  frm3475 SCAN01 3475 0.025000007823109627
  frm3476 SCAN01 3476 0.025000007823109627
  frm3477 SCAN01 3477 0.025000007823109627
  frm3478 SCAN01 3478 0.025000007823109627
  frm3479 SCAN01 3479 0.025000007823109627
  frm3480 SCAN01 3480 0.025000007823109627
  frm3481 SCAN01 3481 0.025000007823109627
  frm3482 SCAN01 3482 0.025000007823109627
  frm3483 SCAN01 3483 0.025000007823109627
  frm3484 SCAN01 3484 0.025000007823109627
  frm3485 SCAN01 3485 0.025000007823109627
  frm3486 SCAN01 3486 0.025000007823109627
  frm3487 SCAN01 3487 0.025000007823109627
  frm3488 SCAN01 3488 0.025000007823109627
  frm3489 SCAN01 3489 0.025000007823109627
  frm3490 SCAN01 3490 0.025000007823109627
  frm3491 SCAN01 3491 0.025000007823109627
  frm3492 SCAN01 3492 0.025000007823109627
  frm3493 SCAN01 3493 0.025000007823109627
  frm3494 SCAN01 3494 0.025000007823109627
  frm3495 SCAN01 3495 0.025000007823109627
  frm3496 SCAN01 3496 0.025000007823109627
  frm3497 SCAN01 3497 0.025000007823109627
  frm3498 SCAN01 3498 0.025000007823109627
  frm3499 SCAN01 3499 0.025000007823109627
  frm3500 SCAN01 3500 0.025000007823109627
  frm3501 SCAN01 3501 0.025000007823109627
  frm3502 SCAN01 3502 0.025000007823109627
  frm3503 SCAN01 3503 0.025000007823109627
  frm3504 SCAN01 3504 0.025000007823109627
  frm3505 SCAN01 3505 0.025000007823109627
  frm3506 SCAN01 3506 0.025000007823109627
  frm3507 SCAN01 3507 0.025000007823109627
  frm3508 SCAN01 3508 0.025000007823109627
  frm3509 SCAN01 3509 0.025000007823109627
  frm3510 SCAN01 3510 0.025000007823109627
  frm3511 SCAN01 3511 0.025000007823109627
  frm3512 SCAN01 3512 0.025000007823109627
  frm3513 SCAN01 3513 0.025000007823109627
  frm3514 SCAN01 3514 0.025000007823109627
  frm3515 SCAN01 3515 0.025000007823109627
  frm3516 SCAN01 3516 0.025000007823109627
  frm3517 SCAN01 3517 0.025000007823109627
  frm3518 SCAN01 3518 0.025000007823109627
  frm3519 SCAN01 3519 0.025000007823109627
  frm3520 SCAN01 3520 0.025000007823109627
  frm3521 SCAN01 3521 0.025000007823109627
  frm3522 SCAN01 3522 0.025000007823109627
  frm3523 SCAN01 3523 0.025000007823109627
  frm3524 SCAN01 3524 0.025000007823109627
  frm3525 SCAN01 3525 0.025000007823109627
  frm3526 SCAN01 3526 0.025000007823109627
  frm3527 SCAN01 3527 0.025000007823109627
  frm3528 SCAN01 3528 0.025000007823109627
  frm3529 SCAN01 3529 0.025000007823109627
  frm3530 SCAN01 3530 0.025000007823109627
  frm3531 SCAN01 3531 0.025000007823109627
  frm3532 SCAN01 3532 0.025000007823109627
  frm3533 SCAN01 3533 0.025000007823109627
  frm3534 SCAN01 3534 0.025000007823109627
  frm3535 SCAN01 3535 0.025000007823109627
  frm3536 SCAN01 3536 0.025000007823109627
  frm3537 SCAN01 3537 0.025000007823109627
  frm3538 SCAN01 3538 0.025000007823109627
  frm3539 SCAN01 3539 0.025000007823109627
  frm3540 SCAN01 3540 0.025000007823109627
  frm3541 SCAN01 3541 0.025000007823109627
  frm3542 SCAN01 3542 0.025000007823109627
  frm3543 SCAN01 3543 0.025000007823109627
  frm3544 SCAN01 3544 0.025000007823109627
  frm3545 SCAN01 3545 0.025000007823109627
  frm3546 SCAN01 3546 0.025000007823109627
  frm3547 SCAN01 3547 0.025000007823109627
  frm3548 SCAN01 3548 0.025000007823109627
  frm3549 SCAN01 3549 0.025000007823109627
  frm3550 SCAN01 3550 0.025000007823109627
  frm3551 SCAN01 3551 0.025000007823109627
  frm3552 SCAN01 3552 0.025000007823109627
  frm3553 SCAN01 3553 0.025000007823109627
  frm3554 SCAN01 3554 0.025000007823109627
  frm3555 SCAN01 3555 0.025000007823109627
  frm3556 SCAN01 3556 0.025000007823109627
  frm3557 SCAN01 3557 0.025000007823109627
  frm3558 SCAN01 3558 0.025000007823109627
  frm3559 SCAN01 3559 0.025000007823109627
  frm3560 SCAN01 3560 0.025000007823109627
  frm3561 SCAN01 3561 0.025000007823109627
  frm3562 SCAN01 3562 0.025000007823109627
  frm3563 SCAN01 3563 0.025000007823109627
  frm3564 SCAN01 3564 0.025000007823109627
  frm3565 SCAN01 3565 0.025000007823109627
  frm3566 SCAN01 3566 0.025000007823109627
  frm3567 SCAN01 3567 0.025000007823109627
  frm3568 SCAN01 3568 0.025000007823109627
  frm3569 SCAN01 3569 0.025000007823109627
  frm3570 SCAN01 3570 0.025000007823109627
  frm3571 SCAN01 3571 0.025000007823109627
  frm3572 SCAN01 3572 0.025000007823109627
  frm3573 SCAN01 3573 0.025000007823109627
  frm3574 SCAN01 3574 0.025000007823109627
  frm3575 SCAN01 3575 0.025000007823109627
  frm3576 SCAN01 3576 0.025000007823109627
  frm3577 SCAN01 3577 0.025000007823109627
  frm3578 SCAN01 3578 0.025000007823109627
  frm3579 SCAN01 3579 0.025000007823109627
  frm3580 SCAN01 3580 0.025000007823109627
  frm3581 SCAN01 3581 0.025000007823109627
  frm3582 SCAN01 3582 0.025000007823109627
  frm3583 SCAN01 3583 0.025000007823109627
  frm3584 SCAN01 3584 0.025000007823109627
  frm3585 SCAN01 3585 0.025000007823109627
  frm3586 SCAN01 3586 0.025000007823109627
  frm3587 SCAN01 3587 0.025000007823109627
  frm3588 SCAN01 3588 0.025000007823109627
  frm3589 SCAN01 3589 0.025000007823109627
  frm3590 SCAN01 3590 0.025000007823109627
  frm3591 SCAN01 3591 0.025000007823109627
  frm3592 SCAN01 3592 0.025000007823109627
  frm3593 SCAN01 3593 0.025000007823109627
  frm3594 SCAN01 3594 0.025000007823109627
  frm3595 SCAN01 3595 0.025000007823109627
  frm3596 SCAN01 3596 0.025000007823109627
  frm3597 SCAN01 3597 0.025000007823109627
  frm3598 SCAN01 3598 0.025000007823109627
  frm3599 SCAN01 3599 0.025000007823109627
  frm3600 SCAN01 3600 0.025000007823109627

loop_
 _diffrn_data_frame.id
 _diffrn_data_frame.detector_element_id
 _diffrn_data_frame.array_id
 _diffrn_data_frame.binary_id

  frm1 ELEMENT IMAGE 1
  frm2 ELEMENT IMAGE 2
  frm3 ELEMENT IMAGE 3
  frm4 ELEMENT IMAGE 4
  frm5 ELEMENT IMAGE 5
  frm6 ELEMENT IMAGE 6
  frm7 ELEMENT IMAGE 7
  frm8 ELEMENT IMAGE 8
  frm9 ELEMENT IMAGE 9
  frm10 ELEMENT IMAGE 10
  frm11 ELEMENT IMAGE 11
  frm12 ELEMENT IMAGE 12
  frm13 ELEMENT IMAGE 13
  frm14 ELEMENT IMAGE 14
  frm15 ELEMENT IMAGE 15
  frm16 ELEMENT IMAGE 16
  frm17 ELEMENT IMAGE 17
  frm18 ELEMENT IMAGE 18
  frm19 ELEMENT IMAGE 19
  frm20 ELEMENT IMAGE 20
  frm21 ELEMENT IMAGE 21
  frm22 ELEMENT IMAGE 22
  frm23 ELEMENT IMAGE 23
  frm24 ELEMENT IMAGE 24
  frm25 ELEMENT IMAGE 25
  frm26 ELEMENT IMAGE 26
  frm27 ELEMENT IMAGE 27
  frm28 ELEMENT IMAGE 28
  frm29 ELEMENT IMAGE 29
  frm30 ELEMENT IMAGE 30
  frm31 ELEMENT IMAGE 31
  frm32 ELEMENT IMAGE 32
  frm33 ELEMENT IMAGE 33
  frm34 ELEMENT IMAGE 34
  frm35 ELEMENT IMAGE 35
  frm36 ELEMENT IMAGE 36
  frm37 ELEMENT IMAGE 37
  frm38 ELEMENT IMAGE 38
  frm39 ELEMENT IMAGE 39
  frm40 ELEMENT IMAGE 40
  frm41 ELEMENT IMAGE 41
  frm42 ELEMENT IMAGE 42
  frm43 ELEMENT IMAGE 43
  frm44 ELEMENT IMAGE 44
  frm45 ELEMENT IMAGE 45
  frm46 ELEMENT IMAGE 46
  frm47 ELEMENT IMAGE 47
  frm48 ELEMENT IMAGE 48
  frm49 ELEMENT IMAGE 49
  frm50 ELEMENT IMAGE 50
  frm51 ELEMENT IMAGE 51
  frm52 ELEMENT IMAGE 52
  frm53 ELEMENT IMAGE 53
  frm54 ELEMENT IMAGE 54
  frm55 ELEMENT IMAGE 55
  frm56 ELEMENT IMAGE 56
  frm57 ELEMENT IMAGE 57
  frm58 ELEMENT IMAGE 58
  frm59 ELEMENT IMAGE 59
  frm60 ELEMENT IMAGE 60
  frm61 ELEMENT IMAGE 61
  frm62 ELEMENT IMAGE 62
  frm63 ELEMENT IMAGE 63
  frm64 ELEMENT IMAGE 64
  frm65 ELEMENT IMAGE 65
  frm66 ELEMENT IMAGE 66
  frm67 ELEMENT IMAGE 67
  frm68 ELEMENT IMAGE 68
  frm69 ELEMENT IMAGE 69
  frm70 ELEMENT IMAGE 70
  frm71 ELEMENT IMAGE 71
  frm72 ELEMENT IMAGE 72
  frm73 ELEMENT IMAGE 73
  frm74 ELEMENT IMAGE 74
  frm75 ELEMENT IMAGE 75
  frm76 ELEMENT IMAGE 76
  frm77 ELEMENT IMAGE 77
  frm78 ELEMENT IMAGE 78
  frm79 ELEMENT IMAGE 79
  frm80 ELEMENT IMAGE 80
  frm81 ELEMENT IMAGE 81
  frm82 ELEMENT IMAGE 82
  frm83 ELEMENT IMAGE 83
  frm84 ELEMENT IMAGE 84
  frm85 ELEMENT IMAGE 85
  frm86 ELEMENT IMAGE 86
  frm87 ELEMENT IMAGE 87
  frm88 ELEMENT IMAGE 88
  frm89 ELEMENT IMAGE 89
  frm90 ELEMENT IMAGE 90
  frm91 ELEMENT IMAGE 91
  frm92 ELEMENT IMAGE 92
  frm93 ELEMENT IMAGE 93
  frm94 ELEMENT IMAGE 94
  frm95 ELEMENT IMAGE 95
  frm96 ELEMENT IMAGE 96
  frm97 ELEMENT IMAGE 97
  frm98 ELEMENT IMAGE 98
  frm99 ELEMENT IMAGE 99
  frm100 ELEMENT IMAGE 100
  frm101 ELEMENT IMAGE 101
  frm102 ELEMENT IMAGE 102
  frm103 ELEMENT IMAGE 103
  frm104 ELEMENT IMAGE 104
  frm105 ELEMENT IMAGE 105
  frm106 ELEMENT IMAGE 106
  frm107 ELEMENT IMAGE 107
  frm108 ELEMENT IMAGE 108
  frm109 ELEMENT IMAGE 109
  frm110 ELEMENT IMAGE 110
  frm111 ELEMENT IMAGE 111
  frm112 ELEMENT IMAGE 112
  frm113 ELEMENT IMAGE 113
  frm114 ELEMENT IMAGE 114
  frm115 ELEMENT IMAGE 115
  frm116 ELEMENT IMAGE 116
  frm117 ELEMENT IMAGE 117
  frm118 ELEMENT IMAGE 118
  frm119 ELEMENT IMAGE 119
  frm120 ELEMENT IMAGE 120
  frm121 ELEMENT IMAGE 121
  frm122 ELEMENT IMAGE 122
  frm123 ELEMENT IMAGE 123
  frm124 ELEMENT IMAGE 124
  frm125 ELEMENT IMAGE 125
  frm126 ELEMENT IMAGE 126
  frm127 ELEMENT IMAGE 127
  frm128 ELEMENT IMAGE 128
  frm129 ELEMENT IMAGE 129
  frm130 ELEMENT IMAGE 130
  frm131 ELEMENT IMAGE 131
  frm132 ELEMENT IMAGE 132
  frm133 ELEMENT IMAGE 133
  frm134 ELEMENT IMAGE 134
  frm135 ELEMENT IMAGE 135
  frm136 ELEMENT IMAGE 136
  frm137 ELEMENT IMAGE 137
  frm138 ELEMENT IMAGE 138
  frm139 ELEMENT IMAGE 139
  frm140 ELEMENT IMAGE 140
  frm141 ELEMENT IMAGE 141
  frm142 ELEMENT IMAGE 142
  frm143 ELEMENT IMAGE 143
  frm144 ELEMENT IMAGE 144
  frm145 ELEMENT IMAGE 145
  frm146 ELEMENT IMAGE 146
  frm147 ELEMENT IMAGE 147
  frm148 ELEMENT IMAGE 148
  frm149 ELEMENT IMAGE 149
  frm150 ELEMENT IMAGE 150
  frm151 ELEMENT IMAGE 151
  frm152 ELEMENT IMAGE 152
  frm153 ELEMENT IMAGE 153
  frm154 ELEMENT IMAGE 154
  frm155 ELEMENT IMAGE 155
  frm156 ELEMENT IMAGE 156
  frm157 ELEMENT IMAGE 157
  frm158 ELEMENT IMAGE 158
  frm159 ELEMENT IMAGE 159
  frm160 ELEMENT IMAGE 160
  frm161 ELEMENT IMAGE 161
  frm162 ELEMENT IMAGE 162
  frm163 ELEMENT IMAGE 163
  frm164 ELEMENT IMAGE 164
  frm165 ELEMENT IMAGE 165
  frm166 ELEMENT IMAGE 166
  frm167 ELEMENT IMAGE 167
  frm168 ELEMENT IMAGE 168
  frm169 ELEMENT IMAGE 169
  frm170 ELEMENT IMAGE 170
  frm171 ELEMENT IMAGE 171
  frm172 ELEMENT IMAGE 172
  frm173 ELEMENT IMAGE 173
  frm174 ELEMENT IMAGE 174
  frm175 ELEMENT IMAGE 175
  frm176 ELEMENT IMAGE 176
  frm177 ELEMENT IMAGE 177
  frm178 ELEMENT IMAGE 178
  frm179 ELEMENT IMAGE 179
  frm180 ELEMENT IMAGE 180
  frm181 ELEMENT IMAGE 181
  frm182 ELEMENT IMAGE 182
  frm183 ELEMENT IMAGE 183
  frm184 ELEMENT IMAGE 184
  frm185 ELEMENT IMAGE 185
  frm186 ELEMENT IMAGE 186
  frm187 ELEMENT IMAGE 187
  frm188 ELEMENT IMAGE 188
  frm189 ELEMENT IMAGE 189
  frm190 ELEMENT IMAGE 190
  frm191 ELEMENT IMAGE 191
  frm192 ELEMENT IMAGE 192
  frm193 ELEMENT IMAGE 193
  frm194 ELEMENT IMAGE 194
  frm195 ELEMENT IMAGE 195
  frm196 ELEMENT IMAGE 196
  frm197 ELEMENT IMAGE 197
  frm198 ELEMENT IMAGE 198
  frm199 ELEMENT IMAGE 199
  frm200 ELEMENT IMAGE 200
  frm201 ELEMENT IMAGE 201
  frm202 ELEMENT IMAGE 202
  frm203 ELEMENT IMAGE 203
  frm204 ELEMENT IMAGE 204
  frm205 ELEMENT IMAGE 205
  frm206 ELEMENT IMAGE 206
  frm207 ELEMENT IMAGE 207
  frm208 ELEMENT IMAGE 208
  frm209 ELEMENT IMAGE 209
  frm210 ELEMENT IMAGE 210
  frm211 ELEMENT IMAGE 211
  frm212 ELEMENT IMAGE 212
  frm213 ELEMENT IMAGE 213
  frm214 ELEMENT IMAGE 214
  frm215 ELEMENT IMAGE 215
  frm216 ELEMENT IMAGE 216
  frm217 ELEMENT IMAGE 217
  frm218 ELEMENT IMAGE 218
  frm219 ELEMENT IMAGE 219
  frm220 ELEMENT IMAGE 220
  frm221 ELEMENT IMAGE 221
  frm222 ELEMENT IMAGE 222
  frm223 ELEMENT IMAGE 223
  frm224 ELEMENT IMAGE 224
  frm225 ELEMENT IMAGE 225
  frm226 ELEMENT IMAGE 226
  frm227 ELEMENT IMAGE 227
  frm228 ELEMENT IMAGE 228
  frm229 ELEMENT IMAGE 229
  frm230 ELEMENT IMAGE 230
  frm231 ELEMENT IMAGE 231
  frm232 ELEMENT IMAGE 232
  frm233 ELEMENT IMAGE 233
  frm234 ELEMENT IMAGE 234
  frm235 ELEMENT IMAGE 235
  frm236 ELEMENT IMAGE 236
  frm237 ELEMENT IMAGE 237
  frm238 ELEMENT IMAGE 238
  frm239 ELEMENT IMAGE 239
  frm240 ELEMENT IMAGE 240
  frm241 ELEMENT IMAGE 241
  frm242 ELEMENT IMAGE 242
  frm243 ELEMENT IMAGE 243
  frm244 ELEMENT IMAGE 244
  frm245 ELEMENT IMAGE 245
  frm246 ELEMENT IMAGE 246
  frm247 ELEMENT IMAGE 247
  frm248 ELEMENT IMAGE 248
  frm249 ELEMENT IMAGE 249
  frm250 ELEMENT IMAGE 250
  frm251 ELEMENT IMAGE 251
  frm252 ELEMENT IMAGE 252
  frm253 ELEMENT IMAGE 253
  frm254 ELEMENT IMAGE 254
  frm255 ELEMENT IMAGE 255
  frm256 ELEMENT IMAGE 256
  frm257 ELEMENT IMAGE 257
  frm258 ELEMENT IMAGE 258
  frm259 ELEMENT IMAGE 259
  frm260 ELEMENT IMAGE 260
  frm261 ELEMENT IMAGE 261
  frm262 ELEMENT IMAGE 262
  frm263 ELEMENT IMAGE 263
  frm264 ELEMENT IMAGE 264
  frm265 ELEMENT IMAGE 265
  frm266 ELEMENT IMAGE 266
  frm267 ELEMENT IMAGE 267
  frm268 ELEMENT IMAGE 268
  frm269 ELEMENT IMAGE 269
  frm270 ELEMENT IMAGE 270
  frm271 ELEMENT IMAGE 271
  frm272 ELEMENT IMAGE 272
  frm273 ELEMENT IMAGE 273
  frm274 ELEMENT IMAGE 274
  frm275 ELEMENT IMAGE 275
  frm276 ELEMENT IMAGE 276
  frm277 ELEMENT IMAGE 277
  frm278 ELEMENT IMAGE 278
  frm279 ELEMENT IMAGE 279
  frm280 ELEMENT IMAGE 280
  frm281 ELEMENT IMAGE 281
  frm282 ELEMENT IMAGE 282
  frm283 ELEMENT IMAGE 283
  frm284 ELEMENT IMAGE 284
  frm285 ELEMENT IMAGE 285
  frm286 ELEMENT IMAGE 286
  frm287 ELEMENT IMAGE 287
  frm288 ELEMENT IMAGE 288
  frm289 ELEMENT IMAGE 289
  frm290 ELEMENT IMAGE 290
  frm291 ELEMENT IMAGE 291
  frm292 ELEMENT IMAGE 292
  frm293 ELEMENT IMAGE 293
  frm294 ELEMENT IMAGE 294
  frm295 ELEMENT IMAGE 295
  frm296 ELEMENT IMAGE 296
  frm297 ELEMENT IMAGE 297
  frm298 ELEMENT IMAGE 298
  frm299 ELEMENT IMAGE 299
  frm300 ELEMENT IMAGE 300
  frm301 ELEMENT IMAGE 301
  frm302 ELEMENT IMAGE 302
  frm303 ELEMENT IMAGE 303
  frm304 ELEMENT IMAGE 304
  frm305 ELEMENT IMAGE 305
  frm306 ELEMENT IMAGE 306
  frm307 ELEMENT IMAGE 307
  frm308 ELEMENT IMAGE 308
  frm309 ELEMENT IMAGE 309
  frm310 ELEMENT IMAGE 310
  frm311 ELEMENT IMAGE 311
  frm312 ELEMENT IMAGE 312
  frm313 ELEMENT IMAGE 313
  frm314 ELEMENT IMAGE 314
  frm315 ELEMENT IMAGE 315
  frm316 ELEMENT IMAGE 316
  frm317 ELEMENT IMAGE 317
  frm318 ELEMENT IMAGE 318
  frm319 ELEMENT IMAGE 319
  frm320 ELEMENT IMAGE 320
  frm321 ELEMENT IMAGE 321
  frm322 ELEMENT IMAGE 322
  frm323 ELEMENT IMAGE 323
  frm324 ELEMENT IMAGE 324
  frm325 ELEMENT IMAGE 325
  frm326 ELEMENT IMAGE 326
  frm327 ELEMENT IMAGE 327
  frm328 ELEMENT IMAGE 328
  frm329 ELEMENT IMAGE 329
  frm330 ELEMENT IMAGE 330
  frm331 ELEMENT IMAGE 331
  frm332 ELEMENT IMAGE 332
  frm333 ELEMENT IMAGE 333
  frm334 ELEMENT IMAGE 334
  frm335 ELEMENT IMAGE 335
  frm336 ELEMENT IMAGE 336
  frm337 ELEMENT IMAGE 337
  frm338 ELEMENT IMAGE 338
  frm339 ELEMENT IMAGE 339
  frm340 ELEMENT IMAGE 340
  frm341 ELEMENT IMAGE 341
  frm342 ELEMENT IMAGE 342
  frm343 ELEMENT IMAGE 343
  frm344 ELEMENT IMAGE 344
  frm345 ELEMENT IMAGE 345
  frm346 ELEMENT IMAGE 346
  frm347 ELEMENT IMAGE 347
  frm348 ELEMENT IMAGE 348
  frm349 ELEMENT IMAGE 349
  frm350 ELEMENT IMAGE 350
  frm351 ELEMENT IMAGE 351
  frm352 ELEMENT IMAGE 352
  frm353 ELEMENT IMAGE 353
  frm354 ELEMENT IMAGE 354
  frm355 ELEMENT IMAGE 355
  frm356 ELEMENT IMAGE 356
  frm357 ELEMENT IMAGE 357
  frm358 ELEMENT IMAGE 358
  frm359 ELEMENT IMAGE 359
  frm360 ELEMENT IMAGE 360
  frm361 ELEMENT IMAGE 361
  frm362 ELEMENT IMAGE 362
  frm363 ELEMENT IMAGE 363
  frm364 ELEMENT IMAGE 364
  frm365 ELEMENT IMAGE 365
  frm366 ELEMENT IMAGE 366
  frm367 ELEMENT IMAGE 367
  frm368 ELEMENT IMAGE 368
  frm369 ELEMENT IMAGE 369
  frm370 ELEMENT IMAGE 370
  frm371 ELEMENT IMAGE 371
  frm372 ELEMENT IMAGE 372
  frm373 ELEMENT IMAGE 373
  frm374 ELEMENT IMAGE 374
  frm375 ELEMENT IMAGE 375
  frm376 ELEMENT IMAGE 376
  frm377 ELEMENT IMAGE 377
  frm378 ELEMENT IMAGE 378
  frm379 ELEMENT IMAGE 379
  frm380 ELEMENT IMAGE 380
  frm381 ELEMENT IMAGE 381
  frm382 ELEMENT IMAGE 382
  frm383 ELEMENT IMAGE 383
  frm384 ELEMENT IMAGE 384
  frm385 ELEMENT IMAGE 385
  frm386 ELEMENT IMAGE 386
  frm387 ELEMENT IMAGE 387
  frm388 ELEMENT IMAGE 388
  frm389 ELEMENT IMAGE 389
  frm390 ELEMENT IMAGE 390
  frm391 ELEMENT IMAGE 391
  frm392 ELEMENT IMAGE 392
  frm393 ELEMENT IMAGE 393
  frm394 ELEMENT IMAGE 394
  frm395 ELEMENT IMAGE 395
  frm396 ELEMENT IMAGE 396
  frm397 ELEMENT IMAGE 397
  frm398 ELEMENT IMAGE 398
  frm399 ELEMENT IMAGE 399
  frm400 ELEMENT IMAGE 400
  frm401 ELEMENT IMAGE 401
  frm402 ELEMENT IMAGE 402
  frm403 ELEMENT IMAGE 403
  frm404 ELEMENT IMAGE 404
  frm405 ELEMENT IMAGE 405
  frm406 ELEMENT IMAGE 406
  frm407 ELEMENT IMAGE 407
  frm408 ELEMENT IMAGE 408
  frm409 ELEMENT IMAGE 409
  frm410 ELEMENT IMAGE 410
  frm411 ELEMENT IMAGE 411
  frm412 ELEMENT IMAGE 412
  frm413 ELEMENT IMAGE 413
  frm414 ELEMENT IMAGE 414
  frm415 ELEMENT IMAGE 415
  frm416 ELEMENT IMAGE 416
  frm417 ELEMENT IMAGE 417
  frm418 ELEMENT IMAGE 418
  frm419 ELEMENT IMAGE 419
  frm420 ELEMENT IMAGE 420
  frm421 ELEMENT IMAGE 421
  frm422 ELEMENT IMAGE 422
  frm423 ELEMENT IMAGE 423
  frm424 ELEMENT IMAGE 424
  frm425 ELEMENT IMAGE 425
  frm426 ELEMENT IMAGE 426
  frm427 ELEMENT IMAGE 427
  frm428 ELEMENT IMAGE 428
  frm429 ELEMENT IMAGE 429
  frm430 ELEMENT IMAGE 430
  frm431 ELEMENT IMAGE 431
  frm432 ELEMENT IMAGE 432
  frm433 ELEMENT IMAGE 433
  frm434 ELEMENT IMAGE 434
  frm435 ELEMENT IMAGE 435
  frm436 ELEMENT IMAGE 436
  frm437 ELEMENT IMAGE 437
  frm438 ELEMENT IMAGE 438
  frm439 ELEMENT IMAGE 439
  frm440 ELEMENT IMAGE 440
  frm441 ELEMENT IMAGE 441
  frm442 ELEMENT IMAGE 442
  frm443 ELEMENT IMAGE 443
  frm444 ELEMENT IMAGE 444
  frm445 ELEMENT IMAGE 445
  frm446 ELEMENT IMAGE 446
  frm447 ELEMENT IMAGE 447
  frm448 ELEMENT IMAGE 448
  frm449 ELEMENT IMAGE 449
  frm450 ELEMENT IMAGE 450
  frm451 ELEMENT IMAGE 451
  frm452 ELEMENT IMAGE 452
  frm453 ELEMENT IMAGE 453
  frm454 ELEMENT IMAGE 454
  frm455 ELEMENT IMAGE 455
  frm456 ELEMENT IMAGE 456
  frm457 ELEMENT IMAGE 457
  frm458 ELEMENT IMAGE 458
  frm459 ELEMENT IMAGE 459
  frm460 ELEMENT IMAGE 460
  frm461 ELEMENT IMAGE 461
  frm462 ELEMENT IMAGE 462
  frm463 ELEMENT IMAGE 463
  frm464 ELEMENT IMAGE 464
  frm465 ELEMENT IMAGE 465
  frm466 ELEMENT IMAGE 466
  frm467 ELEMENT IMAGE 467
  frm468 ELEMENT IMAGE 468
  frm469 ELEMENT IMAGE 469
  frm470 ELEMENT IMAGE 470
  frm471 ELEMENT IMAGE 471
  frm472 ELEMENT IMAGE 472
  frm473 ELEMENT IMAGE 473
  frm474 ELEMENT IMAGE 474
  frm475 ELEMENT IMAGE 475
  frm476 ELEMENT IMAGE 476
  frm477 ELEMENT IMAGE 477
  frm478 ELEMENT IMAGE 478
  frm479 ELEMENT IMAGE 479
  frm480 ELEMENT IMAGE 480
  frm481 ELEMENT IMAGE 481
  frm482 ELEMENT IMAGE 482
  frm483 ELEMENT IMAGE 483
  frm484 ELEMENT IMAGE 484
  frm485 ELEMENT IMAGE 485
  frm486 ELEMENT IMAGE 486
  frm487 ELEMENT IMAGE 487
  frm488 ELEMENT IMAGE 488
  frm489 ELEMENT IMAGE 489
  frm490 ELEMENT IMAGE 490
  frm491 ELEMENT IMAGE 491
  frm492 ELEMENT IMAGE 492
  frm493 ELEMENT IMAGE 493
  frm494 ELEMENT IMAGE 494
  frm495 ELEMENT IMAGE 495
  frm496 ELEMENT IMAGE 496
  frm497 ELEMENT IMAGE 497
  frm498 ELEMENT IMAGE 498
  frm499 ELEMENT IMAGE 499
  frm500 ELEMENT IMAGE 500
  frm501 ELEMENT IMAGE 501
  frm502 ELEMENT IMAGE 502
  frm503 ELEMENT IMAGE 503
  frm504 ELEMENT IMAGE 504
  frm505 ELEMENT IMAGE 505
  frm506 ELEMENT IMAGE 506
  frm507 ELEMENT IMAGE 507
  frm508 ELEMENT IMAGE 508
  frm509 ELEMENT IMAGE 509
  frm510 ELEMENT IMAGE 510
  frm511 ELEMENT IMAGE 511
  frm512 ELEMENT IMAGE 512
  frm513 ELEMENT IMAGE 513
  frm514 ELEMENT IMAGE 514
  frm515 ELEMENT IMAGE 515
  frm516 ELEMENT IMAGE 516
  frm517 ELEMENT IMAGE 517
  frm518 ELEMENT IMAGE 518
  frm519 ELEMENT IMAGE 519
  frm520 ELEMENT IMAGE 520
  frm521 ELEMENT IMAGE 521
  frm522 ELEMENT IMAGE 522
  frm523 ELEMENT IMAGE 523
  frm524 ELEMENT IMAGE 524
  frm525 ELEMENT IMAGE 525
  frm526 ELEMENT IMAGE 526
  frm527 ELEMENT IMAGE 527
  frm528 ELEMENT IMAGE 528
  frm529 ELEMENT IMAGE 529
  frm530 ELEMENT IMAGE 530
  frm531 ELEMENT IMAGE 531
  frm532 ELEMENT IMAGE 532
  frm533 ELEMENT IMAGE 533
  frm534 ELEMENT IMAGE 534
  frm535 ELEMENT IMAGE 535
  frm536 ELEMENT IMAGE 536
  frm537 ELEMENT IMAGE 537
  frm538 ELEMENT IMAGE 538
  frm539 ELEMENT IMAGE 539
  frm540 ELEMENT IMAGE 540
  frm541 ELEMENT IMAGE 541
  frm542 ELEMENT IMAGE 542
  frm543 ELEMENT IMAGE 543
  frm544 ELEMENT IMAGE 544
  frm545 ELEMENT IMAGE 545
  frm546 ELEMENT IMAGE 546
  frm547 ELEMENT IMAGE 547
  frm548 ELEMENT IMAGE 548
  frm549 ELEMENT IMAGE 549
  frm550 ELEMENT IMAGE 550
  frm551 ELEMENT IMAGE 551
  frm552 ELEMENT IMAGE 552
  frm553 ELEMENT IMAGE 553
  frm554 ELEMENT IMAGE 554
  frm555 ELEMENT IMAGE 555
  frm556 ELEMENT IMAGE 556
  frm557 ELEMENT IMAGE 557
  frm558 ELEMENT IMAGE 558
  frm559 ELEMENT IMAGE 559
  frm560 ELEMENT IMAGE 560
  frm561 ELEMENT IMAGE 561
  frm562 ELEMENT IMAGE 562
  frm563 ELEMENT IMAGE 563
  frm564 ELEMENT IMAGE 564
  frm565 ELEMENT IMAGE 565
  frm566 ELEMENT IMAGE 566
  frm567 ELEMENT IMAGE 567
  frm568 ELEMENT IMAGE 568
  frm569 ELEMENT IMAGE 569
  frm570 ELEMENT IMAGE 570
  frm571 ELEMENT IMAGE 571
  frm572 ELEMENT IMAGE 572
  frm573 ELEMENT IMAGE 573
  frm574 ELEMENT IMAGE 574
  frm575 ELEMENT IMAGE 575
  frm576 ELEMENT IMAGE 576
  frm577 ELEMENT IMAGE 577
  frm578 ELEMENT IMAGE 578
  frm579 ELEMENT IMAGE 579
  frm580 ELEMENT IMAGE 580
  frm581 ELEMENT IMAGE 581
  frm582 ELEMENT IMAGE 582
  frm583 ELEMENT IMAGE 583
  frm584 ELEMENT IMAGE 584
  frm585 ELEMENT IMAGE 585
  frm586 ELEMENT IMAGE 586
  frm587 ELEMENT IMAGE 587
  frm588 ELEMENT IMAGE 588
  frm589 ELEMENT IMAGE 589
  frm590 ELEMENT IMAGE 590
  frm591 ELEMENT IMAGE 591
  frm592 ELEMENT IMAGE 592
  frm593 ELEMENT IMAGE 593
  frm594 ELEMENT IMAGE 594
  frm595 ELEMENT IMAGE 595
  frm596 ELEMENT IMAGE 596
  frm597 ELEMENT IMAGE 597
  frm598 ELEMENT IMAGE 598
  frm599 ELEMENT IMAGE 599
  frm600 ELEMENT IMAGE 600
  frm601 ELEMENT IMAGE 601
  frm602 ELEMENT IMAGE 602
  frm603 ELEMENT IMAGE 603
  frm604 ELEMENT IMAGE 604
  frm605 ELEMENT IMAGE 605
  frm606 ELEMENT IMAGE 606
  frm607 ELEMENT IMAGE 607
  frm608 ELEMENT IMAGE 608
  frm609 ELEMENT IMAGE 609
  frm610 ELEMENT IMAGE 610
  frm611 ELEMENT IMAGE 611
  frm612 ELEMENT IMAGE 612
  frm613 ELEMENT IMAGE 613
  frm614 ELEMENT IMAGE 614
  frm615 ELEMENT IMAGE 615
  frm616 ELEMENT IMAGE 616
  frm617 ELEMENT IMAGE 617
  frm618 ELEMENT IMAGE 618
  frm619 ELEMENT IMAGE 619
  frm620 ELEMENT IMAGE 620
  frm621 ELEMENT IMAGE 621
  frm622 ELEMENT IMAGE 622
  frm623 ELEMENT IMAGE 623
  frm624 ELEMENT IMAGE 624
  frm625 ELEMENT IMAGE 625
  frm626 ELEMENT IMAGE 626
  frm627 ELEMENT IMAGE 627
  frm628 ELEMENT IMAGE 628
  frm629 ELEMENT IMAGE 629
  frm630 ELEMENT IMAGE 630
  frm631 ELEMENT IMAGE 631
  frm632 ELEMENT IMAGE 632
  frm633 ELEMENT IMAGE 633
  frm634 ELEMENT IMAGE 634
  frm635 ELEMENT IMAGE 635
  frm636 ELEMENT IMAGE 636
  frm637 ELEMENT IMAGE 637
  frm638 ELEMENT IMAGE 638
  frm639 ELEMENT IMAGE 639
  frm640 ELEMENT IMAGE 640
  frm641 ELEMENT IMAGE 641
  frm642 ELEMENT IMAGE 642
  frm643 ELEMENT IMAGE 643
  frm644 ELEMENT IMAGE 644
  frm645 ELEMENT IMAGE 645
  frm646 ELEMENT IMAGE 646
  frm647 ELEMENT IMAGE 647
  frm648 ELEMENT IMAGE 648
  frm649 ELEMENT IMAGE 649
  frm650 ELEMENT IMAGE 650
  frm651 ELEMENT IMAGE 651
  frm652 ELEMENT IMAGE 652
  frm653 ELEMENT IMAGE 653
  frm654 ELEMENT IMAGE 654
  frm655 ELEMENT IMAGE 655
  frm656 ELEMENT IMAGE 656
  frm657 ELEMENT IMAGE 657
  frm658 ELEMENT IMAGE 658
  frm659 ELEMENT IMAGE 659
  frm660 ELEMENT IMAGE 660
  frm661 ELEMENT IMAGE 661
  frm662 ELEMENT IMAGE 662
  frm663 ELEMENT IMAGE 663
  frm664 ELEMENT IMAGE 664
  frm665 ELEMENT IMAGE 665
  frm666 ELEMENT IMAGE 666
  frm667 ELEMENT IMAGE 667
  frm668 ELEMENT IMAGE 668
  frm669 ELEMENT IMAGE 669
  frm670 ELEMENT IMAGE 670
  frm671 ELEMENT IMAGE 671
  frm672 ELEMENT IMAGE 672
  frm673 ELEMENT IMAGE 673
  frm674 ELEMENT IMAGE 674
  frm675 ELEMENT IMAGE 675
  frm676 ELEMENT IMAGE 676
  frm677 ELEMENT IMAGE 677
  frm678 ELEMENT IMAGE 678
  frm679 ELEMENT IMAGE 679
  frm680 ELEMENT IMAGE 680
  frm681 ELEMENT IMAGE 681
  frm682 ELEMENT IMAGE 682
  frm683 ELEMENT IMAGE 683
  frm684 ELEMENT IMAGE 684
  frm685 ELEMENT IMAGE 685
  frm686 ELEMENT IMAGE 686
  frm687 ELEMENT IMAGE 687
  frm688 ELEMENT IMAGE 688
  frm689 ELEMENT IMAGE 689
  frm690 ELEMENT IMAGE 690
  frm691 ELEMENT IMAGE 691
  frm692 ELEMENT IMAGE 692
  frm693 ELEMENT IMAGE 693
  frm694 ELEMENT IMAGE 694
  frm695 ELEMENT IMAGE 695
  frm696 ELEMENT IMAGE 696
  frm697 ELEMENT IMAGE 697
  frm698 ELEMENT IMAGE 698
  frm699 ELEMENT IMAGE 699
  frm700 ELEMENT IMAGE 700
  frm701 ELEMENT IMAGE 701
  frm702 ELEMENT IMAGE 702
  frm703 ELEMENT IMAGE 703
  frm704 ELEMENT IMAGE 704
  frm705 ELEMENT IMAGE 705
  frm706 ELEMENT IMAGE 706
  frm707 ELEMENT IMAGE 707
  frm708 ELEMENT IMAGE 708
  frm709 ELEMENT IMAGE 709
  frm710 ELEMENT IMAGE 710
  frm711 ELEMENT IMAGE 711
  frm712 ELEMENT IMAGE 712
  frm713 ELEMENT IMAGE 713
  frm714 ELEMENT IMAGE 714
  frm715 ELEMENT IMAGE 715
  frm716 ELEMENT IMAGE 716
  frm717 ELEMENT IMAGE 717
  frm718 ELEMENT IMAGE 718
  frm719 ELEMENT IMAGE 719
  frm720 ELEMENT IMAGE 720
  frm721 ELEMENT IMAGE 721
  frm722 ELEMENT IMAGE 722
  frm723 ELEMENT IMAGE 723
  frm724 ELEMENT IMAGE 724
  frm725 ELEMENT IMAGE 725
  frm726 ELEMENT IMAGE 726
  frm727 ELEMENT IMAGE 727
  frm728 ELEMENT IMAGE 728
  frm729 ELEMENT IMAGE 729
  frm730 ELEMENT IMAGE 730
  frm731 ELEMENT IMAGE 731
  frm732 ELEMENT IMAGE 732
  frm733 ELEMENT IMAGE 733
  frm734 ELEMENT IMAGE 734
  frm735 ELEMENT IMAGE 735
  frm736 ELEMENT IMAGE 736
  frm737 ELEMENT IMAGE 737
  frm738 ELEMENT IMAGE 738
  frm739 ELEMENT IMAGE 739
  frm740 ELEMENT IMAGE 740
  frm741 ELEMENT IMAGE 741
  frm742 ELEMENT IMAGE 742
  frm743 ELEMENT IMAGE 743
  frm744 ELEMENT IMAGE 744
  frm745 ELEMENT IMAGE 745
  frm746 ELEMENT IMAGE 746
  frm747 ELEMENT IMAGE 747
  frm748 ELEMENT IMAGE 748
  frm749 ELEMENT IMAGE 749
  frm750 ELEMENT IMAGE 750
  frm751 ELEMENT IMAGE 751
  frm752 ELEMENT IMAGE 752
  frm753 ELEMENT IMAGE 753
  frm754 ELEMENT IMAGE 754
  frm755 ELEMENT IMAGE 755
  frm756 ELEMENT IMAGE 756
  frm757 ELEMENT IMAGE 757
  frm758 ELEMENT IMAGE 758
  frm759 ELEMENT IMAGE 759
  frm760 ELEMENT IMAGE 760
  frm761 ELEMENT IMAGE 761
  frm762 ELEMENT IMAGE 762
  frm763 ELEMENT IMAGE 763
  frm764 ELEMENT IMAGE 764
  frm765 ELEMENT IMAGE 765
  frm766 ELEMENT IMAGE 766
  frm767 ELEMENT IMAGE 767
  frm768 ELEMENT IMAGE 768
  frm769 ELEMENT IMAGE 769
  frm770 ELEMENT IMAGE 770
  frm771 ELEMENT IMAGE 771
  frm772 ELEMENT IMAGE 772
  frm773 ELEMENT IMAGE 773
  frm774 ELEMENT IMAGE 774
  frm775 ELEMENT IMAGE 775
  frm776 ELEMENT IMAGE 776
  frm777 ELEMENT IMAGE 777
  frm778 ELEMENT IMAGE 778
  frm779 ELEMENT IMAGE 779
  frm780 ELEMENT IMAGE 780
  frm781 ELEMENT IMAGE 781
  frm782 ELEMENT IMAGE 782
  frm783 ELEMENT IMAGE 783
  frm784 ELEMENT IMAGE 784
  frm785 ELEMENT IMAGE 785
  frm786 ELEMENT IMAGE 786
  frm787 ELEMENT IMAGE 787
  frm788 ELEMENT IMAGE 788
  frm789 ELEMENT IMAGE 789
  frm790 ELEMENT IMAGE 790
  frm791 ELEMENT IMAGE 791
  frm792 ELEMENT IMAGE 792
  frm793 ELEMENT IMAGE 793
  frm794 ELEMENT IMAGE 794
  frm795 ELEMENT IMAGE 795
  frm796 ELEMENT IMAGE 796
  frm797 ELEMENT IMAGE 797
  frm798 ELEMENT IMAGE 798
  frm799 ELEMENT IMAGE 799
  frm800 ELEMENT IMAGE 800
  frm801 ELEMENT IMAGE 801
  frm802 ELEMENT IMAGE 802
  frm803 ELEMENT IMAGE 803
  frm804 ELEMENT IMAGE 804
  frm805 ELEMENT IMAGE 805
  frm806 ELEMENT IMAGE 806
  frm807 ELEMENT IMAGE 807
  frm808 ELEMENT IMAGE 808
  frm809 ELEMENT IMAGE 809
  frm810 ELEMENT IMAGE 810
  frm811 ELEMENT IMAGE 811
  frm812 ELEMENT IMAGE 812
  frm813 ELEMENT IMAGE 813
  frm814 ELEMENT IMAGE 814
  frm815 ELEMENT IMAGE 815
  frm816 ELEMENT IMAGE 816
  frm817 ELEMENT IMAGE 817
  frm818 ELEMENT IMAGE 818
  frm819 ELEMENT IMAGE 819
  frm820 ELEMENT IMAGE 820
  frm821 ELEMENT IMAGE 821
  frm822 ELEMENT IMAGE 822
  frm823 ELEMENT IMAGE 823
  frm824 ELEMENT IMAGE 824
  frm825 ELEMENT IMAGE 825
  frm826 ELEMENT IMAGE 826
  frm827 ELEMENT IMAGE 827
  frm828 ELEMENT IMAGE 828
  frm829 ELEMENT IMAGE 829
  frm830 ELEMENT IMAGE 830
  frm831 ELEMENT IMAGE 831
  frm832 ELEMENT IMAGE 832
  frm833 ELEMENT IMAGE 833
  frm834 ELEMENT IMAGE 834
  frm835 ELEMENT IMAGE 835
  frm836 ELEMENT IMAGE 836
  frm837 ELEMENT IMAGE 837
  frm838 ELEMENT IMAGE 838
  frm839 ELEMENT IMAGE 839
  frm840 ELEMENT IMAGE 840
  frm841 ELEMENT IMAGE 841
  frm842 ELEMENT IMAGE 842
  frm843 ELEMENT IMAGE 843
  frm844 ELEMENT IMAGE 844
  frm845 ELEMENT IMAGE 845
  frm846 ELEMENT IMAGE 846
  frm847 ELEMENT IMAGE 847
  frm848 ELEMENT IMAGE 848
  frm849 ELEMENT IMAGE 849
  frm850 ELEMENT IMAGE 850
  frm851 ELEMENT IMAGE 851
  frm852 ELEMENT IMAGE 852
  frm853 ELEMENT IMAGE 853
  frm854 ELEMENT IMAGE 854
  frm855 ELEMENT IMAGE 855
  frm856 ELEMENT IMAGE 856
  frm857 ELEMENT IMAGE 857
  frm858 ELEMENT IMAGE 858
  frm859 ELEMENT IMAGE 859
  frm860 ELEMENT IMAGE 860
  frm861 ELEMENT IMAGE 861
  frm862 ELEMENT IMAGE 862
  frm863 ELEMENT IMAGE 863
  frm864 ELEMENT IMAGE 864
  frm865 ELEMENT IMAGE 865
  frm866 ELEMENT IMAGE 866
  frm867 ELEMENT IMAGE 867
  frm868 ELEMENT IMAGE 868
  frm869 ELEMENT IMAGE 869
  frm870 ELEMENT IMAGE 870
  frm871 ELEMENT IMAGE 871
  frm872 ELEMENT IMAGE 872
  frm873 ELEMENT IMAGE 873
  frm874 ELEMENT IMAGE 874
  frm875 ELEMENT IMAGE 875
  frm876 ELEMENT IMAGE 876
  frm877 ELEMENT IMAGE 877
  frm878 ELEMENT IMAGE 878
  frm879 ELEMENT IMAGE 879
  frm880 ELEMENT IMAGE 880
  frm881 ELEMENT IMAGE 881
  frm882 ELEMENT IMAGE 882
  frm883 ELEMENT IMAGE 883
  frm884 ELEMENT IMAGE 884
  frm885 ELEMENT IMAGE 885
  frm886 ELEMENT IMAGE 886
  frm887 ELEMENT IMAGE 887
  frm888 ELEMENT IMAGE 888
  frm889 ELEMENT IMAGE 889
  frm890 ELEMENT IMAGE 890
  frm891 ELEMENT IMAGE 891
  frm892 ELEMENT IMAGE 892
  frm893 ELEMENT IMAGE 893
  frm894 ELEMENT IMAGE 894
  frm895 ELEMENT IMAGE 895
  frm896 ELEMENT IMAGE 896
  frm897 ELEMENT IMAGE 897
  frm898 ELEMENT IMAGE 898
  frm899 ELEMENT IMAGE 899
  frm900 ELEMENT IMAGE 900
  frm901 ELEMENT IMAGE 901
  frm902 ELEMENT IMAGE 902
  frm903 ELEMENT IMAGE 903
  frm904 ELEMENT IMAGE 904
  frm905 ELEMENT IMAGE 905
  frm906 ELEMENT IMAGE 906
  frm907 ELEMENT IMAGE 907
  frm908 ELEMENT IMAGE 908
  frm909 ELEMENT IMAGE 909
  frm910 ELEMENT IMAGE 910
  frm911 ELEMENT IMAGE 911
  frm912 ELEMENT IMAGE 912
  frm913 ELEMENT IMAGE 913
  frm914 ELEMENT IMAGE 914
  frm915 ELEMENT IMAGE 915
  frm916 ELEMENT IMAGE 916
  frm917 ELEMENT IMAGE 917
  frm918 ELEMENT IMAGE 918
  frm919 ELEMENT IMAGE 919
  frm920 ELEMENT IMAGE 920
  frm921 ELEMENT IMAGE 921
  frm922 ELEMENT IMAGE 922
  frm923 ELEMENT IMAGE 923
  frm924 ELEMENT IMAGE 924
  frm925 ELEMENT IMAGE 925
  frm926 ELEMENT IMAGE 926
  frm927 ELEMENT IMAGE 927
  frm928 ELEMENT IMAGE 928
  frm929 ELEMENT IMAGE 929
  frm930 ELEMENT IMAGE 930
  frm931 ELEMENT IMAGE 931
  frm932 ELEMENT IMAGE 932
  frm933 ELEMENT IMAGE 933
  frm934 ELEMENT IMAGE 934
  frm935 ELEMENT IMAGE 935
  frm936 ELEMENT IMAGE 936
  frm937 ELEMENT IMAGE 937
  frm938 ELEMENT IMAGE 938
  frm939 ELEMENT IMAGE 939
  frm940 ELEMENT IMAGE 940
  frm941 ELEMENT IMAGE 941
  frm942 ELEMENT IMAGE 942
  frm943 ELEMENT IMAGE 943
  frm944 ELEMENT IMAGE 944
  frm945 ELEMENT IMAGE 945
  frm946 ELEMENT IMAGE 946
  frm947 ELEMENT IMAGE 947
  frm948 ELEMENT IMAGE 948
  frm949 ELEMENT IMAGE 949
  frm950 ELEMENT IMAGE 950
  frm951 ELEMENT IMAGE 951
  frm952 ELEMENT IMAGE 952
  frm953 ELEMENT IMAGE 953
  frm954 ELEMENT IMAGE 954
  frm955 ELEMENT IMAGE 955
  frm956 ELEMENT IMAGE 956
  frm957 ELEMENT IMAGE 957
  frm958 ELEMENT IMAGE 958
  frm959 ELEMENT IMAGE 959
  frm960 ELEMENT IMAGE 960
  frm961 ELEMENT IMAGE 961
  frm962 ELEMENT IMAGE 962
  frm963 ELEMENT IMAGE 963
  frm964 ELEMENT IMAGE 964
  frm965 ELEMENT IMAGE 965
  frm966 ELEMENT IMAGE 966
  frm967 ELEMENT IMAGE 967
  frm968 ELEMENT IMAGE 968
  frm969 ELEMENT IMAGE 969
  frm970 ELEMENT IMAGE 970
  frm971 ELEMENT IMAGE 971
  frm972 ELEMENT IMAGE 972
  frm973 ELEMENT IMAGE 973
  frm974 ELEMENT IMAGE 974
  frm975 ELEMENT IMAGE 975
  frm976 ELEMENT IMAGE 976
  frm977 ELEMENT IMAGE 977
  frm978 ELEMENT IMAGE 978
  frm979 ELEMENT IMAGE 979
  frm980 ELEMENT IMAGE 980
  frm981 ELEMENT IMAGE 981
  frm982 ELEMENT IMAGE 982
  frm983 ELEMENT IMAGE 983
  frm984 ELEMENT IMAGE 984
  frm985 ELEMENT IMAGE 985
  frm986 ELEMENT IMAGE 986
  frm987 ELEMENT IMAGE 987
  frm988 ELEMENT IMAGE 988
  frm989 ELEMENT IMAGE 989
  frm990 ELEMENT IMAGE 990
  frm991 ELEMENT IMAGE 991
  frm992 ELEMENT IMAGE 992
  frm993 ELEMENT IMAGE 993
  frm994 ELEMENT IMAGE 994
  frm995 ELEMENT IMAGE 995
  frm996 ELEMENT IMAGE 996
  frm997 ELEMENT IMAGE 997
  frm998 ELEMENT IMAGE 998
  frm999 ELEMENT IMAGE 999
  frm1000 ELEMENT IMAGE 1000
  frm1001 ELEMENT IMAGE 1001
  frm1002 ELEMENT IMAGE 1002
  frm1003 ELEMENT IMAGE 1003
  frm1004 ELEMENT IMAGE 1004
  frm1005 ELEMENT IMAGE 1005
  frm1006 ELEMENT IMAGE 1006
  frm1007 ELEMENT IMAGE 1007
  frm1008 ELEMENT IMAGE 1008
  frm1009 ELEMENT IMAGE 1009
  frm1010 ELEMENT IMAGE 1010
  frm1011 ELEMENT IMAGE 1011
  frm1012 ELEMENT IMAGE 1012
  frm1013 ELEMENT IMAGE 1013
  frm1014 ELEMENT IMAGE 1014
  frm1015 ELEMENT IMAGE 1015
  frm1016 ELEMENT IMAGE 1016
  frm1017 ELEMENT IMAGE 1017
  frm1018 ELEMENT IMAGE 1018
  frm1019 ELEMENT IMAGE 1019
  frm1020 ELEMENT IMAGE 1020
  frm1021 ELEMENT IMAGE 1021
  frm1022 ELEMENT IMAGE 1022
  frm1023 ELEMENT IMAGE 1023
  frm1024 ELEMENT IMAGE 1024
  frm1025 ELEMENT IMAGE 1025
  frm1026 ELEMENT IMAGE 1026
  frm1027 ELEMENT IMAGE 1027
  frm1028 ELEMENT IMAGE 1028
  frm1029 ELEMENT IMAGE 1029
  frm1030 ELEMENT IMAGE 1030
  frm1031 ELEMENT IMAGE 1031
  frm1032 ELEMENT IMAGE 1032
  frm1033 ELEMENT IMAGE 1033
  frm1034 ELEMENT IMAGE 1034
  frm1035 ELEMENT IMAGE 1035
  frm1036 ELEMENT IMAGE 1036
  frm1037 ELEMENT IMAGE 1037
  frm1038 ELEMENT IMAGE 1038
  frm1039 ELEMENT IMAGE 1039
  frm1040 ELEMENT IMAGE 1040
  frm1041 ELEMENT IMAGE 1041
  frm1042 ELEMENT IMAGE 1042
  frm1043 ELEMENT IMAGE 1043
  frm1044 ELEMENT IMAGE 1044
  frm1045 ELEMENT IMAGE 1045
  frm1046 ELEMENT IMAGE 1046
  frm1047 ELEMENT IMAGE 1047
  frm1048 ELEMENT IMAGE 1048
  frm1049 ELEMENT IMAGE 1049
  frm1050 ELEMENT IMAGE 1050
  frm1051 ELEMENT IMAGE 1051
  frm1052 ELEMENT IMAGE 1052
  frm1053 ELEMENT IMAGE 1053
  frm1054 ELEMENT IMAGE 1054
  frm1055 ELEMENT IMAGE 1055
  frm1056 ELEMENT IMAGE 1056
  frm1057 ELEMENT IMAGE 1057
  frm1058 ELEMENT IMAGE 1058
  frm1059 ELEMENT IMAGE 1059
  frm1060 ELEMENT IMAGE 1060
  frm1061 ELEMENT IMAGE 1061
  frm1062 ELEMENT IMAGE 1062
  frm1063 ELEMENT IMAGE 1063
  frm1064 ELEMENT IMAGE 1064
  frm1065 ELEMENT IMAGE 1065
  frm1066 ELEMENT IMAGE 1066
  frm1067 ELEMENT IMAGE 1067
  frm1068 ELEMENT IMAGE 1068
  frm1069 ELEMENT IMAGE 1069
  frm1070 ELEMENT IMAGE 1070
  frm1071 ELEMENT IMAGE 1071
  frm1072 ELEMENT IMAGE 1072
  frm1073 ELEMENT IMAGE 1073
  frm1074 ELEMENT IMAGE 1074
  frm1075 ELEMENT IMAGE 1075
  frm1076 ELEMENT IMAGE 1076
  frm1077 ELEMENT IMAGE 1077
  frm1078 ELEMENT IMAGE 1078
  frm1079 ELEMENT IMAGE 1079
  frm1080 ELEMENT IMAGE 1080
  frm1081 ELEMENT IMAGE 1081
  frm1082 ELEMENT IMAGE 1082
  frm1083 ELEMENT IMAGE 1083
  frm1084 ELEMENT IMAGE 1084
  frm1085 ELEMENT IMAGE 1085
  frm1086 ELEMENT IMAGE 1086
  frm1087 ELEMENT IMAGE 1087
  frm1088 ELEMENT IMAGE 1088
  frm1089 ELEMENT IMAGE 1089
  frm1090 ELEMENT IMAGE 1090
  frm1091 ELEMENT IMAGE 1091
  frm1092 ELEMENT IMAGE 1092
  frm1093 ELEMENT IMAGE 1093
  frm1094 ELEMENT IMAGE 1094
  frm1095 ELEMENT IMAGE 1095
  frm1096 ELEMENT IMAGE 1096
  frm1097 ELEMENT IMAGE 1097
  frm1098 ELEMENT IMAGE 1098
  frm1099 ELEMENT IMAGE 1099
  frm1100 ELEMENT IMAGE 1100
  frm1101 ELEMENT IMAGE 1101
  frm1102 ELEMENT IMAGE 1102
  frm1103 ELEMENT IMAGE 1103
  frm1104 ELEMENT IMAGE 1104
  frm1105 ELEMENT IMAGE 1105
  frm1106 ELEMENT IMAGE 1106
  frm1107 ELEMENT IMAGE 1107
  frm1108 ELEMENT IMAGE 1108
  frm1109 ELEMENT IMAGE 1109
  frm1110 ELEMENT IMAGE 1110
  frm1111 ELEMENT IMAGE 1111
  frm1112 ELEMENT IMAGE 1112
  frm1113 ELEMENT IMAGE 1113
  frm1114 ELEMENT IMAGE 1114
  frm1115 ELEMENT IMAGE 1115
  frm1116 ELEMENT IMAGE 1116
  frm1117 ELEMENT IMAGE 1117
  frm1118 ELEMENT IMAGE 1118
  frm1119 ELEMENT IMAGE 1119
  frm1120 ELEMENT IMAGE 1120
  frm1121 ELEMENT IMAGE 1121
  frm1122 ELEMENT IMAGE 1122
  frm1123 ELEMENT IMAGE 1123
  frm1124 ELEMENT IMAGE 1124
  frm1125 ELEMENT IMAGE 1125
  frm1126 ELEMENT IMAGE 1126
  frm1127 ELEMENT IMAGE 1127
  frm1128 ELEMENT IMAGE 1128
  frm1129 ELEMENT IMAGE 1129
  frm1130 ELEMENT IMAGE 1130
  frm1131 ELEMENT IMAGE 1131
  frm1132 ELEMENT IMAGE 1132
  frm1133 ELEMENT IMAGE 1133
  frm1134 ELEMENT IMAGE 1134
  frm1135 ELEMENT IMAGE 1135
  frm1136 ELEMENT IMAGE 1136
  frm1137 ELEMENT IMAGE 1137
  frm1138 ELEMENT IMAGE 1138
  frm1139 ELEMENT IMAGE 1139
  frm1140 ELEMENT IMAGE 1140
  frm1141 ELEMENT IMAGE 1141
  frm1142 ELEMENT IMAGE 1142
  frm1143 ELEMENT IMAGE 1143
  frm1144 ELEMENT IMAGE 1144
  frm1145 ELEMENT IMAGE 1145
  frm1146 ELEMENT IMAGE 1146
  frm1147 ELEMENT IMAGE 1147
  frm1148 ELEMENT IMAGE 1148
  frm1149 ELEMENT IMAGE 1149
  frm1150 ELEMENT IMAGE 1150
  frm1151 ELEMENT IMAGE 1151
  frm1152 ELEMENT IMAGE 1152
  frm1153 ELEMENT IMAGE 1153
  frm1154 ELEMENT IMAGE 1154
  frm1155 ELEMENT IMAGE 1155
  frm1156 ELEMENT IMAGE 1156
  frm1157 ELEMENT IMAGE 1157
  frm1158 ELEMENT IMAGE 1158
  frm1159 ELEMENT IMAGE 1159
  frm1160 ELEMENT IMAGE 1160
  frm1161 ELEMENT IMAGE 1161
  frm1162 ELEMENT IMAGE 1162
  frm1163 ELEMENT IMAGE 1163
  frm1164 ELEMENT IMAGE 1164
  frm1165 ELEMENT IMAGE 1165
  frm1166 ELEMENT IMAGE 1166
  frm1167 ELEMENT IMAGE 1167
  frm1168 ELEMENT IMAGE 1168
  frm1169 ELEMENT IMAGE 1169
  frm1170 ELEMENT IMAGE 1170
  frm1171 ELEMENT IMAGE 1171
  frm1172 ELEMENT IMAGE 1172
  frm1173 ELEMENT IMAGE 1173
  frm1174 ELEMENT IMAGE 1174
  frm1175 ELEMENT IMAGE 1175
  frm1176 ELEMENT IMAGE 1176
  frm1177 ELEMENT IMAGE 1177
  frm1178 ELEMENT IMAGE 1178
  frm1179 ELEMENT IMAGE 1179
  frm1180 ELEMENT IMAGE 1180
  frm1181 ELEMENT IMAGE 1181
  frm1182 ELEMENT IMAGE 1182
  frm1183 ELEMENT IMAGE 1183
  frm1184 ELEMENT IMAGE 1184
  frm1185 ELEMENT IMAGE 1185
  frm1186 ELEMENT IMAGE 1186
  frm1187 ELEMENT IMAGE 1187
  frm1188 ELEMENT IMAGE 1188
  frm1189 ELEMENT IMAGE 1189
  frm1190 ELEMENT IMAGE 1190
  frm1191 ELEMENT IMAGE 1191
  frm1192 ELEMENT IMAGE 1192
  frm1193 ELEMENT IMAGE 1193
  frm1194 ELEMENT IMAGE 1194
  frm1195 ELEMENT IMAGE 1195
  frm1196 ELEMENT IMAGE 1196
  frm1197 ELEMENT IMAGE 1197
  frm1198 ELEMENT IMAGE 1198
  frm1199 ELEMENT IMAGE 1199
  frm1200 ELEMENT IMAGE 1200
  frm1201 ELEMENT IMAGE 1201
  frm1202 ELEMENT IMAGE 1202
  frm1203 ELEMENT IMAGE 1203
  frm1204 ELEMENT IMAGE 1204
  frm1205 ELEMENT IMAGE 1205
  frm1206 ELEMENT IMAGE 1206
  frm1207 ELEMENT IMAGE 1207
  frm1208 ELEMENT IMAGE 1208
  frm1209 ELEMENT IMAGE 1209
  frm1210 ELEMENT IMAGE 1210
  frm1211 ELEMENT IMAGE 1211
  frm1212 ELEMENT IMAGE 1212
  frm1213 ELEMENT IMAGE 1213
  frm1214 ELEMENT IMAGE 1214
  frm1215 ELEMENT IMAGE 1215
  frm1216 ELEMENT IMAGE 1216
  frm1217 ELEMENT IMAGE 1217
  frm1218 ELEMENT IMAGE 1218
  frm1219 ELEMENT IMAGE 1219
  frm1220 ELEMENT IMAGE 1220
  frm1221 ELEMENT IMAGE 1221
  frm1222 ELEMENT IMAGE 1222
  frm1223 ELEMENT IMAGE 1223
  frm1224 ELEMENT IMAGE 1224
  frm1225 ELEMENT IMAGE 1225
  frm1226 ELEMENT IMAGE 1226
  frm1227 ELEMENT IMAGE 1227
  frm1228 ELEMENT IMAGE 1228
  frm1229 ELEMENT IMAGE 1229
  frm1230 ELEMENT IMAGE 1230
  frm1231 ELEMENT IMAGE 1231
  frm1232 ELEMENT IMAGE 1232
  frm1233 ELEMENT IMAGE 1233
  frm1234 ELEMENT IMAGE 1234
  frm1235 ELEMENT IMAGE 1235
  frm1236 ELEMENT IMAGE 1236
  frm1237 ELEMENT IMAGE 1237
  frm1238 ELEMENT IMAGE 1238
  frm1239 ELEMENT IMAGE 1239
  frm1240 ELEMENT IMAGE 1240
  frm1241 ELEMENT IMAGE 1241
  frm1242 ELEMENT IMAGE 1242
  frm1243 ELEMENT IMAGE 1243
  frm1244 ELEMENT IMAGE 1244
  frm1245 ELEMENT IMAGE 1245
  frm1246 ELEMENT IMAGE 1246
  frm1247 ELEMENT IMAGE 1247
  frm1248 ELEMENT IMAGE 1248
  frm1249 ELEMENT IMAGE 1249
  frm1250 ELEMENT IMAGE 1250
  frm1251 ELEMENT IMAGE 1251
  frm1252 ELEMENT IMAGE 1252
  frm1253 ELEMENT IMAGE 1253
  frm1254 ELEMENT IMAGE 1254
  frm1255 ELEMENT IMAGE 1255
  frm1256 ELEMENT IMAGE 1256
  frm1257 ELEMENT IMAGE 1257
  frm1258 ELEMENT IMAGE 1258
  frm1259 ELEMENT IMAGE 1259
  frm1260 ELEMENT IMAGE 1260
  frm1261 ELEMENT IMAGE 1261
  frm1262 ELEMENT IMAGE 1262
  frm1263 ELEMENT IMAGE 1263
  frm1264 ELEMENT IMAGE 1264
  frm1265 ELEMENT IMAGE 1265
  frm1266 ELEMENT IMAGE 1266
  frm1267 ELEMENT IMAGE 1267
  frm1268 ELEMENT IMAGE 1268
  frm1269 ELEMENT IMAGE 1269
  frm1270 ELEMENT IMAGE 1270
  frm1271 ELEMENT IMAGE 1271
  frm1272 ELEMENT IMAGE 1272
  frm1273 ELEMENT IMAGE 1273
  frm1274 ELEMENT IMAGE 1274
  frm1275 ELEMENT IMAGE 1275
  frm1276 ELEMENT IMAGE 1276
  frm1277 ELEMENT IMAGE 1277
  frm1278 ELEMENT IMAGE 1278
  frm1279 ELEMENT IMAGE 1279
  frm1280 ELEMENT IMAGE 1280
  frm1281 ELEMENT IMAGE 1281
  frm1282 ELEMENT IMAGE 1282
  frm1283 ELEMENT IMAGE 1283
  frm1284 ELEMENT IMAGE 1284
  frm1285 ELEMENT IMAGE 1285
  frm1286 ELEMENT IMAGE 1286
  frm1287 ELEMENT IMAGE 1287
  frm1288 ELEMENT IMAGE 1288
  frm1289 ELEMENT IMAGE 1289
  frm1290 ELEMENT IMAGE 1290
  frm1291 ELEMENT IMAGE 1291
  frm1292 ELEMENT IMAGE 1292
  frm1293 ELEMENT IMAGE 1293
  frm1294 ELEMENT IMAGE 1294
  frm1295 ELEMENT IMAGE 1295
  frm1296 ELEMENT IMAGE 1296
  frm1297 ELEMENT IMAGE 1297
  frm1298 ELEMENT IMAGE 1298
  frm1299 ELEMENT IMAGE 1299
  frm1300 ELEMENT IMAGE 1300
  frm1301 ELEMENT IMAGE 1301
  frm1302 ELEMENT IMAGE 1302
  frm1303 ELEMENT IMAGE 1303
  frm1304 ELEMENT IMAGE 1304
  frm1305 ELEMENT IMAGE 1305
  frm1306 ELEMENT IMAGE 1306
  frm1307 ELEMENT IMAGE 1307
  frm1308 ELEMENT IMAGE 1308
  frm1309 ELEMENT IMAGE 1309
  frm1310 ELEMENT IMAGE 1310
  frm1311 ELEMENT IMAGE 1311
  frm1312 ELEMENT IMAGE 1312
  frm1313 ELEMENT IMAGE 1313
  frm1314 ELEMENT IMAGE 1314
  frm1315 ELEMENT IMAGE 1315
  frm1316 ELEMENT IMAGE 1316
  frm1317 ELEMENT IMAGE 1317
  frm1318 ELEMENT IMAGE 1318
  frm1319 ELEMENT IMAGE 1319
  frm1320 ELEMENT IMAGE 1320
  frm1321 ELEMENT IMAGE 1321
  frm1322 ELEMENT IMAGE 1322
  frm1323 ELEMENT IMAGE 1323
  frm1324 ELEMENT IMAGE 1324
  frm1325 ELEMENT IMAGE 1325
  frm1326 ELEMENT IMAGE 1326
  frm1327 ELEMENT IMAGE 1327
  frm1328 ELEMENT IMAGE 1328
  frm1329 ELEMENT IMAGE 1329
  frm1330 ELEMENT IMAGE 1330
  frm1331 ELEMENT IMAGE 1331
  frm1332 ELEMENT IMAGE 1332
  frm1333 ELEMENT IMAGE 1333
  frm1334 ELEMENT IMAGE 1334
  frm1335 ELEMENT IMAGE 1335
  frm1336 ELEMENT IMAGE 1336
  frm1337 ELEMENT IMAGE 1337
  frm1338 ELEMENT IMAGE 1338
  frm1339 ELEMENT IMAGE 1339
  frm1340 ELEMENT IMAGE 1340
  frm1341 ELEMENT IMAGE 1341
  frm1342 ELEMENT IMAGE 1342
  frm1343 ELEMENT IMAGE 1343
  frm1344 ELEMENT IMAGE 1344
  frm1345 ELEMENT IMAGE 1345
  frm1346 ELEMENT IMAGE 1346
  frm1347 ELEMENT IMAGE 1347
  frm1348 ELEMENT IMAGE 1348
  frm1349 ELEMENT IMAGE 1349
  frm1350 ELEMENT IMAGE 1350
  frm1351 ELEMENT IMAGE 1351
  frm1352 ELEMENT IMAGE 1352
  frm1353 ELEMENT IMAGE 1353
  frm1354 ELEMENT IMAGE 1354
  frm1355 ELEMENT IMAGE 1355
  frm1356 ELEMENT IMAGE 1356
  frm1357 ELEMENT IMAGE 1357
  frm1358 ELEMENT IMAGE 1358
  frm1359 ELEMENT IMAGE 1359
  frm1360 ELEMENT IMAGE 1360
  frm1361 ELEMENT IMAGE 1361
  frm1362 ELEMENT IMAGE 1362
  frm1363 ELEMENT IMAGE 1363
  frm1364 ELEMENT IMAGE 1364
  frm1365 ELEMENT IMAGE 1365
  frm1366 ELEMENT IMAGE 1366
  frm1367 ELEMENT IMAGE 1367
  frm1368 ELEMENT IMAGE 1368
  frm1369 ELEMENT IMAGE 1369
  frm1370 ELEMENT IMAGE 1370
  frm1371 ELEMENT IMAGE 1371
  frm1372 ELEMENT IMAGE 1372
  frm1373 ELEMENT IMAGE 1373
  frm1374 ELEMENT IMAGE 1374
  frm1375 ELEMENT IMAGE 1375
  frm1376 ELEMENT IMAGE 1376
  frm1377 ELEMENT IMAGE 1377
  frm1378 ELEMENT IMAGE 1378
  frm1379 ELEMENT IMAGE 1379
  frm1380 ELEMENT IMAGE 1380
  frm1381 ELEMENT IMAGE 1381
  frm1382 ELEMENT IMAGE 1382
  frm1383 ELEMENT IMAGE 1383
  frm1384 ELEMENT IMAGE 1384
  frm1385 ELEMENT IMAGE 1385
  frm1386 ELEMENT IMAGE 1386
  frm1387 ELEMENT IMAGE 1387
  frm1388 ELEMENT IMAGE 1388
  frm1389 ELEMENT IMAGE 1389
  frm1390 ELEMENT IMAGE 1390
  frm1391 ELEMENT IMAGE 1391
  frm1392 ELEMENT IMAGE 1392
  frm1393 ELEMENT IMAGE 1393
  frm1394 ELEMENT IMAGE 1394
  frm1395 ELEMENT IMAGE 1395
  frm1396 ELEMENT IMAGE 1396
  frm1397 ELEMENT IMAGE 1397
  frm1398 ELEMENT IMAGE 1398
  frm1399 ELEMENT IMAGE 1399
  frm1400 ELEMENT IMAGE 1400
  frm1401 ELEMENT IMAGE 1401
  frm1402 ELEMENT IMAGE 1402
  frm1403 ELEMENT IMAGE 1403
  frm1404 ELEMENT IMAGE 1404
  frm1405 ELEMENT IMAGE 1405
  frm1406 ELEMENT IMAGE 1406
  frm1407 ELEMENT IMAGE 1407
  frm1408 ELEMENT IMAGE 1408
  frm1409 ELEMENT IMAGE 1409
  frm1410 ELEMENT IMAGE 1410
  frm1411 ELEMENT IMAGE 1411
  frm1412 ELEMENT IMAGE 1412
  frm1413 ELEMENT IMAGE 1413
  frm1414 ELEMENT IMAGE 1414
  frm1415 ELEMENT IMAGE 1415
  frm1416 ELEMENT IMAGE 1416
  frm1417 ELEMENT IMAGE 1417
  frm1418 ELEMENT IMAGE 1418
  frm1419 ELEMENT IMAGE 1419
  frm1420 ELEMENT IMAGE 1420
  frm1421 ELEMENT IMAGE 1421
  frm1422 ELEMENT IMAGE 1422
  frm1423 ELEMENT IMAGE 1423
  frm1424 ELEMENT IMAGE 1424
  frm1425 ELEMENT IMAGE 1425
  frm1426 ELEMENT IMAGE 1426
  frm1427 ELEMENT IMAGE 1427
  frm1428 ELEMENT IMAGE 1428
  frm1429 ELEMENT IMAGE 1429
  frm1430 ELEMENT IMAGE 1430
  frm1431 ELEMENT IMAGE 1431
  frm1432 ELEMENT IMAGE 1432
  frm1433 ELEMENT IMAGE 1433
  frm1434 ELEMENT IMAGE 1434
  frm1435 ELEMENT IMAGE 1435
  frm1436 ELEMENT IMAGE 1436
  frm1437 ELEMENT IMAGE 1437
  frm1438 ELEMENT IMAGE 1438
  frm1439 ELEMENT IMAGE 1439
  frm1440 ELEMENT IMAGE 1440
  frm1441 ELEMENT IMAGE 1441
  frm1442 ELEMENT IMAGE 1442
  frm1443 ELEMENT IMAGE 1443
  frm1444 ELEMENT IMAGE 1444
  frm1445 ELEMENT IMAGE 1445
  frm1446 ELEMENT IMAGE 1446
  frm1447 ELEMENT IMAGE 1447
  frm1448 ELEMENT IMAGE 1448
  frm1449 ELEMENT IMAGE 1449
  frm1450 ELEMENT IMAGE 1450
  frm1451 ELEMENT IMAGE 1451
  frm1452 ELEMENT IMAGE 1452
  frm1453 ELEMENT IMAGE 1453
  frm1454 ELEMENT IMAGE 1454
  frm1455 ELEMENT IMAGE 1455
  frm1456 ELEMENT IMAGE 1456
  frm1457 ELEMENT IMAGE 1457
  frm1458 ELEMENT IMAGE 1458
  frm1459 ELEMENT IMAGE 1459
  frm1460 ELEMENT IMAGE 1460
  frm1461 ELEMENT IMAGE 1461
  frm1462 ELEMENT IMAGE 1462
  frm1463 ELEMENT IMAGE 1463
  frm1464 ELEMENT IMAGE 1464
  frm1465 ELEMENT IMAGE 1465
  frm1466 ELEMENT IMAGE 1466
  frm1467 ELEMENT IMAGE 1467
  frm1468 ELEMENT IMAGE 1468
  frm1469 ELEMENT IMAGE 1469
  frm1470 ELEMENT IMAGE 1470
  frm1471 ELEMENT IMAGE 1471
  frm1472 ELEMENT IMAGE 1472
  frm1473 ELEMENT IMAGE 1473
  frm1474 ELEMENT IMAGE 1474
  frm1475 ELEMENT IMAGE 1475
  frm1476 ELEMENT IMAGE 1476
  frm1477 ELEMENT IMAGE 1477
  frm1478 ELEMENT IMAGE 1478
  frm1479 ELEMENT IMAGE 1479
  frm1480 ELEMENT IMAGE 1480
  frm1481 ELEMENT IMAGE 1481
  frm1482 ELEMENT IMAGE 1482
  frm1483 ELEMENT IMAGE 1483
  frm1484 ELEMENT IMAGE 1484
  frm1485 ELEMENT IMAGE 1485
  frm1486 ELEMENT IMAGE 1486
  frm1487 ELEMENT IMAGE 1487
  frm1488 ELEMENT IMAGE 1488
  frm1489 ELEMENT IMAGE 1489
  frm1490 ELEMENT IMAGE 1490
  frm1491 ELEMENT IMAGE 1491
  frm1492 ELEMENT IMAGE 1492
  frm1493 ELEMENT IMAGE 1493
  frm1494 ELEMENT IMAGE 1494
  frm1495 ELEMENT IMAGE 1495
  frm1496 ELEMENT IMAGE 1496
  frm1497 ELEMENT IMAGE 1497
  frm1498 ELEMENT IMAGE 1498
  frm1499 ELEMENT IMAGE 1499
  frm1500 ELEMENT IMAGE 1500
  frm1501 ELEMENT IMAGE 1501
  frm1502 ELEMENT IMAGE 1502
  frm1503 ELEMENT IMAGE 1503
  frm1504 ELEMENT IMAGE 1504
  frm1505 ELEMENT IMAGE 1505
  frm1506 ELEMENT IMAGE 1506
  frm1507 ELEMENT IMAGE 1507
  frm1508 ELEMENT IMAGE 1508
  frm1509 ELEMENT IMAGE 1509
  frm1510 ELEMENT IMAGE 1510
  frm1511 ELEMENT IMAGE 1511
  frm1512 ELEMENT IMAGE 1512
  frm1513 ELEMENT IMAGE 1513
  frm1514 ELEMENT IMAGE 1514
  frm1515 ELEMENT IMAGE 1515
  frm1516 ELEMENT IMAGE 1516
  frm1517 ELEMENT IMAGE 1517
  frm1518 ELEMENT IMAGE 1518
  frm1519 ELEMENT IMAGE 1519
  frm1520 ELEMENT IMAGE 1520
  frm1521 ELEMENT IMAGE 1521
  frm1522 ELEMENT IMAGE 1522
  frm1523 ELEMENT IMAGE 1523
  frm1524 ELEMENT IMAGE 1524
  frm1525 ELEMENT IMAGE 1525
  frm1526 ELEMENT IMAGE 1526
  frm1527 ELEMENT IMAGE 1527
  frm1528 ELEMENT IMAGE 1528
  frm1529 ELEMENT IMAGE 1529
  frm1530 ELEMENT IMAGE 1530
  frm1531 ELEMENT IMAGE 1531
  frm1532 ELEMENT IMAGE 1532
  frm1533 ELEMENT IMAGE 1533
  frm1534 ELEMENT IMAGE 1534
  frm1535 ELEMENT IMAGE 1535
  frm1536 ELEMENT IMAGE 1536
  frm1537 ELEMENT IMAGE 1537
  frm1538 ELEMENT IMAGE 1538
  frm1539 ELEMENT IMAGE 1539
  frm1540 ELEMENT IMAGE 1540
  frm1541 ELEMENT IMAGE 1541
  frm1542 ELEMENT IMAGE 1542
  frm1543 ELEMENT IMAGE 1543
  frm1544 ELEMENT IMAGE 1544
  frm1545 ELEMENT IMAGE 1545
  frm1546 ELEMENT IMAGE 1546
  frm1547 ELEMENT IMAGE 1547
  frm1548 ELEMENT IMAGE 1548
  frm1549 ELEMENT IMAGE 1549
  frm1550 ELEMENT IMAGE 1550
  frm1551 ELEMENT IMAGE 1551
  frm1552 ELEMENT IMAGE 1552
  frm1553 ELEMENT IMAGE 1553
  frm1554 ELEMENT IMAGE 1554
  frm1555 ELEMENT IMAGE 1555
  frm1556 ELEMENT IMAGE 1556
  frm1557 ELEMENT IMAGE 1557
  frm1558 ELEMENT IMAGE 1558
  frm1559 ELEMENT IMAGE 1559
  frm1560 ELEMENT IMAGE 1560
  frm1561 ELEMENT IMAGE 1561
  frm1562 ELEMENT IMAGE 1562
  frm1563 ELEMENT IMAGE 1563
  frm1564 ELEMENT IMAGE 1564
  frm1565 ELEMENT IMAGE 1565
  frm1566 ELEMENT IMAGE 1566
  frm1567 ELEMENT IMAGE 1567
  frm1568 ELEMENT IMAGE 1568
  frm1569 ELEMENT IMAGE 1569
  frm1570 ELEMENT IMAGE 1570
  frm1571 ELEMENT IMAGE 1571
  frm1572 ELEMENT IMAGE 1572
  frm1573 ELEMENT IMAGE 1573
  frm1574 ELEMENT IMAGE 1574
  frm1575 ELEMENT IMAGE 1575
  frm1576 ELEMENT IMAGE 1576
  frm1577 ELEMENT IMAGE 1577
  frm1578 ELEMENT IMAGE 1578
  frm1579 ELEMENT IMAGE 1579
  frm1580 ELEMENT IMAGE 1580
  frm1581 ELEMENT IMAGE 1581
  frm1582 ELEMENT IMAGE 1582
  frm1583 ELEMENT IMAGE 1583
  frm1584 ELEMENT IMAGE 1584
  frm1585 ELEMENT IMAGE 1585
  frm1586 ELEMENT IMAGE 1586
  frm1587 ELEMENT IMAGE 1587
  frm1588 ELEMENT IMAGE 1588
  frm1589 ELEMENT IMAGE 1589
  frm1590 ELEMENT IMAGE 1590
  frm1591 ELEMENT IMAGE 1591
  frm1592 ELEMENT IMAGE 1592
  frm1593 ELEMENT IMAGE 1593
  frm1594 ELEMENT IMAGE 1594
  frm1595 ELEMENT IMAGE 1595
  frm1596 ELEMENT IMAGE 1596
  frm1597 ELEMENT IMAGE 1597
  frm1598 ELEMENT IMAGE 1598
  frm1599 ELEMENT IMAGE 1599
  frm1600 ELEMENT IMAGE 1600
  frm1601 ELEMENT IMAGE 1601
  frm1602 ELEMENT IMAGE 1602
  frm1603 ELEMENT IMAGE 1603
  frm1604 ELEMENT IMAGE 1604
  frm1605 ELEMENT IMAGE 1605
  frm1606 ELEMENT IMAGE 1606
  frm1607 ELEMENT IMAGE 1607
  frm1608 ELEMENT IMAGE 1608
  frm1609 ELEMENT IMAGE 1609
  frm1610 ELEMENT IMAGE 1610
  frm1611 ELEMENT IMAGE 1611
  frm1612 ELEMENT IMAGE 1612
  frm1613 ELEMENT IMAGE 1613
  frm1614 ELEMENT IMAGE 1614
  frm1615 ELEMENT IMAGE 1615
  frm1616 ELEMENT IMAGE 1616
  frm1617 ELEMENT IMAGE 1617
  frm1618 ELEMENT IMAGE 1618
  frm1619 ELEMENT IMAGE 1619
  frm1620 ELEMENT IMAGE 1620
  frm1621 ELEMENT IMAGE 1621
  frm1622 ELEMENT IMAGE 1622
  frm1623 ELEMENT IMAGE 1623
  frm1624 ELEMENT IMAGE 1624
  frm1625 ELEMENT IMAGE 1625
  frm1626 ELEMENT IMAGE 1626
  frm1627 ELEMENT IMAGE 1627
  frm1628 ELEMENT IMAGE 1628
  frm1629 ELEMENT IMAGE 1629
  frm1630 ELEMENT IMAGE 1630
  frm1631 ELEMENT IMAGE 1631
  frm1632 ELEMENT IMAGE 1632
  frm1633 ELEMENT IMAGE 1633
  frm1634 ELEMENT IMAGE 1634
  frm1635 ELEMENT IMAGE 1635
  frm1636 ELEMENT IMAGE 1636
  frm1637 ELEMENT IMAGE 1637
  frm1638 ELEMENT IMAGE 1638
  frm1639 ELEMENT IMAGE 1639
  frm1640 ELEMENT IMAGE 1640
  frm1641 ELEMENT IMAGE 1641
  frm1642 ELEMENT IMAGE 1642
  frm1643 ELEMENT IMAGE 1643
  frm1644 ELEMENT IMAGE 1644
  frm1645 ELEMENT IMAGE 1645
  frm1646 ELEMENT IMAGE 1646
  frm1647 ELEMENT IMAGE 1647
  frm1648 ELEMENT IMAGE 1648
  frm1649 ELEMENT IMAGE 1649
  frm1650 ELEMENT IMAGE 1650
  frm1651 ELEMENT IMAGE 1651
  frm1652 ELEMENT IMAGE 1652
  frm1653 ELEMENT IMAGE 1653
  frm1654 ELEMENT IMAGE 1654
  frm1655 ELEMENT IMAGE 1655
  frm1656 ELEMENT IMAGE 1656
  frm1657 ELEMENT IMAGE 1657
  frm1658 ELEMENT IMAGE 1658
  frm1659 ELEMENT IMAGE 1659
  frm1660 ELEMENT IMAGE 1660
  frm1661 ELEMENT IMAGE 1661
  frm1662 ELEMENT IMAGE 1662
  frm1663 ELEMENT IMAGE 1663
  frm1664 ELEMENT IMAGE 1664
  frm1665 ELEMENT IMAGE 1665
  frm1666 ELEMENT IMAGE 1666
  frm1667 ELEMENT IMAGE 1667
  frm1668 ELEMENT IMAGE 1668
  frm1669 ELEMENT IMAGE 1669
  frm1670 ELEMENT IMAGE 1670
  frm1671 ELEMENT IMAGE 1671
  frm1672 ELEMENT IMAGE 1672
  frm1673 ELEMENT IMAGE 1673
  frm1674 ELEMENT IMAGE 1674
  frm1675 ELEMENT IMAGE 1675
  frm1676 ELEMENT IMAGE 1676
  frm1677 ELEMENT IMAGE 1677
  frm1678 ELEMENT IMAGE 1678
  frm1679 ELEMENT IMAGE 1679
  frm1680 ELEMENT IMAGE 1680
  frm1681 ELEMENT IMAGE 1681
  frm1682 ELEMENT IMAGE 1682
  frm1683 ELEMENT IMAGE 1683
  frm1684 ELEMENT IMAGE 1684
  frm1685 ELEMENT IMAGE 1685
  frm1686 ELEMENT IMAGE 1686
  frm1687 ELEMENT IMAGE 1687
  frm1688 ELEMENT IMAGE 1688
  frm1689 ELEMENT IMAGE 1689
  frm1690 ELEMENT IMAGE 1690
  frm1691 ELEMENT IMAGE 1691
  frm1692 ELEMENT IMAGE 1692
  frm1693 ELEMENT IMAGE 1693
  frm1694 ELEMENT IMAGE 1694
  frm1695 ELEMENT IMAGE 1695
  frm1696 ELEMENT IMAGE 1696
  frm1697 ELEMENT IMAGE 1697
  frm1698 ELEMENT IMAGE 1698
  frm1699 ELEMENT IMAGE 1699
  frm1700 ELEMENT IMAGE 1700
  frm1701 ELEMENT IMAGE 1701
  frm1702 ELEMENT IMAGE 1702
  frm1703 ELEMENT IMAGE 1703
  frm1704 ELEMENT IMAGE 1704
  frm1705 ELEMENT IMAGE 1705
  frm1706 ELEMENT IMAGE 1706
  frm1707 ELEMENT IMAGE 1707
  frm1708 ELEMENT IMAGE 1708
  frm1709 ELEMENT IMAGE 1709
  frm1710 ELEMENT IMAGE 1710
  frm1711 ELEMENT IMAGE 1711
  frm1712 ELEMENT IMAGE 1712
  frm1713 ELEMENT IMAGE 1713
  frm1714 ELEMENT IMAGE 1714
  frm1715 ELEMENT IMAGE 1715
  frm1716 ELEMENT IMAGE 1716
  frm1717 ELEMENT IMAGE 1717
  frm1718 ELEMENT IMAGE 1718
  frm1719 ELEMENT IMAGE 1719
  frm1720 ELEMENT IMAGE 1720
  frm1721 ELEMENT IMAGE 1721
  frm1722 ELEMENT IMAGE 1722
  frm1723 ELEMENT IMAGE 1723
  frm1724 ELEMENT IMAGE 1724
  frm1725 ELEMENT IMAGE 1725
  frm1726 ELEMENT IMAGE 1726
  frm1727 ELEMENT IMAGE 1727
  frm1728 ELEMENT IMAGE 1728
  frm1729 ELEMENT IMAGE 1729
  frm1730 ELEMENT IMAGE 1730
  frm1731 ELEMENT IMAGE 1731
  frm1732 ELEMENT IMAGE 1732
  frm1733 ELEMENT IMAGE 1733
  frm1734 ELEMENT IMAGE 1734
  frm1735 ELEMENT IMAGE 1735
  frm1736 ELEMENT IMAGE 1736
  frm1737 ELEMENT IMAGE 1737
  frm1738 ELEMENT IMAGE 1738
  frm1739 ELEMENT IMAGE 1739
  frm1740 ELEMENT IMAGE 1740
  frm1741 ELEMENT IMAGE 1741
  frm1742 ELEMENT IMAGE 1742
  frm1743 ELEMENT IMAGE 1743
  frm1744 ELEMENT IMAGE 1744
  frm1745 ELEMENT IMAGE 1745
  frm1746 ELEMENT IMAGE 1746
  frm1747 ELEMENT IMAGE 1747
  frm1748 ELEMENT IMAGE 1748
  frm1749 ELEMENT IMAGE 1749
  frm1750 ELEMENT IMAGE 1750
  frm1751 ELEMENT IMAGE 1751
  frm1752 ELEMENT IMAGE 1752
  frm1753 ELEMENT IMAGE 1753
  frm1754 ELEMENT IMAGE 1754
  frm1755 ELEMENT IMAGE 1755
  frm1756 ELEMENT IMAGE 1756
  frm1757 ELEMENT IMAGE 1757
  frm1758 ELEMENT IMAGE 1758
  frm1759 ELEMENT IMAGE 1759
  frm1760 ELEMENT IMAGE 1760
  frm1761 ELEMENT IMAGE 1761
  frm1762 ELEMENT IMAGE 1762
  frm1763 ELEMENT IMAGE 1763
  frm1764 ELEMENT IMAGE 1764
  frm1765 ELEMENT IMAGE 1765
  frm1766 ELEMENT IMAGE 1766
  frm1767 ELEMENT IMAGE 1767
  frm1768 ELEMENT IMAGE 1768
  frm1769 ELEMENT IMAGE 1769
  frm1770 ELEMENT IMAGE 1770
  frm1771 ELEMENT IMAGE 1771
  frm1772 ELEMENT IMAGE 1772
  frm1773 ELEMENT IMAGE 1773
  frm1774 ELEMENT IMAGE 1774
  frm1775 ELEMENT IMAGE 1775
  frm1776 ELEMENT IMAGE 1776
  frm1777 ELEMENT IMAGE 1777
  frm1778 ELEMENT IMAGE 1778
  frm1779 ELEMENT IMAGE 1779
  frm1780 ELEMENT IMAGE 1780
  frm1781 ELEMENT IMAGE 1781
  frm1782 ELEMENT IMAGE 1782
  frm1783 ELEMENT IMAGE 1783
  frm1784 ELEMENT IMAGE 1784
  frm1785 ELEMENT IMAGE 1785
  frm1786 ELEMENT IMAGE 1786
  frm1787 ELEMENT IMAGE 1787
  frm1788 ELEMENT IMAGE 1788
  frm1789 ELEMENT IMAGE 1789
  frm1790 ELEMENT IMAGE 1790
  frm1791 ELEMENT IMAGE 1791
  frm1792 ELEMENT IMAGE 1792
  frm1793 ELEMENT IMAGE 1793
  frm1794 ELEMENT IMAGE 1794
  frm1795 ELEMENT IMAGE 1795
  frm1796 ELEMENT IMAGE 1796
  frm1797 ELEMENT IMAGE 1797
  frm1798 ELEMENT IMAGE 1798
  frm1799 ELEMENT IMAGE 1799
  frm1800 ELEMENT IMAGE 1800
  frm1801 ELEMENT IMAGE 1801
  frm1802 ELEMENT IMAGE 1802
  frm1803 ELEMENT IMAGE 1803
  frm1804 ELEMENT IMAGE 1804
  frm1805 ELEMENT IMAGE 1805
  frm1806 ELEMENT IMAGE 1806
  frm1807 ELEMENT IMAGE 1807
  frm1808 ELEMENT IMAGE 1808
  frm1809 ELEMENT IMAGE 1809
  frm1810 ELEMENT IMAGE 1810
  frm1811 ELEMENT IMAGE 1811
  frm1812 ELEMENT IMAGE 1812
  frm1813 ELEMENT IMAGE 1813
  frm1814 ELEMENT IMAGE 1814
  frm1815 ELEMENT IMAGE 1815
  frm1816 ELEMENT IMAGE 1816
  frm1817 ELEMENT IMAGE 1817
  frm1818 ELEMENT IMAGE 1818
  frm1819 ELEMENT IMAGE 1819
  frm1820 ELEMENT IMAGE 1820
  frm1821 ELEMENT IMAGE 1821
  frm1822 ELEMENT IMAGE 1822
  frm1823 ELEMENT IMAGE 1823
  frm1824 ELEMENT IMAGE 1824
  frm1825 ELEMENT IMAGE 1825
  frm1826 ELEMENT IMAGE 1826
  frm1827 ELEMENT IMAGE 1827
  frm1828 ELEMENT IMAGE 1828
  frm1829 ELEMENT IMAGE 1829
  frm1830 ELEMENT IMAGE 1830
  frm1831 ELEMENT IMAGE 1831
  frm1832 ELEMENT IMAGE 1832
  frm1833 ELEMENT IMAGE 1833
  frm1834 ELEMENT IMAGE 1834
  frm1835 ELEMENT IMAGE 1835
  frm1836 ELEMENT IMAGE 1836
  frm1837 ELEMENT IMAGE 1837
  frm1838 ELEMENT IMAGE 1838
  frm1839 ELEMENT IMAGE 1839
  frm1840 ELEMENT IMAGE 1840
  frm1841 ELEMENT IMAGE 1841
  frm1842 ELEMENT IMAGE 1842
  frm1843 ELEMENT IMAGE 1843
  frm1844 ELEMENT IMAGE 1844
  frm1845 ELEMENT IMAGE 1845
  frm1846 ELEMENT IMAGE 1846
  frm1847 ELEMENT IMAGE 1847
  frm1848 ELEMENT IMAGE 1848
  frm1849 ELEMENT IMAGE 1849
  frm1850 ELEMENT IMAGE 1850
  frm1851 ELEMENT IMAGE 1851
  frm1852 ELEMENT IMAGE 1852
  frm1853 ELEMENT IMAGE 1853
  frm1854 ELEMENT IMAGE 1854
  frm1855 ELEMENT IMAGE 1855
  frm1856 ELEMENT IMAGE 1856
  frm1857 ELEMENT IMAGE 1857
  frm1858 ELEMENT IMAGE 1858
  frm1859 ELEMENT IMAGE 1859
  frm1860 ELEMENT IMAGE 1860
  frm1861 ELEMENT IMAGE 1861
  frm1862 ELEMENT IMAGE 1862
  frm1863 ELEMENT IMAGE 1863
  frm1864 ELEMENT IMAGE 1864
  frm1865 ELEMENT IMAGE 1865
  frm1866 ELEMENT IMAGE 1866
  frm1867 ELEMENT IMAGE 1867
  frm1868 ELEMENT IMAGE 1868
  frm1869 ELEMENT IMAGE 1869
  frm1870 ELEMENT IMAGE 1870
  frm1871 ELEMENT IMAGE 1871
  frm1872 ELEMENT IMAGE 1872
  frm1873 ELEMENT IMAGE 1873
  frm1874 ELEMENT IMAGE 1874
  frm1875 ELEMENT IMAGE 1875
  frm1876 ELEMENT IMAGE 1876
  frm1877 ELEMENT IMAGE 1877
  frm1878 ELEMENT IMAGE 1878
  frm1879 ELEMENT IMAGE 1879
  frm1880 ELEMENT IMAGE 1880
  frm1881 ELEMENT IMAGE 1881
  frm1882 ELEMENT IMAGE 1882
  frm1883 ELEMENT IMAGE 1883
  frm1884 ELEMENT IMAGE 1884
  frm1885 ELEMENT IMAGE 1885
  frm1886 ELEMENT IMAGE 1886
  frm1887 ELEMENT IMAGE 1887
  frm1888 ELEMENT IMAGE 1888
  frm1889 ELEMENT IMAGE 1889
  frm1890 ELEMENT IMAGE 1890
  frm1891 ELEMENT IMAGE 1891
  frm1892 ELEMENT IMAGE 1892
  frm1893 ELEMENT IMAGE 1893
  frm1894 ELEMENT IMAGE 1894
  frm1895 ELEMENT IMAGE 1895
  frm1896 ELEMENT IMAGE 1896
  frm1897 ELEMENT IMAGE 1897
  frm1898 ELEMENT IMAGE 1898
  frm1899 ELEMENT IMAGE 1899
  frm1900 ELEMENT IMAGE 1900
  frm1901 ELEMENT IMAGE 1901
  frm1902 ELEMENT IMAGE 1902
  frm1903 ELEMENT IMAGE 1903
  frm1904 ELEMENT IMAGE 1904
  frm1905 ELEMENT IMAGE 1905
  frm1906 ELEMENT IMAGE 1906
  frm1907 ELEMENT IMAGE 1907
  frm1908 ELEMENT IMAGE 1908
  frm1909 ELEMENT IMAGE 1909
  frm1910 ELEMENT IMAGE 1910
  frm1911 ELEMENT IMAGE 1911
  frm1912 ELEMENT IMAGE 1912
  frm1913 ELEMENT IMAGE 1913
  frm1914 ELEMENT IMAGE 1914
  frm1915 ELEMENT IMAGE 1915
  frm1916 ELEMENT IMAGE 1916
  frm1917 ELEMENT IMAGE 1917
  frm1918 ELEMENT IMAGE 1918
  frm1919 ELEMENT IMAGE 1919
  frm1920 ELEMENT IMAGE 1920
  frm1921 ELEMENT IMAGE 1921
  frm1922 ELEMENT IMAGE 1922
  frm1923 ELEMENT IMAGE 1923
  frm1924 ELEMENT IMAGE 1924
  frm1925 ELEMENT IMAGE 1925
  frm1926 ELEMENT IMAGE 1926
  frm1927 ELEMENT IMAGE 1927
  frm1928 ELEMENT IMAGE 1928
  frm1929 ELEMENT IMAGE 1929
  frm1930 ELEMENT IMAGE 1930
  frm1931 ELEMENT IMAGE 1931
  frm1932 ELEMENT IMAGE 1932
  frm1933 ELEMENT IMAGE 1933
  frm1934 ELEMENT IMAGE 1934
  frm1935 ELEMENT IMAGE 1935
  frm1936 ELEMENT IMAGE 1936
  frm1937 ELEMENT IMAGE 1937
  frm1938 ELEMENT IMAGE 1938
  frm1939 ELEMENT IMAGE 1939
  frm1940 ELEMENT IMAGE 1940
  frm1941 ELEMENT IMAGE 1941
  frm1942 ELEMENT IMAGE 1942
  frm1943 ELEMENT IMAGE 1943
  frm1944 ELEMENT IMAGE 1944
  frm1945 ELEMENT IMAGE 1945
  frm1946 ELEMENT IMAGE 1946
  frm1947 ELEMENT IMAGE 1947
  frm1948 ELEMENT IMAGE 1948
  frm1949 ELEMENT IMAGE 1949
  frm1950 ELEMENT IMAGE 1950
  frm1951 ELEMENT IMAGE 1951
  frm1952 ELEMENT IMAGE 1952
  frm1953 ELEMENT IMAGE 1953
  frm1954 ELEMENT IMAGE 1954
  frm1955 ELEMENT IMAGE 1955
  frm1956 ELEMENT IMAGE 1956
  frm1957 ELEMENT IMAGE 1957
  frm1958 ELEMENT IMAGE 1958
  frm1959 ELEMENT IMAGE 1959
  frm1960 ELEMENT IMAGE 1960
  frm1961 ELEMENT IMAGE 1961
  frm1962 ELEMENT IMAGE 1962
  frm1963 ELEMENT IMAGE 1963
  frm1964 ELEMENT IMAGE 1964
  frm1965 ELEMENT IMAGE 1965
  frm1966 ELEMENT IMAGE 1966
  frm1967 ELEMENT IMAGE 1967
  frm1968 ELEMENT IMAGE 1968
  frm1969 ELEMENT IMAGE 1969
  frm1970 ELEMENT IMAGE 1970
  frm1971 ELEMENT IMAGE 1971
  frm1972 ELEMENT IMAGE 1972
  frm1973 ELEMENT IMAGE 1973
  frm1974 ELEMENT IMAGE 1974
  frm1975 ELEMENT IMAGE 1975
  frm1976 ELEMENT IMAGE 1976
  frm1977 ELEMENT IMAGE 1977
  frm1978 ELEMENT IMAGE 1978
  frm1979 ELEMENT IMAGE 1979
  frm1980 ELEMENT IMAGE 1980
  frm1981 ELEMENT IMAGE 1981
  frm1982 ELEMENT IMAGE 1982
  frm1983 ELEMENT IMAGE 1983
  frm1984 ELEMENT IMAGE 1984
  frm1985 ELEMENT IMAGE 1985
  frm1986 ELEMENT IMAGE 1986
  frm1987 ELEMENT IMAGE 1987
  frm1988 ELEMENT IMAGE 1988
  frm1989 ELEMENT IMAGE 1989
  frm1990 ELEMENT IMAGE 1990
  frm1991 ELEMENT IMAGE 1991
  frm1992 ELEMENT IMAGE 1992
  frm1993 ELEMENT IMAGE 1993
  frm1994 ELEMENT IMAGE 1994
  frm1995 ELEMENT IMAGE 1995
  frm1996 ELEMENT IMAGE 1996
  frm1997 ELEMENT IMAGE 1997
  frm1998 ELEMENT IMAGE 1998
  frm1999 ELEMENT IMAGE 1999
  frm2000 ELEMENT IMAGE 2000
  frm2001 ELEMENT IMAGE 2001
  frm2002 ELEMENT IMAGE 2002
  frm2003 ELEMENT IMAGE 2003
  frm2004 ELEMENT IMAGE 2004
  frm2005 ELEMENT IMAGE 2005
  frm2006 ELEMENT IMAGE 2006
  frm2007 ELEMENT IMAGE 2007
  frm2008 ELEMENT IMAGE 2008
  frm2009 ELEMENT IMAGE 2009
  frm2010 ELEMENT IMAGE 2010
  frm2011 ELEMENT IMAGE 2011
  frm2012 ELEMENT IMAGE 2012
  frm2013 ELEMENT IMAGE 2013
  frm2014 ELEMENT IMAGE 2014
  frm2015 ELEMENT IMAGE 2015
  frm2016 ELEMENT IMAGE 2016
  frm2017 ELEMENT IMAGE 2017
  frm2018 ELEMENT IMAGE 2018
  frm2019 ELEMENT IMAGE 2019
  frm2020 ELEMENT IMAGE 2020
  frm2021 ELEMENT IMAGE 2021
  frm2022 ELEMENT IMAGE 2022
  frm2023 ELEMENT IMAGE 2023
  frm2024 ELEMENT IMAGE 2024
  frm2025 ELEMENT IMAGE 2025
  frm2026 ELEMENT IMAGE 2026
  frm2027 ELEMENT IMAGE 2027
  frm2028 ELEMENT IMAGE 2028
  frm2029 ELEMENT IMAGE 2029
  frm2030 ELEMENT IMAGE 2030
  frm2031 ELEMENT IMAGE 2031
  frm2032 ELEMENT IMAGE 2032
  frm2033 ELEMENT IMAGE 2033
  frm2034 ELEMENT IMAGE 2034
  frm2035 ELEMENT IMAGE 2035
  frm2036 ELEMENT IMAGE 2036
  frm2037 ELEMENT IMAGE 2037
  frm2038 ELEMENT IMAGE 2038
  frm2039 ELEMENT IMAGE 2039
  frm2040 ELEMENT IMAGE 2040
  frm2041 ELEMENT IMAGE 2041
  frm2042 ELEMENT IMAGE 2042
  frm2043 ELEMENT IMAGE 2043
  frm2044 ELEMENT IMAGE 2044
  frm2045 ELEMENT IMAGE 2045
  frm2046 ELEMENT IMAGE 2046
  frm2047 ELEMENT IMAGE 2047
  frm2048 ELEMENT IMAGE 2048
  frm2049 ELEMENT IMAGE 2049
  frm2050 ELEMENT IMAGE 2050
  frm2051 ELEMENT IMAGE 2051
  frm2052 ELEMENT IMAGE 2052
  frm2053 ELEMENT IMAGE 2053
  frm2054 ELEMENT IMAGE 2054
  frm2055 ELEMENT IMAGE 2055
  frm2056 ELEMENT IMAGE 2056
  frm2057 ELEMENT IMAGE 2057
  frm2058 ELEMENT IMAGE 2058
  frm2059 ELEMENT IMAGE 2059
  frm2060 ELEMENT IMAGE 2060
  frm2061 ELEMENT IMAGE 2061
  frm2062 ELEMENT IMAGE 2062
  frm2063 ELEMENT IMAGE 2063
  frm2064 ELEMENT IMAGE 2064
  frm2065 ELEMENT IMAGE 2065
  frm2066 ELEMENT IMAGE 2066
  frm2067 ELEMENT IMAGE 2067
  frm2068 ELEMENT IMAGE 2068
  frm2069 ELEMENT IMAGE 2069
  frm2070 ELEMENT IMAGE 2070
  frm2071 ELEMENT IMAGE 2071
  frm2072 ELEMENT IMAGE 2072
  frm2073 ELEMENT IMAGE 2073
  frm2074 ELEMENT IMAGE 2074
  frm2075 ELEMENT IMAGE 2075
  frm2076 ELEMENT IMAGE 2076
  frm2077 ELEMENT IMAGE 2077
  frm2078 ELEMENT IMAGE 2078
  frm2079 ELEMENT IMAGE 2079
  frm2080 ELEMENT IMAGE 2080
  frm2081 ELEMENT IMAGE 2081
  frm2082 ELEMENT IMAGE 2082
  frm2083 ELEMENT IMAGE 2083
  frm2084 ELEMENT IMAGE 2084
  frm2085 ELEMENT IMAGE 2085
  frm2086 ELEMENT IMAGE 2086
  frm2087 ELEMENT IMAGE 2087
  frm2088 ELEMENT IMAGE 2088
  frm2089 ELEMENT IMAGE 2089
  frm2090 ELEMENT IMAGE 2090
  frm2091 ELEMENT IMAGE 2091
  frm2092 ELEMENT IMAGE 2092
  frm2093 ELEMENT IMAGE 2093
  frm2094 ELEMENT IMAGE 2094
  frm2095 ELEMENT IMAGE 2095
  frm2096 ELEMENT IMAGE 2096
  frm2097 ELEMENT IMAGE 2097
  frm2098 ELEMENT IMAGE 2098
  frm2099 ELEMENT IMAGE 2099
  frm2100 ELEMENT IMAGE 2100
  frm2101 ELEMENT IMAGE 2101
  frm2102 ELEMENT IMAGE 2102
  frm2103 ELEMENT IMAGE 2103
  frm2104 ELEMENT IMAGE 2104
  frm2105 ELEMENT IMAGE 2105
  frm2106 ELEMENT IMAGE 2106
  frm2107 ELEMENT IMAGE 2107
  frm2108 ELEMENT IMAGE 2108
  frm2109 ELEMENT IMAGE 2109
  frm2110 ELEMENT IMAGE 2110
  frm2111 ELEMENT IMAGE 2111
  frm2112 ELEMENT IMAGE 2112
  frm2113 ELEMENT IMAGE 2113
  frm2114 ELEMENT IMAGE 2114
  frm2115 ELEMENT IMAGE 2115
  frm2116 ELEMENT IMAGE 2116
  frm2117 ELEMENT IMAGE 2117
  frm2118 ELEMENT IMAGE 2118
  frm2119 ELEMENT IMAGE 2119
  frm2120 ELEMENT IMAGE 2120
  frm2121 ELEMENT IMAGE 2121
  frm2122 ELEMENT IMAGE 2122
  frm2123 ELEMENT IMAGE 2123
  frm2124 ELEMENT IMAGE 2124
  frm2125 ELEMENT IMAGE 2125
  frm2126 ELEMENT IMAGE 2126
  frm2127 ELEMENT IMAGE 2127
  frm2128 ELEMENT IMAGE 2128
  frm2129 ELEMENT IMAGE 2129
  frm2130 ELEMENT IMAGE 2130
  frm2131 ELEMENT IMAGE 2131
  frm2132 ELEMENT IMAGE 2132
  frm2133 ELEMENT IMAGE 2133
  frm2134 ELEMENT IMAGE 2134
  frm2135 ELEMENT IMAGE 2135
  frm2136 ELEMENT IMAGE 2136
  frm2137 ELEMENT IMAGE 2137
  frm2138 ELEMENT IMAGE 2138
  frm2139 ELEMENT IMAGE 2139
  frm2140 ELEMENT IMAGE 2140
  frm2141 ELEMENT IMAGE 2141
  frm2142 ELEMENT IMAGE 2142
  frm2143 ELEMENT IMAGE 2143
  frm2144 ELEMENT IMAGE 2144
  frm2145 ELEMENT IMAGE 2145
  frm2146 ELEMENT IMAGE 2146
  frm2147 ELEMENT IMAGE 2147
  frm2148 ELEMENT IMAGE 2148
  frm2149 ELEMENT IMAGE 2149
  frm2150 ELEMENT IMAGE 2150
  frm2151 ELEMENT IMAGE 2151
  frm2152 ELEMENT IMAGE 2152
  frm2153 ELEMENT IMAGE 2153
  frm2154 ELEMENT IMAGE 2154
  frm2155 ELEMENT IMAGE 2155
  frm2156 ELEMENT IMAGE 2156
  frm2157 ELEMENT IMAGE 2157
  frm2158 ELEMENT IMAGE 2158
  frm2159 ELEMENT IMAGE 2159
  frm2160 ELEMENT IMAGE 2160
  frm2161 ELEMENT IMAGE 2161
  frm2162 ELEMENT IMAGE 2162
  frm2163 ELEMENT IMAGE 2163
  frm2164 ELEMENT IMAGE 2164
  frm2165 ELEMENT IMAGE 2165
  frm2166 ELEMENT IMAGE 2166
  frm2167 ELEMENT IMAGE 2167
  frm2168 ELEMENT IMAGE 2168
  frm2169 ELEMENT IMAGE 2169
  frm2170 ELEMENT IMAGE 2170
  frm2171 ELEMENT IMAGE 2171
  frm2172 ELEMENT IMAGE 2172
  frm2173 ELEMENT IMAGE 2173
  frm2174 ELEMENT IMAGE 2174
  frm2175 ELEMENT IMAGE 2175
  frm2176 ELEMENT IMAGE 2176
  frm2177 ELEMENT IMAGE 2177
  frm2178 ELEMENT IMAGE 2178
  frm2179 ELEMENT IMAGE 2179
  frm2180 ELEMENT IMAGE 2180
  frm2181 ELEMENT IMAGE 2181
  frm2182 ELEMENT IMAGE 2182
  frm2183 ELEMENT IMAGE 2183
  frm2184 ELEMENT IMAGE 2184
  frm2185 ELEMENT IMAGE 2185
  frm2186 ELEMENT IMAGE 2186
  frm2187 ELEMENT IMAGE 2187
  frm2188 ELEMENT IMAGE 2188
  frm2189 ELEMENT IMAGE 2189
  frm2190 ELEMENT IMAGE 2190
  frm2191 ELEMENT IMAGE 2191
  frm2192 ELEMENT IMAGE 2192
  frm2193 ELEMENT IMAGE 2193
  frm2194 ELEMENT IMAGE 2194
  frm2195 ELEMENT IMAGE 2195
  frm2196 ELEMENT IMAGE 2196
  frm2197 ELEMENT IMAGE 2197
  frm2198 ELEMENT IMAGE 2198
  frm2199 ELEMENT IMAGE 2199
  frm2200 ELEMENT IMAGE 2200
  frm2201 ELEMENT IMAGE 2201
  frm2202 ELEMENT IMAGE 2202
  frm2203 ELEMENT IMAGE 2203
  frm2204 ELEMENT IMAGE 2204
  frm2205 ELEMENT IMAGE 2205
  frm2206 ELEMENT IMAGE 2206
  frm2207 ELEMENT IMAGE 2207
  frm2208 ELEMENT IMAGE 2208
  frm2209 ELEMENT IMAGE 2209
  frm2210 ELEMENT IMAGE 2210
  frm2211 ELEMENT IMAGE 2211
  frm2212 ELEMENT IMAGE 2212
  frm2213 ELEMENT IMAGE 2213
  frm2214 ELEMENT IMAGE 2214
  frm2215 ELEMENT IMAGE 2215
  frm2216 ELEMENT IMAGE 2216
  frm2217 ELEMENT IMAGE 2217
  frm2218 ELEMENT IMAGE 2218
  frm2219 ELEMENT IMAGE 2219
  frm2220 ELEMENT IMAGE 2220
  frm2221 ELEMENT IMAGE 2221
  frm2222 ELEMENT IMAGE 2222
  frm2223 ELEMENT IMAGE 2223
  frm2224 ELEMENT IMAGE 2224
  frm2225 ELEMENT IMAGE 2225
  frm2226 ELEMENT IMAGE 2226
  frm2227 ELEMENT IMAGE 2227
  frm2228 ELEMENT IMAGE 2228
  frm2229 ELEMENT IMAGE 2229
  frm2230 ELEMENT IMAGE 2230
  frm2231 ELEMENT IMAGE 2231
  frm2232 ELEMENT IMAGE 2232
  frm2233 ELEMENT IMAGE 2233
  frm2234 ELEMENT IMAGE 2234
  frm2235 ELEMENT IMAGE 2235
  frm2236 ELEMENT IMAGE 2236
  frm2237 ELEMENT IMAGE 2237
  frm2238 ELEMENT IMAGE 2238
  frm2239 ELEMENT IMAGE 2239
  frm2240 ELEMENT IMAGE 2240
  frm2241 ELEMENT IMAGE 2241
  frm2242 ELEMENT IMAGE 2242
  frm2243 ELEMENT IMAGE 2243
  frm2244 ELEMENT IMAGE 2244
  frm2245 ELEMENT IMAGE 2245
  frm2246 ELEMENT IMAGE 2246
  frm2247 ELEMENT IMAGE 2247
  frm2248 ELEMENT IMAGE 2248
  frm2249 ELEMENT IMAGE 2249
  frm2250 ELEMENT IMAGE 2250
  frm2251 ELEMENT IMAGE 2251
  frm2252 ELEMENT IMAGE 2252
  frm2253 ELEMENT IMAGE 2253
  frm2254 ELEMENT IMAGE 2254
  frm2255 ELEMENT IMAGE 2255
  frm2256 ELEMENT IMAGE 2256
  frm2257 ELEMENT IMAGE 2257
  frm2258 ELEMENT IMAGE 2258
  frm2259 ELEMENT IMAGE 2259
  frm2260 ELEMENT IMAGE 2260
  frm2261 ELEMENT IMAGE 2261
  frm2262 ELEMENT IMAGE 2262
  frm2263 ELEMENT IMAGE 2263
  frm2264 ELEMENT IMAGE 2264
  frm2265 ELEMENT IMAGE 2265
  frm2266 ELEMENT IMAGE 2266
  frm2267 ELEMENT IMAGE 2267
  frm2268 ELEMENT IMAGE 2268
  frm2269 ELEMENT IMAGE 2269
  frm2270 ELEMENT IMAGE 2270
  frm2271 ELEMENT IMAGE 2271
  frm2272 ELEMENT IMAGE 2272
  frm2273 ELEMENT IMAGE 2273
  frm2274 ELEMENT IMAGE 2274
  frm2275 ELEMENT IMAGE 2275
  frm2276 ELEMENT IMAGE 2276
  frm2277 ELEMENT IMAGE 2277
  frm2278 ELEMENT IMAGE 2278
  frm2279 ELEMENT IMAGE 2279
  frm2280 ELEMENT IMAGE 2280
  frm2281 ELEMENT IMAGE 2281
  frm2282 ELEMENT IMAGE 2282
  frm2283 ELEMENT IMAGE 2283
  frm2284 ELEMENT IMAGE 2284
  frm2285 ELEMENT IMAGE 2285
  frm2286 ELEMENT IMAGE 2286
  frm2287 ELEMENT IMAGE 2287
  frm2288 ELEMENT IMAGE 2288
  frm2289 ELEMENT IMAGE 2289
  frm2290 ELEMENT IMAGE 2290
  frm2291 ELEMENT IMAGE 2291
  frm2292 ELEMENT IMAGE 2292
  frm2293 ELEMENT IMAGE 2293
  frm2294 ELEMENT IMAGE 2294
  frm2295 ELEMENT IMAGE 2295
  frm2296 ELEMENT IMAGE 2296
  frm2297 ELEMENT IMAGE 2297
  frm2298 ELEMENT IMAGE 2298
  frm2299 ELEMENT IMAGE 2299
  frm2300 ELEMENT IMAGE 2300
  frm2301 ELEMENT IMAGE 2301
  frm2302 ELEMENT IMAGE 2302
  frm2303 ELEMENT IMAGE 2303
  frm2304 ELEMENT IMAGE 2304
  frm2305 ELEMENT IMAGE 2305
  frm2306 ELEMENT IMAGE 2306
  frm2307 ELEMENT IMAGE 2307
  frm2308 ELEMENT IMAGE 2308
  frm2309 ELEMENT IMAGE 2309
  frm2310 ELEMENT IMAGE 2310
  frm2311 ELEMENT IMAGE 2311
  frm2312 ELEMENT IMAGE 2312
  frm2313 ELEMENT IMAGE 2313
  frm2314 ELEMENT IMAGE 2314
  frm2315 ELEMENT IMAGE 2315
  frm2316 ELEMENT IMAGE 2316
  frm2317 ELEMENT IMAGE 2317
  frm2318 ELEMENT IMAGE 2318
  frm2319 ELEMENT IMAGE 2319
  frm2320 ELEMENT IMAGE 2320
  frm2321 ELEMENT IMAGE 2321
  frm2322 ELEMENT IMAGE 2322
  frm2323 ELEMENT IMAGE 2323
  frm2324 ELEMENT IMAGE 2324
  frm2325 ELEMENT IMAGE 2325
  frm2326 ELEMENT IMAGE 2326
  frm2327 ELEMENT IMAGE 2327
  frm2328 ELEMENT IMAGE 2328
  frm2329 ELEMENT IMAGE 2329
  frm2330 ELEMENT IMAGE 2330
  frm2331 ELEMENT IMAGE 2331
  frm2332 ELEMENT IMAGE 2332
  frm2333 ELEMENT IMAGE 2333
  frm2334 ELEMENT IMAGE 2334
  frm2335 ELEMENT IMAGE 2335
  frm2336 ELEMENT IMAGE 2336
  frm2337 ELEMENT IMAGE 2337
  frm2338 ELEMENT IMAGE 2338
  frm2339 ELEMENT IMAGE 2339
  frm2340 ELEMENT IMAGE 2340
  frm2341 ELEMENT IMAGE 2341
  frm2342 ELEMENT IMAGE 2342
  frm2343 ELEMENT IMAGE 2343
  frm2344 ELEMENT IMAGE 2344
  frm2345 ELEMENT IMAGE 2345
  frm2346 ELEMENT IMAGE 2346
  frm2347 ELEMENT IMAGE 2347
  frm2348 ELEMENT IMAGE 2348
  frm2349 ELEMENT IMAGE 2349
  frm2350 ELEMENT IMAGE 2350
  frm2351 ELEMENT IMAGE 2351
  frm2352 ELEMENT IMAGE 2352
  frm2353 ELEMENT IMAGE 2353
  frm2354 ELEMENT IMAGE 2354
  frm2355 ELEMENT IMAGE 2355
  frm2356 ELEMENT IMAGE 2356
  frm2357 ELEMENT IMAGE 2357
  frm2358 ELEMENT IMAGE 2358
  frm2359 ELEMENT IMAGE 2359
  frm2360 ELEMENT IMAGE 2360
  frm2361 ELEMENT IMAGE 2361
  frm2362 ELEMENT IMAGE 2362
  frm2363 ELEMENT IMAGE 2363
  frm2364 ELEMENT IMAGE 2364
  frm2365 ELEMENT IMAGE 2365
  frm2366 ELEMENT IMAGE 2366
  frm2367 ELEMENT IMAGE 2367
  frm2368 ELEMENT IMAGE 2368
  frm2369 ELEMENT IMAGE 2369
  frm2370 ELEMENT IMAGE 2370
  frm2371 ELEMENT IMAGE 2371
  frm2372 ELEMENT IMAGE 2372
  frm2373 ELEMENT IMAGE 2373
  frm2374 ELEMENT IMAGE 2374
  frm2375 ELEMENT IMAGE 2375
  frm2376 ELEMENT IMAGE 2376
  frm2377 ELEMENT IMAGE 2377
  frm2378 ELEMENT IMAGE 2378
  frm2379 ELEMENT IMAGE 2379
  frm2380 ELEMENT IMAGE 2380
  frm2381 ELEMENT IMAGE 2381
  frm2382 ELEMENT IMAGE 2382
  frm2383 ELEMENT IMAGE 2383
  frm2384 ELEMENT IMAGE 2384
  frm2385 ELEMENT IMAGE 2385
  frm2386 ELEMENT IMAGE 2386
  frm2387 ELEMENT IMAGE 2387
  frm2388 ELEMENT IMAGE 2388
  frm2389 ELEMENT IMAGE 2389
  frm2390 ELEMENT IMAGE 2390
  frm2391 ELEMENT IMAGE 2391
  frm2392 ELEMENT IMAGE 2392
  frm2393 ELEMENT IMAGE 2393
  frm2394 ELEMENT IMAGE 2394
  frm2395 ELEMENT IMAGE 2395
  frm2396 ELEMENT IMAGE 2396
  frm2397 ELEMENT IMAGE 2397
  frm2398 ELEMENT IMAGE 2398
  frm2399 ELEMENT IMAGE 2399
  frm2400 ELEMENT IMAGE 2400
  frm2401 ELEMENT IMAGE 2401
  frm2402 ELEMENT IMAGE 2402
  frm2403 ELEMENT IMAGE 2403
  frm2404 ELEMENT IMAGE 2404
  frm2405 ELEMENT IMAGE 2405
  frm2406 ELEMENT IMAGE 2406
  frm2407 ELEMENT IMAGE 2407
  frm2408 ELEMENT IMAGE 2408
  frm2409 ELEMENT IMAGE 2409
  frm2410 ELEMENT IMAGE 2410
  frm2411 ELEMENT IMAGE 2411
  frm2412 ELEMENT IMAGE 2412
  frm2413 ELEMENT IMAGE 2413
  frm2414 ELEMENT IMAGE 2414
  frm2415 ELEMENT IMAGE 2415
  frm2416 ELEMENT IMAGE 2416
  frm2417 ELEMENT IMAGE 2417
  frm2418 ELEMENT IMAGE 2418
  frm2419 ELEMENT IMAGE 2419
  frm2420 ELEMENT IMAGE 2420
  frm2421 ELEMENT IMAGE 2421
  frm2422 ELEMENT IMAGE 2422
  frm2423 ELEMENT IMAGE 2423
  frm2424 ELEMENT IMAGE 2424
  frm2425 ELEMENT IMAGE 2425
  frm2426 ELEMENT IMAGE 2426
  frm2427 ELEMENT IMAGE 2427
  frm2428 ELEMENT IMAGE 2428
  frm2429 ELEMENT IMAGE 2429
  frm2430 ELEMENT IMAGE 2430
  frm2431 ELEMENT IMAGE 2431
  frm2432 ELEMENT IMAGE 2432
  frm2433 ELEMENT IMAGE 2433
  frm2434 ELEMENT IMAGE 2434
  frm2435 ELEMENT IMAGE 2435
  frm2436 ELEMENT IMAGE 2436
  frm2437 ELEMENT IMAGE 2437
  frm2438 ELEMENT IMAGE 2438
  frm2439 ELEMENT IMAGE 2439
  frm2440 ELEMENT IMAGE 2440
  frm2441 ELEMENT IMAGE 2441
  frm2442 ELEMENT IMAGE 2442
  frm2443 ELEMENT IMAGE 2443
  frm2444 ELEMENT IMAGE 2444
  frm2445 ELEMENT IMAGE 2445
  frm2446 ELEMENT IMAGE 2446
  frm2447 ELEMENT IMAGE 2447
  frm2448 ELEMENT IMAGE 2448
  frm2449 ELEMENT IMAGE 2449
  frm2450 ELEMENT IMAGE 2450
  frm2451 ELEMENT IMAGE 2451
  frm2452 ELEMENT IMAGE 2452
  frm2453 ELEMENT IMAGE 2453
  frm2454 ELEMENT IMAGE 2454
  frm2455 ELEMENT IMAGE 2455
  frm2456 ELEMENT IMAGE 2456
  frm2457 ELEMENT IMAGE 2457
  frm2458 ELEMENT IMAGE 2458
  frm2459 ELEMENT IMAGE 2459
  frm2460 ELEMENT IMAGE 2460
  frm2461 ELEMENT IMAGE 2461
  frm2462 ELEMENT IMAGE 2462
  frm2463 ELEMENT IMAGE 2463
  frm2464 ELEMENT IMAGE 2464
  frm2465 ELEMENT IMAGE 2465
  frm2466 ELEMENT IMAGE 2466
  frm2467 ELEMENT IMAGE 2467
  frm2468 ELEMENT IMAGE 2468
  frm2469 ELEMENT IMAGE 2469
  frm2470 ELEMENT IMAGE 2470
  frm2471 ELEMENT IMAGE 2471
  frm2472 ELEMENT IMAGE 2472
  frm2473 ELEMENT IMAGE 2473
  frm2474 ELEMENT IMAGE 2474
  frm2475 ELEMENT IMAGE 2475
  frm2476 ELEMENT IMAGE 2476
  frm2477 ELEMENT IMAGE 2477
  frm2478 ELEMENT IMAGE 2478
  frm2479 ELEMENT IMAGE 2479
  frm2480 ELEMENT IMAGE 2480
  frm2481 ELEMENT IMAGE 2481
  frm2482 ELEMENT IMAGE 2482
  frm2483 ELEMENT IMAGE 2483
  frm2484 ELEMENT IMAGE 2484
  frm2485 ELEMENT IMAGE 2485
  frm2486 ELEMENT IMAGE 2486
  frm2487 ELEMENT IMAGE 2487
  frm2488 ELEMENT IMAGE 2488
  frm2489 ELEMENT IMAGE 2489
  frm2490 ELEMENT IMAGE 2490
  frm2491 ELEMENT IMAGE 2491
  frm2492 ELEMENT IMAGE 2492
  frm2493 ELEMENT IMAGE 2493
  frm2494 ELEMENT IMAGE 2494
  frm2495 ELEMENT IMAGE 2495
  frm2496 ELEMENT IMAGE 2496
  frm2497 ELEMENT IMAGE 2497
  frm2498 ELEMENT IMAGE 2498
  frm2499 ELEMENT IMAGE 2499
  frm2500 ELEMENT IMAGE 2500
  frm2501 ELEMENT IMAGE 2501
  frm2502 ELEMENT IMAGE 2502
  frm2503 ELEMENT IMAGE 2503
  frm2504 ELEMENT IMAGE 2504
  frm2505 ELEMENT IMAGE 2505
  frm2506 ELEMENT IMAGE 2506
  frm2507 ELEMENT IMAGE 2507
  frm2508 ELEMENT IMAGE 2508
  frm2509 ELEMENT IMAGE 2509
  frm2510 ELEMENT IMAGE 2510
  frm2511 ELEMENT IMAGE 2511
  frm2512 ELEMENT IMAGE 2512
  frm2513 ELEMENT IMAGE 2513
  frm2514 ELEMENT IMAGE 2514
  frm2515 ELEMENT IMAGE 2515
  frm2516 ELEMENT IMAGE 2516
  frm2517 ELEMENT IMAGE 2517
  frm2518 ELEMENT IMAGE 2518
  frm2519 ELEMENT IMAGE 2519
  frm2520 ELEMENT IMAGE 2520
  frm2521 ELEMENT IMAGE 2521
  frm2522 ELEMENT IMAGE 2522
  frm2523 ELEMENT IMAGE 2523
  frm2524 ELEMENT IMAGE 2524
  frm2525 ELEMENT IMAGE 2525
  frm2526 ELEMENT IMAGE 2526
  frm2527 ELEMENT IMAGE 2527
  frm2528 ELEMENT IMAGE 2528
  frm2529 ELEMENT IMAGE 2529
  frm2530 ELEMENT IMAGE 2530
  frm2531 ELEMENT IMAGE 2531
  frm2532 ELEMENT IMAGE 2532
  frm2533 ELEMENT IMAGE 2533
  frm2534 ELEMENT IMAGE 2534
  frm2535 ELEMENT IMAGE 2535
  frm2536 ELEMENT IMAGE 2536
  frm2537 ELEMENT IMAGE 2537
  frm2538 ELEMENT IMAGE 2538
  frm2539 ELEMENT IMAGE 2539
  frm2540 ELEMENT IMAGE 2540
  frm2541 ELEMENT IMAGE 2541
  frm2542 ELEMENT IMAGE 2542
  frm2543 ELEMENT IMAGE 2543
  frm2544 ELEMENT IMAGE 2544
  frm2545 ELEMENT IMAGE 2545
  frm2546 ELEMENT IMAGE 2546
  frm2547 ELEMENT IMAGE 2547
  frm2548 ELEMENT IMAGE 2548
  frm2549 ELEMENT IMAGE 2549
  frm2550 ELEMENT IMAGE 2550
  frm2551 ELEMENT IMAGE 2551
  frm2552 ELEMENT IMAGE 2552
  frm2553 ELEMENT IMAGE 2553
  frm2554 ELEMENT IMAGE 2554
  frm2555 ELEMENT IMAGE 2555
  frm2556 ELEMENT IMAGE 2556
  frm2557 ELEMENT IMAGE 2557
  frm2558 ELEMENT IMAGE 2558
  frm2559 ELEMENT IMAGE 2559
  frm2560 ELEMENT IMAGE 2560
  frm2561 ELEMENT IMAGE 2561
  frm2562 ELEMENT IMAGE 2562
  frm2563 ELEMENT IMAGE 2563
  frm2564 ELEMENT IMAGE 2564
  frm2565 ELEMENT IMAGE 2565
  frm2566 ELEMENT IMAGE 2566
  frm2567 ELEMENT IMAGE 2567
  frm2568 ELEMENT IMAGE 2568
  frm2569 ELEMENT IMAGE 2569
  frm2570 ELEMENT IMAGE 2570
  frm2571 ELEMENT IMAGE 2571
  frm2572 ELEMENT IMAGE 2572
  frm2573 ELEMENT IMAGE 2573
  frm2574 ELEMENT IMAGE 2574
  frm2575 ELEMENT IMAGE 2575
  frm2576 ELEMENT IMAGE 2576
  frm2577 ELEMENT IMAGE 2577
  frm2578 ELEMENT IMAGE 2578
  frm2579 ELEMENT IMAGE 2579
  frm2580 ELEMENT IMAGE 2580
  frm2581 ELEMENT IMAGE 2581
  frm2582 ELEMENT IMAGE 2582
  frm2583 ELEMENT IMAGE 2583
  frm2584 ELEMENT IMAGE 2584
  frm2585 ELEMENT IMAGE 2585
  frm2586 ELEMENT IMAGE 2586
  frm2587 ELEMENT IMAGE 2587
  frm2588 ELEMENT IMAGE 2588
  frm2589 ELEMENT IMAGE 2589
  frm2590 ELEMENT IMAGE 2590
  frm2591 ELEMENT IMAGE 2591
  frm2592 ELEMENT IMAGE 2592
  frm2593 ELEMENT IMAGE 2593
  frm2594 ELEMENT IMAGE 2594
  frm2595 ELEMENT IMAGE 2595
  frm2596 ELEMENT IMAGE 2596
  frm2597 ELEMENT IMAGE 2597
  frm2598 ELEMENT IMAGE 2598
  frm2599 ELEMENT IMAGE 2599
  frm2600 ELEMENT IMAGE 2600
  frm2601 ELEMENT IMAGE 2601
  frm2602 ELEMENT IMAGE 2602
  frm2603 ELEMENT IMAGE 2603
  frm2604 ELEMENT IMAGE 2604
  frm2605 ELEMENT IMAGE 2605
  frm2606 ELEMENT IMAGE 2606
  frm2607 ELEMENT IMAGE 2607
  frm2608 ELEMENT IMAGE 2608
  frm2609 ELEMENT IMAGE 2609
  frm2610 ELEMENT IMAGE 2610
  frm2611 ELEMENT IMAGE 2611
  frm2612 ELEMENT IMAGE 2612
  frm2613 ELEMENT IMAGE 2613
  frm2614 ELEMENT IMAGE 2614
  frm2615 ELEMENT IMAGE 2615
  frm2616 ELEMENT IMAGE 2616
  frm2617 ELEMENT IMAGE 2617
  frm2618 ELEMENT IMAGE 2618
  frm2619 ELEMENT IMAGE 2619
  frm2620 ELEMENT IMAGE 2620
  frm2621 ELEMENT IMAGE 2621
  frm2622 ELEMENT IMAGE 2622
  frm2623 ELEMENT IMAGE 2623
  frm2624 ELEMENT IMAGE 2624
  frm2625 ELEMENT IMAGE 2625
  frm2626 ELEMENT IMAGE 2626
  frm2627 ELEMENT IMAGE 2627
  frm2628 ELEMENT IMAGE 2628
  frm2629 ELEMENT IMAGE 2629
  frm2630 ELEMENT IMAGE 2630
  frm2631 ELEMENT IMAGE 2631
  frm2632 ELEMENT IMAGE 2632
  frm2633 ELEMENT IMAGE 2633
  frm2634 ELEMENT IMAGE 2634
  frm2635 ELEMENT IMAGE 2635
  frm2636 ELEMENT IMAGE 2636
  frm2637 ELEMENT IMAGE 2637
  frm2638 ELEMENT IMAGE 2638
  frm2639 ELEMENT IMAGE 2639
  frm2640 ELEMENT IMAGE 2640
  frm2641 ELEMENT IMAGE 2641
  frm2642 ELEMENT IMAGE 2642
  frm2643 ELEMENT IMAGE 2643
  frm2644 ELEMENT IMAGE 2644
  frm2645 ELEMENT IMAGE 2645
  frm2646 ELEMENT IMAGE 2646
  frm2647 ELEMENT IMAGE 2647
  frm2648 ELEMENT IMAGE 2648
  frm2649 ELEMENT IMAGE 2649
  frm2650 ELEMENT IMAGE 2650
  frm2651 ELEMENT IMAGE 2651
  frm2652 ELEMENT IMAGE 2652
  frm2653 ELEMENT IMAGE 2653
  frm2654 ELEMENT IMAGE 2654
  frm2655 ELEMENT IMAGE 2655
  frm2656 ELEMENT IMAGE 2656
  frm2657 ELEMENT IMAGE 2657
  frm2658 ELEMENT IMAGE 2658
  frm2659 ELEMENT IMAGE 2659
  frm2660 ELEMENT IMAGE 2660
  frm2661 ELEMENT IMAGE 2661
  frm2662 ELEMENT IMAGE 2662
  frm2663 ELEMENT IMAGE 2663
  frm2664 ELEMENT IMAGE 2664
  frm2665 ELEMENT IMAGE 2665
  frm2666 ELEMENT IMAGE 2666
  frm2667 ELEMENT IMAGE 2667
  frm2668 ELEMENT IMAGE 2668
  frm2669 ELEMENT IMAGE 2669
  frm2670 ELEMENT IMAGE 2670
  frm2671 ELEMENT IMAGE 2671
  frm2672 ELEMENT IMAGE 2672
  frm2673 ELEMENT IMAGE 2673
  frm2674 ELEMENT IMAGE 2674
  frm2675 ELEMENT IMAGE 2675
  frm2676 ELEMENT IMAGE 2676
  frm2677 ELEMENT IMAGE 2677
  frm2678 ELEMENT IMAGE 2678
  frm2679 ELEMENT IMAGE 2679
  frm2680 ELEMENT IMAGE 2680
  frm2681 ELEMENT IMAGE 2681
  frm2682 ELEMENT IMAGE 2682
  frm2683 ELEMENT IMAGE 2683
  frm2684 ELEMENT IMAGE 2684
  frm2685 ELEMENT IMAGE 2685
  frm2686 ELEMENT IMAGE 2686
  frm2687 ELEMENT IMAGE 2687
  frm2688 ELEMENT IMAGE 2688
  frm2689 ELEMENT IMAGE 2689
  frm2690 ELEMENT IMAGE 2690
  frm2691 ELEMENT IMAGE 2691
  frm2692 ELEMENT IMAGE 2692
  frm2693 ELEMENT IMAGE 2693
  frm2694 ELEMENT IMAGE 2694
  frm2695 ELEMENT IMAGE 2695
  frm2696 ELEMENT IMAGE 2696
  frm2697 ELEMENT IMAGE 2697
  frm2698 ELEMENT IMAGE 2698
  frm2699 ELEMENT IMAGE 2699
  frm2700 ELEMENT IMAGE 2700
  frm2701 ELEMENT IMAGE 2701
  frm2702 ELEMENT IMAGE 2702
  frm2703 ELEMENT IMAGE 2703
  frm2704 ELEMENT IMAGE 2704
  frm2705 ELEMENT IMAGE 2705
  frm2706 ELEMENT IMAGE 2706
  frm2707 ELEMENT IMAGE 2707
  frm2708 ELEMENT IMAGE 2708
  frm2709 ELEMENT IMAGE 2709
  frm2710 ELEMENT IMAGE 2710
  frm2711 ELEMENT IMAGE 2711
  frm2712 ELEMENT IMAGE 2712
  frm2713 ELEMENT IMAGE 2713
  frm2714 ELEMENT IMAGE 2714
  frm2715 ELEMENT IMAGE 2715
  frm2716 ELEMENT IMAGE 2716
  frm2717 ELEMENT IMAGE 2717
  frm2718 ELEMENT IMAGE 2718
  frm2719 ELEMENT IMAGE 2719
  frm2720 ELEMENT IMAGE 2720
  frm2721 ELEMENT IMAGE 2721
  frm2722 ELEMENT IMAGE 2722
  frm2723 ELEMENT IMAGE 2723
  frm2724 ELEMENT IMAGE 2724
  frm2725 ELEMENT IMAGE 2725
  frm2726 ELEMENT IMAGE 2726
  frm2727 ELEMENT IMAGE 2727
  frm2728 ELEMENT IMAGE 2728
  frm2729 ELEMENT IMAGE 2729
  frm2730 ELEMENT IMAGE 2730
  frm2731 ELEMENT IMAGE 2731
  frm2732 ELEMENT IMAGE 2732
  frm2733 ELEMENT IMAGE 2733
  frm2734 ELEMENT IMAGE 2734
  frm2735 ELEMENT IMAGE 2735
  frm2736 ELEMENT IMAGE 2736
  frm2737 ELEMENT IMAGE 2737
  frm2738 ELEMENT IMAGE 2738
  frm2739 ELEMENT IMAGE 2739
  frm2740 ELEMENT IMAGE 2740
  frm2741 ELEMENT IMAGE 2741
  frm2742 ELEMENT IMAGE 2742
  frm2743 ELEMENT IMAGE 2743
  frm2744 ELEMENT IMAGE 2744
  frm2745 ELEMENT IMAGE 2745
  frm2746 ELEMENT IMAGE 2746
  frm2747 ELEMENT IMAGE 2747
  frm2748 ELEMENT IMAGE 2748
  frm2749 ELEMENT IMAGE 2749
  frm2750 ELEMENT IMAGE 2750
  frm2751 ELEMENT IMAGE 2751
  frm2752 ELEMENT IMAGE 2752
  frm2753 ELEMENT IMAGE 2753
  frm2754 ELEMENT IMAGE 2754
  frm2755 ELEMENT IMAGE 2755
  frm2756 ELEMENT IMAGE 2756
  frm2757 ELEMENT IMAGE 2757
  frm2758 ELEMENT IMAGE 2758
  frm2759 ELEMENT IMAGE 2759
  frm2760 ELEMENT IMAGE 2760
  frm2761 ELEMENT IMAGE 2761
  frm2762 ELEMENT IMAGE 2762
  frm2763 ELEMENT IMAGE 2763
  frm2764 ELEMENT IMAGE 2764
  frm2765 ELEMENT IMAGE 2765
  frm2766 ELEMENT IMAGE 2766
  frm2767 ELEMENT IMAGE 2767
  frm2768 ELEMENT IMAGE 2768
  frm2769 ELEMENT IMAGE 2769
  frm2770 ELEMENT IMAGE 2770
  frm2771 ELEMENT IMAGE 2771
  frm2772 ELEMENT IMAGE 2772
  frm2773 ELEMENT IMAGE 2773
  frm2774 ELEMENT IMAGE 2774
  frm2775 ELEMENT IMAGE 2775
  frm2776 ELEMENT IMAGE 2776
  frm2777 ELEMENT IMAGE 2777
  frm2778 ELEMENT IMAGE 2778
  frm2779 ELEMENT IMAGE 2779
  frm2780 ELEMENT IMAGE 2780
  frm2781 ELEMENT IMAGE 2781
  frm2782 ELEMENT IMAGE 2782
  frm2783 ELEMENT IMAGE 2783
  frm2784 ELEMENT IMAGE 2784
  frm2785 ELEMENT IMAGE 2785
  frm2786 ELEMENT IMAGE 2786
  frm2787 ELEMENT IMAGE 2787
  frm2788 ELEMENT IMAGE 2788
  frm2789 ELEMENT IMAGE 2789
  frm2790 ELEMENT IMAGE 2790
  frm2791 ELEMENT IMAGE 2791
  frm2792 ELEMENT IMAGE 2792
  frm2793 ELEMENT IMAGE 2793
  frm2794 ELEMENT IMAGE 2794
  frm2795 ELEMENT IMAGE 2795
  frm2796 ELEMENT IMAGE 2796
  frm2797 ELEMENT IMAGE 2797
  frm2798 ELEMENT IMAGE 2798
  frm2799 ELEMENT IMAGE 2799
  frm2800 ELEMENT IMAGE 2800
  frm2801 ELEMENT IMAGE 2801
  frm2802 ELEMENT IMAGE 2802
  frm2803 ELEMENT IMAGE 2803
  frm2804 ELEMENT IMAGE 2804
  frm2805 ELEMENT IMAGE 2805
  frm2806 ELEMENT IMAGE 2806
  frm2807 ELEMENT IMAGE 2807
  frm2808 ELEMENT IMAGE 2808
  frm2809 ELEMENT IMAGE 2809
  frm2810 ELEMENT IMAGE 2810
  frm2811 ELEMENT IMAGE 2811
  frm2812 ELEMENT IMAGE 2812
  frm2813 ELEMENT IMAGE 2813
  frm2814 ELEMENT IMAGE 2814
  frm2815 ELEMENT IMAGE 2815
  frm2816 ELEMENT IMAGE 2816
  frm2817 ELEMENT IMAGE 2817
  frm2818 ELEMENT IMAGE 2818
  frm2819 ELEMENT IMAGE 2819
  frm2820 ELEMENT IMAGE 2820
  frm2821 ELEMENT IMAGE 2821
  frm2822 ELEMENT IMAGE 2822
  frm2823 ELEMENT IMAGE 2823
  frm2824 ELEMENT IMAGE 2824
  frm2825 ELEMENT IMAGE 2825
  frm2826 ELEMENT IMAGE 2826
  frm2827 ELEMENT IMAGE 2827
  frm2828 ELEMENT IMAGE 2828
  frm2829 ELEMENT IMAGE 2829
  frm2830 ELEMENT IMAGE 2830
  frm2831 ELEMENT IMAGE 2831
  frm2832 ELEMENT IMAGE 2832
  frm2833 ELEMENT IMAGE 2833
  frm2834 ELEMENT IMAGE 2834
  frm2835 ELEMENT IMAGE 2835
  frm2836 ELEMENT IMAGE 2836
  frm2837 ELEMENT IMAGE 2837
  frm2838 ELEMENT IMAGE 2838
  frm2839 ELEMENT IMAGE 2839
  frm2840 ELEMENT IMAGE 2840
  frm2841 ELEMENT IMAGE 2841
  frm2842 ELEMENT IMAGE 2842
  frm2843 ELEMENT IMAGE 2843
  frm2844 ELEMENT IMAGE 2844
  frm2845 ELEMENT IMAGE 2845
  frm2846 ELEMENT IMAGE 2846
  frm2847 ELEMENT IMAGE 2847
  frm2848 ELEMENT IMAGE 2848
  frm2849 ELEMENT IMAGE 2849
  frm2850 ELEMENT IMAGE 2850
  frm2851 ELEMENT IMAGE 2851
  frm2852 ELEMENT IMAGE 2852
  frm2853 ELEMENT IMAGE 2853
  frm2854 ELEMENT IMAGE 2854
  frm2855 ELEMENT IMAGE 2855
  frm2856 ELEMENT IMAGE 2856
  frm2857 ELEMENT IMAGE 2857
  frm2858 ELEMENT IMAGE 2858
  frm2859 ELEMENT IMAGE 2859
  frm2860 ELEMENT IMAGE 2860
  frm2861 ELEMENT IMAGE 2861
  frm2862 ELEMENT IMAGE 2862
  frm2863 ELEMENT IMAGE 2863
  frm2864 ELEMENT IMAGE 2864
  frm2865 ELEMENT IMAGE 2865
  frm2866 ELEMENT IMAGE 2866
  frm2867 ELEMENT IMAGE 2867
  frm2868 ELEMENT IMAGE 2868
  frm2869 ELEMENT IMAGE 2869
  frm2870 ELEMENT IMAGE 2870
  frm2871 ELEMENT IMAGE 2871
  frm2872 ELEMENT IMAGE 2872
  frm2873 ELEMENT IMAGE 2873
  frm2874 ELEMENT IMAGE 2874
  frm2875 ELEMENT IMAGE 2875
  frm2876 ELEMENT IMAGE 2876
  frm2877 ELEMENT IMAGE 2877
  frm2878 ELEMENT IMAGE 2878
  frm2879 ELEMENT IMAGE 2879
  frm2880 ELEMENT IMAGE 2880
  frm2881 ELEMENT IMAGE 2881
  frm2882 ELEMENT IMAGE 2882
  frm2883 ELEMENT IMAGE 2883
  frm2884 ELEMENT IMAGE 2884
  frm2885 ELEMENT IMAGE 2885
  frm2886 ELEMENT IMAGE 2886
  frm2887 ELEMENT IMAGE 2887
  frm2888 ELEMENT IMAGE 2888
  frm2889 ELEMENT IMAGE 2889
  frm2890 ELEMENT IMAGE 2890
  frm2891 ELEMENT IMAGE 2891
  frm2892 ELEMENT IMAGE 2892
  frm2893 ELEMENT IMAGE 2893
  frm2894 ELEMENT IMAGE 2894
  frm2895 ELEMENT IMAGE 2895
  frm2896 ELEMENT IMAGE 2896
  frm2897 ELEMENT IMAGE 2897
  frm2898 ELEMENT IMAGE 2898
  frm2899 ELEMENT IMAGE 2899
  frm2900 ELEMENT IMAGE 2900
  frm2901 ELEMENT IMAGE 2901
  frm2902 ELEMENT IMAGE 2902
  frm2903 ELEMENT IMAGE 2903
  frm2904 ELEMENT IMAGE 2904
  frm2905 ELEMENT IMAGE 2905
  frm2906 ELEMENT IMAGE 2906
  frm2907 ELEMENT IMAGE 2907
  frm2908 ELEMENT IMAGE 2908
  frm2909 ELEMENT IMAGE 2909
  frm2910 ELEMENT IMAGE 2910
  frm2911 ELEMENT IMAGE 2911
  frm2912 ELEMENT IMAGE 2912
  frm2913 ELEMENT IMAGE 2913
  frm2914 ELEMENT IMAGE 2914
  frm2915 ELEMENT IMAGE 2915
  frm2916 ELEMENT IMAGE 2916
  frm2917 ELEMENT IMAGE 2917
  frm2918 ELEMENT IMAGE 2918
  frm2919 ELEMENT IMAGE 2919
  frm2920 ELEMENT IMAGE 2920
  frm2921 ELEMENT IMAGE 2921
  frm2922 ELEMENT IMAGE 2922
  frm2923 ELEMENT IMAGE 2923
  frm2924 ELEMENT IMAGE 2924
  frm2925 ELEMENT IMAGE 2925
  frm2926 ELEMENT IMAGE 2926
  frm2927 ELEMENT IMAGE 2927
  frm2928 ELEMENT IMAGE 2928
  frm2929 ELEMENT IMAGE 2929
  frm2930 ELEMENT IMAGE 2930
  frm2931 ELEMENT IMAGE 2931
  frm2932 ELEMENT IMAGE 2932
  frm2933 ELEMENT IMAGE 2933
  frm2934 ELEMENT IMAGE 2934
  frm2935 ELEMENT IMAGE 2935
  frm2936 ELEMENT IMAGE 2936
  frm2937 ELEMENT IMAGE 2937
  frm2938 ELEMENT IMAGE 2938
  frm2939 ELEMENT IMAGE 2939
  frm2940 ELEMENT IMAGE 2940
  frm2941 ELEMENT IMAGE 2941
  frm2942 ELEMENT IMAGE 2942
  frm2943 ELEMENT IMAGE 2943
  frm2944 ELEMENT IMAGE 2944
  frm2945 ELEMENT IMAGE 2945
  frm2946 ELEMENT IMAGE 2946
  frm2947 ELEMENT IMAGE 2947
  frm2948 ELEMENT IMAGE 2948
  frm2949 ELEMENT IMAGE 2949
  frm2950 ELEMENT IMAGE 2950
  frm2951 ELEMENT IMAGE 2951
  frm2952 ELEMENT IMAGE 2952
  frm2953 ELEMENT IMAGE 2953
  frm2954 ELEMENT IMAGE 2954
  frm2955 ELEMENT IMAGE 2955
  frm2956 ELEMENT IMAGE 2956
  frm2957 ELEMENT IMAGE 2957
  frm2958 ELEMENT IMAGE 2958
  frm2959 ELEMENT IMAGE 2959
  frm2960 ELEMENT IMAGE 2960
  frm2961 ELEMENT IMAGE 2961
  frm2962 ELEMENT IMAGE 2962
  frm2963 ELEMENT IMAGE 2963
  frm2964 ELEMENT IMAGE 2964
  frm2965 ELEMENT IMAGE 2965
  frm2966 ELEMENT IMAGE 2966
  frm2967 ELEMENT IMAGE 2967
  frm2968 ELEMENT IMAGE 2968
  frm2969 ELEMENT IMAGE 2969
  frm2970 ELEMENT IMAGE 2970
  frm2971 ELEMENT IMAGE 2971
  frm2972 ELEMENT IMAGE 2972
  frm2973 ELEMENT IMAGE 2973
  frm2974 ELEMENT IMAGE 2974
  frm2975 ELEMENT IMAGE 2975
  frm2976 ELEMENT IMAGE 2976
  frm2977 ELEMENT IMAGE 2977
  frm2978 ELEMENT IMAGE 2978
  frm2979 ELEMENT IMAGE 2979
  frm2980 ELEMENT IMAGE 2980
  frm2981 ELEMENT IMAGE 2981
  frm2982 ELEMENT IMAGE 2982
  frm2983 ELEMENT IMAGE 2983
  frm2984 ELEMENT IMAGE 2984
  frm2985 ELEMENT IMAGE 2985
  frm2986 ELEMENT IMAGE 2986
  frm2987 ELEMENT IMAGE 2987
  frm2988 ELEMENT IMAGE 2988
  frm2989 ELEMENT IMAGE 2989
  frm2990 ELEMENT IMAGE 2990
  frm2991 ELEMENT IMAGE 2991
  frm2992 ELEMENT IMAGE 2992
  frm2993 ELEMENT IMAGE 2993
  frm2994 ELEMENT IMAGE 2994
  frm2995 ELEMENT IMAGE 2995
  frm2996 ELEMENT IMAGE 2996
  frm2997 ELEMENT IMAGE 2997
  frm2998 ELEMENT IMAGE 2998
  frm2999 ELEMENT IMAGE 2999
  frm3000 ELEMENT IMAGE 3000
  frm3001 ELEMENT IMAGE 3001
  frm3002 ELEMENT IMAGE 3002
  frm3003 ELEMENT IMAGE 3003
  frm3004 ELEMENT IMAGE 3004
  frm3005 ELEMENT IMAGE 3005
  frm3006 ELEMENT IMAGE 3006
  frm3007 ELEMENT IMAGE 3007
  frm3008 ELEMENT IMAGE 3008
  frm3009 ELEMENT IMAGE 3009
  frm3010 ELEMENT IMAGE 3010
  frm3011 ELEMENT IMAGE 3011
  frm3012 ELEMENT IMAGE 3012
  frm3013 ELEMENT IMAGE 3013
  frm3014 ELEMENT IMAGE 3014
  frm3015 ELEMENT IMAGE 3015
  frm3016 ELEMENT IMAGE 3016
  frm3017 ELEMENT IMAGE 3017
  frm3018 ELEMENT IMAGE 3018
  frm3019 ELEMENT IMAGE 3019
  frm3020 ELEMENT IMAGE 3020
  frm3021 ELEMENT IMAGE 3021
  frm3022 ELEMENT IMAGE 3022
  frm3023 ELEMENT IMAGE 3023
  frm3024 ELEMENT IMAGE 3024
  frm3025 ELEMENT IMAGE 3025
  frm3026 ELEMENT IMAGE 3026
  frm3027 ELEMENT IMAGE 3027
  frm3028 ELEMENT IMAGE 3028
  frm3029 ELEMENT IMAGE 3029
  frm3030 ELEMENT IMAGE 3030
  frm3031 ELEMENT IMAGE 3031
  frm3032 ELEMENT IMAGE 3032
  frm3033 ELEMENT IMAGE 3033
  frm3034 ELEMENT IMAGE 3034
  frm3035 ELEMENT IMAGE 3035
  frm3036 ELEMENT IMAGE 3036
  frm3037 ELEMENT IMAGE 3037
  frm3038 ELEMENT IMAGE 3038
  frm3039 ELEMENT IMAGE 3039
  frm3040 ELEMENT IMAGE 3040
  frm3041 ELEMENT IMAGE 3041
  frm3042 ELEMENT IMAGE 3042
  frm3043 ELEMENT IMAGE 3043
  frm3044 ELEMENT IMAGE 3044
  frm3045 ELEMENT IMAGE 3045
  frm3046 ELEMENT IMAGE 3046
  frm3047 ELEMENT IMAGE 3047
  frm3048 ELEMENT IMAGE 3048
  frm3049 ELEMENT IMAGE 3049
  frm3050 ELEMENT IMAGE 3050
  frm3051 ELEMENT IMAGE 3051
  frm3052 ELEMENT IMAGE 3052
  frm3053 ELEMENT IMAGE 3053
  frm3054 ELEMENT IMAGE 3054
  frm3055 ELEMENT IMAGE 3055
  frm3056 ELEMENT IMAGE 3056
  frm3057 ELEMENT IMAGE 3057
  frm3058 ELEMENT IMAGE 3058
  frm3059 ELEMENT IMAGE 3059
  frm3060 ELEMENT IMAGE 3060
  frm3061 ELEMENT IMAGE 3061
  frm3062 ELEMENT IMAGE 3062
  frm3063 ELEMENT IMAGE 3063
  frm3064 ELEMENT IMAGE 3064
  frm3065 ELEMENT IMAGE 3065
  frm3066 ELEMENT IMAGE 3066
  frm3067 ELEMENT IMAGE 3067
  frm3068 ELEMENT IMAGE 3068
  frm3069 ELEMENT IMAGE 3069
  frm3070 ELEMENT IMAGE 3070
  frm3071 ELEMENT IMAGE 3071
  frm3072 ELEMENT IMAGE 3072
  frm3073 ELEMENT IMAGE 3073
  frm3074 ELEMENT IMAGE 3074
  frm3075 ELEMENT IMAGE 3075
  frm3076 ELEMENT IMAGE 3076
  frm3077 ELEMENT IMAGE 3077
  frm3078 ELEMENT IMAGE 3078
  frm3079 ELEMENT IMAGE 3079
  frm3080 ELEMENT IMAGE 3080
  frm3081 ELEMENT IMAGE 3081
  frm3082 ELEMENT IMAGE 3082
  frm3083 ELEMENT IMAGE 3083
  frm3084 ELEMENT IMAGE 3084
  frm3085 ELEMENT IMAGE 3085
  frm3086 ELEMENT IMAGE 3086
  frm3087 ELEMENT IMAGE 3087
  frm3088 ELEMENT IMAGE 3088
  frm3089 ELEMENT IMAGE 3089
  frm3090 ELEMENT IMAGE 3090
  frm3091 ELEMENT IMAGE 3091
  frm3092 ELEMENT IMAGE 3092
  frm3093 ELEMENT IMAGE 3093
  frm3094 ELEMENT IMAGE 3094
  frm3095 ELEMENT IMAGE 3095
  frm3096 ELEMENT IMAGE 3096
  frm3097 ELEMENT IMAGE 3097
  frm3098 ELEMENT IMAGE 3098
  frm3099 ELEMENT IMAGE 3099
  frm3100 ELEMENT IMAGE 3100
  frm3101 ELEMENT IMAGE 3101
  frm3102 ELEMENT IMAGE 3102
  frm3103 ELEMENT IMAGE 3103
  frm3104 ELEMENT IMAGE 3104
  frm3105 ELEMENT IMAGE 3105
  frm3106 ELEMENT IMAGE 3106
  frm3107 ELEMENT IMAGE 3107
  frm3108 ELEMENT IMAGE 3108
  frm3109 ELEMENT IMAGE 3109
  frm3110 ELEMENT IMAGE 3110
  frm3111 ELEMENT IMAGE 3111
  frm3112 ELEMENT IMAGE 3112
  frm3113 ELEMENT IMAGE 3113
  frm3114 ELEMENT IMAGE 3114
  frm3115 ELEMENT IMAGE 3115
  frm3116 ELEMENT IMAGE 3116
  frm3117 ELEMENT IMAGE 3117
  frm3118 ELEMENT IMAGE 3118
  frm3119 ELEMENT IMAGE 3119
  frm3120 ELEMENT IMAGE 3120
  frm3121 ELEMENT IMAGE 3121
  frm3122 ELEMENT IMAGE 3122
  frm3123 ELEMENT IMAGE 3123
  frm3124 ELEMENT IMAGE 3124
  frm3125 ELEMENT IMAGE 3125
  frm3126 ELEMENT IMAGE 3126
  frm3127 ELEMENT IMAGE 3127
  frm3128 ELEMENT IMAGE 3128
  frm3129 ELEMENT IMAGE 3129
  frm3130 ELEMENT IMAGE 3130
  frm3131 ELEMENT IMAGE 3131
  frm3132 ELEMENT IMAGE 3132
  frm3133 ELEMENT IMAGE 3133
  frm3134 ELEMENT IMAGE 3134
  frm3135 ELEMENT IMAGE 3135
  frm3136 ELEMENT IMAGE 3136
  frm3137 ELEMENT IMAGE 3137
  frm3138 ELEMENT IMAGE 3138
  frm3139 ELEMENT IMAGE 3139
  frm3140 ELEMENT IMAGE 3140
  frm3141 ELEMENT IMAGE 3141
  frm3142 ELEMENT IMAGE 3142
  frm3143 ELEMENT IMAGE 3143
  frm3144 ELEMENT IMAGE 3144
  frm3145 ELEMENT IMAGE 3145
  frm3146 ELEMENT IMAGE 3146
  frm3147 ELEMENT IMAGE 3147
  frm3148 ELEMENT IMAGE 3148
  frm3149 ELEMENT IMAGE 3149
  frm3150 ELEMENT IMAGE 3150
  frm3151 ELEMENT IMAGE 3151
  frm3152 ELEMENT IMAGE 3152
  frm3153 ELEMENT IMAGE 3153
  frm3154 ELEMENT IMAGE 3154
  frm3155 ELEMENT IMAGE 3155
  frm3156 ELEMENT IMAGE 3156
  frm3157 ELEMENT IMAGE 3157
  frm3158 ELEMENT IMAGE 3158
  frm3159 ELEMENT IMAGE 3159
  frm3160 ELEMENT IMAGE 3160
  frm3161 ELEMENT IMAGE 3161
  frm3162 ELEMENT IMAGE 3162
  frm3163 ELEMENT IMAGE 3163
  frm3164 ELEMENT IMAGE 3164
  frm3165 ELEMENT IMAGE 3165
  frm3166 ELEMENT IMAGE 3166
  frm3167 ELEMENT IMAGE 3167
  frm3168 ELEMENT IMAGE 3168
  frm3169 ELEMENT IMAGE 3169
  frm3170 ELEMENT IMAGE 3170
  frm3171 ELEMENT IMAGE 3171
  frm3172 ELEMENT IMAGE 3172
  frm3173 ELEMENT IMAGE 3173
  frm3174 ELEMENT IMAGE 3174
  frm3175 ELEMENT IMAGE 3175
  frm3176 ELEMENT IMAGE 3176
  frm3177 ELEMENT IMAGE 3177
  frm3178 ELEMENT IMAGE 3178
  frm3179 ELEMENT IMAGE 3179
  frm3180 ELEMENT IMAGE 3180
  frm3181 ELEMENT IMAGE 3181
  frm3182 ELEMENT IMAGE 3182
  frm3183 ELEMENT IMAGE 3183
  frm3184 ELEMENT IMAGE 3184
  frm3185 ELEMENT IMAGE 3185
  frm3186 ELEMENT IMAGE 3186
  frm3187 ELEMENT IMAGE 3187
  frm3188 ELEMENT IMAGE 3188
  frm3189 ELEMENT IMAGE 3189
  frm3190 ELEMENT IMAGE 3190
  frm3191 ELEMENT IMAGE 3191
  frm3192 ELEMENT IMAGE 3192
  frm3193 ELEMENT IMAGE 3193
  frm3194 ELEMENT IMAGE 3194
  frm3195 ELEMENT IMAGE 3195
  frm3196 ELEMENT IMAGE 3196
  frm3197 ELEMENT IMAGE 3197
  frm3198 ELEMENT IMAGE 3198
  frm3199 ELEMENT IMAGE 3199
  frm3200 ELEMENT IMAGE 3200
  frm3201 ELEMENT IMAGE 3201
  frm3202 ELEMENT IMAGE 3202
  frm3203 ELEMENT IMAGE 3203
  frm3204 ELEMENT IMAGE 3204
  frm3205 ELEMENT IMAGE 3205
  frm3206 ELEMENT IMAGE 3206
  frm3207 ELEMENT IMAGE 3207
  frm3208 ELEMENT IMAGE 3208
  frm3209 ELEMENT IMAGE 3209
  frm3210 ELEMENT IMAGE 3210
  frm3211 ELEMENT IMAGE 3211
  frm3212 ELEMENT IMAGE 3212
  frm3213 ELEMENT IMAGE 3213
  frm3214 ELEMENT IMAGE 3214
  frm3215 ELEMENT IMAGE 3215
  frm3216 ELEMENT IMAGE 3216
  frm3217 ELEMENT IMAGE 3217
  frm3218 ELEMENT IMAGE 3218
  frm3219 ELEMENT IMAGE 3219
  frm3220 ELEMENT IMAGE 3220
  frm3221 ELEMENT IMAGE 3221
  frm3222 ELEMENT IMAGE 3222
  frm3223 ELEMENT IMAGE 3223
  frm3224 ELEMENT IMAGE 3224
  frm3225 ELEMENT IMAGE 3225
  frm3226 ELEMENT IMAGE 3226
  frm3227 ELEMENT IMAGE 3227
  frm3228 ELEMENT IMAGE 3228
  frm3229 ELEMENT IMAGE 3229
  frm3230 ELEMENT IMAGE 3230
  frm3231 ELEMENT IMAGE 3231
  frm3232 ELEMENT IMAGE 3232
  frm3233 ELEMENT IMAGE 3233
  frm3234 ELEMENT IMAGE 3234
  frm3235 ELEMENT IMAGE 3235
  frm3236 ELEMENT IMAGE 3236
  frm3237 ELEMENT IMAGE 3237
  frm3238 ELEMENT IMAGE 3238
  frm3239 ELEMENT IMAGE 3239
  frm3240 ELEMENT IMAGE 3240
  frm3241 ELEMENT IMAGE 3241
  frm3242 ELEMENT IMAGE 3242
  frm3243 ELEMENT IMAGE 3243
  frm3244 ELEMENT IMAGE 3244
  frm3245 ELEMENT IMAGE 3245
  frm3246 ELEMENT IMAGE 3246
  frm3247 ELEMENT IMAGE 3247
  frm3248 ELEMENT IMAGE 3248
  frm3249 ELEMENT IMAGE 3249
  frm3250 ELEMENT IMAGE 3250
  frm3251 ELEMENT IMAGE 3251
  frm3252 ELEMENT IMAGE 3252
  frm3253 ELEMENT IMAGE 3253
  frm3254 ELEMENT IMAGE 3254
  frm3255 ELEMENT IMAGE 3255
  frm3256 ELEMENT IMAGE 3256
  frm3257 ELEMENT IMAGE 3257
  frm3258 ELEMENT IMAGE 3258
  frm3259 ELEMENT IMAGE 3259
  frm3260 ELEMENT IMAGE 3260
  frm3261 ELEMENT IMAGE 3261
  frm3262 ELEMENT IMAGE 3262
  frm3263 ELEMENT IMAGE 3263
  frm3264 ELEMENT IMAGE 3264
  frm3265 ELEMENT IMAGE 3265
  frm3266 ELEMENT IMAGE 3266
  frm3267 ELEMENT IMAGE 3267
  frm3268 ELEMENT IMAGE 3268
  frm3269 ELEMENT IMAGE 3269
  frm3270 ELEMENT IMAGE 3270
  frm3271 ELEMENT IMAGE 3271
  frm3272 ELEMENT IMAGE 3272
  frm3273 ELEMENT IMAGE 3273
  frm3274 ELEMENT IMAGE 3274
  frm3275 ELEMENT IMAGE 3275
  frm3276 ELEMENT IMAGE 3276
  frm3277 ELEMENT IMAGE 3277
  frm3278 ELEMENT IMAGE 3278
  frm3279 ELEMENT IMAGE 3279
  frm3280 ELEMENT IMAGE 3280
  frm3281 ELEMENT IMAGE 3281
  frm3282 ELEMENT IMAGE 3282
  frm3283 ELEMENT IMAGE 3283
  frm3284 ELEMENT IMAGE 3284
  frm3285 ELEMENT IMAGE 3285
  frm3286 ELEMENT IMAGE 3286
  frm3287 ELEMENT IMAGE 3287
  frm3288 ELEMENT IMAGE 3288
  frm3289 ELEMENT IMAGE 3289
  frm3290 ELEMENT IMAGE 3290
  frm3291 ELEMENT IMAGE 3291
  frm3292 ELEMENT IMAGE 3292
  frm3293 ELEMENT IMAGE 3293
  frm3294 ELEMENT IMAGE 3294
  frm3295 ELEMENT IMAGE 3295
  frm3296 ELEMENT IMAGE 3296
  frm3297 ELEMENT IMAGE 3297
  frm3298 ELEMENT IMAGE 3298
  frm3299 ELEMENT IMAGE 3299
  frm3300 ELEMENT IMAGE 3300
  frm3301 ELEMENT IMAGE 3301
  frm3302 ELEMENT IMAGE 3302
  frm3303 ELEMENT IMAGE 3303
  frm3304 ELEMENT IMAGE 3304
  frm3305 ELEMENT IMAGE 3305
  frm3306 ELEMENT IMAGE 3306
  frm3307 ELEMENT IMAGE 3307
  frm3308 ELEMENT IMAGE 3308
  frm3309 ELEMENT IMAGE 3309
  frm3310 ELEMENT IMAGE 3310
  frm3311 ELEMENT IMAGE 3311
  frm3312 ELEMENT IMAGE 3312
  frm3313 ELEMENT IMAGE 3313
  frm3314 ELEMENT IMAGE 3314
  frm3315 ELEMENT IMAGE 3315
  frm3316 ELEMENT IMAGE 3316
  frm3317 ELEMENT IMAGE 3317
  frm3318 ELEMENT IMAGE 3318
  frm3319 ELEMENT IMAGE 3319
  frm3320 ELEMENT IMAGE 3320
  frm3321 ELEMENT IMAGE 3321
  frm3322 ELEMENT IMAGE 3322
  frm3323 ELEMENT IMAGE 3323
  frm3324 ELEMENT IMAGE 3324
  frm3325 ELEMENT IMAGE 3325
  frm3326 ELEMENT IMAGE 3326
  frm3327 ELEMENT IMAGE 3327
  frm3328 ELEMENT IMAGE 3328
  frm3329 ELEMENT IMAGE 3329
  frm3330 ELEMENT IMAGE 3330
  frm3331 ELEMENT IMAGE 3331
  frm3332 ELEMENT IMAGE 3332
  frm3333 ELEMENT IMAGE 3333
  frm3334 ELEMENT IMAGE 3334
  frm3335 ELEMENT IMAGE 3335
  frm3336 ELEMENT IMAGE 3336
  frm3337 ELEMENT IMAGE 3337
  frm3338 ELEMENT IMAGE 3338
  frm3339 ELEMENT IMAGE 3339
  frm3340 ELEMENT IMAGE 3340
  frm3341 ELEMENT IMAGE 3341
  frm3342 ELEMENT IMAGE 3342
  frm3343 ELEMENT IMAGE 3343
  frm3344 ELEMENT IMAGE 3344
  frm3345 ELEMENT IMAGE 3345
  frm3346 ELEMENT IMAGE 3346
  frm3347 ELEMENT IMAGE 3347
  frm3348 ELEMENT IMAGE 3348
  frm3349 ELEMENT IMAGE 3349
  frm3350 ELEMENT IMAGE 3350
  frm3351 ELEMENT IMAGE 3351
  frm3352 ELEMENT IMAGE 3352
  frm3353 ELEMENT IMAGE 3353
  frm3354 ELEMENT IMAGE 3354
  frm3355 ELEMENT IMAGE 3355
  frm3356 ELEMENT IMAGE 3356
  frm3357 ELEMENT IMAGE 3357
  frm3358 ELEMENT IMAGE 3358
  frm3359 ELEMENT IMAGE 3359
  frm3360 ELEMENT IMAGE 3360
  frm3361 ELEMENT IMAGE 3361
  frm3362 ELEMENT IMAGE 3362
  frm3363 ELEMENT IMAGE 3363
  frm3364 ELEMENT IMAGE 3364
  frm3365 ELEMENT IMAGE 3365
  frm3366 ELEMENT IMAGE 3366
  frm3367 ELEMENT IMAGE 3367
  frm3368 ELEMENT IMAGE 3368
  frm3369 ELEMENT IMAGE 3369
  frm3370 ELEMENT IMAGE 3370
  frm3371 ELEMENT IMAGE 3371
  frm3372 ELEMENT IMAGE 3372
  frm3373 ELEMENT IMAGE 3373
  frm3374 ELEMENT IMAGE 3374
  frm3375 ELEMENT IMAGE 3375
  frm3376 ELEMENT IMAGE 3376
  frm3377 ELEMENT IMAGE 3377
  frm3378 ELEMENT IMAGE 3378
  frm3379 ELEMENT IMAGE 3379
  frm3380 ELEMENT IMAGE 3380
  frm3381 ELEMENT IMAGE 3381
  frm3382 ELEMENT IMAGE 3382
  frm3383 ELEMENT IMAGE 3383
  frm3384 ELEMENT IMAGE 3384
  frm3385 ELEMENT IMAGE 3385
  frm3386 ELEMENT IMAGE 3386
  frm3387 ELEMENT IMAGE 3387
  frm3388 ELEMENT IMAGE 3388
  frm3389 ELEMENT IMAGE 3389
  frm3390 ELEMENT IMAGE 3390
  frm3391 ELEMENT IMAGE 3391
  frm3392 ELEMENT IMAGE 3392
  frm3393 ELEMENT IMAGE 3393
  frm3394 ELEMENT IMAGE 3394
  frm3395 ELEMENT IMAGE 3395
  frm3396 ELEMENT IMAGE 3396
  frm3397 ELEMENT IMAGE 3397
  frm3398 ELEMENT IMAGE 3398
  frm3399 ELEMENT IMAGE 3399
  frm3400 ELEMENT IMAGE 3400
  frm3401 ELEMENT IMAGE 3401
  frm3402 ELEMENT IMAGE 3402
  frm3403 ELEMENT IMAGE 3403
  frm3404 ELEMENT IMAGE 3404
  frm3405 ELEMENT IMAGE 3405
  frm3406 ELEMENT IMAGE 3406
  frm3407 ELEMENT IMAGE 3407
  frm3408 ELEMENT IMAGE 3408
  frm3409 ELEMENT IMAGE 3409
  frm3410 ELEMENT IMAGE 3410
  frm3411 ELEMENT IMAGE 3411
  frm3412 ELEMENT IMAGE 3412
  frm3413 ELEMENT IMAGE 3413
  frm3414 ELEMENT IMAGE 3414
  frm3415 ELEMENT IMAGE 3415
  frm3416 ELEMENT IMAGE 3416
  frm3417 ELEMENT IMAGE 3417
  frm3418 ELEMENT IMAGE 3418
  frm3419 ELEMENT IMAGE 3419
  frm3420 ELEMENT IMAGE 3420
  frm3421 ELEMENT IMAGE 3421
  frm3422 ELEMENT IMAGE 3422
  frm3423 ELEMENT IMAGE 3423
  frm3424 ELEMENT IMAGE 3424
  frm3425 ELEMENT IMAGE 3425
  frm3426 ELEMENT IMAGE 3426
  frm3427 ELEMENT IMAGE 3427
  frm3428 ELEMENT IMAGE 3428
  frm3429 ELEMENT IMAGE 3429
  frm3430 ELEMENT IMAGE 3430
  frm3431 ELEMENT IMAGE 3431
  frm3432 ELEMENT IMAGE 3432
  frm3433 ELEMENT IMAGE 3433
  frm3434 ELEMENT IMAGE 3434
  frm3435 ELEMENT IMAGE 3435
  frm3436 ELEMENT IMAGE 3436
  frm3437 ELEMENT IMAGE 3437
  frm3438 ELEMENT IMAGE 3438
  frm3439 ELEMENT IMAGE 3439
  frm3440 ELEMENT IMAGE 3440
  frm3441 ELEMENT IMAGE 3441
  frm3442 ELEMENT IMAGE 3442
  frm3443 ELEMENT IMAGE 3443
  frm3444 ELEMENT IMAGE 3444
  frm3445 ELEMENT IMAGE 3445
  frm3446 ELEMENT IMAGE 3446
  frm3447 ELEMENT IMAGE 3447
  frm3448 ELEMENT IMAGE 3448
  frm3449 ELEMENT IMAGE 3449
  frm3450 ELEMENT IMAGE 3450
  frm3451 ELEMENT IMAGE 3451
  frm3452 ELEMENT IMAGE 3452
  frm3453 ELEMENT IMAGE 3453
  frm3454 ELEMENT IMAGE 3454
  frm3455 ELEMENT IMAGE 3455
  frm3456 ELEMENT IMAGE 3456
  frm3457 ELEMENT IMAGE 3457
  frm3458 ELEMENT IMAGE 3458
  frm3459 ELEMENT IMAGE 3459
  frm3460 ELEMENT IMAGE 3460
  frm3461 ELEMENT IMAGE 3461
  frm3462 ELEMENT IMAGE 3462
  frm3463 ELEMENT IMAGE 3463
  frm3464 ELEMENT IMAGE 3464
  frm3465 ELEMENT IMAGE 3465
  frm3466 ELEMENT IMAGE 3466
  frm3467 ELEMENT IMAGE 3467
  frm3468 ELEMENT IMAGE 3468
  frm3469 ELEMENT IMAGE 3469
  frm3470 ELEMENT IMAGE 3470
  frm3471 ELEMENT IMAGE 3471
  frm3472 ELEMENT IMAGE 3472
  frm3473 ELEMENT IMAGE 3473
  frm3474 ELEMENT IMAGE 3474
  frm3475 ELEMENT IMAGE 3475
  frm3476 ELEMENT IMAGE 3476
  frm3477 ELEMENT IMAGE 3477
  frm3478 ELEMENT IMAGE 3478
  frm3479 ELEMENT IMAGE 3479
  frm3480 ELEMENT IMAGE 3480
  frm3481 ELEMENT IMAGE 3481
  frm3482 ELEMENT IMAGE 3482
  frm3483 ELEMENT IMAGE 3483
  frm3484 ELEMENT IMAGE 3484
  frm3485 ELEMENT IMAGE 3485
  frm3486 ELEMENT IMAGE 3486
  frm3487 ELEMENT IMAGE 3487
  frm3488 ELEMENT IMAGE 3488
  frm3489 ELEMENT IMAGE 3489
  frm3490 ELEMENT IMAGE 3490
  frm3491 ELEMENT IMAGE 3491
  frm3492 ELEMENT IMAGE 3492
  frm3493 ELEMENT IMAGE 3493
  frm3494 ELEMENT IMAGE 3494
  frm3495 ELEMENT IMAGE 3495
  frm3496 ELEMENT IMAGE 3496
  frm3497 ELEMENT IMAGE 3497
  frm3498 ELEMENT IMAGE 3498
  frm3499 ELEMENT IMAGE 3499
  frm3500 ELEMENT IMAGE 3500
  frm3501 ELEMENT IMAGE 3501
  frm3502 ELEMENT IMAGE 3502
  frm3503 ELEMENT IMAGE 3503
  frm3504 ELEMENT IMAGE 3504
  frm3505 ELEMENT IMAGE 3505
  frm3506 ELEMENT IMAGE 3506
  frm3507 ELEMENT IMAGE 3507
  frm3508 ELEMENT IMAGE 3508
  frm3509 ELEMENT IMAGE 3509
  frm3510 ELEMENT IMAGE 3510
  frm3511 ELEMENT IMAGE 3511
  frm3512 ELEMENT IMAGE 3512
  frm3513 ELEMENT IMAGE 3513
  frm3514 ELEMENT IMAGE 3514
  frm3515 ELEMENT IMAGE 3515
  frm3516 ELEMENT IMAGE 3516
  frm3517 ELEMENT IMAGE 3517
  frm3518 ELEMENT IMAGE 3518
  frm3519 ELEMENT IMAGE 3519
  frm3520 ELEMENT IMAGE 3520
  frm3521 ELEMENT IMAGE 3521
  frm3522 ELEMENT IMAGE 3522
  frm3523 ELEMENT IMAGE 3523
  frm3524 ELEMENT IMAGE 3524
  frm3525 ELEMENT IMAGE 3525
  frm3526 ELEMENT IMAGE 3526
  frm3527 ELEMENT IMAGE 3527
  frm3528 ELEMENT IMAGE 3528
  frm3529 ELEMENT IMAGE 3529
  frm3530 ELEMENT IMAGE 3530
  frm3531 ELEMENT IMAGE 3531
  frm3532 ELEMENT IMAGE 3532
  frm3533 ELEMENT IMAGE 3533
  frm3534 ELEMENT IMAGE 3534
  frm3535 ELEMENT IMAGE 3535
  frm3536 ELEMENT IMAGE 3536
  frm3537 ELEMENT IMAGE 3537
  frm3538 ELEMENT IMAGE 3538
  frm3539 ELEMENT IMAGE 3539
  frm3540 ELEMENT IMAGE 3540
  frm3541 ELEMENT IMAGE 3541
  frm3542 ELEMENT IMAGE 3542
  frm3543 ELEMENT IMAGE 3543
  frm3544 ELEMENT IMAGE 3544
  frm3545 ELEMENT IMAGE 3545
  frm3546 ELEMENT IMAGE 3546
  frm3547 ELEMENT IMAGE 3547
  frm3548 ELEMENT IMAGE 3548
  frm3549 ELEMENT IMAGE 3549
  frm3550 ELEMENT IMAGE 3550
  frm3551 ELEMENT IMAGE 3551
  frm3552 ELEMENT IMAGE 3552
  frm3553 ELEMENT IMAGE 3553
  frm3554 ELEMENT IMAGE 3554
  frm3555 ELEMENT IMAGE 3555
  frm3556 ELEMENT IMAGE 3556
  frm3557 ELEMENT IMAGE 3557
  frm3558 ELEMENT IMAGE 3558
  frm3559 ELEMENT IMAGE 3559
  frm3560 ELEMENT IMAGE 3560
  frm3561 ELEMENT IMAGE 3561
  frm3562 ELEMENT IMAGE 3562
  frm3563 ELEMENT IMAGE 3563
  frm3564 ELEMENT IMAGE 3564
  frm3565 ELEMENT IMAGE 3565
  frm3566 ELEMENT IMAGE 3566
  frm3567 ELEMENT IMAGE 3567
  frm3568 ELEMENT IMAGE 3568
  frm3569 ELEMENT IMAGE 3569
  frm3570 ELEMENT IMAGE 3570
  frm3571 ELEMENT IMAGE 3571
  frm3572 ELEMENT IMAGE 3572
  frm3573 ELEMENT IMAGE 3573
  frm3574 ELEMENT IMAGE 3574
  frm3575 ELEMENT IMAGE 3575
  frm3576 ELEMENT IMAGE 3576
  frm3577 ELEMENT IMAGE 3577
  frm3578 ELEMENT IMAGE 3578
  frm3579 ELEMENT IMAGE 3579
  frm3580 ELEMENT IMAGE 3580
  frm3581 ELEMENT IMAGE 3581
  frm3582 ELEMENT IMAGE 3582
  frm3583 ELEMENT IMAGE 3583
  frm3584 ELEMENT IMAGE 3584
  frm3585 ELEMENT IMAGE 3585
  frm3586 ELEMENT IMAGE 3586
  frm3587 ELEMENT IMAGE 3587
  frm3588 ELEMENT IMAGE 3588
  frm3589 ELEMENT IMAGE 3589
  frm3590 ELEMENT IMAGE 3590
  frm3591 ELEMENT IMAGE 3591
  frm3592 ELEMENT IMAGE 3592
  frm3593 ELEMENT IMAGE 3593
  frm3594 ELEMENT IMAGE 3594
  frm3595 ELEMENT IMAGE 3595
  frm3596 ELEMENT IMAGE 3596
  frm3597 ELEMENT IMAGE 3597
  frm3598 ELEMENT IMAGE 3598
  frm3599 ELEMENT IMAGE 3599
  frm3600 ELEMENT IMAGE 3600

loop_
 _array_data.array_id
 _array_data.binary_id
 _array_data.external_data_id

  IMAGE 1 1
  IMAGE 2 2
  IMAGE 3 3
  IMAGE 4 4
  IMAGE 5 5
  IMAGE 6 6
  IMAGE 7 7
  IMAGE 8 8
  IMAGE 9 9
  IMAGE 10 10
  IMAGE 11 11
  IMAGE 12 12
  IMAGE 13 13
  IMAGE 14 14
  IMAGE 15 15
  IMAGE 16 16
  IMAGE 17 17
  IMAGE 18 18
  IMAGE 19 19
  IMAGE 20 20
  IMAGE 21 21
  IMAGE 22 22
  IMAGE 23 23
  IMAGE 24 24
  IMAGE 25 25
  IMAGE 26 26
  IMAGE 27 27
  IMAGE 28 28
  IMAGE 29 29
  IMAGE 30 30
  IMAGE 31 31
  IMAGE 32 32
  IMAGE 33 33
  IMAGE 34 34
  IMAGE 35 35
  IMAGE 36 36
  IMAGE 37 37
  IMAGE 38 38
  IMAGE 39 39
  IMAGE 40 40
  IMAGE 41 41
  IMAGE 42 42
  IMAGE 43 43
  IMAGE 44 44
  IMAGE 45 45
  IMAGE 46 46
  IMAGE 47 47
  IMAGE 48 48
  IMAGE 49 49
  IMAGE 50 50
  IMAGE 51 51
  IMAGE 52 52
  IMAGE 53 53
  IMAGE 54 54
  IMAGE 55 55
  IMAGE 56 56
  IMAGE 57 57
  IMAGE 58 58
  IMAGE 59 59
  IMAGE 60 60
  IMAGE 61 61
  IMAGE 62 62
  IMAGE 63 63
  IMAGE 64 64
  IMAGE 65 65
  IMAGE 66 66
  IMAGE 67 67
  IMAGE 68 68
  IMAGE 69 69
  IMAGE 70 70
  IMAGE 71 71
  IMAGE 72 72
  IMAGE 73 73
  IMAGE 74 74
  IMAGE 75 75
  IMAGE 76 76
  IMAGE 77 77
  IMAGE 78 78
  IMAGE 79 79
  IMAGE 80 80
  IMAGE 81 81
  IMAGE 82 82
  IMAGE 83 83
  IMAGE 84 84
  IMAGE 85 85
  IMAGE 86 86
  IMAGE 87 87
  IMAGE 88 88
  IMAGE 89 89
  IMAGE 90 90
  IMAGE 91 91
  IMAGE 92 92
  IMAGE 93 93
  IMAGE 94 94
  IMAGE 95 95
  IMAGE 96 96
  IMAGE 97 97
  IMAGE 98 98
  IMAGE 99 99
  IMAGE 100 100
  IMAGE 101 101
  IMAGE 102 102
  IMAGE 103 103
  IMAGE 104 104
  IMAGE 105 105
  IMAGE 106 106
  IMAGE 107 107
  IMAGE 108 108
  IMAGE 109 109
  IMAGE 110 110
  IMAGE 111 111
  IMAGE 112 112
  IMAGE 113 113
  IMAGE 114 114
  IMAGE 115 115
  IMAGE 116 116
  IMAGE 117 117
  IMAGE 118 118
  IMAGE 119 119
  IMAGE 120 120
  IMAGE 121 121
  IMAGE 122 122
  IMAGE 123 123
  IMAGE 124 124
  IMAGE 125 125
  IMAGE 126 126
  IMAGE 127 127
  IMAGE 128 128
  IMAGE 129 129
  IMAGE 130 130
  IMAGE 131 131
  IMAGE 132 132
  IMAGE 133 133
  IMAGE 134 134
  IMAGE 135 135
  IMAGE 136 136
  IMAGE 137 137
  IMAGE 138 138
  IMAGE 139 139
  IMAGE 140 140
  IMAGE 141 141
  IMAGE 142 142
  IMAGE 143 143
  IMAGE 144 144
  IMAGE 145 145
  IMAGE 146 146
  IMAGE 147 147
  IMAGE 148 148
  IMAGE 149 149
  IMAGE 150 150
  IMAGE 151 151
  IMAGE 152 152
  IMAGE 153 153
  IMAGE 154 154
  IMAGE 155 155
  IMAGE 156 156
  IMAGE 157 157
  IMAGE 158 158
  IMAGE 159 159
  IMAGE 160 160
  IMAGE 161 161
  IMAGE 162 162
  IMAGE 163 163
  IMAGE 164 164
  IMAGE 165 165
  IMAGE 166 166
  IMAGE 167 167
  IMAGE 168 168
  IMAGE 169 169
  IMAGE 170 170
  IMAGE 171 171
  IMAGE 172 172
  IMAGE 173 173
  IMAGE 174 174
  IMAGE 175 175
  IMAGE 176 176
  IMAGE 177 177
  IMAGE 178 178
  IMAGE 179 179
  IMAGE 180 180
  IMAGE 181 181
  IMAGE 182 182
  IMAGE 183 183
  IMAGE 184 184
  IMAGE 185 185
  IMAGE 186 186
  IMAGE 187 187
  IMAGE 188 188
  IMAGE 189 189
  IMAGE 190 190
  IMAGE 191 191
  IMAGE 192 192
  IMAGE 193 193
  IMAGE 194 194
  IMAGE 195 195
  IMAGE 196 196
  IMAGE 197 197
  IMAGE 198 198
  IMAGE 199 199
  IMAGE 200 200
  IMAGE 201 201
  IMAGE 202 202
  IMAGE 203 203
  IMAGE 204 204
  IMAGE 205 205
  IMAGE 206 206
  IMAGE 207 207
  IMAGE 208 208
  IMAGE 209 209
  IMAGE 210 210
  IMAGE 211 211
  IMAGE 212 212
  IMAGE 213 213
  IMAGE 214 214
  IMAGE 215 215
  IMAGE 216 216
  IMAGE 217 217
  IMAGE 218 218
  IMAGE 219 219
  IMAGE 220 220
  IMAGE 221 221
  IMAGE 222 222
  IMAGE 223 223
  IMAGE 224 224
  IMAGE 225 225
  IMAGE 226 226
  IMAGE 227 227
  IMAGE 228 228
  IMAGE 229 229
  IMAGE 230 230
  IMAGE 231 231
  IMAGE 232 232
  IMAGE 233 233
  IMAGE 234 234
  IMAGE 235 235
  IMAGE 236 236
  IMAGE 237 237
  IMAGE 238 238
  IMAGE 239 239
  IMAGE 240 240
  IMAGE 241 241
  IMAGE 242 242
  IMAGE 243 243
  IMAGE 244 244
  IMAGE 245 245
  IMAGE 246 246
  IMAGE 247 247
  IMAGE 248 248
  IMAGE 249 249
  IMAGE 250 250
  IMAGE 251 251
  IMAGE 252 252
  IMAGE 253 253
  IMAGE 254 254
  IMAGE 255 255
  IMAGE 256 256
  IMAGE 257 257
  IMAGE 258 258
  IMAGE 259 259
  IMAGE 260 260
  IMAGE 261 261
  IMAGE 262 262
  IMAGE 263 263
  IMAGE 264 264
  IMAGE 265 265
  IMAGE 266 266
  IMAGE 267 267
  IMAGE 268 268
  IMAGE 269 269
  IMAGE 270 270
  IMAGE 271 271
  IMAGE 272 272
  IMAGE 273 273
  IMAGE 274 274
  IMAGE 275 275
  IMAGE 276 276
  IMAGE 277 277
  IMAGE 278 278
  IMAGE 279 279
  IMAGE 280 280
  IMAGE 281 281
  IMAGE 282 282
  IMAGE 283 283
  IMAGE 284 284
  IMAGE 285 285
  IMAGE 286 286
  IMAGE 287 287
  IMAGE 288 288
  IMAGE 289 289
  IMAGE 290 290
  IMAGE 291 291
  IMAGE 292 292
  IMAGE 293 293
  IMAGE 294 294
  IMAGE 295 295
  IMAGE 296 296
  IMAGE 297 297
  IMAGE 298 298
  IMAGE 299 299
  IMAGE 300 300
  IMAGE 301 301
  IMAGE 302 302
  IMAGE 303 303
  IMAGE 304 304
  IMAGE 305 305
  IMAGE 306 306
  IMAGE 307 307
  IMAGE 308 308
  IMAGE 309 309
  IMAGE 310 310
  IMAGE 311 311
  IMAGE 312 312
  IMAGE 313 313
  IMAGE 314 314
  IMAGE 315 315
  IMAGE 316 316
  IMAGE 317 317
  IMAGE 318 318
  IMAGE 319 319
  IMAGE 320 320
  IMAGE 321 321
  IMAGE 322 322
  IMAGE 323 323
  IMAGE 324 324
  IMAGE 325 325
  IMAGE 326 326
  IMAGE 327 327
  IMAGE 328 328
  IMAGE 329 329
  IMAGE 330 330
  IMAGE 331 331
  IMAGE 332 332
  IMAGE 333 333
  IMAGE 334 334
  IMAGE 335 335
  IMAGE 336 336
  IMAGE 337 337
  IMAGE 338 338
  IMAGE 339 339
  IMAGE 340 340
  IMAGE 341 341
  IMAGE 342 342
  IMAGE 343 343
  IMAGE 344 344
  IMAGE 345 345
  IMAGE 346 346
  IMAGE 347 347
  IMAGE 348 348
  IMAGE 349 349
  IMAGE 350 350
  IMAGE 351 351
  IMAGE 352 352
  IMAGE 353 353
  IMAGE 354 354
  IMAGE 355 355
  IMAGE 356 356
  IMAGE 357 357
  IMAGE 358 358
  IMAGE 359 359
  IMAGE 360 360
  IMAGE 361 361
  IMAGE 362 362
  IMAGE 363 363
  IMAGE 364 364
  IMAGE 365 365
  IMAGE 366 366
  IMAGE 367 367
  IMAGE 368 368
  IMAGE 369 369
  IMAGE 370 370
  IMAGE 371 371
  IMAGE 372 372
  IMAGE 373 373
  IMAGE 374 374
  IMAGE 375 375
  IMAGE 376 376
  IMAGE 377 377
  IMAGE 378 378
  IMAGE 379 379
  IMAGE 380 380
  IMAGE 381 381
  IMAGE 382 382
  IMAGE 383 383
  IMAGE 384 384
  IMAGE 385 385
  IMAGE 386 386
  IMAGE 387 387
  IMAGE 388 388
  IMAGE 389 389
  IMAGE 390 390
  IMAGE 391 391
  IMAGE 392 392
  IMAGE 393 393
  IMAGE 394 394
  IMAGE 395 395
  IMAGE 396 396
  IMAGE 397 397
  IMAGE 398 398
  IMAGE 399 399
  IMAGE 400 400
  IMAGE 401 401
  IMAGE 402 402
  IMAGE 403 403
  IMAGE 404 404
  IMAGE 405 405
  IMAGE 406 406
  IMAGE 407 407
  IMAGE 408 408
  IMAGE 409 409
  IMAGE 410 410
  IMAGE 411 411
  IMAGE 412 412
  IMAGE 413 413
  IMAGE 414 414
  IMAGE 415 415
  IMAGE 416 416
  IMAGE 417 417
  IMAGE 418 418
  IMAGE 419 419
  IMAGE 420 420
  IMAGE 421 421
  IMAGE 422 422
  IMAGE 423 423
  IMAGE 424 424
  IMAGE 425 425
  IMAGE 426 426
  IMAGE 427 427
  IMAGE 428 428
  IMAGE 429 429
  IMAGE 430 430
  IMAGE 431 431
  IMAGE 432 432
  IMAGE 433 433
  IMAGE 434 434
  IMAGE 435 435
  IMAGE 436 436
  IMAGE 437 437
  IMAGE 438 438
  IMAGE 439 439
  IMAGE 440 440
  IMAGE 441 441
  IMAGE 442 442
  IMAGE 443 443
  IMAGE 444 444
  IMAGE 445 445
  IMAGE 446 446
  IMAGE 447 447
  IMAGE 448 448
  IMAGE 449 449
  IMAGE 450 450
  IMAGE 451 451
  IMAGE 452 452
  IMAGE 453 453
  IMAGE 454 454
  IMAGE 455 455
  IMAGE 456 456
  IMAGE 457 457
  IMAGE 458 458
  IMAGE 459 459
  IMAGE 460 460
  IMAGE 461 461
  IMAGE 462 462
  IMAGE 463 463
  IMAGE 464 464
  IMAGE 465 465
  IMAGE 466 466
  IMAGE 467 467
  IMAGE 468 468
  IMAGE 469 469
  IMAGE 470 470
  IMAGE 471 471
  IMAGE 472 472
  IMAGE 473 473
  IMAGE 474 474
  IMAGE 475 475
  IMAGE 476 476
  IMAGE 477 477
  IMAGE 478 478
  IMAGE 479 479
  IMAGE 480 480
  IMAGE 481 481
  IMAGE 482 482
  IMAGE 483 483
  IMAGE 484 484
  IMAGE 485 485
  IMAGE 486 486
  IMAGE 487 487
  IMAGE 488 488
  IMAGE 489 489
  IMAGE 490 490
  IMAGE 491 491
  IMAGE 492 492
  IMAGE 493 493
  IMAGE 494 494
  IMAGE 495 495
  IMAGE 496 496
  IMAGE 497 497
  IMAGE 498 498
  IMAGE 499 499
  IMAGE 500 500
  IMAGE 501 501
  IMAGE 502 502
  IMAGE 503 503
  IMAGE 504 504
  IMAGE 505 505
  IMAGE 506 506
  IMAGE 507 507
  IMAGE 508 508
  IMAGE 509 509
  IMAGE 510 510
  IMAGE 511 511
  IMAGE 512 512
  IMAGE 513 513
  IMAGE 514 514
  IMAGE 515 515
  IMAGE 516 516
  IMAGE 517 517
  IMAGE 518 518
  IMAGE 519 519
  IMAGE 520 520
  IMAGE 521 521
  IMAGE 522 522
  IMAGE 523 523
  IMAGE 524 524
  IMAGE 525 525
  IMAGE 526 526
  IMAGE 527 527
  IMAGE 528 528
  IMAGE 529 529
  IMAGE 530 530
  IMAGE 531 531
  IMAGE 532 532
  IMAGE 533 533
  IMAGE 534 534
  IMAGE 535 535
  IMAGE 536 536
  IMAGE 537 537
  IMAGE 538 538
  IMAGE 539 539
  IMAGE 540 540
  IMAGE 541 541
  IMAGE 542 542
  IMAGE 543 543
  IMAGE 544 544
  IMAGE 545 545
  IMAGE 546 546
  IMAGE 547 547
  IMAGE 548 548
  IMAGE 549 549
  IMAGE 550 550
  IMAGE 551 551
  IMAGE 552 552
  IMAGE 553 553
  IMAGE 554 554
  IMAGE 555 555
  IMAGE 556 556
  IMAGE 557 557
  IMAGE 558 558
  IMAGE 559 559
  IMAGE 560 560
  IMAGE 561 561
  IMAGE 562 562
  IMAGE 563 563
  IMAGE 564 564
  IMAGE 565 565
  IMAGE 566 566
  IMAGE 567 567
  IMAGE 568 568
  IMAGE 569 569
  IMAGE 570 570
  IMAGE 571 571
  IMAGE 572 572
  IMAGE 573 573
  IMAGE 574 574
  IMAGE 575 575
  IMAGE 576 576
  IMAGE 577 577
  IMAGE 578 578
  IMAGE 579 579
  IMAGE 580 580
  IMAGE 581 581
  IMAGE 582 582
  IMAGE 583 583
  IMAGE 584 584
  IMAGE 585 585
  IMAGE 586 586
  IMAGE 587 587
  IMAGE 588 588
  IMAGE 589 589
  IMAGE 590 590
  IMAGE 591 591
  IMAGE 592 592
  IMAGE 593 593
  IMAGE 594 594
  IMAGE 595 595
  IMAGE 596 596
  IMAGE 597 597
  IMAGE 598 598
  IMAGE 599 599
  IMAGE 600 600
  IMAGE 601 601
  IMAGE 602 602
  IMAGE 603 603
  IMAGE 604 604
  IMAGE 605 605
  IMAGE 606 606
  IMAGE 607 607
  IMAGE 608 608
  IMAGE 609 609
  IMAGE 610 610
  IMAGE 611 611
  IMAGE 612 612
  IMAGE 613 613
  IMAGE 614 614
  IMAGE 615 615
  IMAGE 616 616
  IMAGE 617 617
  IMAGE 618 618
  IMAGE 619 619
  IMAGE 620 620
  IMAGE 621 621
  IMAGE 622 622
  IMAGE 623 623
  IMAGE 624 624
  IMAGE 625 625
  IMAGE 626 626
  IMAGE 627 627
  IMAGE 628 628
  IMAGE 629 629
  IMAGE 630 630
  IMAGE 631 631
  IMAGE 632 632
  IMAGE 633 633
  IMAGE 634 634
  IMAGE 635 635
  IMAGE 636 636
  IMAGE 637 637
  IMAGE 638 638
  IMAGE 639 639
  IMAGE 640 640
  IMAGE 641 641
  IMAGE 642 642
  IMAGE 643 643
  IMAGE 644 644
  IMAGE 645 645
  IMAGE 646 646
  IMAGE 647 647
  IMAGE 648 648
  IMAGE 649 649
  IMAGE 650 650
  IMAGE 651 651
  IMAGE 652 652
  IMAGE 653 653
  IMAGE 654 654
  IMAGE 655 655
  IMAGE 656 656
  IMAGE 657 657
  IMAGE 658 658
  IMAGE 659 659
  IMAGE 660 660
  IMAGE 661 661
  IMAGE 662 662
  IMAGE 663 663
  IMAGE 664 664
  IMAGE 665 665
  IMAGE 666 666
  IMAGE 667 667
  IMAGE 668 668
  IMAGE 669 669
  IMAGE 670 670
  IMAGE 671 671
  IMAGE 672 672
  IMAGE 673 673
  IMAGE 674 674
  IMAGE 675 675
  IMAGE 676 676
  IMAGE 677 677
  IMAGE 678 678
  IMAGE 679 679
  IMAGE 680 680
  IMAGE 681 681
  IMAGE 682 682
  IMAGE 683 683
  IMAGE 684 684
  IMAGE 685 685
  IMAGE 686 686
  IMAGE 687 687
  IMAGE 688 688
  IMAGE 689 689
  IMAGE 690 690
  IMAGE 691 691
  IMAGE 692 692
  IMAGE 693 693
  IMAGE 694 694
  IMAGE 695 695
  IMAGE 696 696
  IMAGE 697 697
  IMAGE 698 698
  IMAGE 699 699
  IMAGE 700 700
  IMAGE 701 701
  IMAGE 702 702
  IMAGE 703 703
  IMAGE 704 704
  IMAGE 705 705
  IMAGE 706 706
  IMAGE 707 707
  IMAGE 708 708
  IMAGE 709 709
  IMAGE 710 710
  IMAGE 711 711
  IMAGE 712 712
  IMAGE 713 713
  IMAGE 714 714
  IMAGE 715 715
  IMAGE 716 716
  IMAGE 717 717
  IMAGE 718 718
  IMAGE 719 719
  IMAGE 720 720
  IMAGE 721 721
  IMAGE 722 722
  IMAGE 723 723
  IMAGE 724 724
  IMAGE 725 725
  IMAGE 726 726
  IMAGE 727 727
  IMAGE 728 728
  IMAGE 729 729
  IMAGE 730 730
  IMAGE 731 731
  IMAGE 732 732
  IMAGE 733 733
  IMAGE 734 734
  IMAGE 735 735
  IMAGE 736 736
  IMAGE 737 737
  IMAGE 738 738
  IMAGE 739 739
  IMAGE 740 740
  IMAGE 741 741
  IMAGE 742 742
  IMAGE 743 743
  IMAGE 744 744
  IMAGE 745 745
  IMAGE 746 746
  IMAGE 747 747
  IMAGE 748 748
  IMAGE 749 749
  IMAGE 750 750
  IMAGE 751 751
  IMAGE 752 752
  IMAGE 753 753
  IMAGE 754 754
  IMAGE 755 755
  IMAGE 756 756
  IMAGE 757 757
  IMAGE 758 758
  IMAGE 759 759
  IMAGE 760 760
  IMAGE 761 761
  IMAGE 762 762
  IMAGE 763 763
  IMAGE 764 764
  IMAGE 765 765
  IMAGE 766 766
  IMAGE 767 767
  IMAGE 768 768
  IMAGE 769 769
  IMAGE 770 770
  IMAGE 771 771
  IMAGE 772 772
  IMAGE 773 773
  IMAGE 774 774
  IMAGE 775 775
  IMAGE 776 776
  IMAGE 777 777
  IMAGE 778 778
  IMAGE 779 779
  IMAGE 780 780
  IMAGE 781 781
  IMAGE 782 782
  IMAGE 783 783
  IMAGE 784 784
  IMAGE 785 785
  IMAGE 786 786
  IMAGE 787 787
  IMAGE 788 788
  IMAGE 789 789
  IMAGE 790 790
  IMAGE 791 791
  IMAGE 792 792
  IMAGE 793 793
  IMAGE 794 794
  IMAGE 795 795
  IMAGE 796 796
  IMAGE 797 797
  IMAGE 798 798
  IMAGE 799 799
  IMAGE 800 800
  IMAGE 801 801
  IMAGE 802 802
  IMAGE 803 803
  IMAGE 804 804
  IMAGE 805 805
  IMAGE 806 806
  IMAGE 807 807
  IMAGE 808 808
  IMAGE 809 809
  IMAGE 810 810
  IMAGE 811 811
  IMAGE 812 812
  IMAGE 813 813
  IMAGE 814 814
  IMAGE 815 815
  IMAGE 816 816
  IMAGE 817 817
  IMAGE 818 818
  IMAGE 819 819
  IMAGE 820 820
  IMAGE 821 821
  IMAGE 822 822
  IMAGE 823 823
  IMAGE 824 824
  IMAGE 825 825
  IMAGE 826 826
  IMAGE 827 827
  IMAGE 828 828
  IMAGE 829 829
  IMAGE 830 830
  IMAGE 831 831
  IMAGE 832 832
  IMAGE 833 833
  IMAGE 834 834
  IMAGE 835 835
  IMAGE 836 836
  IMAGE 837 837
  IMAGE 838 838
  IMAGE 839 839
  IMAGE 840 840
  IMAGE 841 841
  IMAGE 842 842
  IMAGE 843 843
  IMAGE 844 844
  IMAGE 845 845
  IMAGE 846 846
  IMAGE 847 847
  IMAGE 848 848
  IMAGE 849 849
  IMAGE 850 850
  IMAGE 851 851
  IMAGE 852 852
  IMAGE 853 853
  IMAGE 854 854
  IMAGE 855 855
  IMAGE 856 856
  IMAGE 857 857
  IMAGE 858 858
  IMAGE 859 859
  IMAGE 860 860
  IMAGE 861 861
  IMAGE 862 862
  IMAGE 863 863
  IMAGE 864 864
  IMAGE 865 865
  IMAGE 866 866
  IMAGE 867 867
  IMAGE 868 868
  IMAGE 869 869
  IMAGE 870 870
  IMAGE 871 871
  IMAGE 872 872
  IMAGE 873 873
  IMAGE 874 874
  IMAGE 875 875
  IMAGE 876 876
  IMAGE 877 877
  IMAGE 878 878
  IMAGE 879 879
  IMAGE 880 880
  IMAGE 881 881
  IMAGE 882 882
  IMAGE 883 883
  IMAGE 884 884
  IMAGE 885 885
  IMAGE 886 886
  IMAGE 887 887
  IMAGE 888 888
  IMAGE 889 889
  IMAGE 890 890
  IMAGE 891 891
  IMAGE 892 892
  IMAGE 893 893
  IMAGE 894 894
  IMAGE 895 895
  IMAGE 896 896
  IMAGE 897 897
  IMAGE 898 898
  IMAGE 899 899
  IMAGE 900 900
  IMAGE 901 901
  IMAGE 902 902
  IMAGE 903 903
  IMAGE 904 904
  IMAGE 905 905
  IMAGE 906 906
  IMAGE 907 907
  IMAGE 908 908
  IMAGE 909 909
  IMAGE 910 910
  IMAGE 911 911
  IMAGE 912 912
  IMAGE 913 913
  IMAGE 914 914
  IMAGE 915 915
  IMAGE 916 916
  IMAGE 917 917
  IMAGE 918 918
  IMAGE 919 919
  IMAGE 920 920
  IMAGE 921 921
  IMAGE 922 922
  IMAGE 923 923
  IMAGE 924 924
  IMAGE 925 925
  IMAGE 926 926
  IMAGE 927 927
  IMAGE 928 928
  IMAGE 929 929
  IMAGE 930 930
  IMAGE 931 931
  IMAGE 932 932
  IMAGE 933 933
  IMAGE 934 934
  IMAGE 935 935
  IMAGE 936 936
  IMAGE 937 937
  IMAGE 938 938
  IMAGE 939 939
  IMAGE 940 940
  IMAGE 941 941
  IMAGE 942 942
  IMAGE 943 943
  IMAGE 944 944
  IMAGE 945 945
  IMAGE 946 946
  IMAGE 947 947
  IMAGE 948 948
  IMAGE 949 949
  IMAGE 950 950
  IMAGE 951 951
  IMAGE 952 952
  IMAGE 953 953
  IMAGE 954 954
  IMAGE 955 955
  IMAGE 956 956
  IMAGE 957 957
  IMAGE 958 958
  IMAGE 959 959
  IMAGE 960 960
  IMAGE 961 961
  IMAGE 962 962
  IMAGE 963 963
  IMAGE 964 964
  IMAGE 965 965
  IMAGE 966 966
  IMAGE 967 967
  IMAGE 968 968
  IMAGE 969 969
  IMAGE 970 970
  IMAGE 971 971
  IMAGE 972 972
  IMAGE 973 973
  IMAGE 974 974
  IMAGE 975 975
  IMAGE 976 976
  IMAGE 977 977
  IMAGE 978 978
  IMAGE 979 979
  IMAGE 980 980
  IMAGE 981 981
  IMAGE 982 982
  IMAGE 983 983
  IMAGE 984 984
  IMAGE 985 985
  IMAGE 986 986
  IMAGE 987 987
  IMAGE 988 988
  IMAGE 989 989
  IMAGE 990 990
  IMAGE 991 991
  IMAGE 992 992
  IMAGE 993 993
  IMAGE 994 994
  IMAGE 995 995
  IMAGE 996 996
  IMAGE 997 997
  IMAGE 998 998
  IMAGE 999 999
  IMAGE 1000 1000
  IMAGE 1001 1001
  IMAGE 1002 1002
  IMAGE 1003 1003
  IMAGE 1004 1004
  IMAGE 1005 1005
  IMAGE 1006 1006
  IMAGE 1007 1007
  IMAGE 1008 1008
  IMAGE 1009 1009
  IMAGE 1010 1010
  IMAGE 1011 1011
  IMAGE 1012 1012
  IMAGE 1013 1013
  IMAGE 1014 1014
  IMAGE 1015 1015
  IMAGE 1016 1016
  IMAGE 1017 1017
  IMAGE 1018 1018
  IMAGE 1019 1019
  IMAGE 1020 1020
  IMAGE 1021 1021
  IMAGE 1022 1022
  IMAGE 1023 1023
  IMAGE 1024 1024
  IMAGE 1025 1025
  IMAGE 1026 1026
  IMAGE 1027 1027
  IMAGE 1028 1028
  IMAGE 1029 1029
  IMAGE 1030 1030
  IMAGE 1031 1031
  IMAGE 1032 1032
  IMAGE 1033 1033
  IMAGE 1034 1034
  IMAGE 1035 1035
  IMAGE 1036 1036
  IMAGE 1037 1037
  IMAGE 1038 1038
  IMAGE 1039 1039
  IMAGE 1040 1040
  IMAGE 1041 1041
  IMAGE 1042 1042
  IMAGE 1043 1043
  IMAGE 1044 1044
  IMAGE 1045 1045
  IMAGE 1046 1046
  IMAGE 1047 1047
  IMAGE 1048 1048
  IMAGE 1049 1049
  IMAGE 1050 1050
  IMAGE 1051 1051
  IMAGE 1052 1052
  IMAGE 1053 1053
  IMAGE 1054 1054
  IMAGE 1055 1055
  IMAGE 1056 1056
  IMAGE 1057 1057
  IMAGE 1058 1058
  IMAGE 1059 1059
  IMAGE 1060 1060
  IMAGE 1061 1061
  IMAGE 1062 1062
  IMAGE 1063 1063
  IMAGE 1064 1064
  IMAGE 1065 1065
  IMAGE 1066 1066
  IMAGE 1067 1067
  IMAGE 1068 1068
  IMAGE 1069 1069
  IMAGE 1070 1070
  IMAGE 1071 1071
  IMAGE 1072 1072
  IMAGE 1073 1073
  IMAGE 1074 1074
  IMAGE 1075 1075
  IMAGE 1076 1076
  IMAGE 1077 1077
  IMAGE 1078 1078
  IMAGE 1079 1079
  IMAGE 1080 1080
  IMAGE 1081 1081
  IMAGE 1082 1082
  IMAGE 1083 1083
  IMAGE 1084 1084
  IMAGE 1085 1085
  IMAGE 1086 1086
  IMAGE 1087 1087
  IMAGE 1088 1088
  IMAGE 1089 1089
  IMAGE 1090 1090
  IMAGE 1091 1091
  IMAGE 1092 1092
  IMAGE 1093 1093
  IMAGE 1094 1094
  IMAGE 1095 1095
  IMAGE 1096 1096
  IMAGE 1097 1097
  IMAGE 1098 1098
  IMAGE 1099 1099
  IMAGE 1100 1100
  IMAGE 1101 1101
  IMAGE 1102 1102
  IMAGE 1103 1103
  IMAGE 1104 1104
  IMAGE 1105 1105
  IMAGE 1106 1106
  IMAGE 1107 1107
  IMAGE 1108 1108
  IMAGE 1109 1109
  IMAGE 1110 1110
  IMAGE 1111 1111
  IMAGE 1112 1112
  IMAGE 1113 1113
  IMAGE 1114 1114
  IMAGE 1115 1115
  IMAGE 1116 1116
  IMAGE 1117 1117
  IMAGE 1118 1118
  IMAGE 1119 1119
  IMAGE 1120 1120
  IMAGE 1121 1121
  IMAGE 1122 1122
  IMAGE 1123 1123
  IMAGE 1124 1124
  IMAGE 1125 1125
  IMAGE 1126 1126
  IMAGE 1127 1127
  IMAGE 1128 1128
  IMAGE 1129 1129
  IMAGE 1130 1130
  IMAGE 1131 1131
  IMAGE 1132 1132
  IMAGE 1133 1133
  IMAGE 1134 1134
  IMAGE 1135 1135
  IMAGE 1136 1136
  IMAGE 1137 1137
  IMAGE 1138 1138
  IMAGE 1139 1139
  IMAGE 1140 1140
  IMAGE 1141 1141
  IMAGE 1142 1142
  IMAGE 1143 1143
  IMAGE 1144 1144
  IMAGE 1145 1145
  IMAGE 1146 1146
  IMAGE 1147 1147
  IMAGE 1148 1148
  IMAGE 1149 1149
  IMAGE 1150 1150
  IMAGE 1151 1151
  IMAGE 1152 1152
  IMAGE 1153 1153
  IMAGE 1154 1154
  IMAGE 1155 1155
  IMAGE 1156 1156
  IMAGE 1157 1157
  IMAGE 1158 1158
  IMAGE 1159 1159
  IMAGE 1160 1160
  IMAGE 1161 1161
  IMAGE 1162 1162
  IMAGE 1163 1163
  IMAGE 1164 1164
  IMAGE 1165 1165
  IMAGE 1166 1166
  IMAGE 1167 1167
  IMAGE 1168 1168
  IMAGE 1169 1169
  IMAGE 1170 1170
  IMAGE 1171 1171
  IMAGE 1172 1172
  IMAGE 1173 1173
  IMAGE 1174 1174
  IMAGE 1175 1175
  IMAGE 1176 1176
  IMAGE 1177 1177
  IMAGE 1178 1178
  IMAGE 1179 1179
  IMAGE 1180 1180
  IMAGE 1181 1181
  IMAGE 1182 1182
  IMAGE 1183 1183
  IMAGE 1184 1184
  IMAGE 1185 1185
  IMAGE 1186 1186
  IMAGE 1187 1187
  IMAGE 1188 1188
  IMAGE 1189 1189
  IMAGE 1190 1190
  IMAGE 1191 1191
  IMAGE 1192 1192
  IMAGE 1193 1193
  IMAGE 1194 1194
  IMAGE 1195 1195
  IMAGE 1196 1196
  IMAGE 1197 1197
  IMAGE 1198 1198
  IMAGE 1199 1199
  IMAGE 1200 1200
  IMAGE 1201 1201
  IMAGE 1202 1202
  IMAGE 1203 1203
  IMAGE 1204 1204
  IMAGE 1205 1205
  IMAGE 1206 1206
  IMAGE 1207 1207
  IMAGE 1208 1208
  IMAGE 1209 1209
  IMAGE 1210 1210
  IMAGE 1211 1211
  IMAGE 1212 1212
  IMAGE 1213 1213
  IMAGE 1214 1214
  IMAGE 1215 1215
  IMAGE 1216 1216
  IMAGE 1217 1217
  IMAGE 1218 1218
  IMAGE 1219 1219
  IMAGE 1220 1220
  IMAGE 1221 1221
  IMAGE 1222 1222
  IMAGE 1223 1223
  IMAGE 1224 1224
  IMAGE 1225 1225
  IMAGE 1226 1226
  IMAGE 1227 1227
  IMAGE 1228 1228
  IMAGE 1229 1229
  IMAGE 1230 1230
  IMAGE 1231 1231
  IMAGE 1232 1232
  IMAGE 1233 1233
  IMAGE 1234 1234
  IMAGE 1235 1235
  IMAGE 1236 1236
  IMAGE 1237 1237
  IMAGE 1238 1238
  IMAGE 1239 1239
  IMAGE 1240 1240
  IMAGE 1241 1241
  IMAGE 1242 1242
  IMAGE 1243 1243
  IMAGE 1244 1244
  IMAGE 1245 1245
  IMAGE 1246 1246
  IMAGE 1247 1247
  IMAGE 1248 1248
  IMAGE 1249 1249
  IMAGE 1250 1250
  IMAGE 1251 1251
  IMAGE 1252 1252
  IMAGE 1253 1253
  IMAGE 1254 1254
  IMAGE 1255 1255
  IMAGE 1256 1256
  IMAGE 1257 1257
  IMAGE 1258 1258
  IMAGE 1259 1259
  IMAGE 1260 1260
  IMAGE 1261 1261
  IMAGE 1262 1262
  IMAGE 1263 1263
  IMAGE 1264 1264
  IMAGE 1265 1265
  IMAGE 1266 1266
  IMAGE 1267 1267
  IMAGE 1268 1268
  IMAGE 1269 1269
  IMAGE 1270 1270
  IMAGE 1271 1271
  IMAGE 1272 1272
  IMAGE 1273 1273
  IMAGE 1274 1274
  IMAGE 1275 1275
  IMAGE 1276 1276
  IMAGE 1277 1277
  IMAGE 1278 1278
  IMAGE 1279 1279
  IMAGE 1280 1280
  IMAGE 1281 1281
  IMAGE 1282 1282
  IMAGE 1283 1283
  IMAGE 1284 1284
  IMAGE 1285 1285
  IMAGE 1286 1286
  IMAGE 1287 1287
  IMAGE 1288 1288
  IMAGE 1289 1289
  IMAGE 1290 1290
  IMAGE 1291 1291
  IMAGE 1292 1292
  IMAGE 1293 1293
  IMAGE 1294 1294
  IMAGE 1295 1295
  IMAGE 1296 1296
  IMAGE 1297 1297
  IMAGE 1298 1298
  IMAGE 1299 1299
  IMAGE 1300 1300
  IMAGE 1301 1301
  IMAGE 1302 1302
  IMAGE 1303 1303
  IMAGE 1304 1304
  IMAGE 1305 1305
  IMAGE 1306 1306
  IMAGE 1307 1307
  IMAGE 1308 1308
  IMAGE 1309 1309
  IMAGE 1310 1310
  IMAGE 1311 1311
  IMAGE 1312 1312
  IMAGE 1313 1313
  IMAGE 1314 1314
  IMAGE 1315 1315
  IMAGE 1316 1316
  IMAGE 1317 1317
  IMAGE 1318 1318
  IMAGE 1319 1319
  IMAGE 1320 1320
  IMAGE 1321 1321
  IMAGE 1322 1322
  IMAGE 1323 1323
  IMAGE 1324 1324
  IMAGE 1325 1325
  IMAGE 1326 1326
  IMAGE 1327 1327
  IMAGE 1328 1328
  IMAGE 1329 1329
  IMAGE 1330 1330
  IMAGE 1331 1331
  IMAGE 1332 1332
  IMAGE 1333 1333
  IMAGE 1334 1334
  IMAGE 1335 1335
  IMAGE 1336 1336
  IMAGE 1337 1337
  IMAGE 1338 1338
  IMAGE 1339 1339
  IMAGE 1340 1340
  IMAGE 1341 1341
  IMAGE 1342 1342
  IMAGE 1343 1343
  IMAGE 1344 1344
  IMAGE 1345 1345
  IMAGE 1346 1346
  IMAGE 1347 1347
  IMAGE 1348 1348
  IMAGE 1349 1349
  IMAGE 1350 1350
  IMAGE 1351 1351
  IMAGE 1352 1352
  IMAGE 1353 1353
  IMAGE 1354 1354
  IMAGE 1355 1355
  IMAGE 1356 1356
  IMAGE 1357 1357
  IMAGE 1358 1358
  IMAGE 1359 1359
  IMAGE 1360 1360
  IMAGE 1361 1361
  IMAGE 1362 1362
  IMAGE 1363 1363
  IMAGE 1364 1364
  IMAGE 1365 1365
  IMAGE 1366 1366
  IMAGE 1367 1367
  IMAGE 1368 1368
  IMAGE 1369 1369
  IMAGE 1370 1370
  IMAGE 1371 1371
  IMAGE 1372 1372
  IMAGE 1373 1373
  IMAGE 1374 1374
  IMAGE 1375 1375
  IMAGE 1376 1376
  IMAGE 1377 1377
  IMAGE 1378 1378
  IMAGE 1379 1379
  IMAGE 1380 1380
  IMAGE 1381 1381
  IMAGE 1382 1382
  IMAGE 1383 1383
  IMAGE 1384 1384
  IMAGE 1385 1385
  IMAGE 1386 1386
  IMAGE 1387 1387
  IMAGE 1388 1388
  IMAGE 1389 1389
  IMAGE 1390 1390
  IMAGE 1391 1391
  IMAGE 1392 1392
  IMAGE 1393 1393
  IMAGE 1394 1394
  IMAGE 1395 1395
  IMAGE 1396 1396
  IMAGE 1397 1397
  IMAGE 1398 1398
  IMAGE 1399 1399
  IMAGE 1400 1400
  IMAGE 1401 1401
  IMAGE 1402 1402
  IMAGE 1403 1403
  IMAGE 1404 1404
  IMAGE 1405 1405
  IMAGE 1406 1406
  IMAGE 1407 1407
  IMAGE 1408 1408
  IMAGE 1409 1409
  IMAGE 1410 1410
  IMAGE 1411 1411
  IMAGE 1412 1412
  IMAGE 1413 1413
  IMAGE 1414 1414
  IMAGE 1415 1415
  IMAGE 1416 1416
  IMAGE 1417 1417
  IMAGE 1418 1418
  IMAGE 1419 1419
  IMAGE 1420 1420
  IMAGE 1421 1421
  IMAGE 1422 1422
  IMAGE 1423 1423
  IMAGE 1424 1424
  IMAGE 1425 1425
  IMAGE 1426 1426
  IMAGE 1427 1427
  IMAGE 1428 1428
  IMAGE 1429 1429
  IMAGE 1430 1430
  IMAGE 1431 1431
  IMAGE 1432 1432
  IMAGE 1433 1433
  IMAGE 1434 1434
  IMAGE 1435 1435
  IMAGE 1436 1436
  IMAGE 1437 1437
  IMAGE 1438 1438
  IMAGE 1439 1439
  IMAGE 1440 1440
  IMAGE 1441 1441
  IMAGE 1442 1442
  IMAGE 1443 1443
  IMAGE 1444 1444
  IMAGE 1445 1445
  IMAGE 1446 1446
  IMAGE 1447 1447
  IMAGE 1448 1448
  IMAGE 1449 1449
  IMAGE 1450 1450
  IMAGE 1451 1451
  IMAGE 1452 1452
  IMAGE 1453 1453
  IMAGE 1454 1454
  IMAGE 1455 1455
  IMAGE 1456 1456
  IMAGE 1457 1457
  IMAGE 1458 1458
  IMAGE 1459 1459
  IMAGE 1460 1460
  IMAGE 1461 1461
  IMAGE 1462 1462
  IMAGE 1463 1463
  IMAGE 1464 1464
  IMAGE 1465 1465
  IMAGE 1466 1466
  IMAGE 1467 1467
  IMAGE 1468 1468
  IMAGE 1469 1469
  IMAGE 1470 1470
  IMAGE 1471 1471
  IMAGE 1472 1472
  IMAGE 1473 1473
  IMAGE 1474 1474
  IMAGE 1475 1475
  IMAGE 1476 1476
  IMAGE 1477 1477
  IMAGE 1478 1478
  IMAGE 1479 1479
  IMAGE 1480 1480
  IMAGE 1481 1481
  IMAGE 1482 1482
  IMAGE 1483 1483
  IMAGE 1484 1484
  IMAGE 1485 1485
  IMAGE 1486 1486
  IMAGE 1487 1487
  IMAGE 1488 1488
  IMAGE 1489 1489
  IMAGE 1490 1490
  IMAGE 1491 1491
  IMAGE 1492 1492
  IMAGE 1493 1493
  IMAGE 1494 1494
  IMAGE 1495 1495
  IMAGE 1496 1496
  IMAGE 1497 1497
  IMAGE 1498 1498
  IMAGE 1499 1499
  IMAGE 1500 1500
  IMAGE 1501 1501
  IMAGE 1502 1502
  IMAGE 1503 1503
  IMAGE 1504 1504
  IMAGE 1505 1505
  IMAGE 1506 1506
  IMAGE 1507 1507
  IMAGE 1508 1508
  IMAGE 1509 1509
  IMAGE 1510 1510
  IMAGE 1511 1511
  IMAGE 1512 1512
  IMAGE 1513 1513
  IMAGE 1514 1514
  IMAGE 1515 1515
  IMAGE 1516 1516
  IMAGE 1517 1517
  IMAGE 1518 1518
  IMAGE 1519 1519
  IMAGE 1520 1520
  IMAGE 1521 1521
  IMAGE 1522 1522
  IMAGE 1523 1523
  IMAGE 1524 1524
  IMAGE 1525 1525
  IMAGE 1526 1526
  IMAGE 1527 1527
  IMAGE 1528 1528
  IMAGE 1529 1529
  IMAGE 1530 1530
  IMAGE 1531 1531
  IMAGE 1532 1532
  IMAGE 1533 1533
  IMAGE 1534 1534
  IMAGE 1535 1535
  IMAGE 1536 1536
  IMAGE 1537 1537
  IMAGE 1538 1538
  IMAGE 1539 1539
  IMAGE 1540 1540
  IMAGE 1541 1541
  IMAGE 1542 1542
  IMAGE 1543 1543
  IMAGE 1544 1544
  IMAGE 1545 1545
  IMAGE 1546 1546
  IMAGE 1547 1547
  IMAGE 1548 1548
  IMAGE 1549 1549
  IMAGE 1550 1550
  IMAGE 1551 1551
  IMAGE 1552 1552
  IMAGE 1553 1553
  IMAGE 1554 1554
  IMAGE 1555 1555
  IMAGE 1556 1556
  IMAGE 1557 1557
  IMAGE 1558 1558
  IMAGE 1559 1559
  IMAGE 1560 1560
  IMAGE 1561 1561
  IMAGE 1562 1562
  IMAGE 1563 1563
  IMAGE 1564 1564
  IMAGE 1565 1565
  IMAGE 1566 1566
  IMAGE 1567 1567
  IMAGE 1568 1568
  IMAGE 1569 1569
  IMAGE 1570 1570
  IMAGE 1571 1571
  IMAGE 1572 1572
  IMAGE 1573 1573
  IMAGE 1574 1574
  IMAGE 1575 1575
  IMAGE 1576 1576
  IMAGE 1577 1577
  IMAGE 1578 1578
  IMAGE 1579 1579
  IMAGE 1580 1580
  IMAGE 1581 1581
  IMAGE 1582 1582
  IMAGE 1583 1583
  IMAGE 1584 1584
  IMAGE 1585 1585
  IMAGE 1586 1586
  IMAGE 1587 1587
  IMAGE 1588 1588
  IMAGE 1589 1589
  IMAGE 1590 1590
  IMAGE 1591 1591
  IMAGE 1592 1592
  IMAGE 1593 1593
  IMAGE 1594 1594
  IMAGE 1595 1595
  IMAGE 1596 1596
  IMAGE 1597 1597
  IMAGE 1598 1598
  IMAGE 1599 1599
  IMAGE 1600 1600
  IMAGE 1601 1601
  IMAGE 1602 1602
  IMAGE 1603 1603
  IMAGE 1604 1604
  IMAGE 1605 1605
  IMAGE 1606 1606
  IMAGE 1607 1607
  IMAGE 1608 1608
  IMAGE 1609 1609
  IMAGE 1610 1610
  IMAGE 1611 1611
  IMAGE 1612 1612
  IMAGE 1613 1613
  IMAGE 1614 1614
  IMAGE 1615 1615
  IMAGE 1616 1616
  IMAGE 1617 1617
  IMAGE 1618 1618
  IMAGE 1619 1619
  IMAGE 1620 1620
  IMAGE 1621 1621
  IMAGE 1622 1622
  IMAGE 1623 1623
  IMAGE 1624 1624
  IMAGE 1625 1625
  IMAGE 1626 1626
  IMAGE 1627 1627
  IMAGE 1628 1628
  IMAGE 1629 1629
  IMAGE 1630 1630
  IMAGE 1631 1631
  IMAGE 1632 1632
  IMAGE 1633 1633
  IMAGE 1634 1634
  IMAGE 1635 1635
  IMAGE 1636 1636
  IMAGE 1637 1637
  IMAGE 1638 1638
  IMAGE 1639 1639
  IMAGE 1640 1640
  IMAGE 1641 1641
  IMAGE 1642 1642
  IMAGE 1643 1643
  IMAGE 1644 1644
  IMAGE 1645 1645
  IMAGE 1646 1646
  IMAGE 1647 1647
  IMAGE 1648 1648
  IMAGE 1649 1649
  IMAGE 1650 1650
  IMAGE 1651 1651
  IMAGE 1652 1652
  IMAGE 1653 1653
  IMAGE 1654 1654
  IMAGE 1655 1655
  IMAGE 1656 1656
  IMAGE 1657 1657
  IMAGE 1658 1658
  IMAGE 1659 1659
  IMAGE 1660 1660
  IMAGE 1661 1661
  IMAGE 1662 1662
  IMAGE 1663 1663
  IMAGE 1664 1664
  IMAGE 1665 1665
  IMAGE 1666 1666
  IMAGE 1667 1667
  IMAGE 1668 1668
  IMAGE 1669 1669
  IMAGE 1670 1670
  IMAGE 1671 1671
  IMAGE 1672 1672
  IMAGE 1673 1673
  IMAGE 1674 1674
  IMAGE 1675 1675
  IMAGE 1676 1676
  IMAGE 1677 1677
  IMAGE 1678 1678
  IMAGE 1679 1679
  IMAGE 1680 1680
  IMAGE 1681 1681
  IMAGE 1682 1682
  IMAGE 1683 1683
  IMAGE 1684 1684
  IMAGE 1685 1685
  IMAGE 1686 1686
  IMAGE 1687 1687
  IMAGE 1688 1688
  IMAGE 1689 1689
  IMAGE 1690 1690
  IMAGE 1691 1691
  IMAGE 1692 1692
  IMAGE 1693 1693
  IMAGE 1694 1694
  IMAGE 1695 1695
  IMAGE 1696 1696
  IMAGE 1697 1697
  IMAGE 1698 1698
  IMAGE 1699 1699
  IMAGE 1700 1700
  IMAGE 1701 1701
  IMAGE 1702 1702
  IMAGE 1703 1703
  IMAGE 1704 1704
  IMAGE 1705 1705
  IMAGE 1706 1706
  IMAGE 1707 1707
  IMAGE 1708 1708
  IMAGE 1709 1709
  IMAGE 1710 1710
  IMAGE 1711 1711
  IMAGE 1712 1712
  IMAGE 1713 1713
  IMAGE 1714 1714
  IMAGE 1715 1715
  IMAGE 1716 1716
  IMAGE 1717 1717
  IMAGE 1718 1718
  IMAGE 1719 1719
  IMAGE 1720 1720
  IMAGE 1721 1721
  IMAGE 1722 1722
  IMAGE 1723 1723
  IMAGE 1724 1724
  IMAGE 1725 1725
  IMAGE 1726 1726
  IMAGE 1727 1727
  IMAGE 1728 1728
  IMAGE 1729 1729
  IMAGE 1730 1730
  IMAGE 1731 1731
  IMAGE 1732 1732
  IMAGE 1733 1733
  IMAGE 1734 1734
  IMAGE 1735 1735
  IMAGE 1736 1736
  IMAGE 1737 1737
  IMAGE 1738 1738
  IMAGE 1739 1739
  IMAGE 1740 1740
  IMAGE 1741 1741
  IMAGE 1742 1742
  IMAGE 1743 1743
  IMAGE 1744 1744
  IMAGE 1745 1745
  IMAGE 1746 1746
  IMAGE 1747 1747
  IMAGE 1748 1748
  IMAGE 1749 1749
  IMAGE 1750 1750
  IMAGE 1751 1751
  IMAGE 1752 1752
  IMAGE 1753 1753
  IMAGE 1754 1754
  IMAGE 1755 1755
  IMAGE 1756 1756
  IMAGE 1757 1757
  IMAGE 1758 1758
  IMAGE 1759 1759
  IMAGE 1760 1760
  IMAGE 1761 1761
  IMAGE 1762 1762
  IMAGE 1763 1763
  IMAGE 1764 1764
  IMAGE 1765 1765
  IMAGE 1766 1766
  IMAGE 1767 1767
  IMAGE 1768 1768
  IMAGE 1769 1769
  IMAGE 1770 1770
  IMAGE 1771 1771
  IMAGE 1772 1772
  IMAGE 1773 1773
  IMAGE 1774 1774
  IMAGE 1775 1775
  IMAGE 1776 1776
  IMAGE 1777 1777
  IMAGE 1778 1778
  IMAGE 1779 1779
  IMAGE 1780 1780
  IMAGE 1781 1781
  IMAGE 1782 1782
  IMAGE 1783 1783
  IMAGE 1784 1784
  IMAGE 1785 1785
  IMAGE 1786 1786
  IMAGE 1787 1787
  IMAGE 1788 1788
  IMAGE 1789 1789
  IMAGE 1790 1790
  IMAGE 1791 1791
  IMAGE 1792 1792
  IMAGE 1793 1793
  IMAGE 1794 1794
  IMAGE 1795 1795
  IMAGE 1796 1796
  IMAGE 1797 1797
  IMAGE 1798 1798
  IMAGE 1799 1799
  IMAGE 1800 1800
  IMAGE 1801 1801
  IMAGE 1802 1802
  IMAGE 1803 1803
  IMAGE 1804 1804
  IMAGE 1805 1805
  IMAGE 1806 1806
  IMAGE 1807 1807
  IMAGE 1808 1808
  IMAGE 1809 1809
  IMAGE 1810 1810
  IMAGE 1811 1811
  IMAGE 1812 1812
  IMAGE 1813 1813
  IMAGE 1814 1814
  IMAGE 1815 1815
  IMAGE 1816 1816
  IMAGE 1817 1817
  IMAGE 1818 1818
  IMAGE 1819 1819
  IMAGE 1820 1820
  IMAGE 1821 1821
  IMAGE 1822 1822
  IMAGE 1823 1823
  IMAGE 1824 1824
  IMAGE 1825 1825
  IMAGE 1826 1826
  IMAGE 1827 1827
  IMAGE 1828 1828
  IMAGE 1829 1829
  IMAGE 1830 1830
  IMAGE 1831 1831
  IMAGE 1832 1832
  IMAGE 1833 1833
  IMAGE 1834 1834
  IMAGE 1835 1835
  IMAGE 1836 1836
  IMAGE 1837 1837
  IMAGE 1838 1838
  IMAGE 1839 1839
  IMAGE 1840 1840
  IMAGE 1841 1841
  IMAGE 1842 1842
  IMAGE 1843 1843
  IMAGE 1844 1844
  IMAGE 1845 1845
  IMAGE 1846 1846
  IMAGE 1847 1847
  IMAGE 1848 1848
  IMAGE 1849 1849
  IMAGE 1850 1850
  IMAGE 1851 1851
  IMAGE 1852 1852
  IMAGE 1853 1853
  IMAGE 1854 1854
  IMAGE 1855 1855
  IMAGE 1856 1856
  IMAGE 1857 1857
  IMAGE 1858 1858
  IMAGE 1859 1859
  IMAGE 1860 1860
  IMAGE 1861 1861
  IMAGE 1862 1862
  IMAGE 1863 1863
  IMAGE 1864 1864
  IMAGE 1865 1865
  IMAGE 1866 1866
  IMAGE 1867 1867
  IMAGE 1868 1868
  IMAGE 1869 1869
  IMAGE 1870 1870
  IMAGE 1871 1871
  IMAGE 1872 1872
  IMAGE 1873 1873
  IMAGE 1874 1874
  IMAGE 1875 1875
  IMAGE 1876 1876
  IMAGE 1877 1877
  IMAGE 1878 1878
  IMAGE 1879 1879
  IMAGE 1880 1880
  IMAGE 1881 1881
  IMAGE 1882 1882
  IMAGE 1883 1883
  IMAGE 1884 1884
  IMAGE 1885 1885
  IMAGE 1886 1886
  IMAGE 1887 1887
  IMAGE 1888 1888
  IMAGE 1889 1889
  IMAGE 1890 1890
  IMAGE 1891 1891
  IMAGE 1892 1892
  IMAGE 1893 1893
  IMAGE 1894 1894
  IMAGE 1895 1895
  IMAGE 1896 1896
  IMAGE 1897 1897
  IMAGE 1898 1898
  IMAGE 1899 1899
  IMAGE 1900 1900
  IMAGE 1901 1901
  IMAGE 1902 1902
  IMAGE 1903 1903
  IMAGE 1904 1904
  IMAGE 1905 1905
  IMAGE 1906 1906
  IMAGE 1907 1907
  IMAGE 1908 1908
  IMAGE 1909 1909
  IMAGE 1910 1910
  IMAGE 1911 1911
  IMAGE 1912 1912
  IMAGE 1913 1913
  IMAGE 1914 1914
  IMAGE 1915 1915
  IMAGE 1916 1916
  IMAGE 1917 1917
  IMAGE 1918 1918
  IMAGE 1919 1919
  IMAGE 1920 1920
  IMAGE 1921 1921
  IMAGE 1922 1922
  IMAGE 1923 1923
  IMAGE 1924 1924
  IMAGE 1925 1925
  IMAGE 1926 1926
  IMAGE 1927 1927
  IMAGE 1928 1928
  IMAGE 1929 1929
  IMAGE 1930 1930
  IMAGE 1931 1931
  IMAGE 1932 1932
  IMAGE 1933 1933
  IMAGE 1934 1934
  IMAGE 1935 1935
  IMAGE 1936 1936
  IMAGE 1937 1937
  IMAGE 1938 1938
  IMAGE 1939 1939
  IMAGE 1940 1940
  IMAGE 1941 1941
  IMAGE 1942 1942
  IMAGE 1943 1943
  IMAGE 1944 1944
  IMAGE 1945 1945
  IMAGE 1946 1946
  IMAGE 1947 1947
  IMAGE 1948 1948
  IMAGE 1949 1949
  IMAGE 1950 1950
  IMAGE 1951 1951
  IMAGE 1952 1952
  IMAGE 1953 1953
  IMAGE 1954 1954
  IMAGE 1955 1955
  IMAGE 1956 1956
  IMAGE 1957 1957
  IMAGE 1958 1958
  IMAGE 1959 1959
  IMAGE 1960 1960
  IMAGE 1961 1961
  IMAGE 1962 1962
  IMAGE 1963 1963
  IMAGE 1964 1964
  IMAGE 1965 1965
  IMAGE 1966 1966
  IMAGE 1967 1967
  IMAGE 1968 1968
  IMAGE 1969 1969
  IMAGE 1970 1970
  IMAGE 1971 1971
  IMAGE 1972 1972
  IMAGE 1973 1973
  IMAGE 1974 1974
  IMAGE 1975 1975
  IMAGE 1976 1976
  IMAGE 1977 1977
  IMAGE 1978 1978
  IMAGE 1979 1979
  IMAGE 1980 1980
  IMAGE 1981 1981
  IMAGE 1982 1982
  IMAGE 1983 1983
  IMAGE 1984 1984
  IMAGE 1985 1985
  IMAGE 1986 1986
  IMAGE 1987 1987
  IMAGE 1988 1988
  IMAGE 1989 1989
  IMAGE 1990 1990
  IMAGE 1991 1991
  IMAGE 1992 1992
  IMAGE 1993 1993
  IMAGE 1994 1994
  IMAGE 1995 1995
  IMAGE 1996 1996
  IMAGE 1997 1997
  IMAGE 1998 1998
  IMAGE 1999 1999
  IMAGE 2000 2000
  IMAGE 2001 2001
  IMAGE 2002 2002
  IMAGE 2003 2003
  IMAGE 2004 2004
  IMAGE 2005 2005
  IMAGE 2006 2006
  IMAGE 2007 2007
  IMAGE 2008 2008
  IMAGE 2009 2009
  IMAGE 2010 2010
  IMAGE 2011 2011
  IMAGE 2012 2012
  IMAGE 2013 2013
  IMAGE 2014 2014
  IMAGE 2015 2015
  IMAGE 2016 2016
  IMAGE 2017 2017
  IMAGE 2018 2018
  IMAGE 2019 2019
  IMAGE 2020 2020
  IMAGE 2021 2021
  IMAGE 2022 2022
  IMAGE 2023 2023
  IMAGE 2024 2024
  IMAGE 2025 2025
  IMAGE 2026 2026
  IMAGE 2027 2027
  IMAGE 2028 2028
  IMAGE 2029 2029
  IMAGE 2030 2030
  IMAGE 2031 2031
  IMAGE 2032 2032
  IMAGE 2033 2033
  IMAGE 2034 2034
  IMAGE 2035 2035
  IMAGE 2036 2036
  IMAGE 2037 2037
  IMAGE 2038 2038
  IMAGE 2039 2039
  IMAGE 2040 2040
  IMAGE 2041 2041
  IMAGE 2042 2042
  IMAGE 2043 2043
  IMAGE 2044 2044
  IMAGE 2045 2045
  IMAGE 2046 2046
  IMAGE 2047 2047
  IMAGE 2048 2048
  IMAGE 2049 2049
  IMAGE 2050 2050
  IMAGE 2051 2051
  IMAGE 2052 2052
  IMAGE 2053 2053
  IMAGE 2054 2054
  IMAGE 2055 2055
  IMAGE 2056 2056
  IMAGE 2057 2057
  IMAGE 2058 2058
  IMAGE 2059 2059
  IMAGE 2060 2060
  IMAGE 2061 2061
  IMAGE 2062 2062
  IMAGE 2063 2063
  IMAGE 2064 2064
  IMAGE 2065 2065
  IMAGE 2066 2066
  IMAGE 2067 2067
  IMAGE 2068 2068
  IMAGE 2069 2069
  IMAGE 2070 2070
  IMAGE 2071 2071
  IMAGE 2072 2072
  IMAGE 2073 2073
  IMAGE 2074 2074
  IMAGE 2075 2075
  IMAGE 2076 2076
  IMAGE 2077 2077
  IMAGE 2078 2078
  IMAGE 2079 2079
  IMAGE 2080 2080
  IMAGE 2081 2081
  IMAGE 2082 2082
  IMAGE 2083 2083
  IMAGE 2084 2084
  IMAGE 2085 2085
  IMAGE 2086 2086
  IMAGE 2087 2087
  IMAGE 2088 2088
  IMAGE 2089 2089
  IMAGE 2090 2090
  IMAGE 2091 2091
  IMAGE 2092 2092
  IMAGE 2093 2093
  IMAGE 2094 2094
  IMAGE 2095 2095
  IMAGE 2096 2096
  IMAGE 2097 2097
  IMAGE 2098 2098
  IMAGE 2099 2099
  IMAGE 2100 2100
  IMAGE 2101 2101
  IMAGE 2102 2102
  IMAGE 2103 2103
  IMAGE 2104 2104
  IMAGE 2105 2105
  IMAGE 2106 2106
  IMAGE 2107 2107
  IMAGE 2108 2108
  IMAGE 2109 2109
  IMAGE 2110 2110
  IMAGE 2111 2111
  IMAGE 2112 2112
  IMAGE 2113 2113
  IMAGE 2114 2114
  IMAGE 2115 2115
  IMAGE 2116 2116
  IMAGE 2117 2117
  IMAGE 2118 2118
  IMAGE 2119 2119
  IMAGE 2120 2120
  IMAGE 2121 2121
  IMAGE 2122 2122
  IMAGE 2123 2123
  IMAGE 2124 2124
  IMAGE 2125 2125
  IMAGE 2126 2126
  IMAGE 2127 2127
  IMAGE 2128 2128
  IMAGE 2129 2129
  IMAGE 2130 2130
  IMAGE 2131 2131
  IMAGE 2132 2132
  IMAGE 2133 2133
  IMAGE 2134 2134
  IMAGE 2135 2135
  IMAGE 2136 2136
  IMAGE 2137 2137
  IMAGE 2138 2138
  IMAGE 2139 2139
  IMAGE 2140 2140
  IMAGE 2141 2141
  IMAGE 2142 2142
  IMAGE 2143 2143
  IMAGE 2144 2144
  IMAGE 2145 2145
  IMAGE 2146 2146
  IMAGE 2147 2147
  IMAGE 2148 2148
  IMAGE 2149 2149
  IMAGE 2150 2150
  IMAGE 2151 2151
  IMAGE 2152 2152
  IMAGE 2153 2153
  IMAGE 2154 2154
  IMAGE 2155 2155
  IMAGE 2156 2156
  IMAGE 2157 2157
  IMAGE 2158 2158
  IMAGE 2159 2159
  IMAGE 2160 2160
  IMAGE 2161 2161
  IMAGE 2162 2162
  IMAGE 2163 2163
  IMAGE 2164 2164
  IMAGE 2165 2165
  IMAGE 2166 2166
  IMAGE 2167 2167
  IMAGE 2168 2168
  IMAGE 2169 2169
  IMAGE 2170 2170
  IMAGE 2171 2171
  IMAGE 2172 2172
  IMAGE 2173 2173
  IMAGE 2174 2174
  IMAGE 2175 2175
  IMAGE 2176 2176
  IMAGE 2177 2177
  IMAGE 2178 2178
  IMAGE 2179 2179
  IMAGE 2180 2180
  IMAGE 2181 2181
  IMAGE 2182 2182
  IMAGE 2183 2183
  IMAGE 2184 2184
  IMAGE 2185 2185
  IMAGE 2186 2186
  IMAGE 2187 2187
  IMAGE 2188 2188
  IMAGE 2189 2189
  IMAGE 2190 2190
  IMAGE 2191 2191
  IMAGE 2192 2192
  IMAGE 2193 2193
  IMAGE 2194 2194
  IMAGE 2195 2195
  IMAGE 2196 2196
  IMAGE 2197 2197
  IMAGE 2198 2198
  IMAGE 2199 2199
  IMAGE 2200 2200
  IMAGE 2201 2201
  IMAGE 2202 2202
  IMAGE 2203 2203
  IMAGE 2204 2204
  IMAGE 2205 2205
  IMAGE 2206 2206
  IMAGE 2207 2207
  IMAGE 2208 2208
  IMAGE 2209 2209
  IMAGE 2210 2210
  IMAGE 2211 2211
  IMAGE 2212 2212
  IMAGE 2213 2213
  IMAGE 2214 2214
  IMAGE 2215 2215
  IMAGE 2216 2216
  IMAGE 2217 2217
  IMAGE 2218 2218
  IMAGE 2219 2219
  IMAGE 2220 2220
  IMAGE 2221 2221
  IMAGE 2222 2222
  IMAGE 2223 2223
  IMAGE 2224 2224
  IMAGE 2225 2225
  IMAGE 2226 2226
  IMAGE 2227 2227
  IMAGE 2228 2228
  IMAGE 2229 2229
  IMAGE 2230 2230
  IMAGE 2231 2231
  IMAGE 2232 2232
  IMAGE 2233 2233
  IMAGE 2234 2234
  IMAGE 2235 2235
  IMAGE 2236 2236
  IMAGE 2237 2237
  IMAGE 2238 2238
  IMAGE 2239 2239
  IMAGE 2240 2240
  IMAGE 2241 2241
  IMAGE 2242 2242
  IMAGE 2243 2243
  IMAGE 2244 2244
  IMAGE 2245 2245
  IMAGE 2246 2246
  IMAGE 2247 2247
  IMAGE 2248 2248
  IMAGE 2249 2249
  IMAGE 2250 2250
  IMAGE 2251 2251
  IMAGE 2252 2252
  IMAGE 2253 2253
  IMAGE 2254 2254
  IMAGE 2255 2255
  IMAGE 2256 2256
  IMAGE 2257 2257
  IMAGE 2258 2258
  IMAGE 2259 2259
  IMAGE 2260 2260
  IMAGE 2261 2261
  IMAGE 2262 2262
  IMAGE 2263 2263
  IMAGE 2264 2264
  IMAGE 2265 2265
  IMAGE 2266 2266
  IMAGE 2267 2267
  IMAGE 2268 2268
  IMAGE 2269 2269
  IMAGE 2270 2270
  IMAGE 2271 2271
  IMAGE 2272 2272
  IMAGE 2273 2273
  IMAGE 2274 2274
  IMAGE 2275 2275
  IMAGE 2276 2276
  IMAGE 2277 2277
  IMAGE 2278 2278
  IMAGE 2279 2279
  IMAGE 2280 2280
  IMAGE 2281 2281
  IMAGE 2282 2282
  IMAGE 2283 2283
  IMAGE 2284 2284
  IMAGE 2285 2285
  IMAGE 2286 2286
  IMAGE 2287 2287
  IMAGE 2288 2288
  IMAGE 2289 2289
  IMAGE 2290 2290
  IMAGE 2291 2291
  IMAGE 2292 2292
  IMAGE 2293 2293
  IMAGE 2294 2294
  IMAGE 2295 2295
  IMAGE 2296 2296
  IMAGE 2297 2297
  IMAGE 2298 2298
  IMAGE 2299 2299
  IMAGE 2300 2300
  IMAGE 2301 2301
  IMAGE 2302 2302
  IMAGE 2303 2303
  IMAGE 2304 2304
  IMAGE 2305 2305
  IMAGE 2306 2306
  IMAGE 2307 2307
  IMAGE 2308 2308
  IMAGE 2309 2309
  IMAGE 2310 2310
  IMAGE 2311 2311
  IMAGE 2312 2312
  IMAGE 2313 2313
  IMAGE 2314 2314
  IMAGE 2315 2315
  IMAGE 2316 2316
  IMAGE 2317 2317
  IMAGE 2318 2318
  IMAGE 2319 2319
  IMAGE 2320 2320
  IMAGE 2321 2321
  IMAGE 2322 2322
  IMAGE 2323 2323
  IMAGE 2324 2324
  IMAGE 2325 2325
  IMAGE 2326 2326
  IMAGE 2327 2327
  IMAGE 2328 2328
  IMAGE 2329 2329
  IMAGE 2330 2330
  IMAGE 2331 2331
  IMAGE 2332 2332
  IMAGE 2333 2333
  IMAGE 2334 2334
  IMAGE 2335 2335
  IMAGE 2336 2336
  IMAGE 2337 2337
  IMAGE 2338 2338
  IMAGE 2339 2339
  IMAGE 2340 2340
  IMAGE 2341 2341
  IMAGE 2342 2342
  IMAGE 2343 2343
  IMAGE 2344 2344
  IMAGE 2345 2345
  IMAGE 2346 2346
  IMAGE 2347 2347
  IMAGE 2348 2348
  IMAGE 2349 2349
  IMAGE 2350 2350
  IMAGE 2351 2351
  IMAGE 2352 2352
  IMAGE 2353 2353
  IMAGE 2354 2354
  IMAGE 2355 2355
  IMAGE 2356 2356
  IMAGE 2357 2357
  IMAGE 2358 2358
  IMAGE 2359 2359
  IMAGE 2360 2360
  IMAGE 2361 2361
  IMAGE 2362 2362
  IMAGE 2363 2363
  IMAGE 2364 2364
  IMAGE 2365 2365
  IMAGE 2366 2366
  IMAGE 2367 2367
  IMAGE 2368 2368
  IMAGE 2369 2369
  IMAGE 2370 2370
  IMAGE 2371 2371
  IMAGE 2372 2372
  IMAGE 2373 2373
  IMAGE 2374 2374
  IMAGE 2375 2375
  IMAGE 2376 2376
  IMAGE 2377 2377
  IMAGE 2378 2378
  IMAGE 2379 2379
  IMAGE 2380 2380
  IMAGE 2381 2381
  IMAGE 2382 2382
  IMAGE 2383 2383
  IMAGE 2384 2384
  IMAGE 2385 2385
  IMAGE 2386 2386
  IMAGE 2387 2387
  IMAGE 2388 2388
  IMAGE 2389 2389
  IMAGE 2390 2390
  IMAGE 2391 2391
  IMAGE 2392 2392
  IMAGE 2393 2393
  IMAGE 2394 2394
  IMAGE 2395 2395
  IMAGE 2396 2396
  IMAGE 2397 2397
  IMAGE 2398 2398
  IMAGE 2399 2399
  IMAGE 2400 2400
  IMAGE 2401 2401
  IMAGE 2402 2402
  IMAGE 2403 2403
  IMAGE 2404 2404
  IMAGE 2405 2405
  IMAGE 2406 2406
  IMAGE 2407 2407
  IMAGE 2408 2408
  IMAGE 2409 2409
  IMAGE 2410 2410
  IMAGE 2411 2411
  IMAGE 2412 2412
  IMAGE 2413 2413
  IMAGE 2414 2414
  IMAGE 2415 2415
  IMAGE 2416 2416
  IMAGE 2417 2417
  IMAGE 2418 2418
  IMAGE 2419 2419
  IMAGE 2420 2420
  IMAGE 2421 2421
  IMAGE 2422 2422
  IMAGE 2423 2423
  IMAGE 2424 2424
  IMAGE 2425 2425
  IMAGE 2426 2426
  IMAGE 2427 2427
  IMAGE 2428 2428
  IMAGE 2429 2429
  IMAGE 2430 2430
  IMAGE 2431 2431
  IMAGE 2432 2432
  IMAGE 2433 2433
  IMAGE 2434 2434
  IMAGE 2435 2435
  IMAGE 2436 2436
  IMAGE 2437 2437
  IMAGE 2438 2438
  IMAGE 2439 2439
  IMAGE 2440 2440
  IMAGE 2441 2441
  IMAGE 2442 2442
  IMAGE 2443 2443
  IMAGE 2444 2444
  IMAGE 2445 2445
  IMAGE 2446 2446
  IMAGE 2447 2447
  IMAGE 2448 2448
  IMAGE 2449 2449
  IMAGE 2450 2450
  IMAGE 2451 2451
  IMAGE 2452 2452
  IMAGE 2453 2453
  IMAGE 2454 2454
  IMAGE 2455 2455
  IMAGE 2456 2456
  IMAGE 2457 2457
  IMAGE 2458 2458
  IMAGE 2459 2459
  IMAGE 2460 2460
  IMAGE 2461 2461
  IMAGE 2462 2462
  IMAGE 2463 2463
  IMAGE 2464 2464
  IMAGE 2465 2465
  IMAGE 2466 2466
  IMAGE 2467 2467
  IMAGE 2468 2468
  IMAGE 2469 2469
  IMAGE 2470 2470
  IMAGE 2471 2471
  IMAGE 2472 2472
  IMAGE 2473 2473
  IMAGE 2474 2474
  IMAGE 2475 2475
  IMAGE 2476 2476
  IMAGE 2477 2477
  IMAGE 2478 2478
  IMAGE 2479 2479
  IMAGE 2480 2480
  IMAGE 2481 2481
  IMAGE 2482 2482
  IMAGE 2483 2483
  IMAGE 2484 2484
  IMAGE 2485 2485
  IMAGE 2486 2486
  IMAGE 2487 2487
  IMAGE 2488 2488
  IMAGE 2489 2489
  IMAGE 2490 2490
  IMAGE 2491 2491
  IMAGE 2492 2492
  IMAGE 2493 2493
  IMAGE 2494 2494
  IMAGE 2495 2495
  IMAGE 2496 2496
  IMAGE 2497 2497
  IMAGE 2498 2498
  IMAGE 2499 2499
  IMAGE 2500 2500
  IMAGE 2501 2501
  IMAGE 2502 2502
  IMAGE 2503 2503
  IMAGE 2504 2504
  IMAGE 2505 2505
  IMAGE 2506 2506
  IMAGE 2507 2507
  IMAGE 2508 2508
  IMAGE 2509 2509
  IMAGE 2510 2510
  IMAGE 2511 2511
  IMAGE 2512 2512
  IMAGE 2513 2513
  IMAGE 2514 2514
  IMAGE 2515 2515
  IMAGE 2516 2516
  IMAGE 2517 2517
  IMAGE 2518 2518
  IMAGE 2519 2519
  IMAGE 2520 2520
  IMAGE 2521 2521
  IMAGE 2522 2522
  IMAGE 2523 2523
  IMAGE 2524 2524
  IMAGE 2525 2525
  IMAGE 2526 2526
  IMAGE 2527 2527
  IMAGE 2528 2528
  IMAGE 2529 2529
  IMAGE 2530 2530
  IMAGE 2531 2531
  IMAGE 2532 2532
  IMAGE 2533 2533
  IMAGE 2534 2534
  IMAGE 2535 2535
  IMAGE 2536 2536
  IMAGE 2537 2537
  IMAGE 2538 2538
  IMAGE 2539 2539
  IMAGE 2540 2540
  IMAGE 2541 2541
  IMAGE 2542 2542
  IMAGE 2543 2543
  IMAGE 2544 2544
  IMAGE 2545 2545
  IMAGE 2546 2546
  IMAGE 2547 2547
  IMAGE 2548 2548
  IMAGE 2549 2549
  IMAGE 2550 2550
  IMAGE 2551 2551
  IMAGE 2552 2552
  IMAGE 2553 2553
  IMAGE 2554 2554
  IMAGE 2555 2555
  IMAGE 2556 2556
  IMAGE 2557 2557
  IMAGE 2558 2558
  IMAGE 2559 2559
  IMAGE 2560 2560
  IMAGE 2561 2561
  IMAGE 2562 2562
  IMAGE 2563 2563
  IMAGE 2564 2564
  IMAGE 2565 2565
  IMAGE 2566 2566
  IMAGE 2567 2567
  IMAGE 2568 2568
  IMAGE 2569 2569
  IMAGE 2570 2570
  IMAGE 2571 2571
  IMAGE 2572 2572
  IMAGE 2573 2573
  IMAGE 2574 2574
  IMAGE 2575 2575
  IMAGE 2576 2576
  IMAGE 2577 2577
  IMAGE 2578 2578
  IMAGE 2579 2579
  IMAGE 2580 2580
  IMAGE 2581 2581
  IMAGE 2582 2582
  IMAGE 2583 2583
  IMAGE 2584 2584
  IMAGE 2585 2585
  IMAGE 2586 2586
  IMAGE 2587 2587
  IMAGE 2588 2588
  IMAGE 2589 2589
  IMAGE 2590 2590
  IMAGE 2591 2591
  IMAGE 2592 2592
  IMAGE 2593 2593
  IMAGE 2594 2594
  IMAGE 2595 2595
  IMAGE 2596 2596
  IMAGE 2597 2597
  IMAGE 2598 2598
  IMAGE 2599 2599
  IMAGE 2600 2600
  IMAGE 2601 2601
  IMAGE 2602 2602
  IMAGE 2603 2603
  IMAGE 2604 2604
  IMAGE 2605 2605
  IMAGE 2606 2606
  IMAGE 2607 2607
  IMAGE 2608 2608
  IMAGE 2609 2609
  IMAGE 2610 2610
  IMAGE 2611 2611
  IMAGE 2612 2612
  IMAGE 2613 2613
  IMAGE 2614 2614
  IMAGE 2615 2615
  IMAGE 2616 2616
  IMAGE 2617 2617
  IMAGE 2618 2618
  IMAGE 2619 2619
  IMAGE 2620 2620
  IMAGE 2621 2621
  IMAGE 2622 2622
  IMAGE 2623 2623
  IMAGE 2624 2624
  IMAGE 2625 2625
  IMAGE 2626 2626
  IMAGE 2627 2627
  IMAGE 2628 2628
  IMAGE 2629 2629
  IMAGE 2630 2630
  IMAGE 2631 2631
  IMAGE 2632 2632
  IMAGE 2633 2633
  IMAGE 2634 2634
  IMAGE 2635 2635
  IMAGE 2636 2636
  IMAGE 2637 2637
  IMAGE 2638 2638
  IMAGE 2639 2639
  IMAGE 2640 2640
  IMAGE 2641 2641
  IMAGE 2642 2642
  IMAGE 2643 2643
  IMAGE 2644 2644
  IMAGE 2645 2645
  IMAGE 2646 2646
  IMAGE 2647 2647
  IMAGE 2648 2648
  IMAGE 2649 2649
  IMAGE 2650 2650
  IMAGE 2651 2651
  IMAGE 2652 2652
  IMAGE 2653 2653
  IMAGE 2654 2654
  IMAGE 2655 2655
  IMAGE 2656 2656
  IMAGE 2657 2657
  IMAGE 2658 2658
  IMAGE 2659 2659
  IMAGE 2660 2660
  IMAGE 2661 2661
  IMAGE 2662 2662
  IMAGE 2663 2663
  IMAGE 2664 2664
  IMAGE 2665 2665
  IMAGE 2666 2666
  IMAGE 2667 2667
  IMAGE 2668 2668
  IMAGE 2669 2669
  IMAGE 2670 2670
  IMAGE 2671 2671
  IMAGE 2672 2672
  IMAGE 2673 2673
  IMAGE 2674 2674
  IMAGE 2675 2675
  IMAGE 2676 2676
  IMAGE 2677 2677
  IMAGE 2678 2678
  IMAGE 2679 2679
  IMAGE 2680 2680
  IMAGE 2681 2681
  IMAGE 2682 2682
  IMAGE 2683 2683
  IMAGE 2684 2684
  IMAGE 2685 2685
  IMAGE 2686 2686
  IMAGE 2687 2687
  IMAGE 2688 2688
  IMAGE 2689 2689
  IMAGE 2690 2690
  IMAGE 2691 2691
  IMAGE 2692 2692
  IMAGE 2693 2693
  IMAGE 2694 2694
  IMAGE 2695 2695
  IMAGE 2696 2696
  IMAGE 2697 2697
  IMAGE 2698 2698
  IMAGE 2699 2699
  IMAGE 2700 2700
  IMAGE 2701 2701
  IMAGE 2702 2702
  IMAGE 2703 2703
  IMAGE 2704 2704
  IMAGE 2705 2705
  IMAGE 2706 2706
  IMAGE 2707 2707
  IMAGE 2708 2708
  IMAGE 2709 2709
  IMAGE 2710 2710
  IMAGE 2711 2711
  IMAGE 2712 2712
  IMAGE 2713 2713
  IMAGE 2714 2714
  IMAGE 2715 2715
  IMAGE 2716 2716
  IMAGE 2717 2717
  IMAGE 2718 2718
  IMAGE 2719 2719
  IMAGE 2720 2720
  IMAGE 2721 2721
  IMAGE 2722 2722
  IMAGE 2723 2723
  IMAGE 2724 2724
  IMAGE 2725 2725
  IMAGE 2726 2726
  IMAGE 2727 2727
  IMAGE 2728 2728
  IMAGE 2729 2729
  IMAGE 2730 2730
  IMAGE 2731 2731
  IMAGE 2732 2732
  IMAGE 2733 2733
  IMAGE 2734 2734
  IMAGE 2735 2735
  IMAGE 2736 2736
  IMAGE 2737 2737
  IMAGE 2738 2738
  IMAGE 2739 2739
  IMAGE 2740 2740
  IMAGE 2741 2741
  IMAGE 2742 2742
  IMAGE 2743 2743
  IMAGE 2744 2744
  IMAGE 2745 2745
  IMAGE 2746 2746
  IMAGE 2747 2747
  IMAGE 2748 2748
  IMAGE 2749 2749
  IMAGE 2750 2750
  IMAGE 2751 2751
  IMAGE 2752 2752
  IMAGE 2753 2753
  IMAGE 2754 2754
  IMAGE 2755 2755
  IMAGE 2756 2756
  IMAGE 2757 2757
  IMAGE 2758 2758
  IMAGE 2759 2759
  IMAGE 2760 2760
  IMAGE 2761 2761
  IMAGE 2762 2762
  IMAGE 2763 2763
  IMAGE 2764 2764
  IMAGE 2765 2765
  IMAGE 2766 2766
  IMAGE 2767 2767
  IMAGE 2768 2768
  IMAGE 2769 2769
  IMAGE 2770 2770
  IMAGE 2771 2771
  IMAGE 2772 2772
  IMAGE 2773 2773
  IMAGE 2774 2774
  IMAGE 2775 2775
  IMAGE 2776 2776
  IMAGE 2777 2777
  IMAGE 2778 2778
  IMAGE 2779 2779
  IMAGE 2780 2780
  IMAGE 2781 2781
  IMAGE 2782 2782
  IMAGE 2783 2783
  IMAGE 2784 2784
  IMAGE 2785 2785
  IMAGE 2786 2786
  IMAGE 2787 2787
  IMAGE 2788 2788
  IMAGE 2789 2789
  IMAGE 2790 2790
  IMAGE 2791 2791
  IMAGE 2792 2792
  IMAGE 2793 2793
  IMAGE 2794 2794
  IMAGE 2795 2795
  IMAGE 2796 2796
  IMAGE 2797 2797
  IMAGE 2798 2798
  IMAGE 2799 2799
  IMAGE 2800 2800
  IMAGE 2801 2801
  IMAGE 2802 2802
  IMAGE 2803 2803
  IMAGE 2804 2804
  IMAGE 2805 2805
  IMAGE 2806 2806
  IMAGE 2807 2807
  IMAGE 2808 2808
  IMAGE 2809 2809
  IMAGE 2810 2810
  IMAGE 2811 2811
  IMAGE 2812 2812
  IMAGE 2813 2813
  IMAGE 2814 2814
  IMAGE 2815 2815
  IMAGE 2816 2816
  IMAGE 2817 2817
  IMAGE 2818 2818
  IMAGE 2819 2819
  IMAGE 2820 2820
  IMAGE 2821 2821
  IMAGE 2822 2822
  IMAGE 2823 2823
  IMAGE 2824 2824
  IMAGE 2825 2825
  IMAGE 2826 2826
  IMAGE 2827 2827
  IMAGE 2828 2828
  IMAGE 2829 2829
  IMAGE 2830 2830
  IMAGE 2831 2831
  IMAGE 2832 2832
  IMAGE 2833 2833
  IMAGE 2834 2834
  IMAGE 2835 2835
  IMAGE 2836 2836
  IMAGE 2837 2837
  IMAGE 2838 2838
  IMAGE 2839 2839
  IMAGE 2840 2840
  IMAGE 2841 2841
  IMAGE 2842 2842
  IMAGE 2843 2843
  IMAGE 2844 2844
  IMAGE 2845 2845
  IMAGE 2846 2846
  IMAGE 2847 2847
  IMAGE 2848 2848
  IMAGE 2849 2849
  IMAGE 2850 2850
  IMAGE 2851 2851
  IMAGE 2852 2852
  IMAGE 2853 2853
  IMAGE 2854 2854
  IMAGE 2855 2855
  IMAGE 2856 2856
  IMAGE 2857 2857
  IMAGE 2858 2858
  IMAGE 2859 2859
  IMAGE 2860 2860
  IMAGE 2861 2861
  IMAGE 2862 2862
  IMAGE 2863 2863
  IMAGE 2864 2864
  IMAGE 2865 2865
  IMAGE 2866 2866
  IMAGE 2867 2867
  IMAGE 2868 2868
  IMAGE 2869 2869
  IMAGE 2870 2870
  IMAGE 2871 2871
  IMAGE 2872 2872
  IMAGE 2873 2873
  IMAGE 2874 2874
  IMAGE 2875 2875
  IMAGE 2876 2876
  IMAGE 2877 2877
  IMAGE 2878 2878
  IMAGE 2879 2879
  IMAGE 2880 2880
  IMAGE 2881 2881
  IMAGE 2882 2882
  IMAGE 2883 2883
  IMAGE 2884 2884
  IMAGE 2885 2885
  IMAGE 2886 2886
  IMAGE 2887 2887
  IMAGE 2888 2888
  IMAGE 2889 2889
  IMAGE 2890 2890
  IMAGE 2891 2891
  IMAGE 2892 2892
  IMAGE 2893 2893
  IMAGE 2894 2894
  IMAGE 2895 2895
  IMAGE 2896 2896
  IMAGE 2897 2897
  IMAGE 2898 2898
  IMAGE 2899 2899
  IMAGE 2900 2900
  IMAGE 2901 2901
  IMAGE 2902 2902
  IMAGE 2903 2903
  IMAGE 2904 2904
  IMAGE 2905 2905
  IMAGE 2906 2906
  IMAGE 2907 2907
  IMAGE 2908 2908
  IMAGE 2909 2909
  IMAGE 2910 2910
  IMAGE 2911 2911
  IMAGE 2912 2912
  IMAGE 2913 2913
  IMAGE 2914 2914
  IMAGE 2915 2915
  IMAGE 2916 2916
  IMAGE 2917 2917
  IMAGE 2918 2918
  IMAGE 2919 2919
  IMAGE 2920 2920
  IMAGE 2921 2921
  IMAGE 2922 2922
  IMAGE 2923 2923
  IMAGE 2924 2924
  IMAGE 2925 2925
  IMAGE 2926 2926
  IMAGE 2927 2927
  IMAGE 2928 2928
  IMAGE 2929 2929
  IMAGE 2930 2930
  IMAGE 2931 2931
  IMAGE 2932 2932
  IMAGE 2933 2933
  IMAGE 2934 2934
  IMAGE 2935 2935
  IMAGE 2936 2936
  IMAGE 2937 2937
  IMAGE 2938 2938
  IMAGE 2939 2939
  IMAGE 2940 2940
  IMAGE 2941 2941
  IMAGE 2942 2942
  IMAGE 2943 2943
  IMAGE 2944 2944
  IMAGE 2945 2945
  IMAGE 2946 2946
  IMAGE 2947 2947
  IMAGE 2948 2948
  IMAGE 2949 2949
  IMAGE 2950 2950
  IMAGE 2951 2951
  IMAGE 2952 2952
  IMAGE 2953 2953
  IMAGE 2954 2954
  IMAGE 2955 2955
  IMAGE 2956 2956
  IMAGE 2957 2957
  IMAGE 2958 2958
  IMAGE 2959 2959
  IMAGE 2960 2960
  IMAGE 2961 2961
  IMAGE 2962 2962
  IMAGE 2963 2963
  IMAGE 2964 2964
  IMAGE 2965 2965
  IMAGE 2966 2966
  IMAGE 2967 2967
  IMAGE 2968 2968
  IMAGE 2969 2969
  IMAGE 2970 2970
  IMAGE 2971 2971
  IMAGE 2972 2972
  IMAGE 2973 2973
  IMAGE 2974 2974
  IMAGE 2975 2975
  IMAGE 2976 2976
  IMAGE 2977 2977
  IMAGE 2978 2978
  IMAGE 2979 2979
  IMAGE 2980 2980
  IMAGE 2981 2981
  IMAGE 2982 2982
  IMAGE 2983 2983
  IMAGE 2984 2984
  IMAGE 2985 2985
  IMAGE 2986 2986
  IMAGE 2987 2987
  IMAGE 2988 2988
  IMAGE 2989 2989
  IMAGE 2990 2990
  IMAGE 2991 2991
  IMAGE 2992 2992
  IMAGE 2993 2993
  IMAGE 2994 2994
  IMAGE 2995 2995
  IMAGE 2996 2996
  IMAGE 2997 2997
  IMAGE 2998 2998
  IMAGE 2999 2999
  IMAGE 3000 3000
  IMAGE 3001 3001
  IMAGE 3002 3002
  IMAGE 3003 3003
  IMAGE 3004 3004
  IMAGE 3005 3005
  IMAGE 3006 3006
  IMAGE 3007 3007
  IMAGE 3008 3008
  IMAGE 3009 3009
  IMAGE 3010 3010
  IMAGE 3011 3011
  IMAGE 3012 3012
  IMAGE 3013 3013
  IMAGE 3014 3014
  IMAGE 3015 3015
  IMAGE 3016 3016
  IMAGE 3017 3017
  IMAGE 3018 3018
  IMAGE 3019 3019
  IMAGE 3020 3020
  IMAGE 3021 3021
  IMAGE 3022 3022
  IMAGE 3023 3023
  IMAGE 3024 3024
  IMAGE 3025 3025
  IMAGE 3026 3026
  IMAGE 3027 3027
  IMAGE 3028 3028
  IMAGE 3029 3029
  IMAGE 3030 3030
  IMAGE 3031 3031
  IMAGE 3032 3032
  IMAGE 3033 3033
  IMAGE 3034 3034
  IMAGE 3035 3035
  IMAGE 3036 3036
  IMAGE 3037 3037
  IMAGE 3038 3038
  IMAGE 3039 3039
  IMAGE 3040 3040
  IMAGE 3041 3041
  IMAGE 3042 3042
  IMAGE 3043 3043
  IMAGE 3044 3044
  IMAGE 3045 3045
  IMAGE 3046 3046
  IMAGE 3047 3047
  IMAGE 3048 3048
  IMAGE 3049 3049
  IMAGE 3050 3050
  IMAGE 3051 3051
  IMAGE 3052 3052
  IMAGE 3053 3053
  IMAGE 3054 3054
  IMAGE 3055 3055
  IMAGE 3056 3056
  IMAGE 3057 3057
  IMAGE 3058 3058
  IMAGE 3059 3059
  IMAGE 3060 3060
  IMAGE 3061 3061
  IMAGE 3062 3062
  IMAGE 3063 3063
  IMAGE 3064 3064
  IMAGE 3065 3065
  IMAGE 3066 3066
  IMAGE 3067 3067
  IMAGE 3068 3068
  IMAGE 3069 3069
  IMAGE 3070 3070
  IMAGE 3071 3071
  IMAGE 3072 3072
  IMAGE 3073 3073
  IMAGE 3074 3074
  IMAGE 3075 3075
  IMAGE 3076 3076
  IMAGE 3077 3077
  IMAGE 3078 3078
  IMAGE 3079 3079
  IMAGE 3080 3080
  IMAGE 3081 3081
  IMAGE 3082 3082
  IMAGE 3083 3083
  IMAGE 3084 3084
  IMAGE 3085 3085
  IMAGE 3086 3086
  IMAGE 3087 3087
  IMAGE 3088 3088
  IMAGE 3089 3089
  IMAGE 3090 3090
  IMAGE 3091 3091
  IMAGE 3092 3092
  IMAGE 3093 3093
  IMAGE 3094 3094
  IMAGE 3095 3095
  IMAGE 3096 3096
  IMAGE 3097 3097
  IMAGE 3098 3098
  IMAGE 3099 3099
  IMAGE 3100 3100
  IMAGE 3101 3101
  IMAGE 3102 3102
  IMAGE 3103 3103
  IMAGE 3104 3104
  IMAGE 3105 3105
  IMAGE 3106 3106
  IMAGE 3107 3107
  IMAGE 3108 3108
  IMAGE 3109 3109
  IMAGE 3110 3110
  IMAGE 3111 3111
  IMAGE 3112 3112
  IMAGE 3113 3113
  IMAGE 3114 3114
  IMAGE 3115 3115
  IMAGE 3116 3116
  IMAGE 3117 3117
  IMAGE 3118 3118
  IMAGE 3119 3119
  IMAGE 3120 3120
  IMAGE 3121 3121
  IMAGE 3122 3122
  IMAGE 3123 3123
  IMAGE 3124 3124
  IMAGE 3125 3125
  IMAGE 3126 3126
  IMAGE 3127 3127
  IMAGE 3128 3128
  IMAGE 3129 3129
  IMAGE 3130 3130
  IMAGE 3131 3131
  IMAGE 3132 3132
  IMAGE 3133 3133
  IMAGE 3134 3134
  IMAGE 3135 3135
  IMAGE 3136 3136
  IMAGE 3137 3137
  IMAGE 3138 3138
  IMAGE 3139 3139
  IMAGE 3140 3140
  IMAGE 3141 3141
  IMAGE 3142 3142
  IMAGE 3143 3143
  IMAGE 3144 3144
  IMAGE 3145 3145
  IMAGE 3146 3146
  IMAGE 3147 3147
  IMAGE 3148 3148
  IMAGE 3149 3149
  IMAGE 3150 3150
  IMAGE 3151 3151
  IMAGE 3152 3152
  IMAGE 3153 3153
  IMAGE 3154 3154
  IMAGE 3155 3155
  IMAGE 3156 3156
  IMAGE 3157 3157
  IMAGE 3158 3158
  IMAGE 3159 3159
  IMAGE 3160 3160
  IMAGE 3161 3161
  IMAGE 3162 3162
  IMAGE 3163 3163
  IMAGE 3164 3164
  IMAGE 3165 3165
  IMAGE 3166 3166
  IMAGE 3167 3167
  IMAGE 3168 3168
  IMAGE 3169 3169
  IMAGE 3170 3170
  IMAGE 3171 3171
  IMAGE 3172 3172
  IMAGE 3173 3173
  IMAGE 3174 3174
  IMAGE 3175 3175
  IMAGE 3176 3176
  IMAGE 3177 3177
  IMAGE 3178 3178
  IMAGE 3179 3179
  IMAGE 3180 3180
  IMAGE 3181 3181
  IMAGE 3182 3182
  IMAGE 3183 3183
  IMAGE 3184 3184
  IMAGE 3185 3185
  IMAGE 3186 3186
  IMAGE 3187 3187
  IMAGE 3188 3188
  IMAGE 3189 3189
  IMAGE 3190 3190
  IMAGE 3191 3191
  IMAGE 3192 3192
  IMAGE 3193 3193
  IMAGE 3194 3194
  IMAGE 3195 3195
  IMAGE 3196 3196
  IMAGE 3197 3197
  IMAGE 3198 3198
  IMAGE 3199 3199
  IMAGE 3200 3200
  IMAGE 3201 3201
  IMAGE 3202 3202
  IMAGE 3203 3203
  IMAGE 3204 3204
  IMAGE 3205 3205
  IMAGE 3206 3206
  IMAGE 3207 3207
  IMAGE 3208 3208
  IMAGE 3209 3209
  IMAGE 3210 3210
  IMAGE 3211 3211
  IMAGE 3212 3212
  IMAGE 3213 3213
  IMAGE 3214 3214
  IMAGE 3215 3215
  IMAGE 3216 3216
  IMAGE 3217 3217
  IMAGE 3218 3218
  IMAGE 3219 3219
  IMAGE 3220 3220
  IMAGE 3221 3221
  IMAGE 3222 3222
  IMAGE 3223 3223
  IMAGE 3224 3224
  IMAGE 3225 3225
  IMAGE 3226 3226
  IMAGE 3227 3227
  IMAGE 3228 3228
  IMAGE 3229 3229
  IMAGE 3230 3230
  IMAGE 3231 3231
  IMAGE 3232 3232
  IMAGE 3233 3233
  IMAGE 3234 3234
  IMAGE 3235 3235
  IMAGE 3236 3236
  IMAGE 3237 3237
  IMAGE 3238 3238
  IMAGE 3239 3239
  IMAGE 3240 3240
  IMAGE 3241 3241
  IMAGE 3242 3242
  IMAGE 3243 3243
  IMAGE 3244 3244
  IMAGE 3245 3245
  IMAGE 3246 3246
  IMAGE 3247 3247
  IMAGE 3248 3248
  IMAGE 3249 3249
  IMAGE 3250 3250
  IMAGE 3251 3251
  IMAGE 3252 3252
  IMAGE 3253 3253
  IMAGE 3254 3254
  IMAGE 3255 3255
  IMAGE 3256 3256
  IMAGE 3257 3257
  IMAGE 3258 3258
  IMAGE 3259 3259
  IMAGE 3260 3260
  IMAGE 3261 3261
  IMAGE 3262 3262
  IMAGE 3263 3263
  IMAGE 3264 3264
  IMAGE 3265 3265
  IMAGE 3266 3266
  IMAGE 3267 3267
  IMAGE 3268 3268
  IMAGE 3269 3269
  IMAGE 3270 3270
  IMAGE 3271 3271
  IMAGE 3272 3272
  IMAGE 3273 3273
  IMAGE 3274 3274
  IMAGE 3275 3275
  IMAGE 3276 3276
  IMAGE 3277 3277
  IMAGE 3278 3278
  IMAGE 3279 3279
  IMAGE 3280 3280
  IMAGE 3281 3281
  IMAGE 3282 3282
  IMAGE 3283 3283
  IMAGE 3284 3284
  IMAGE 3285 3285
  IMAGE 3286 3286
  IMAGE 3287 3287
  IMAGE 3288 3288
  IMAGE 3289 3289
  IMAGE 3290 3290
  IMAGE 3291 3291
  IMAGE 3292 3292
  IMAGE 3293 3293
  IMAGE 3294 3294
  IMAGE 3295 3295
  IMAGE 3296 3296
  IMAGE 3297 3297
  IMAGE 3298 3298
  IMAGE 3299 3299
  IMAGE 3300 3300
  IMAGE 3301 3301
  IMAGE 3302 3302
  IMAGE 3303 3303
  IMAGE 3304 3304
  IMAGE 3305 3305
  IMAGE 3306 3306
  IMAGE 3307 3307
  IMAGE 3308 3308
  IMAGE 3309 3309
  IMAGE 3310 3310
  IMAGE 3311 3311
  IMAGE 3312 3312
  IMAGE 3313 3313
  IMAGE 3314 3314
  IMAGE 3315 3315
  IMAGE 3316 3316
  IMAGE 3317 3317
  IMAGE 3318 3318
  IMAGE 3319 3319
  IMAGE 3320 3320
  IMAGE 3321 3321
  IMAGE 3322 3322
  IMAGE 3323 3323
  IMAGE 3324 3324
  IMAGE 3325 3325
  IMAGE 3326 3326
  IMAGE 3327 3327
  IMAGE 3328 3328
  IMAGE 3329 3329
  IMAGE 3330 3330
  IMAGE 3331 3331
  IMAGE 3332 3332
  IMAGE 3333 3333
  IMAGE 3334 3334
  IMAGE 3335 3335
  IMAGE 3336 3336
  IMAGE 3337 3337
  IMAGE 3338 3338
  IMAGE 3339 3339
  IMAGE 3340 3340
  IMAGE 3341 3341
  IMAGE 3342 3342
  IMAGE 3343 3343
  IMAGE 3344 3344
  IMAGE 3345 3345
  IMAGE 3346 3346
  IMAGE 3347 3347
  IMAGE 3348 3348
  IMAGE 3349 3349
  IMAGE 3350 3350
  IMAGE 3351 3351
  IMAGE 3352 3352
  IMAGE 3353 3353
  IMAGE 3354 3354
  IMAGE 3355 3355
  IMAGE 3356 3356
  IMAGE 3357 3357
  IMAGE 3358 3358
  IMAGE 3359 3359
  IMAGE 3360 3360
  IMAGE 3361 3361
  IMAGE 3362 3362
  IMAGE 3363 3363
  IMAGE 3364 3364
  IMAGE 3365 3365
  IMAGE 3366 3366
  IMAGE 3367 3367
  IMAGE 3368 3368
  IMAGE 3369 3369
  IMAGE 3370 3370
  IMAGE 3371 3371
  IMAGE 3372 3372
  IMAGE 3373 3373
  IMAGE 3374 3374
  IMAGE 3375 3375
  IMAGE 3376 3376
  IMAGE 3377 3377
  IMAGE 3378 3378
  IMAGE 3379 3379
  IMAGE 3380 3380
  IMAGE 3381 3381
  IMAGE 3382 3382
  IMAGE 3383 3383
  IMAGE 3384 3384
  IMAGE 3385 3385
  IMAGE 3386 3386
  IMAGE 3387 3387
  IMAGE 3388 3388
  IMAGE 3389 3389
  IMAGE 3390 3390
  IMAGE 3391 3391
  IMAGE 3392 3392
  IMAGE 3393 3393
  IMAGE 3394 3394
  IMAGE 3395 3395
  IMAGE 3396 3396
  IMAGE 3397 3397
  IMAGE 3398 3398
  IMAGE 3399 3399
  IMAGE 3400 3400
  IMAGE 3401 3401
  IMAGE 3402 3402
  IMAGE 3403 3403
  IMAGE 3404 3404
  IMAGE 3405 3405
  IMAGE 3406 3406
  IMAGE 3407 3407
  IMAGE 3408 3408
  IMAGE 3409 3409
  IMAGE 3410 3410
  IMAGE 3411 3411
  IMAGE 3412 3412
  IMAGE 3413 3413
  IMAGE 3414 3414
  IMAGE 3415 3415
  IMAGE 3416 3416
  IMAGE 3417 3417
  IMAGE 3418 3418
  IMAGE 3419 3419
  IMAGE 3420 3420
  IMAGE 3421 3421
  IMAGE 3422 3422
  IMAGE 3423 3423
  IMAGE 3424 3424
  IMAGE 3425 3425
  IMAGE 3426 3426
  IMAGE 3427 3427
  IMAGE 3428 3428
  IMAGE 3429 3429
  IMAGE 3430 3430
  IMAGE 3431 3431
  IMAGE 3432 3432
  IMAGE 3433 3433
  IMAGE 3434 3434
  IMAGE 3435 3435
  IMAGE 3436 3436
  IMAGE 3437 3437
  IMAGE 3438 3438
  IMAGE 3439 3439
  IMAGE 3440 3440
  IMAGE 3441 3441
  IMAGE 3442 3442
  IMAGE 3443 3443
  IMAGE 3444 3444
  IMAGE 3445 3445
  IMAGE 3446 3446
  IMAGE 3447 3447
  IMAGE 3448 3448
  IMAGE 3449 3449
  IMAGE 3450 3450
  IMAGE 3451 3451
  IMAGE 3452 3452
  IMAGE 3453 3453
  IMAGE 3454 3454
  IMAGE 3455 3455
  IMAGE 3456 3456
  IMAGE 3457 3457
  IMAGE 3458 3458
  IMAGE 3459 3459
  IMAGE 3460 3460
  IMAGE 3461 3461
  IMAGE 3462 3462
  IMAGE 3463 3463
  IMAGE 3464 3464
  IMAGE 3465 3465
  IMAGE 3466 3466
  IMAGE 3467 3467
  IMAGE 3468 3468
  IMAGE 3469 3469
  IMAGE 3470 3470
  IMAGE 3471 3471
  IMAGE 3472 3472
  IMAGE 3473 3473
  IMAGE 3474 3474
  IMAGE 3475 3475
  IMAGE 3476 3476
  IMAGE 3477 3477
  IMAGE 3478 3478
  IMAGE 3479 3479
  IMAGE 3480 3480
  IMAGE 3481 3481
  IMAGE 3482 3482
  IMAGE 3483 3483
  IMAGE 3484 3484
  IMAGE 3485 3485
  IMAGE 3486 3486
  IMAGE 3487 3487
  IMAGE 3488 3488
  IMAGE 3489 3489
  IMAGE 3490 3490
  IMAGE 3491 3491
  IMAGE 3492 3492
  IMAGE 3493 3493
  IMAGE 3494 3494
  IMAGE 3495 3495
  IMAGE 3496 3496
  IMAGE 3497 3497
  IMAGE 3498 3498
  IMAGE 3499 3499
  IMAGE 3500 3500
  IMAGE 3501 3501
  IMAGE 3502 3502
  IMAGE 3503 3503
  IMAGE 3504 3504
  IMAGE 3505 3505
  IMAGE 3506 3506
  IMAGE 3507 3507
  IMAGE 3508 3508
  IMAGE 3509 3509
  IMAGE 3510 3510
  IMAGE 3511 3511
  IMAGE 3512 3512
  IMAGE 3513 3513
  IMAGE 3514 3514
  IMAGE 3515 3515
  IMAGE 3516 3516
  IMAGE 3517 3517
  IMAGE 3518 3518
  IMAGE 3519 3519
  IMAGE 3520 3520
  IMAGE 3521 3521
  IMAGE 3522 3522
  IMAGE 3523 3523
  IMAGE 3524 3524
  IMAGE 3525 3525
  IMAGE 3526 3526
  IMAGE 3527 3527
  IMAGE 3528 3528
  IMAGE 3529 3529
  IMAGE 3530 3530
  IMAGE 3531 3531
  IMAGE 3532 3532
  IMAGE 3533 3533
  IMAGE 3534 3534
  IMAGE 3535 3535
  IMAGE 3536 3536
  IMAGE 3537 3537
  IMAGE 3538 3538
  IMAGE 3539 3539
  IMAGE 3540 3540
  IMAGE 3541 3541
  IMAGE 3542 3542
  IMAGE 3543 3543
  IMAGE 3544 3544
  IMAGE 3545 3545
  IMAGE 3546 3546
  IMAGE 3547 3547
  IMAGE 3548 3548
  IMAGE 3549 3549
  IMAGE 3550 3550
  IMAGE 3551 3551
  IMAGE 3552 3552
  IMAGE 3553 3553
  IMAGE 3554 3554
  IMAGE 3555 3555
  IMAGE 3556 3556
  IMAGE 3557 3557
  IMAGE 3558 3558
  IMAGE 3559 3559
  IMAGE 3560 3560
  IMAGE 3561 3561
  IMAGE 3562 3562
  IMAGE 3563 3563
  IMAGE 3564 3564
  IMAGE 3565 3565
  IMAGE 3566 3566
  IMAGE 3567 3567
  IMAGE 3568 3568
  IMAGE 3569 3569
  IMAGE 3570 3570
  IMAGE 3571 3571
  IMAGE 3572 3572
  IMAGE 3573 3573
  IMAGE 3574 3574
  IMAGE 3575 3575
  IMAGE 3576 3576
  IMAGE 3577 3577
  IMAGE 3578 3578
  IMAGE 3579 3579
  IMAGE 3580 3580
  IMAGE 3581 3581
  IMAGE 3582 3582
  IMAGE 3583 3583
  IMAGE 3584 3584
  IMAGE 3585 3585
  IMAGE 3586 3586
  IMAGE 3587 3587
  IMAGE 3588 3588
  IMAGE 3589 3589
  IMAGE 3590 3590
  IMAGE 3591 3591
  IMAGE 3592 3592
  IMAGE 3593 3593
  IMAGE 3594 3594
  IMAGE 3595 3595
  IMAGE 3596 3596
  IMAGE 3597 3597
  IMAGE 3598 3598
  IMAGE 3599 3599
  IMAGE 3600 3600

loop_
 _array_data_external_data.id
 _array_data_external_data.format
 _array_data_external_data.uri
 _array_data_external_data.path
 _array_data_external_data.frame

  1 HDF5 https://zenodo.org/records/14894181/files/V-CK63-8-helical_1_data_000001.h5 /entry/data/data 1
  2 HDF5 https://zenodo.org/records/14894181/files/V-CK63-8-helical_1_data_000001.h5 /entry/data/data 2
  3 HDF5 https://zenodo.org/records/14894181/files/V-CK63-8-helical_1_data_000001.h5 /entry/data/data 3
  4 HDF5 https://zenodo.org/records/14894181/files/V-CK63-8-helical_1_data_000001.h5 /entry/data/data 4
  5 HDF5 https://zenodo.org/records/14894181/files/V-CK63-8-helical_1_data_000001.h5 /entry/data/data 5
  6 HDF5 https://zenodo.org/records/14894181/files/V-CK63-8-helical_1_data_000001.h5 /entry/data/data 6
  7 HDF5 https://zenodo.org/records/14894181/files/V-CK63-8-helical_1_data_000001.h5 /entry/data/data 7
  8 HDF5 https://zenodo.org/records/14894181/files/V-CK63-8-helical_1_data_000001.h5 /entry/data/data 8
  9 HDF5 https://zenodo.org/records/14894181/files/V-CK63-8-helical_1_data_000001.h5 /entry/data/data 9
  10 HDF5 https://zenodo.org/records/14894181/files/V-CK63-8-helical_1_data_000001.h5 /entry/data/data 10
  11 HDF5 https://zenodo.org/records/14894181/files/V-CK63-8-helical_1_data_000001.h5 /entry/data/data 11
  12 HDF5 https://zenodo.org/records/14894181/files/V-CK63-8-helical_1_data_000001.h5 /entry/data/data 12
  13 HDF5 https://zenodo.org/records/14894181/files/V-CK63-8-helical_1_data_000001.h5 /entry/data/data 13
  14 HDF5 https://zenodo.org/records/14894181/files/V-CK63-8-helical_1_data_000001.h5 /entry/data/data 14
  15 HDF5 https://zenodo.org/records/14894181/files/V-CK63-8-helical_1_data_000001.h5 /entry/data/data 15
  16 HDF5 https://zenodo.org/records/14894181/files/V-CK63-8-helical_1_data_000001.h5 /entry/data/data 16
  17 HDF5 https://zenodo.org/records/14894181/files/V-CK63-8-helical_1_data_000001.h5 /entry/data/data 17
  18 HDF5 https://zenodo.org/records/14894181/files/V-CK63-8-helical_1_data_000001.h5 /entry/data/data 18
  19 HDF5 https://zenodo.org/records/14894181/files/V-CK63-8-helical_1_data_000001.h5 /entry/data/data 19
  20 HDF5 https://zenodo.org/records/14894181/files/V-CK63-8-helical_1_data_000001.h5 /entry/data/data 20
  21 HDF5 https://zenodo.org/records/14894181/files/V-CK63-8-helical_1_data_000001.h5 /entry/data/data 21
  22 HDF5 https://zenodo.org/records/14894181/files/V-CK63-8-helical_1_data_000001.h5 /entry/data/data 22
  23 HDF5 https://zenodo.org/records/14894181/files/V-CK63-8-helical_1_data_000001.h5 /entry/data/data 23
  24 HDF5 https://zenodo.org/records/14894181/files/V-CK63-8-helical_1_data_000001.h5 /entry/data/data 24
  25 HDF5 https://zenodo.org/records/14894181/files/V-CK63-8-helical_1_data_000001.h5 /entry/data/data 25
  26 HDF5 https://zenodo.org/records/14894181/files/V-CK63-8-helical_1_data_000001.h5 /entry/data/data 26
  27 HDF5 https://zenodo.org/records/14894181/files/V-CK63-8-helical_1_data_000001.h5 /entry/data/data 27
  28 HDF5 https://zenodo.org/records/14894181/files/V-CK63-8-helical_1_data_000001.h5 /entry/data/data 28
  29 HDF5 https://zenodo.org/records/14894181/files/V-CK63-8-helical_1_data_000001.h5 /entry/data/data 29
  30 HDF5 https://zenodo.org/records/14894181/files/V-CK63-8-helical_1_data_000001.h5 /entry/data/data 30
  31 HDF5 https://zenodo.org/records/14894181/files/V-CK63-8-helical_1_data_000001.h5 /entry/data/data 31
  32 HDF5 https://zenodo.org/records/14894181/files/V-CK63-8-helical_1_data_000001.h5 /entry/data/data 32
  33 HDF5 https://zenodo.org/records/14894181/files/V-CK63-8-helical_1_data_000001.h5 /entry/data/data 33
  34 HDF5 https://zenodo.org/records/14894181/files/V-CK63-8-helical_1_data_000001.h5 /entry/data/data 34
  35 HDF5 https://zenodo.org/records/14894181/files/V-CK63-8-helical_1_data_000001.h5 /entry/data/data 35
  36 HDF5 https://zenodo.org/records/14894181/files/V-CK63-8-helical_1_data_000001.h5 /entry/data/data 36
  37 HDF5 https://zenodo.org/records/14894181/files/V-CK63-8-helical_1_data_000001.h5 /entry/data/data 37
  38 HDF5 https://zenodo.org/records/14894181/files/V-CK63-8-helical_1_data_000001.h5 /entry/data/data 38
  39 HDF5 https://zenodo.org/records/14894181/files/V-CK63-8-helical_1_data_000001.h5 /entry/data/data 39
  40 HDF5 https://zenodo.org/records/14894181/files/V-CK63-8-helical_1_data_000001.h5 /entry/data/data 40
  41 HDF5 https://zenodo.org/records/14894181/files/V-CK63-8-helical_1_data_000001.h5 /entry/data/data 41
  42 HDF5 https://zenodo.org/records/14894181/files/V-CK63-8-helical_1_data_000001.h5 /entry/data/data 42
  43 HDF5 https://zenodo.org/records/14894181/files/V-CK63-8-helical_1_data_000001.h5 /entry/data/data 43
  44 HDF5 https://zenodo.org/records/14894181/files/V-CK63-8-helical_1_data_000001.h5 /entry/data/data 44
  45 HDF5 https://zenodo.org/records/14894181/files/V-CK63-8-helical_1_data_000001.h5 /entry/data/data 45
  46 HDF5 https://zenodo.org/records/14894181/files/V-CK63-8-helical_1_data_000001.h5 /entry/data/data 46
  47 HDF5 https://zenodo.org/records/14894181/files/V-CK63-8-helical_1_data_000001.h5 /entry/data/data 47
  48 HDF5 https://zenodo.org/records/14894181/files/V-CK63-8-helical_1_data_000001.h5 /entry/data/data 48
  49 HDF5 https://zenodo.org/records/14894181/files/V-CK63-8-helical_1_data_000001.h5 /entry/data/data 49
  50 HDF5 https://zenodo.org/records/14894181/files/V-CK63-8-helical_1_data_000001.h5 /entry/data/data 50
  51 HDF5 https://zenodo.org/records/14894181/files/V-CK63-8-helical_1_data_000001.h5 /entry/data/data 51
  52 HDF5 https://zenodo.org/records/14894181/files/V-CK63-8-helical_1_data_000001.h5 /entry/data/data 52
  53 HDF5 https://zenodo.org/records/14894181/files/V-CK63-8-helical_1_data_000001.h5 /entry/data/data 53
  54 HDF5 https://zenodo.org/records/14894181/files/V-CK63-8-helical_1_data_000001.h5 /entry/data/data 54
  55 HDF5 https://zenodo.org/records/14894181/files/V-CK63-8-helical_1_data_000001.h5 /entry/data/data 55
  56 HDF5 https://zenodo.org/records/14894181/files/V-CK63-8-helical_1_data_000001.h5 /entry/data/data 56
  57 HDF5 https://zenodo.org/records/14894181/files/V-CK63-8-helical_1_data_000001.h5 /entry/data/data 57
  58 HDF5 https://zenodo.org/records/14894181/files/V-CK63-8-helical_1_data_000001.h5 /entry/data/data 58
  59 HDF5 https://zenodo.org/records/14894181/files/V-CK63-8-helical_1_data_000001.h5 /entry/data/data 59
  60 HDF5 https://zenodo.org/records/14894181/files/V-CK63-8-helical_1_data_000001.h5 /entry/data/data 60
  61 HDF5 https://zenodo.org/records/14894181/files/V-CK63-8-helical_1_data_000001.h5 /entry/data/data 61
  62 HDF5 https://zenodo.org/records/14894181/files/V-CK63-8-helical_1_data_000001.h5 /entry/data/data 62
  63 HDF5 https://zenodo.org/records/14894181/files/V-CK63-8-helical_1_data_000001.h5 /entry/data/data 63
  64 HDF5 https://zenodo.org/records/14894181/files/V-CK63-8-helical_1_data_000001.h5 /entry/data/data 64
  65 HDF5 https://zenodo.org/records/14894181/files/V-CK63-8-helical_1_data_000001.h5 /entry/data/data 65
  66 HDF5 https://zenodo.org/records/14894181/files/V-CK63-8-helical_1_data_000001.h5 /entry/data/data 66
  67 HDF5 https://zenodo.org/records/14894181/files/V-CK63-8-helical_1_data_000001.h5 /entry/data/data 67
  68 HDF5 https://zenodo.org/records/14894181/files/V-CK63-8-helical_1_data_000001.h5 /entry/data/data 68
  69 HDF5 https://zenodo.org/records/14894181/files/V-CK63-8-helical_1_data_000001.h5 /entry/data/data 69
  70 HDF5 https://zenodo.org/records/14894181/files/V-CK63-8-helical_1_data_000001.h5 /entry/data/data 70
  71 HDF5 https://zenodo.org/records/14894181/files/V-CK63-8-helical_1_data_000001.h5 /entry/data/data 71
  72 HDF5 https://zenodo.org/records/14894181/files/V-CK63-8-helical_1_data_000001.h5 /entry/data/data 72
  73 HDF5 https://zenodo.org/records/14894181/files/V-CK63-8-helical_1_data_000001.h5 /entry/data/data 73
  74 HDF5 https://zenodo.org/records/14894181/files/V-CK63-8-helical_1_data_000001.h5 /entry/data/data 74
  75 HDF5 https://zenodo.org/records/14894181/files/V-CK63-8-helical_1_data_000001.h5 /entry/data/data 75
  76 HDF5 https://zenodo.org/records/14894181/files/V-CK63-8-helical_1_data_000001.h5 /entry/data/data 76
  77 HDF5 https://zenodo.org/records/14894181/files/V-CK63-8-helical_1_data_000001.h5 /entry/data/data 77
  78 HDF5 https://zenodo.org/records/14894181/files/V-CK63-8-helical_1_data_000001.h5 /entry/data/data 78
  79 HDF5 https://zenodo.org/records/14894181/files/V-CK63-8-helical_1_data_000001.h5 /entry/data/data 79
  80 HDF5 https://zenodo.org/records/14894181/files/V-CK63-8-helical_1_data_000001.h5 /entry/data/data 80
  81 HDF5 https://zenodo.org/records/14894181/files/V-CK63-8-helical_1_data_000001.h5 /entry/data/data 81
  82 HDF5 https://zenodo.org/records/14894181/files/V-CK63-8-helical_1_data_000001.h5 /entry/data/data 82
  83 HDF5 https://zenodo.org/records/14894181/files/V-CK63-8-helical_1_data_000001.h5 /entry/data/data 83
  84 HDF5 https://zenodo.org/records/14894181/files/V-CK63-8-helical_1_data_000001.h5 /entry/data/data 84
  85 HDF5 https://zenodo.org/records/14894181/files/V-CK63-8-helical_1_data_000001.h5 /entry/data/data 85
  86 HDF5 https://zenodo.org/records/14894181/files/V-CK63-8-helical_1_data_000001.h5 /entry/data/data 86
  87 HDF5 https://zenodo.org/records/14894181/files/V-CK63-8-helical_1_data_000001.h5 /entry/data/data 87
  88 HDF5 https://zenodo.org/records/14894181/files/V-CK63-8-helical_1_data_000001.h5 /entry/data/data 88
  89 HDF5 https://zenodo.org/records/14894181/files/V-CK63-8-helical_1_data_000001.h5 /entry/data/data 89
  90 HDF5 https://zenodo.org/records/14894181/files/V-CK63-8-helical_1_data_000001.h5 /entry/data/data 90
  91 HDF5 https://zenodo.org/records/14894181/files/V-CK63-8-helical_1_data_000001.h5 /entry/data/data 91
  92 HDF5 https://zenodo.org/records/14894181/files/V-CK63-8-helical_1_data_000001.h5 /entry/data/data 92
  93 HDF5 https://zenodo.org/records/14894181/files/V-CK63-8-helical_1_data_000001.h5 /entry/data/data 93
  94 HDF5 https://zenodo.org/records/14894181/files/V-CK63-8-helical_1_data_000001.h5 /entry/data/data 94
  95 HDF5 https://zenodo.org/records/14894181/files/V-CK63-8-helical_1_data_000001.h5 /entry/data/data 95
  96 HDF5 https://zenodo.org/records/14894181/files/V-CK63-8-helical_1_data_000001.h5 /entry/data/data 96
  97 HDF5 https://zenodo.org/records/14894181/files/V-CK63-8-helical_1_data_000001.h5 /entry/data/data 97
  98 HDF5 https://zenodo.org/records/14894181/files/V-CK63-8-helical_1_data_000001.h5 /entry/data/data 98
  99 HDF5 https://zenodo.org/records/14894181/files/V-CK63-8-helical_1_data_000001.h5 /entry/data/data 99
  100 HDF5 https://zenodo.org/records/14894181/files/V-CK63-8-helical_1_data_000001.h5 /entry/data/data 100
  101 HDF5 https://zenodo.org/records/14894181/files/V-CK63-8-helical_1_data_000002.h5 /entry/data/data 1
  102 HDF5 https://zenodo.org/records/14894181/files/V-CK63-8-helical_1_data_000002.h5 /entry/data/data 2
  103 HDF5 https://zenodo.org/records/14894181/files/V-CK63-8-helical_1_data_000002.h5 /entry/data/data 3
  104 HDF5 https://zenodo.org/records/14894181/files/V-CK63-8-helical_1_data_000002.h5 /entry/data/data 4
  105 HDF5 https://zenodo.org/records/14894181/files/V-CK63-8-helical_1_data_000002.h5 /entry/data/data 5
  106 HDF5 https://zenodo.org/records/14894181/files/V-CK63-8-helical_1_data_000002.h5 /entry/data/data 6
  107 HDF5 https://zenodo.org/records/14894181/files/V-CK63-8-helical_1_data_000002.h5 /entry/data/data 7
  108 HDF5 https://zenodo.org/records/14894181/files/V-CK63-8-helical_1_data_000002.h5 /entry/data/data 8
  109 HDF5 https://zenodo.org/records/14894181/files/V-CK63-8-helical_1_data_000002.h5 /entry/data/data 9
  110 HDF5 https://zenodo.org/records/14894181/files/V-CK63-8-helical_1_data_000002.h5 /entry/data/data 10
  111 HDF5 https://zenodo.org/records/14894181/files/V-CK63-8-helical_1_data_000002.h5 /entry/data/data 11
  112 HDF5 https://zenodo.org/records/14894181/files/V-CK63-8-helical_1_data_000002.h5 /entry/data/data 12
  113 HDF5 https://zenodo.org/records/14894181/files/V-CK63-8-helical_1_data_000002.h5 /entry/data/data 13
  114 HDF5 https://zenodo.org/records/14894181/files/V-CK63-8-helical_1_data_000002.h5 /entry/data/data 14
  115 HDF5 https://zenodo.org/records/14894181/files/V-CK63-8-helical_1_data_000002.h5 /entry/data/data 15
  116 HDF5 https://zenodo.org/records/14894181/files/V-CK63-8-helical_1_data_000002.h5 /entry/data/data 16
  117 HDF5 https://zenodo.org/records/14894181/files/V-CK63-8-helical_1_data_000002.h5 /entry/data/data 17
  118 HDF5 https://zenodo.org/records/14894181/files/V-CK63-8-helical_1_data_000002.h5 /entry/data/data 18
  119 HDF5 https://zenodo.org/records/14894181/files/V-CK63-8-helical_1_data_000002.h5 /entry/data/data 19
  120 HDF5 https://zenodo.org/records/14894181/files/V-CK63-8-helical_1_data_000002.h5 /entry/data/data 20
  121 HDF5 https://zenodo.org/records/14894181/files/V-CK63-8-helical_1_data_000002.h5 /entry/data/data 21
  122 HDF5 https://zenodo.org/records/14894181/files/V-CK63-8-helical_1_data_000002.h5 /entry/data/data 22
  123 HDF5 https://zenodo.org/records/14894181/files/V-CK63-8-helical_1_data_000002.h5 /entry/data/data 23
  124 HDF5 https://zenodo.org/records/14894181/files/V-CK63-8-helical_1_data_000002.h5 /entry/data/data 24
  125 HDF5 https://zenodo.org/records/14894181/files/V-CK63-8-helical_1_data_000002.h5 /entry/data/data 25
  126 HDF5 https://zenodo.org/records/14894181/files/V-CK63-8-helical_1_data_000002.h5 /entry/data/data 26
  127 HDF5 https://zenodo.org/records/14894181/files/V-CK63-8-helical_1_data_000002.h5 /entry/data/data 27
  128 HDF5 https://zenodo.org/records/14894181/files/V-CK63-8-helical_1_data_000002.h5 /entry/data/data 28
  129 HDF5 https://zenodo.org/records/14894181/files/V-CK63-8-helical_1_data_000002.h5 /entry/data/data 29
  130 HDF5 https://zenodo.org/records/14894181/files/V-CK63-8-helical_1_data_000002.h5 /entry/data/data 30
  131 HDF5 https://zenodo.org/records/14894181/files/V-CK63-8-helical_1_data_000002.h5 /entry/data/data 31
  132 HDF5 https://zenodo.org/records/14894181/files/V-CK63-8-helical_1_data_000002.h5 /entry/data/data 32
  133 HDF5 https://zenodo.org/records/14894181/files/V-CK63-8-helical_1_data_000002.h5 /entry/data/data 33
  134 HDF5 https://zenodo.org/records/14894181/files/V-CK63-8-helical_1_data_000002.h5 /entry/data/data 34
  135 HDF5 https://zenodo.org/records/14894181/files/V-CK63-8-helical_1_data_000002.h5 /entry/data/data 35
  136 HDF5 https://zenodo.org/records/14894181/files/V-CK63-8-helical_1_data_000002.h5 /entry/data/data 36
  137 HDF5 https://zenodo.org/records/14894181/files/V-CK63-8-helical_1_data_000002.h5 /entry/data/data 37
  138 HDF5 https://zenodo.org/records/14894181/files/V-CK63-8-helical_1_data_000002.h5 /entry/data/data 38
  139 HDF5 https://zenodo.org/records/14894181/files/V-CK63-8-helical_1_data_000002.h5 /entry/data/data 39
  140 HDF5 https://zenodo.org/records/14894181/files/V-CK63-8-helical_1_data_000002.h5 /entry/data/data 40
  141 HDF5 https://zenodo.org/records/14894181/files/V-CK63-8-helical_1_data_000002.h5 /entry/data/data 41
  142 HDF5 https://zenodo.org/records/14894181/files/V-CK63-8-helical_1_data_000002.h5 /entry/data/data 42
  143 HDF5 https://zenodo.org/records/14894181/files/V-CK63-8-helical_1_data_000002.h5 /entry/data/data 43
  144 HDF5 https://zenodo.org/records/14894181/files/V-CK63-8-helical_1_data_000002.h5 /entry/data/data 44
  145 HDF5 https://zenodo.org/records/14894181/files/V-CK63-8-helical_1_data_000002.h5 /entry/data/data 45
  146 HDF5 https://zenodo.org/records/14894181/files/V-CK63-8-helical_1_data_000002.h5 /entry/data/data 46
  147 HDF5 https://zenodo.org/records/14894181/files/V-CK63-8-helical_1_data_000002.h5 /entry/data/data 47
  148 HDF5 https://zenodo.org/records/14894181/files/V-CK63-8-helical_1_data_000002.h5 /entry/data/data 48
  149 HDF5 https://zenodo.org/records/14894181/files/V-CK63-8-helical_1_data_000002.h5 /entry/data/data 49
  150 HDF5 https://zenodo.org/records/14894181/files/V-CK63-8-helical_1_data_000002.h5 /entry/data/data 50
  151 HDF5 https://zenodo.org/records/14894181/files/V-CK63-8-helical_1_data_000002.h5 /entry/data/data 51
  152 HDF5 https://zenodo.org/records/14894181/files/V-CK63-8-helical_1_data_000002.h5 /entry/data/data 52
  153 HDF5 https://zenodo.org/records/14894181/files/V-CK63-8-helical_1_data_000002.h5 /entry/data/data 53
  154 HDF5 https://zenodo.org/records/14894181/files/V-CK63-8-helical_1_data_000002.h5 /entry/data/data 54
  155 HDF5 https://zenodo.org/records/14894181/files/V-CK63-8-helical_1_data_000002.h5 /entry/data/data 55
  156 HDF5 https://zenodo.org/records/14894181/files/V-CK63-8-helical_1_data_000002.h5 /entry/data/data 56
  157 HDF5 https://zenodo.org/records/14894181/files/V-CK63-8-helical_1_data_000002.h5 /entry/data/data 57
  158 HDF5 https://zenodo.org/records/14894181/files/V-CK63-8-helical_1_data_000002.h5 /entry/data/data 58
  159 HDF5 https://zenodo.org/records/14894181/files/V-CK63-8-helical_1_data_000002.h5 /entry/data/data 59
  160 HDF5 https://zenodo.org/records/14894181/files/V-CK63-8-helical_1_data_000002.h5 /entry/data/data 60
  161 HDF5 https://zenodo.org/records/14894181/files/V-CK63-8-helical_1_data_000002.h5 /entry/data/data 61
  162 HDF5 https://zenodo.org/records/14894181/files/V-CK63-8-helical_1_data_000002.h5 /entry/data/data 62
  163 HDF5 https://zenodo.org/records/14894181/files/V-CK63-8-helical_1_data_000002.h5 /entry/data/data 63
  164 HDF5 https://zenodo.org/records/14894181/files/V-CK63-8-helical_1_data_000002.h5 /entry/data/data 64
  165 HDF5 https://zenodo.org/records/14894181/files/V-CK63-8-helical_1_data_000002.h5 /entry/data/data 65
  166 HDF5 https://zenodo.org/records/14894181/files/V-CK63-8-helical_1_data_000002.h5 /entry/data/data 66
  167 HDF5 https://zenodo.org/records/14894181/files/V-CK63-8-helical_1_data_000002.h5 /entry/data/data 67
  168 HDF5 https://zenodo.org/records/14894181/files/V-CK63-8-helical_1_data_000002.h5 /entry/data/data 68
  169 HDF5 https://zenodo.org/records/14894181/files/V-CK63-8-helical_1_data_000002.h5 /entry/data/data 69
  170 HDF5 https://zenodo.org/records/14894181/files/V-CK63-8-helical_1_data_000002.h5 /entry/data/data 70
  171 HDF5 https://zenodo.org/records/14894181/files/V-CK63-8-helical_1_data_000002.h5 /entry/data/data 71
  172 HDF5 https://zenodo.org/records/14894181/files/V-CK63-8-helical_1_data_000002.h5 /entry/data/data 72
  173 HDF5 https://zenodo.org/records/14894181/files/V-CK63-8-helical_1_data_000002.h5 /entry/data/data 73
  174 HDF5 https://zenodo.org/records/14894181/files/V-CK63-8-helical_1_data_000002.h5 /entry/data/data 74
  175 HDF5 https://zenodo.org/records/14894181/files/V-CK63-8-helical_1_data_000002.h5 /entry/data/data 75
  176 HDF5 https://zenodo.org/records/14894181/files/V-CK63-8-helical_1_data_000002.h5 /entry/data/data 76
  177 HDF5 https://zenodo.org/records/14894181/files/V-CK63-8-helical_1_data_000002.h5 /entry/data/data 77
  178 HDF5 https://zenodo.org/records/14894181/files/V-CK63-8-helical_1_data_000002.h5 /entry/data/data 78
  179 HDF5 https://zenodo.org/records/14894181/files/V-CK63-8-helical_1_data_000002.h5 /entry/data/data 79
  180 HDF5 https://zenodo.org/records/14894181/files/V-CK63-8-helical_1_data_000002.h5 /entry/data/data 80
  181 HDF5 https://zenodo.org/records/14894181/files/V-CK63-8-helical_1_data_000002.h5 /entry/data/data 81
  182 HDF5 https://zenodo.org/records/14894181/files/V-CK63-8-helical_1_data_000002.h5 /entry/data/data 82
  183 HDF5 https://zenodo.org/records/14894181/files/V-CK63-8-helical_1_data_000002.h5 /entry/data/data 83
  184 HDF5 https://zenodo.org/records/14894181/files/V-CK63-8-helical_1_data_000002.h5 /entry/data/data 84
  185 HDF5 https://zenodo.org/records/14894181/files/V-CK63-8-helical_1_data_000002.h5 /entry/data/data 85
  186 HDF5 https://zenodo.org/records/14894181/files/V-CK63-8-helical_1_data_000002.h5 /entry/data/data 86
  187 HDF5 https://zenodo.org/records/14894181/files/V-CK63-8-helical_1_data_000002.h5 /entry/data/data 87
  188 HDF5 https://zenodo.org/records/14894181/files/V-CK63-8-helical_1_data_000002.h5 /entry/data/data 88
  189 HDF5 https://zenodo.org/records/14894181/files/V-CK63-8-helical_1_data_000002.h5 /entry/data/data 89
  190 HDF5 https://zenodo.org/records/14894181/files/V-CK63-8-helical_1_data_000002.h5 /entry/data/data 90
  191 HDF5 https://zenodo.org/records/14894181/files/V-CK63-8-helical_1_data_000002.h5 /entry/data/data 91
  192 HDF5 https://zenodo.org/records/14894181/files/V-CK63-8-helical_1_data_000002.h5 /entry/data/data 92
  193 HDF5 https://zenodo.org/records/14894181/files/V-CK63-8-helical_1_data_000002.h5 /entry/data/data 93
  194 HDF5 https://zenodo.org/records/14894181/files/V-CK63-8-helical_1_data_000002.h5 /entry/data/data 94
  195 HDF5 https://zenodo.org/records/14894181/files/V-CK63-8-helical_1_data_000002.h5 /entry/data/data 95
  196 HDF5 https://zenodo.org/records/14894181/files/V-CK63-8-helical_1_data_000002.h5 /entry/data/data 96
  197 HDF5 https://zenodo.org/records/14894181/files/V-CK63-8-helical_1_data_000002.h5 /entry/data/data 97
  198 HDF5 https://zenodo.org/records/14894181/files/V-CK63-8-helical_1_data_000002.h5 /entry/data/data 98
  199 HDF5 https://zenodo.org/records/14894181/files/V-CK63-8-helical_1_data_000002.h5 /entry/data/data 99
  200 HDF5 https://zenodo.org/records/14894181/files/V-CK63-8-helical_1_data_000002.h5 /entry/data/data 100
  201 HDF5 https://zenodo.org/records/14894181/files/V-CK63-8-helical_1_data_000003.h5 /entry/data/data 1
  202 HDF5 https://zenodo.org/records/14894181/files/V-CK63-8-helical_1_data_000003.h5 /entry/data/data 2
  203 HDF5 https://zenodo.org/records/14894181/files/V-CK63-8-helical_1_data_000003.h5 /entry/data/data 3
  204 HDF5 https://zenodo.org/records/14894181/files/V-CK63-8-helical_1_data_000003.h5 /entry/data/data 4
  205 HDF5 https://zenodo.org/records/14894181/files/V-CK63-8-helical_1_data_000003.h5 /entry/data/data 5
  206 HDF5 https://zenodo.org/records/14894181/files/V-CK63-8-helical_1_data_000003.h5 /entry/data/data 6
  207 HDF5 https://zenodo.org/records/14894181/files/V-CK63-8-helical_1_data_000003.h5 /entry/data/data 7
  208 HDF5 https://zenodo.org/records/14894181/files/V-CK63-8-helical_1_data_000003.h5 /entry/data/data 8
  209 HDF5 https://zenodo.org/records/14894181/files/V-CK63-8-helical_1_data_000003.h5 /entry/data/data 9
  210 HDF5 https://zenodo.org/records/14894181/files/V-CK63-8-helical_1_data_000003.h5 /entry/data/data 10
  211 HDF5 https://zenodo.org/records/14894181/files/V-CK63-8-helical_1_data_000003.h5 /entry/data/data 11
  212 HDF5 https://zenodo.org/records/14894181/files/V-CK63-8-helical_1_data_000003.h5 /entry/data/data 12
  213 HDF5 https://zenodo.org/records/14894181/files/V-CK63-8-helical_1_data_000003.h5 /entry/data/data 13
  214 HDF5 https://zenodo.org/records/14894181/files/V-CK63-8-helical_1_data_000003.h5 /entry/data/data 14
  215 HDF5 https://zenodo.org/records/14894181/files/V-CK63-8-helical_1_data_000003.h5 /entry/data/data 15
  216 HDF5 https://zenodo.org/records/14894181/files/V-CK63-8-helical_1_data_000003.h5 /entry/data/data 16
  217 HDF5 https://zenodo.org/records/14894181/files/V-CK63-8-helical_1_data_000003.h5 /entry/data/data 17
  218 HDF5 https://zenodo.org/records/14894181/files/V-CK63-8-helical_1_data_000003.h5 /entry/data/data 18
  219 HDF5 https://zenodo.org/records/14894181/files/V-CK63-8-helical_1_data_000003.h5 /entry/data/data 19
  220 HDF5 https://zenodo.org/records/14894181/files/V-CK63-8-helical_1_data_000003.h5 /entry/data/data 20
  221 HDF5 https://zenodo.org/records/14894181/files/V-CK63-8-helical_1_data_000003.h5 /entry/data/data 21
  222 HDF5 https://zenodo.org/records/14894181/files/V-CK63-8-helical_1_data_000003.h5 /entry/data/data 22
  223 HDF5 https://zenodo.org/records/14894181/files/V-CK63-8-helical_1_data_000003.h5 /entry/data/data 23
  224 HDF5 https://zenodo.org/records/14894181/files/V-CK63-8-helical_1_data_000003.h5 /entry/data/data 24
  225 HDF5 https://zenodo.org/records/14894181/files/V-CK63-8-helical_1_data_000003.h5 /entry/data/data 25
  226 HDF5 https://zenodo.org/records/14894181/files/V-CK63-8-helical_1_data_000003.h5 /entry/data/data 26
  227 HDF5 https://zenodo.org/records/14894181/files/V-CK63-8-helical_1_data_000003.h5 /entry/data/data 27
  228 HDF5 https://zenodo.org/records/14894181/files/V-CK63-8-helical_1_data_000003.h5 /entry/data/data 28
  229 HDF5 https://zenodo.org/records/14894181/files/V-CK63-8-helical_1_data_000003.h5 /entry/data/data 29
  230 HDF5 https://zenodo.org/records/14894181/files/V-CK63-8-helical_1_data_000003.h5 /entry/data/data 30
  231 HDF5 https://zenodo.org/records/14894181/files/V-CK63-8-helical_1_data_000003.h5 /entry/data/data 31
  232 HDF5 https://zenodo.org/records/14894181/files/V-CK63-8-helical_1_data_000003.h5 /entry/data/data 32
  233 HDF5 https://zenodo.org/records/14894181/files/V-CK63-8-helical_1_data_000003.h5 /entry/data/data 33
  234 HDF5 https://zenodo.org/records/14894181/files/V-CK63-8-helical_1_data_000003.h5 /entry/data/data 34
  235 HDF5 https://zenodo.org/records/14894181/files/V-CK63-8-helical_1_data_000003.h5 /entry/data/data 35
  236 HDF5 https://zenodo.org/records/14894181/files/V-CK63-8-helical_1_data_000003.h5 /entry/data/data 36
  237 HDF5 https://zenodo.org/records/14894181/files/V-CK63-8-helical_1_data_000003.h5 /entry/data/data 37
  238 HDF5 https://zenodo.org/records/14894181/files/V-CK63-8-helical_1_data_000003.h5 /entry/data/data 38
  239 HDF5 https://zenodo.org/records/14894181/files/V-CK63-8-helical_1_data_000003.h5 /entry/data/data 39
  240 HDF5 https://zenodo.org/records/14894181/files/V-CK63-8-helical_1_data_000003.h5 /entry/data/data 40
  241 HDF5 https://zenodo.org/records/14894181/files/V-CK63-8-helical_1_data_000003.h5 /entry/data/data 41
  242 HDF5 https://zenodo.org/records/14894181/files/V-CK63-8-helical_1_data_000003.h5 /entry/data/data 42
  243 HDF5 https://zenodo.org/records/14894181/files/V-CK63-8-helical_1_data_000003.h5 /entry/data/data 43
  244 HDF5 https://zenodo.org/records/14894181/files/V-CK63-8-helical_1_data_000003.h5 /entry/data/data 44
  245 HDF5 https://zenodo.org/records/14894181/files/V-CK63-8-helical_1_data_000003.h5 /entry/data/data 45
  246 HDF5 https://zenodo.org/records/14894181/files/V-CK63-8-helical_1_data_000003.h5 /entry/data/data 46
  247 HDF5 https://zenodo.org/records/14894181/files/V-CK63-8-helical_1_data_000003.h5 /entry/data/data 47
  248 HDF5 https://zenodo.org/records/14894181/files/V-CK63-8-helical_1_data_000003.h5 /entry/data/data 48
  249 HDF5 https://zenodo.org/records/14894181/files/V-CK63-8-helical_1_data_000003.h5 /entry/data/data 49
  250 HDF5 https://zenodo.org/records/14894181/files/V-CK63-8-helical_1_data_000003.h5 /entry/data/data 50
  251 HDF5 https://zenodo.org/records/14894181/files/V-CK63-8-helical_1_data_000003.h5 /entry/data/data 51
  252 HDF5 https://zenodo.org/records/14894181/files/V-CK63-8-helical_1_data_000003.h5 /entry/data/data 52
  253 HDF5 https://zenodo.org/records/14894181/files/V-CK63-8-helical_1_data_000003.h5 /entry/data/data 53
  254 HDF5 https://zenodo.org/records/14894181/files/V-CK63-8-helical_1_data_000003.h5 /entry/data/data 54
  255 HDF5 https://zenodo.org/records/14894181/files/V-CK63-8-helical_1_data_000003.h5 /entry/data/data 55
  256 HDF5 https://zenodo.org/records/14894181/files/V-CK63-8-helical_1_data_000003.h5 /entry/data/data 56
  257 HDF5 https://zenodo.org/records/14894181/files/V-CK63-8-helical_1_data_000003.h5 /entry/data/data 57
  258 HDF5 https://zenodo.org/records/14894181/files/V-CK63-8-helical_1_data_000003.h5 /entry/data/data 58
  259 HDF5 https://zenodo.org/records/14894181/files/V-CK63-8-helical_1_data_000003.h5 /entry/data/data 59
  260 HDF5 https://zenodo.org/records/14894181/files/V-CK63-8-helical_1_data_000003.h5 /entry/data/data 60
  261 HDF5 https://zenodo.org/records/14894181/files/V-CK63-8-helical_1_data_000003.h5 /entry/data/data 61
  262 HDF5 https://zenodo.org/records/14894181/files/V-CK63-8-helical_1_data_000003.h5 /entry/data/data 62
  263 HDF5 https://zenodo.org/records/14894181/files/V-CK63-8-helical_1_data_000003.h5 /entry/data/data 63
  264 HDF5 https://zenodo.org/records/14894181/files/V-CK63-8-helical_1_data_000003.h5 /entry/data/data 64
  265 HDF5 https://zenodo.org/records/14894181/files/V-CK63-8-helical_1_data_000003.h5 /entry/data/data 65
  266 HDF5 https://zenodo.org/records/14894181/files/V-CK63-8-helical_1_data_000003.h5 /entry/data/data 66
  267 HDF5 https://zenodo.org/records/14894181/files/V-CK63-8-helical_1_data_000003.h5 /entry/data/data 67
  268 HDF5 https://zenodo.org/records/14894181/files/V-CK63-8-helical_1_data_000003.h5 /entry/data/data 68
  269 HDF5 https://zenodo.org/records/14894181/files/V-CK63-8-helical_1_data_000003.h5 /entry/data/data 69
  270 HDF5 https://zenodo.org/records/14894181/files/V-CK63-8-helical_1_data_000003.h5 /entry/data/data 70
  271 HDF5 https://zenodo.org/records/14894181/files/V-CK63-8-helical_1_data_000003.h5 /entry/data/data 71
  272 HDF5 https://zenodo.org/records/14894181/files/V-CK63-8-helical_1_data_000003.h5 /entry/data/data 72
  273 HDF5 https://zenodo.org/records/14894181/files/V-CK63-8-helical_1_data_000003.h5 /entry/data/data 73
  274 HDF5 https://zenodo.org/records/14894181/files/V-CK63-8-helical_1_data_000003.h5 /entry/data/data 74
  275 HDF5 https://zenodo.org/records/14894181/files/V-CK63-8-helical_1_data_000003.h5 /entry/data/data 75
  276 HDF5 https://zenodo.org/records/14894181/files/V-CK63-8-helical_1_data_000003.h5 /entry/data/data 76
  277 HDF5 https://zenodo.org/records/14894181/files/V-CK63-8-helical_1_data_000003.h5 /entry/data/data 77
  278 HDF5 https://zenodo.org/records/14894181/files/V-CK63-8-helical_1_data_000003.h5 /entry/data/data 78
  279 HDF5 https://zenodo.org/records/14894181/files/V-CK63-8-helical_1_data_000003.h5 /entry/data/data 79
  280 HDF5 https://zenodo.org/records/14894181/files/V-CK63-8-helical_1_data_000003.h5 /entry/data/data 80
  281 HDF5 https://zenodo.org/records/14894181/files/V-CK63-8-helical_1_data_000003.h5 /entry/data/data 81
  282 HDF5 https://zenodo.org/records/14894181/files/V-CK63-8-helical_1_data_000003.h5 /entry/data/data 82
  283 HDF5 https://zenodo.org/records/14894181/files/V-CK63-8-helical_1_data_000003.h5 /entry/data/data 83
  284 HDF5 https://zenodo.org/records/14894181/files/V-CK63-8-helical_1_data_000003.h5 /entry/data/data 84
  285 HDF5 https://zenodo.org/records/14894181/files/V-CK63-8-helical_1_data_000003.h5 /entry/data/data 85
  286 HDF5 https://zenodo.org/records/14894181/files/V-CK63-8-helical_1_data_000003.h5 /entry/data/data 86
  287 HDF5 https://zenodo.org/records/14894181/files/V-CK63-8-helical_1_data_000003.h5 /entry/data/data 87
  288 HDF5 https://zenodo.org/records/14894181/files/V-CK63-8-helical_1_data_000003.h5 /entry/data/data 88
  289 HDF5 https://zenodo.org/records/14894181/files/V-CK63-8-helical_1_data_000003.h5 /entry/data/data 89
  290 HDF5 https://zenodo.org/records/14894181/files/V-CK63-8-helical_1_data_000003.h5 /entry/data/data 90
  291 HDF5 https://zenodo.org/records/14894181/files/V-CK63-8-helical_1_data_000003.h5 /entry/data/data 91
  292 HDF5 https://zenodo.org/records/14894181/files/V-CK63-8-helical_1_data_000003.h5 /entry/data/data 92
  293 HDF5 https://zenodo.org/records/14894181/files/V-CK63-8-helical_1_data_000003.h5 /entry/data/data 93
  294 HDF5 https://zenodo.org/records/14894181/files/V-CK63-8-helical_1_data_000003.h5 /entry/data/data 94
  295 HDF5 https://zenodo.org/records/14894181/files/V-CK63-8-helical_1_data_000003.h5 /entry/data/data 95
  296 HDF5 https://zenodo.org/records/14894181/files/V-CK63-8-helical_1_data_000003.h5 /entry/data/data 96
  297 HDF5 https://zenodo.org/records/14894181/files/V-CK63-8-helical_1_data_000003.h5 /entry/data/data 97
  298 HDF5 https://zenodo.org/records/14894181/files/V-CK63-8-helical_1_data_000003.h5 /entry/data/data 98
  299 HDF5 https://zenodo.org/records/14894181/files/V-CK63-8-helical_1_data_000003.h5 /entry/data/data 99
  300 HDF5 https://zenodo.org/records/14894181/files/V-CK63-8-helical_1_data_000003.h5 /entry/data/data 100
  301 HDF5 https://zenodo.org/records/14894181/files/V-CK63-8-helical_1_data_000004.h5 /entry/data/data 1
  302 HDF5 https://zenodo.org/records/14894181/files/V-CK63-8-helical_1_data_000004.h5 /entry/data/data 2
  303 HDF5 https://zenodo.org/records/14894181/files/V-CK63-8-helical_1_data_000004.h5 /entry/data/data 3
  304 HDF5 https://zenodo.org/records/14894181/files/V-CK63-8-helical_1_data_000004.h5 /entry/data/data 4
  305 HDF5 https://zenodo.org/records/14894181/files/V-CK63-8-helical_1_data_000004.h5 /entry/data/data 5
  306 HDF5 https://zenodo.org/records/14894181/files/V-CK63-8-helical_1_data_000004.h5 /entry/data/data 6
  307 HDF5 https://zenodo.org/records/14894181/files/V-CK63-8-helical_1_data_000004.h5 /entry/data/data 7
  308 HDF5 https://zenodo.org/records/14894181/files/V-CK63-8-helical_1_data_000004.h5 /entry/data/data 8
  309 HDF5 https://zenodo.org/records/14894181/files/V-CK63-8-helical_1_data_000004.h5 /entry/data/data 9
  310 HDF5 https://zenodo.org/records/14894181/files/V-CK63-8-helical_1_data_000004.h5 /entry/data/data 10
  311 HDF5 https://zenodo.org/records/14894181/files/V-CK63-8-helical_1_data_000004.h5 /entry/data/data 11
  312 HDF5 https://zenodo.org/records/14894181/files/V-CK63-8-helical_1_data_000004.h5 /entry/data/data 12
  313 HDF5 https://zenodo.org/records/14894181/files/V-CK63-8-helical_1_data_000004.h5 /entry/data/data 13
  314 HDF5 https://zenodo.org/records/14894181/files/V-CK63-8-helical_1_data_000004.h5 /entry/data/data 14
  315 HDF5 https://zenodo.org/records/14894181/files/V-CK63-8-helical_1_data_000004.h5 /entry/data/data 15
  316 HDF5 https://zenodo.org/records/14894181/files/V-CK63-8-helical_1_data_000004.h5 /entry/data/data 16
  317 HDF5 https://zenodo.org/records/14894181/files/V-CK63-8-helical_1_data_000004.h5 /entry/data/data 17
  318 HDF5 https://zenodo.org/records/14894181/files/V-CK63-8-helical_1_data_000004.h5 /entry/data/data 18
  319 HDF5 https://zenodo.org/records/14894181/files/V-CK63-8-helical_1_data_000004.h5 /entry/data/data 19
  320 HDF5 https://zenodo.org/records/14894181/files/V-CK63-8-helical_1_data_000004.h5 /entry/data/data 20
  321 HDF5 https://zenodo.org/records/14894181/files/V-CK63-8-helical_1_data_000004.h5 /entry/data/data 21
  322 HDF5 https://zenodo.org/records/14894181/files/V-CK63-8-helical_1_data_000004.h5 /entry/data/data 22
  323 HDF5 https://zenodo.org/records/14894181/files/V-CK63-8-helical_1_data_000004.h5 /entry/data/data 23
  324 HDF5 https://zenodo.org/records/14894181/files/V-CK63-8-helical_1_data_000004.h5 /entry/data/data 24
  325 HDF5 https://zenodo.org/records/14894181/files/V-CK63-8-helical_1_data_000004.h5 /entry/data/data 25
  326 HDF5 https://zenodo.org/records/14894181/files/V-CK63-8-helical_1_data_000004.h5 /entry/data/data 26
  327 HDF5 https://zenodo.org/records/14894181/files/V-CK63-8-helical_1_data_000004.h5 /entry/data/data 27
  328 HDF5 https://zenodo.org/records/14894181/files/V-CK63-8-helical_1_data_000004.h5 /entry/data/data 28
  329 HDF5 https://zenodo.org/records/14894181/files/V-CK63-8-helical_1_data_000004.h5 /entry/data/data 29
  330 HDF5 https://zenodo.org/records/14894181/files/V-CK63-8-helical_1_data_000004.h5 /entry/data/data 30
  331 HDF5 https://zenodo.org/records/14894181/files/V-CK63-8-helical_1_data_000004.h5 /entry/data/data 31
  332 HDF5 https://zenodo.org/records/14894181/files/V-CK63-8-helical_1_data_000004.h5 /entry/data/data 32
  333 HDF5 https://zenodo.org/records/14894181/files/V-CK63-8-helical_1_data_000004.h5 /entry/data/data 33
  334 HDF5 https://zenodo.org/records/14894181/files/V-CK63-8-helical_1_data_000004.h5 /entry/data/data 34
  335 HDF5 https://zenodo.org/records/14894181/files/V-CK63-8-helical_1_data_000004.h5 /entry/data/data 35
  336 HDF5 https://zenodo.org/records/14894181/files/V-CK63-8-helical_1_data_000004.h5 /entry/data/data 36
  337 HDF5 https://zenodo.org/records/14894181/files/V-CK63-8-helical_1_data_000004.h5 /entry/data/data 37
  338 HDF5 https://zenodo.org/records/14894181/files/V-CK63-8-helical_1_data_000004.h5 /entry/data/data 38
  339 HDF5 https://zenodo.org/records/14894181/files/V-CK63-8-helical_1_data_000004.h5 /entry/data/data 39
  340 HDF5 https://zenodo.org/records/14894181/files/V-CK63-8-helical_1_data_000004.h5 /entry/data/data 40
  341 HDF5 https://zenodo.org/records/14894181/files/V-CK63-8-helical_1_data_000004.h5 /entry/data/data 41
  342 HDF5 https://zenodo.org/records/14894181/files/V-CK63-8-helical_1_data_000004.h5 /entry/data/data 42
  343 HDF5 https://zenodo.org/records/14894181/files/V-CK63-8-helical_1_data_000004.h5 /entry/data/data 43
  344 HDF5 https://zenodo.org/records/14894181/files/V-CK63-8-helical_1_data_000004.h5 /entry/data/data 44
  345 HDF5 https://zenodo.org/records/14894181/files/V-CK63-8-helical_1_data_000004.h5 /entry/data/data 45
  346 HDF5 https://zenodo.org/records/14894181/files/V-CK63-8-helical_1_data_000004.h5 /entry/data/data 46
  347 HDF5 https://zenodo.org/records/14894181/files/V-CK63-8-helical_1_data_000004.h5 /entry/data/data 47
  348 HDF5 https://zenodo.org/records/14894181/files/V-CK63-8-helical_1_data_000004.h5 /entry/data/data 48
  349 HDF5 https://zenodo.org/records/14894181/files/V-CK63-8-helical_1_data_000004.h5 /entry/data/data 49
  350 HDF5 https://zenodo.org/records/14894181/files/V-CK63-8-helical_1_data_000004.h5 /entry/data/data 50
  351 HDF5 https://zenodo.org/records/14894181/files/V-CK63-8-helical_1_data_000004.h5 /entry/data/data 51
  352 HDF5 https://zenodo.org/records/14894181/files/V-CK63-8-helical_1_data_000004.h5 /entry/data/data 52
  353 HDF5 https://zenodo.org/records/14894181/files/V-CK63-8-helical_1_data_000004.h5 /entry/data/data 53
  354 HDF5 https://zenodo.org/records/14894181/files/V-CK63-8-helical_1_data_000004.h5 /entry/data/data 54
  355 HDF5 https://zenodo.org/records/14894181/files/V-CK63-8-helical_1_data_000004.h5 /entry/data/data 55
  356 HDF5 https://zenodo.org/records/14894181/files/V-CK63-8-helical_1_data_000004.h5 /entry/data/data 56
  357 HDF5 https://zenodo.org/records/14894181/files/V-CK63-8-helical_1_data_000004.h5 /entry/data/data 57
  358 HDF5 https://zenodo.org/records/14894181/files/V-CK63-8-helical_1_data_000004.h5 /entry/data/data 58
  359 HDF5 https://zenodo.org/records/14894181/files/V-CK63-8-helical_1_data_000004.h5 /entry/data/data 59
  360 HDF5 https://zenodo.org/records/14894181/files/V-CK63-8-helical_1_data_000004.h5 /entry/data/data 60
  361 HDF5 https://zenodo.org/records/14894181/files/V-CK63-8-helical_1_data_000004.h5 /entry/data/data 61
  362 HDF5 https://zenodo.org/records/14894181/files/V-CK63-8-helical_1_data_000004.h5 /entry/data/data 62
  363 HDF5 https://zenodo.org/records/14894181/files/V-CK63-8-helical_1_data_000004.h5 /entry/data/data 63
  364 HDF5 https://zenodo.org/records/14894181/files/V-CK63-8-helical_1_data_000004.h5 /entry/data/data 64
  365 HDF5 https://zenodo.org/records/14894181/files/V-CK63-8-helical_1_data_000004.h5 /entry/data/data 65
  366 HDF5 https://zenodo.org/records/14894181/files/V-CK63-8-helical_1_data_000004.h5 /entry/data/data 66
  367 HDF5 https://zenodo.org/records/14894181/files/V-CK63-8-helical_1_data_000004.h5 /entry/data/data 67
  368 HDF5 https://zenodo.org/records/14894181/files/V-CK63-8-helical_1_data_000004.h5 /entry/data/data 68
  369 HDF5 https://zenodo.org/records/14894181/files/V-CK63-8-helical_1_data_000004.h5 /entry/data/data 69
  370 HDF5 https://zenodo.org/records/14894181/files/V-CK63-8-helical_1_data_000004.h5 /entry/data/data 70
  371 HDF5 https://zenodo.org/records/14894181/files/V-CK63-8-helical_1_data_000004.h5 /entry/data/data 71
  372 HDF5 https://zenodo.org/records/14894181/files/V-CK63-8-helical_1_data_000004.h5 /entry/data/data 72
  373 HDF5 https://zenodo.org/records/14894181/files/V-CK63-8-helical_1_data_000004.h5 /entry/data/data 73
  374 HDF5 https://zenodo.org/records/14894181/files/V-CK63-8-helical_1_data_000004.h5 /entry/data/data 74
  375 HDF5 https://zenodo.org/records/14894181/files/V-CK63-8-helical_1_data_000004.h5 /entry/data/data 75
  376 HDF5 https://zenodo.org/records/14894181/files/V-CK63-8-helical_1_data_000004.h5 /entry/data/data 76
  377 HDF5 https://zenodo.org/records/14894181/files/V-CK63-8-helical_1_data_000004.h5 /entry/data/data 77
  378 HDF5 https://zenodo.org/records/14894181/files/V-CK63-8-helical_1_data_000004.h5 /entry/data/data 78
  379 HDF5 https://zenodo.org/records/14894181/files/V-CK63-8-helical_1_data_000004.h5 /entry/data/data 79
  380 HDF5 https://zenodo.org/records/14894181/files/V-CK63-8-helical_1_data_000004.h5 /entry/data/data 80
  381 HDF5 https://zenodo.org/records/14894181/files/V-CK63-8-helical_1_data_000004.h5 /entry/data/data 81
  382 HDF5 https://zenodo.org/records/14894181/files/V-CK63-8-helical_1_data_000004.h5 /entry/data/data 82
  383 HDF5 https://zenodo.org/records/14894181/files/V-CK63-8-helical_1_data_000004.h5 /entry/data/data 83
  384 HDF5 https://zenodo.org/records/14894181/files/V-CK63-8-helical_1_data_000004.h5 /entry/data/data 84
  385 HDF5 https://zenodo.org/records/14894181/files/V-CK63-8-helical_1_data_000004.h5 /entry/data/data 85
  386 HDF5 https://zenodo.org/records/14894181/files/V-CK63-8-helical_1_data_000004.h5 /entry/data/data 86
  387 HDF5 https://zenodo.org/records/14894181/files/V-CK63-8-helical_1_data_000004.h5 /entry/data/data 87
  388 HDF5 https://zenodo.org/records/14894181/files/V-CK63-8-helical_1_data_000004.h5 /entry/data/data 88
  389 HDF5 https://zenodo.org/records/14894181/files/V-CK63-8-helical_1_data_000004.h5 /entry/data/data 89
  390 HDF5 https://zenodo.org/records/14894181/files/V-CK63-8-helical_1_data_000004.h5 /entry/data/data 90
  391 HDF5 https://zenodo.org/records/14894181/files/V-CK63-8-helical_1_data_000004.h5 /entry/data/data 91
  392 HDF5 https://zenodo.org/records/14894181/files/V-CK63-8-helical_1_data_000004.h5 /entry/data/data 92
  393 HDF5 https://zenodo.org/records/14894181/files/V-CK63-8-helical_1_data_000004.h5 /entry/data/data 93
  394 HDF5 https://zenodo.org/records/14894181/files/V-CK63-8-helical_1_data_000004.h5 /entry/data/data 94
  395 HDF5 https://zenodo.org/records/14894181/files/V-CK63-8-helical_1_data_000004.h5 /entry/data/data 95
  396 HDF5 https://zenodo.org/records/14894181/files/V-CK63-8-helical_1_data_000004.h5 /entry/data/data 96
  397 HDF5 https://zenodo.org/records/14894181/files/V-CK63-8-helical_1_data_000004.h5 /entry/data/data 97
  398 HDF5 https://zenodo.org/records/14894181/files/V-CK63-8-helical_1_data_000004.h5 /entry/data/data 98
  399 HDF5 https://zenodo.org/records/14894181/files/V-CK63-8-helical_1_data_000004.h5 /entry/data/data 99
  400 HDF5 https://zenodo.org/records/14894181/files/V-CK63-8-helical_1_data_000004.h5 /entry/data/data 100
  401 HDF5 https://zenodo.org/records/14894181/files/V-CK63-8-helical_1_data_000005.h5 /entry/data/data 1
  402 HDF5 https://zenodo.org/records/14894181/files/V-CK63-8-helical_1_data_000005.h5 /entry/data/data 2
  403 HDF5 https://zenodo.org/records/14894181/files/V-CK63-8-helical_1_data_000005.h5 /entry/data/data 3
  404 HDF5 https://zenodo.org/records/14894181/files/V-CK63-8-helical_1_data_000005.h5 /entry/data/data 4
  405 HDF5 https://zenodo.org/records/14894181/files/V-CK63-8-helical_1_data_000005.h5 /entry/data/data 5
  406 HDF5 https://zenodo.org/records/14894181/files/V-CK63-8-helical_1_data_000005.h5 /entry/data/data 6
  407 HDF5 https://zenodo.org/records/14894181/files/V-CK63-8-helical_1_data_000005.h5 /entry/data/data 7
  408 HDF5 https://zenodo.org/records/14894181/files/V-CK63-8-helical_1_data_000005.h5 /entry/data/data 8
  409 HDF5 https://zenodo.org/records/14894181/files/V-CK63-8-helical_1_data_000005.h5 /entry/data/data 9
  410 HDF5 https://zenodo.org/records/14894181/files/V-CK63-8-helical_1_data_000005.h5 /entry/data/data 10
  411 HDF5 https://zenodo.org/records/14894181/files/V-CK63-8-helical_1_data_000005.h5 /entry/data/data 11
  412 HDF5 https://zenodo.org/records/14894181/files/V-CK63-8-helical_1_data_000005.h5 /entry/data/data 12
  413 HDF5 https://zenodo.org/records/14894181/files/V-CK63-8-helical_1_data_000005.h5 /entry/data/data 13
  414 HDF5 https://zenodo.org/records/14894181/files/V-CK63-8-helical_1_data_000005.h5 /entry/data/data 14
  415 HDF5 https://zenodo.org/records/14894181/files/V-CK63-8-helical_1_data_000005.h5 /entry/data/data 15
  416 HDF5 https://zenodo.org/records/14894181/files/V-CK63-8-helical_1_data_000005.h5 /entry/data/data 16
  417 HDF5 https://zenodo.org/records/14894181/files/V-CK63-8-helical_1_data_000005.h5 /entry/data/data 17
  418 HDF5 https://zenodo.org/records/14894181/files/V-CK63-8-helical_1_data_000005.h5 /entry/data/data 18
  419 HDF5 https://zenodo.org/records/14894181/files/V-CK63-8-helical_1_data_000005.h5 /entry/data/data 19
  420 HDF5 https://zenodo.org/records/14894181/files/V-CK63-8-helical_1_data_000005.h5 /entry/data/data 20
  421 HDF5 https://zenodo.org/records/14894181/files/V-CK63-8-helical_1_data_000005.h5 /entry/data/data 21
  422 HDF5 https://zenodo.org/records/14894181/files/V-CK63-8-helical_1_data_000005.h5 /entry/data/data 22
  423 HDF5 https://zenodo.org/records/14894181/files/V-CK63-8-helical_1_data_000005.h5 /entry/data/data 23
  424 HDF5 https://zenodo.org/records/14894181/files/V-CK63-8-helical_1_data_000005.h5 /entry/data/data 24
  425 HDF5 https://zenodo.org/records/14894181/files/V-CK63-8-helical_1_data_000005.h5 /entry/data/data 25
  426 HDF5 https://zenodo.org/records/14894181/files/V-CK63-8-helical_1_data_000005.h5 /entry/data/data 26
  427 HDF5 https://zenodo.org/records/14894181/files/V-CK63-8-helical_1_data_000005.h5 /entry/data/data 27
  428 HDF5 https://zenodo.org/records/14894181/files/V-CK63-8-helical_1_data_000005.h5 /entry/data/data 28
  429 HDF5 https://zenodo.org/records/14894181/files/V-CK63-8-helical_1_data_000005.h5 /entry/data/data 29
  430 HDF5 https://zenodo.org/records/14894181/files/V-CK63-8-helical_1_data_000005.h5 /entry/data/data 30
  431 HDF5 https://zenodo.org/records/14894181/files/V-CK63-8-helical_1_data_000005.h5 /entry/data/data 31
  432 HDF5 https://zenodo.org/records/14894181/files/V-CK63-8-helical_1_data_000005.h5 /entry/data/data 32
  433 HDF5 https://zenodo.org/records/14894181/files/V-CK63-8-helical_1_data_000005.h5 /entry/data/data 33
  434 HDF5 https://zenodo.org/records/14894181/files/V-CK63-8-helical_1_data_000005.h5 /entry/data/data 34
  435 HDF5 https://zenodo.org/records/14894181/files/V-CK63-8-helical_1_data_000005.h5 /entry/data/data 35
  436 HDF5 https://zenodo.org/records/14894181/files/V-CK63-8-helical_1_data_000005.h5 /entry/data/data 36
  437 HDF5 https://zenodo.org/records/14894181/files/V-CK63-8-helical_1_data_000005.h5 /entry/data/data 37
  438 HDF5 https://zenodo.org/records/14894181/files/V-CK63-8-helical_1_data_000005.h5 /entry/data/data 38
  439 HDF5 https://zenodo.org/records/14894181/files/V-CK63-8-helical_1_data_000005.h5 /entry/data/data 39
  440 HDF5 https://zenodo.org/records/14894181/files/V-CK63-8-helical_1_data_000005.h5 /entry/data/data 40
  441 HDF5 https://zenodo.org/records/14894181/files/V-CK63-8-helical_1_data_000005.h5 /entry/data/data 41
  442 HDF5 https://zenodo.org/records/14894181/files/V-CK63-8-helical_1_data_000005.h5 /entry/data/data 42
  443 HDF5 https://zenodo.org/records/14894181/files/V-CK63-8-helical_1_data_000005.h5 /entry/data/data 43
  444 HDF5 https://zenodo.org/records/14894181/files/V-CK63-8-helical_1_data_000005.h5 /entry/data/data 44
  445 HDF5 https://zenodo.org/records/14894181/files/V-CK63-8-helical_1_data_000005.h5 /entry/data/data 45
  446 HDF5 https://zenodo.org/records/14894181/files/V-CK63-8-helical_1_data_000005.h5 /entry/data/data 46
  447 HDF5 https://zenodo.org/records/14894181/files/V-CK63-8-helical_1_data_000005.h5 /entry/data/data 47
  448 HDF5 https://zenodo.org/records/14894181/files/V-CK63-8-helical_1_data_000005.h5 /entry/data/data 48
  449 HDF5 https://zenodo.org/records/14894181/files/V-CK63-8-helical_1_data_000005.h5 /entry/data/data 49
  450 HDF5 https://zenodo.org/records/14894181/files/V-CK63-8-helical_1_data_000005.h5 /entry/data/data 50
  451 HDF5 https://zenodo.org/records/14894181/files/V-CK63-8-helical_1_data_000005.h5 /entry/data/data 51
  452 HDF5 https://zenodo.org/records/14894181/files/V-CK63-8-helical_1_data_000005.h5 /entry/data/data 52
  453 HDF5 https://zenodo.org/records/14894181/files/V-CK63-8-helical_1_data_000005.h5 /entry/data/data 53
  454 HDF5 https://zenodo.org/records/14894181/files/V-CK63-8-helical_1_data_000005.h5 /entry/data/data 54
  455 HDF5 https://zenodo.org/records/14894181/files/V-CK63-8-helical_1_data_000005.h5 /entry/data/data 55
  456 HDF5 https://zenodo.org/records/14894181/files/V-CK63-8-helical_1_data_000005.h5 /entry/data/data 56
  457 HDF5 https://zenodo.org/records/14894181/files/V-CK63-8-helical_1_data_000005.h5 /entry/data/data 57
  458 HDF5 https://zenodo.org/records/14894181/files/V-CK63-8-helical_1_data_000005.h5 /entry/data/data 58
  459 HDF5 https://zenodo.org/records/14894181/files/V-CK63-8-helical_1_data_000005.h5 /entry/data/data 59
  460 HDF5 https://zenodo.org/records/14894181/files/V-CK63-8-helical_1_data_000005.h5 /entry/data/data 60
  461 HDF5 https://zenodo.org/records/14894181/files/V-CK63-8-helical_1_data_000005.h5 /entry/data/data 61
  462 HDF5 https://zenodo.org/records/14894181/files/V-CK63-8-helical_1_data_000005.h5 /entry/data/data 62
  463 HDF5 https://zenodo.org/records/14894181/files/V-CK63-8-helical_1_data_000005.h5 /entry/data/data 63
  464 HDF5 https://zenodo.org/records/14894181/files/V-CK63-8-helical_1_data_000005.h5 /entry/data/data 64
  465 HDF5 https://zenodo.org/records/14894181/files/V-CK63-8-helical_1_data_000005.h5 /entry/data/data 65
  466 HDF5 https://zenodo.org/records/14894181/files/V-CK63-8-helical_1_data_000005.h5 /entry/data/data 66
  467 HDF5 https://zenodo.org/records/14894181/files/V-CK63-8-helical_1_data_000005.h5 /entry/data/data 67
  468 HDF5 https://zenodo.org/records/14894181/files/V-CK63-8-helical_1_data_000005.h5 /entry/data/data 68
  469 HDF5 https://zenodo.org/records/14894181/files/V-CK63-8-helical_1_data_000005.h5 /entry/data/data 69
  470 HDF5 https://zenodo.org/records/14894181/files/V-CK63-8-helical_1_data_000005.h5 /entry/data/data 70
  471 HDF5 https://zenodo.org/records/14894181/files/V-CK63-8-helical_1_data_000005.h5 /entry/data/data 71
  472 HDF5 https://zenodo.org/records/14894181/files/V-CK63-8-helical_1_data_000005.h5 /entry/data/data 72
  473 HDF5 https://zenodo.org/records/14894181/files/V-CK63-8-helical_1_data_000005.h5 /entry/data/data 73
  474 HDF5 https://zenodo.org/records/14894181/files/V-CK63-8-helical_1_data_000005.h5 /entry/data/data 74
  475 HDF5 https://zenodo.org/records/14894181/files/V-CK63-8-helical_1_data_000005.h5 /entry/data/data 75
  476 HDF5 https://zenodo.org/records/14894181/files/V-CK63-8-helical_1_data_000005.h5 /entry/data/data 76
  477 HDF5 https://zenodo.org/records/14894181/files/V-CK63-8-helical_1_data_000005.h5 /entry/data/data 77
  478 HDF5 https://zenodo.org/records/14894181/files/V-CK63-8-helical_1_data_000005.h5 /entry/data/data 78
  479 HDF5 https://zenodo.org/records/14894181/files/V-CK63-8-helical_1_data_000005.h5 /entry/data/data 79
  480 HDF5 https://zenodo.org/records/14894181/files/V-CK63-8-helical_1_data_000005.h5 /entry/data/data 80
  481 HDF5 https://zenodo.org/records/14894181/files/V-CK63-8-helical_1_data_000005.h5 /entry/data/data 81
  482 HDF5 https://zenodo.org/records/14894181/files/V-CK63-8-helical_1_data_000005.h5 /entry/data/data 82
  483 HDF5 https://zenodo.org/records/14894181/files/V-CK63-8-helical_1_data_000005.h5 /entry/data/data 83
  484 HDF5 https://zenodo.org/records/14894181/files/V-CK63-8-helical_1_data_000005.h5 /entry/data/data 84
  485 HDF5 https://zenodo.org/records/14894181/files/V-CK63-8-helical_1_data_000005.h5 /entry/data/data 85
  486 HDF5 https://zenodo.org/records/14894181/files/V-CK63-8-helical_1_data_000005.h5 /entry/data/data 86
  487 HDF5 https://zenodo.org/records/14894181/files/V-CK63-8-helical_1_data_000005.h5 /entry/data/data 87
  488 HDF5 https://zenodo.org/records/14894181/files/V-CK63-8-helical_1_data_000005.h5 /entry/data/data 88
  489 HDF5 https://zenodo.org/records/14894181/files/V-CK63-8-helical_1_data_000005.h5 /entry/data/data 89
  490 HDF5 https://zenodo.org/records/14894181/files/V-CK63-8-helical_1_data_000005.h5 /entry/data/data 90
  491 HDF5 https://zenodo.org/records/14894181/files/V-CK63-8-helical_1_data_000005.h5 /entry/data/data 91
  492 HDF5 https://zenodo.org/records/14894181/files/V-CK63-8-helical_1_data_000005.h5 /entry/data/data 92
  493 HDF5 https://zenodo.org/records/14894181/files/V-CK63-8-helical_1_data_000005.h5 /entry/data/data 93
  494 HDF5 https://zenodo.org/records/14894181/files/V-CK63-8-helical_1_data_000005.h5 /entry/data/data 94
  495 HDF5 https://zenodo.org/records/14894181/files/V-CK63-8-helical_1_data_000005.h5 /entry/data/data 95
  496 HDF5 https://zenodo.org/records/14894181/files/V-CK63-8-helical_1_data_000005.h5 /entry/data/data 96
  497 HDF5 https://zenodo.org/records/14894181/files/V-CK63-8-helical_1_data_000005.h5 /entry/data/data 97
  498 HDF5 https://zenodo.org/records/14894181/files/V-CK63-8-helical_1_data_000005.h5 /entry/data/data 98
  499 HDF5 https://zenodo.org/records/14894181/files/V-CK63-8-helical_1_data_000005.h5 /entry/data/data 99
  500 HDF5 https://zenodo.org/records/14894181/files/V-CK63-8-helical_1_data_000005.h5 /entry/data/data 100
  501 HDF5 https://zenodo.org/records/14894181/files/V-CK63-8-helical_1_data_000006.h5 /entry/data/data 1
  502 HDF5 https://zenodo.org/records/14894181/files/V-CK63-8-helical_1_data_000006.h5 /entry/data/data 2
  503 HDF5 https://zenodo.org/records/14894181/files/V-CK63-8-helical_1_data_000006.h5 /entry/data/data 3
  504 HDF5 https://zenodo.org/records/14894181/files/V-CK63-8-helical_1_data_000006.h5 /entry/data/data 4
  505 HDF5 https://zenodo.org/records/14894181/files/V-CK63-8-helical_1_data_000006.h5 /entry/data/data 5
  506 HDF5 https://zenodo.org/records/14894181/files/V-CK63-8-helical_1_data_000006.h5 /entry/data/data 6
  507 HDF5 https://zenodo.org/records/14894181/files/V-CK63-8-helical_1_data_000006.h5 /entry/data/data 7
  508 HDF5 https://zenodo.org/records/14894181/files/V-CK63-8-helical_1_data_000006.h5 /entry/data/data 8
  509 HDF5 https://zenodo.org/records/14894181/files/V-CK63-8-helical_1_data_000006.h5 /entry/data/data 9
  510 HDF5 https://zenodo.org/records/14894181/files/V-CK63-8-helical_1_data_000006.h5 /entry/data/data 10
  511 HDF5 https://zenodo.org/records/14894181/files/V-CK63-8-helical_1_data_000006.h5 /entry/data/data 11
  512 HDF5 https://zenodo.org/records/14894181/files/V-CK63-8-helical_1_data_000006.h5 /entry/data/data 12
  513 HDF5 https://zenodo.org/records/14894181/files/V-CK63-8-helical_1_data_000006.h5 /entry/data/data 13
  514 HDF5 https://zenodo.org/records/14894181/files/V-CK63-8-helical_1_data_000006.h5 /entry/data/data 14
  515 HDF5 https://zenodo.org/records/14894181/files/V-CK63-8-helical_1_data_000006.h5 /entry/data/data 15
  516 HDF5 https://zenodo.org/records/14894181/files/V-CK63-8-helical_1_data_000006.h5 /entry/data/data 16
  517 HDF5 https://zenodo.org/records/14894181/files/V-CK63-8-helical_1_data_000006.h5 /entry/data/data 17
  518 HDF5 https://zenodo.org/records/14894181/files/V-CK63-8-helical_1_data_000006.h5 /entry/data/data 18
  519 HDF5 https://zenodo.org/records/14894181/files/V-CK63-8-helical_1_data_000006.h5 /entry/data/data 19
  520 HDF5 https://zenodo.org/records/14894181/files/V-CK63-8-helical_1_data_000006.h5 /entry/data/data 20
  521 HDF5 https://zenodo.org/records/14894181/files/V-CK63-8-helical_1_data_000006.h5 /entry/data/data 21
  522 HDF5 https://zenodo.org/records/14894181/files/V-CK63-8-helical_1_data_000006.h5 /entry/data/data 22
  523 HDF5 https://zenodo.org/records/14894181/files/V-CK63-8-helical_1_data_000006.h5 /entry/data/data 23
  524 HDF5 https://zenodo.org/records/14894181/files/V-CK63-8-helical_1_data_000006.h5 /entry/data/data 24
  525 HDF5 https://zenodo.org/records/14894181/files/V-CK63-8-helical_1_data_000006.h5 /entry/data/data 25
  526 HDF5 https://zenodo.org/records/14894181/files/V-CK63-8-helical_1_data_000006.h5 /entry/data/data 26
  527 HDF5 https://zenodo.org/records/14894181/files/V-CK63-8-helical_1_data_000006.h5 /entry/data/data 27
  528 HDF5 https://zenodo.org/records/14894181/files/V-CK63-8-helical_1_data_000006.h5 /entry/data/data 28
  529 HDF5 https://zenodo.org/records/14894181/files/V-CK63-8-helical_1_data_000006.h5 /entry/data/data 29
  530 HDF5 https://zenodo.org/records/14894181/files/V-CK63-8-helical_1_data_000006.h5 /entry/data/data 30
  531 HDF5 https://zenodo.org/records/14894181/files/V-CK63-8-helical_1_data_000006.h5 /entry/data/data 31
  532 HDF5 https://zenodo.org/records/14894181/files/V-CK63-8-helical_1_data_000006.h5 /entry/data/data 32
  533 HDF5 https://zenodo.org/records/14894181/files/V-CK63-8-helical_1_data_000006.h5 /entry/data/data 33
  534 HDF5 https://zenodo.org/records/14894181/files/V-CK63-8-helical_1_data_000006.h5 /entry/data/data 34
  535 HDF5 https://zenodo.org/records/14894181/files/V-CK63-8-helical_1_data_000006.h5 /entry/data/data 35
  536 HDF5 https://zenodo.org/records/14894181/files/V-CK63-8-helical_1_data_000006.h5 /entry/data/data 36
  537 HDF5 https://zenodo.org/records/14894181/files/V-CK63-8-helical_1_data_000006.h5 /entry/data/data 37
  538 HDF5 https://zenodo.org/records/14894181/files/V-CK63-8-helical_1_data_000006.h5 /entry/data/data 38
  539 HDF5 https://zenodo.org/records/14894181/files/V-CK63-8-helical_1_data_000006.h5 /entry/data/data 39
  540 HDF5 https://zenodo.org/records/14894181/files/V-CK63-8-helical_1_data_000006.h5 /entry/data/data 40
  541 HDF5 https://zenodo.org/records/14894181/files/V-CK63-8-helical_1_data_000006.h5 /entry/data/data 41
  542 HDF5 https://zenodo.org/records/14894181/files/V-CK63-8-helical_1_data_000006.h5 /entry/data/data 42
  543 HDF5 https://zenodo.org/records/14894181/files/V-CK63-8-helical_1_data_000006.h5 /entry/data/data 43
  544 HDF5 https://zenodo.org/records/14894181/files/V-CK63-8-helical_1_data_000006.h5 /entry/data/data 44
  545 HDF5 https://zenodo.org/records/14894181/files/V-CK63-8-helical_1_data_000006.h5 /entry/data/data 45
  546 HDF5 https://zenodo.org/records/14894181/files/V-CK63-8-helical_1_data_000006.h5 /entry/data/data 46
  547 HDF5 https://zenodo.org/records/14894181/files/V-CK63-8-helical_1_data_000006.h5 /entry/data/data 47
  548 HDF5 https://zenodo.org/records/14894181/files/V-CK63-8-helical_1_data_000006.h5 /entry/data/data 48
  549 HDF5 https://zenodo.org/records/14894181/files/V-CK63-8-helical_1_data_000006.h5 /entry/data/data 49
  550 HDF5 https://zenodo.org/records/14894181/files/V-CK63-8-helical_1_data_000006.h5 /entry/data/data 50
  551 HDF5 https://zenodo.org/records/14894181/files/V-CK63-8-helical_1_data_000006.h5 /entry/data/data 51
  552 HDF5 https://zenodo.org/records/14894181/files/V-CK63-8-helical_1_data_000006.h5 /entry/data/data 52
  553 HDF5 https://zenodo.org/records/14894181/files/V-CK63-8-helical_1_data_000006.h5 /entry/data/data 53
  554 HDF5 https://zenodo.org/records/14894181/files/V-CK63-8-helical_1_data_000006.h5 /entry/data/data 54
  555 HDF5 https://zenodo.org/records/14894181/files/V-CK63-8-helical_1_data_000006.h5 /entry/data/data 55
  556 HDF5 https://zenodo.org/records/14894181/files/V-CK63-8-helical_1_data_000006.h5 /entry/data/data 56
  557 HDF5 https://zenodo.org/records/14894181/files/V-CK63-8-helical_1_data_000006.h5 /entry/data/data 57
  558 HDF5 https://zenodo.org/records/14894181/files/V-CK63-8-helical_1_data_000006.h5 /entry/data/data 58
  559 HDF5 https://zenodo.org/records/14894181/files/V-CK63-8-helical_1_data_000006.h5 /entry/data/data 59
  560 HDF5 https://zenodo.org/records/14894181/files/V-CK63-8-helical_1_data_000006.h5 /entry/data/data 60
  561 HDF5 https://zenodo.org/records/14894181/files/V-CK63-8-helical_1_data_000006.h5 /entry/data/data 61
  562 HDF5 https://zenodo.org/records/14894181/files/V-CK63-8-helical_1_data_000006.h5 /entry/data/data 62
  563 HDF5 https://zenodo.org/records/14894181/files/V-CK63-8-helical_1_data_000006.h5 /entry/data/data 63
  564 HDF5 https://zenodo.org/records/14894181/files/V-CK63-8-helical_1_data_000006.h5 /entry/data/data 64
  565 HDF5 https://zenodo.org/records/14894181/files/V-CK63-8-helical_1_data_000006.h5 /entry/data/data 65
  566 HDF5 https://zenodo.org/records/14894181/files/V-CK63-8-helical_1_data_000006.h5 /entry/data/data 66
  567 HDF5 https://zenodo.org/records/14894181/files/V-CK63-8-helical_1_data_000006.h5 /entry/data/data 67
  568 HDF5 https://zenodo.org/records/14894181/files/V-CK63-8-helical_1_data_000006.h5 /entry/data/data 68
  569 HDF5 https://zenodo.org/records/14894181/files/V-CK63-8-helical_1_data_000006.h5 /entry/data/data 69
  570 HDF5 https://zenodo.org/records/14894181/files/V-CK63-8-helical_1_data_000006.h5 /entry/data/data 70
  571 HDF5 https://zenodo.org/records/14894181/files/V-CK63-8-helical_1_data_000006.h5 /entry/data/data 71
  572 HDF5 https://zenodo.org/records/14894181/files/V-CK63-8-helical_1_data_000006.h5 /entry/data/data 72
  573 HDF5 https://zenodo.org/records/14894181/files/V-CK63-8-helical_1_data_000006.h5 /entry/data/data 73
  574 HDF5 https://zenodo.org/records/14894181/files/V-CK63-8-helical_1_data_000006.h5 /entry/data/data 74
  575 HDF5 https://zenodo.org/records/14894181/files/V-CK63-8-helical_1_data_000006.h5 /entry/data/data 75
  576 HDF5 https://zenodo.org/records/14894181/files/V-CK63-8-helical_1_data_000006.h5 /entry/data/data 76
  577 HDF5 https://zenodo.org/records/14894181/files/V-CK63-8-helical_1_data_000006.h5 /entry/data/data 77
  578 HDF5 https://zenodo.org/records/14894181/files/V-CK63-8-helical_1_data_000006.h5 /entry/data/data 78
  579 HDF5 https://zenodo.org/records/14894181/files/V-CK63-8-helical_1_data_000006.h5 /entry/data/data 79
  580 HDF5 https://zenodo.org/records/14894181/files/V-CK63-8-helical_1_data_000006.h5 /entry/data/data 80
  581 HDF5 https://zenodo.org/records/14894181/files/V-CK63-8-helical_1_data_000006.h5 /entry/data/data 81
  582 HDF5 https://zenodo.org/records/14894181/files/V-CK63-8-helical_1_data_000006.h5 /entry/data/data 82
  583 HDF5 https://zenodo.org/records/14894181/files/V-CK63-8-helical_1_data_000006.h5 /entry/data/data 83
  584 HDF5 https://zenodo.org/records/14894181/files/V-CK63-8-helical_1_data_000006.h5 /entry/data/data 84
  585 HDF5 https://zenodo.org/records/14894181/files/V-CK63-8-helical_1_data_000006.h5 /entry/data/data 85
  586 HDF5 https://zenodo.org/records/14894181/files/V-CK63-8-helical_1_data_000006.h5 /entry/data/data 86
  587 HDF5 https://zenodo.org/records/14894181/files/V-CK63-8-helical_1_data_000006.h5 /entry/data/data 87
  588 HDF5 https://zenodo.org/records/14894181/files/V-CK63-8-helical_1_data_000006.h5 /entry/data/data 88
  589 HDF5 https://zenodo.org/records/14894181/files/V-CK63-8-helical_1_data_000006.h5 /entry/data/data 89
  590 HDF5 https://zenodo.org/records/14894181/files/V-CK63-8-helical_1_data_000006.h5 /entry/data/data 90
  591 HDF5 https://zenodo.org/records/14894181/files/V-CK63-8-helical_1_data_000006.h5 /entry/data/data 91
  592 HDF5 https://zenodo.org/records/14894181/files/V-CK63-8-helical_1_data_000006.h5 /entry/data/data 92
  593 HDF5 https://zenodo.org/records/14894181/files/V-CK63-8-helical_1_data_000006.h5 /entry/data/data 93
  594 HDF5 https://zenodo.org/records/14894181/files/V-CK63-8-helical_1_data_000006.h5 /entry/data/data 94
  595 HDF5 https://zenodo.org/records/14894181/files/V-CK63-8-helical_1_data_000006.h5 /entry/data/data 95
  596 HDF5 https://zenodo.org/records/14894181/files/V-CK63-8-helical_1_data_000006.h5 /entry/data/data 96
  597 HDF5 https://zenodo.org/records/14894181/files/V-CK63-8-helical_1_data_000006.h5 /entry/data/data 97
  598 HDF5 https://zenodo.org/records/14894181/files/V-CK63-8-helical_1_data_000006.h5 /entry/data/data 98
  599 HDF5 https://zenodo.org/records/14894181/files/V-CK63-8-helical_1_data_000006.h5 /entry/data/data 99
  600 HDF5 https://zenodo.org/records/14894181/files/V-CK63-8-helical_1_data_000006.h5 /entry/data/data 100
  601 HDF5 https://zenodo.org/records/14894181/files/V-CK63-8-helical_1_data_000007.h5 /entry/data/data 1
  602 HDF5 https://zenodo.org/records/14894181/files/V-CK63-8-helical_1_data_000007.h5 /entry/data/data 2
  603 HDF5 https://zenodo.org/records/14894181/files/V-CK63-8-helical_1_data_000007.h5 /entry/data/data 3
  604 HDF5 https://zenodo.org/records/14894181/files/V-CK63-8-helical_1_data_000007.h5 /entry/data/data 4
  605 HDF5 https://zenodo.org/records/14894181/files/V-CK63-8-helical_1_data_000007.h5 /entry/data/data 5
  606 HDF5 https://zenodo.org/records/14894181/files/V-CK63-8-helical_1_data_000007.h5 /entry/data/data 6
  607 HDF5 https://zenodo.org/records/14894181/files/V-CK63-8-helical_1_data_000007.h5 /entry/data/data 7
  608 HDF5 https://zenodo.org/records/14894181/files/V-CK63-8-helical_1_data_000007.h5 /entry/data/data 8
  609 HDF5 https://zenodo.org/records/14894181/files/V-CK63-8-helical_1_data_000007.h5 /entry/data/data 9
  610 HDF5 https://zenodo.org/records/14894181/files/V-CK63-8-helical_1_data_000007.h5 /entry/data/data 10
  611 HDF5 https://zenodo.org/records/14894181/files/V-CK63-8-helical_1_data_000007.h5 /entry/data/data 11
  612 HDF5 https://zenodo.org/records/14894181/files/V-CK63-8-helical_1_data_000007.h5 /entry/data/data 12
  613 HDF5 https://zenodo.org/records/14894181/files/V-CK63-8-helical_1_data_000007.h5 /entry/data/data 13
  614 HDF5 https://zenodo.org/records/14894181/files/V-CK63-8-helical_1_data_000007.h5 /entry/data/data 14
  615 HDF5 https://zenodo.org/records/14894181/files/V-CK63-8-helical_1_data_000007.h5 /entry/data/data 15
  616 HDF5 https://zenodo.org/records/14894181/files/V-CK63-8-helical_1_data_000007.h5 /entry/data/data 16
  617 HDF5 https://zenodo.org/records/14894181/files/V-CK63-8-helical_1_data_000007.h5 /entry/data/data 17
  618 HDF5 https://zenodo.org/records/14894181/files/V-CK63-8-helical_1_data_000007.h5 /entry/data/data 18
  619 HDF5 https://zenodo.org/records/14894181/files/V-CK63-8-helical_1_data_000007.h5 /entry/data/data 19
  620 HDF5 https://zenodo.org/records/14894181/files/V-CK63-8-helical_1_data_000007.h5 /entry/data/data 20
  621 HDF5 https://zenodo.org/records/14894181/files/V-CK63-8-helical_1_data_000007.h5 /entry/data/data 21
  622 HDF5 https://zenodo.org/records/14894181/files/V-CK63-8-helical_1_data_000007.h5 /entry/data/data 22
  623 HDF5 https://zenodo.org/records/14894181/files/V-CK63-8-helical_1_data_000007.h5 /entry/data/data 23
  624 HDF5 https://zenodo.org/records/14894181/files/V-CK63-8-helical_1_data_000007.h5 /entry/data/data 24
  625 HDF5 https://zenodo.org/records/14894181/files/V-CK63-8-helical_1_data_000007.h5 /entry/data/data 25
  626 HDF5 https://zenodo.org/records/14894181/files/V-CK63-8-helical_1_data_000007.h5 /entry/data/data 26
  627 HDF5 https://zenodo.org/records/14894181/files/V-CK63-8-helical_1_data_000007.h5 /entry/data/data 27
  628 HDF5 https://zenodo.org/records/14894181/files/V-CK63-8-helical_1_data_000007.h5 /entry/data/data 28
  629 HDF5 https://zenodo.org/records/14894181/files/V-CK63-8-helical_1_data_000007.h5 /entry/data/data 29
  630 HDF5 https://zenodo.org/records/14894181/files/V-CK63-8-helical_1_data_000007.h5 /entry/data/data 30
  631 HDF5 https://zenodo.org/records/14894181/files/V-CK63-8-helical_1_data_000007.h5 /entry/data/data 31
  632 HDF5 https://zenodo.org/records/14894181/files/V-CK63-8-helical_1_data_000007.h5 /entry/data/data 32
  633 HDF5 https://zenodo.org/records/14894181/files/V-CK63-8-helical_1_data_000007.h5 /entry/data/data 33
  634 HDF5 https://zenodo.org/records/14894181/files/V-CK63-8-helical_1_data_000007.h5 /entry/data/data 34
  635 HDF5 https://zenodo.org/records/14894181/files/V-CK63-8-helical_1_data_000007.h5 /entry/data/data 35
  636 HDF5 https://zenodo.org/records/14894181/files/V-CK63-8-helical_1_data_000007.h5 /entry/data/data 36
  637 HDF5 https://zenodo.org/records/14894181/files/V-CK63-8-helical_1_data_000007.h5 /entry/data/data 37
  638 HDF5 https://zenodo.org/records/14894181/files/V-CK63-8-helical_1_data_000007.h5 /entry/data/data 38
  639 HDF5 https://zenodo.org/records/14894181/files/V-CK63-8-helical_1_data_000007.h5 /entry/data/data 39
  640 HDF5 https://zenodo.org/records/14894181/files/V-CK63-8-helical_1_data_000007.h5 /entry/data/data 40
  641 HDF5 https://zenodo.org/records/14894181/files/V-CK63-8-helical_1_data_000007.h5 /entry/data/data 41
  642 HDF5 https://zenodo.org/records/14894181/files/V-CK63-8-helical_1_data_000007.h5 /entry/data/data 42
  643 HDF5 https://zenodo.org/records/14894181/files/V-CK63-8-helical_1_data_000007.h5 /entry/data/data 43
  644 HDF5 https://zenodo.org/records/14894181/files/V-CK63-8-helical_1_data_000007.h5 /entry/data/data 44
  645 HDF5 https://zenodo.org/records/14894181/files/V-CK63-8-helical_1_data_000007.h5 /entry/data/data 45
  646 HDF5 https://zenodo.org/records/14894181/files/V-CK63-8-helical_1_data_000007.h5 /entry/data/data 46
  647 HDF5 https://zenodo.org/records/14894181/files/V-CK63-8-helical_1_data_000007.h5 /entry/data/data 47
  648 HDF5 https://zenodo.org/records/14894181/files/V-CK63-8-helical_1_data_000007.h5 /entry/data/data 48
  649 HDF5 https://zenodo.org/records/14894181/files/V-CK63-8-helical_1_data_000007.h5 /entry/data/data 49
  650 HDF5 https://zenodo.org/records/14894181/files/V-CK63-8-helical_1_data_000007.h5 /entry/data/data 50
  651 HDF5 https://zenodo.org/records/14894181/files/V-CK63-8-helical_1_data_000007.h5 /entry/data/data 51
  652 HDF5 https://zenodo.org/records/14894181/files/V-CK63-8-helical_1_data_000007.h5 /entry/data/data 52
  653 HDF5 https://zenodo.org/records/14894181/files/V-CK63-8-helical_1_data_000007.h5 /entry/data/data 53
  654 HDF5 https://zenodo.org/records/14894181/files/V-CK63-8-helical_1_data_000007.h5 /entry/data/data 54
  655 HDF5 https://zenodo.org/records/14894181/files/V-CK63-8-helical_1_data_000007.h5 /entry/data/data 55
  656 HDF5 https://zenodo.org/records/14894181/files/V-CK63-8-helical_1_data_000007.h5 /entry/data/data 56
  657 HDF5 https://zenodo.org/records/14894181/files/V-CK63-8-helical_1_data_000007.h5 /entry/data/data 57
  658 HDF5 https://zenodo.org/records/14894181/files/V-CK63-8-helical_1_data_000007.h5 /entry/data/data 58
  659 HDF5 https://zenodo.org/records/14894181/files/V-CK63-8-helical_1_data_000007.h5 /entry/data/data 59
  660 HDF5 https://zenodo.org/records/14894181/files/V-CK63-8-helical_1_data_000007.h5 /entry/data/data 60
  661 HDF5 https://zenodo.org/records/14894181/files/V-CK63-8-helical_1_data_000007.h5 /entry/data/data 61
  662 HDF5 https://zenodo.org/records/14894181/files/V-CK63-8-helical_1_data_000007.h5 /entry/data/data 62
  663 HDF5 https://zenodo.org/records/14894181/files/V-CK63-8-helical_1_data_000007.h5 /entry/data/data 63
  664 HDF5 https://zenodo.org/records/14894181/files/V-CK63-8-helical_1_data_000007.h5 /entry/data/data 64
  665 HDF5 https://zenodo.org/records/14894181/files/V-CK63-8-helical_1_data_000007.h5 /entry/data/data 65
  666 HDF5 https://zenodo.org/records/14894181/files/V-CK63-8-helical_1_data_000007.h5 /entry/data/data 66
  667 HDF5 https://zenodo.org/records/14894181/files/V-CK63-8-helical_1_data_000007.h5 /entry/data/data 67
  668 HDF5 https://zenodo.org/records/14894181/files/V-CK63-8-helical_1_data_000007.h5 /entry/data/data 68
  669 HDF5 https://zenodo.org/records/14894181/files/V-CK63-8-helical_1_data_000007.h5 /entry/data/data 69
  670 HDF5 https://zenodo.org/records/14894181/files/V-CK63-8-helical_1_data_000007.h5 /entry/data/data 70
  671 HDF5 https://zenodo.org/records/14894181/files/V-CK63-8-helical_1_data_000007.h5 /entry/data/data 71
  672 HDF5 https://zenodo.org/records/14894181/files/V-CK63-8-helical_1_data_000007.h5 /entry/data/data 72
  673 HDF5 https://zenodo.org/records/14894181/files/V-CK63-8-helical_1_data_000007.h5 /entry/data/data 73
  674 HDF5 https://zenodo.org/records/14894181/files/V-CK63-8-helical_1_data_000007.h5 /entry/data/data 74
  675 HDF5 https://zenodo.org/records/14894181/files/V-CK63-8-helical_1_data_000007.h5 /entry/data/data 75
  676 HDF5 https://zenodo.org/records/14894181/files/V-CK63-8-helical_1_data_000007.h5 /entry/data/data 76
  677 HDF5 https://zenodo.org/records/14894181/files/V-CK63-8-helical_1_data_000007.h5 /entry/data/data 77
  678 HDF5 https://zenodo.org/records/14894181/files/V-CK63-8-helical_1_data_000007.h5 /entry/data/data 78
  679 HDF5 https://zenodo.org/records/14894181/files/V-CK63-8-helical_1_data_000007.h5 /entry/data/data 79
  680 HDF5 https://zenodo.org/records/14894181/files/V-CK63-8-helical_1_data_000007.h5 /entry/data/data 80
  681 HDF5 https://zenodo.org/records/14894181/files/V-CK63-8-helical_1_data_000007.h5 /entry/data/data 81
  682 HDF5 https://zenodo.org/records/14894181/files/V-CK63-8-helical_1_data_000007.h5 /entry/data/data 82
  683 HDF5 https://zenodo.org/records/14894181/files/V-CK63-8-helical_1_data_000007.h5 /entry/data/data 83
  684 HDF5 https://zenodo.org/records/14894181/files/V-CK63-8-helical_1_data_000007.h5 /entry/data/data 84
  685 HDF5 https://zenodo.org/records/14894181/files/V-CK63-8-helical_1_data_000007.h5 /entry/data/data 85
  686 HDF5 https://zenodo.org/records/14894181/files/V-CK63-8-helical_1_data_000007.h5 /entry/data/data 86
  687 HDF5 https://zenodo.org/records/14894181/files/V-CK63-8-helical_1_data_000007.h5 /entry/data/data 87
  688 HDF5 https://zenodo.org/records/14894181/files/V-CK63-8-helical_1_data_000007.h5 /entry/data/data 88
  689 HDF5 https://zenodo.org/records/14894181/files/V-CK63-8-helical_1_data_000007.h5 /entry/data/data 89
  690 HDF5 https://zenodo.org/records/14894181/files/V-CK63-8-helical_1_data_000007.h5 /entry/data/data 90
  691 HDF5 https://zenodo.org/records/14894181/files/V-CK63-8-helical_1_data_000007.h5 /entry/data/data 91
  692 HDF5 https://zenodo.org/records/14894181/files/V-CK63-8-helical_1_data_000007.h5 /entry/data/data 92
  693 HDF5 https://zenodo.org/records/14894181/files/V-CK63-8-helical_1_data_000007.h5 /entry/data/data 93
  694 HDF5 https://zenodo.org/records/14894181/files/V-CK63-8-helical_1_data_000007.h5 /entry/data/data 94
  695 HDF5 https://zenodo.org/records/14894181/files/V-CK63-8-helical_1_data_000007.h5 /entry/data/data 95
  696 HDF5 https://zenodo.org/records/14894181/files/V-CK63-8-helical_1_data_000007.h5 /entry/data/data 96
  697 HDF5 https://zenodo.org/records/14894181/files/V-CK63-8-helical_1_data_000007.h5 /entry/data/data 97
  698 HDF5 https://zenodo.org/records/14894181/files/V-CK63-8-helical_1_data_000007.h5 /entry/data/data 98
  699 HDF5 https://zenodo.org/records/14894181/files/V-CK63-8-helical_1_data_000007.h5 /entry/data/data 99
  700 HDF5 https://zenodo.org/records/14894181/files/V-CK63-8-helical_1_data_000007.h5 /entry/data/data 100
  701 HDF5 https://zenodo.org/records/14894181/files/V-CK63-8-helical_1_data_000008.h5 /entry/data/data 1
  702 HDF5 https://zenodo.org/records/14894181/files/V-CK63-8-helical_1_data_000008.h5 /entry/data/data 2
  703 HDF5 https://zenodo.org/records/14894181/files/V-CK63-8-helical_1_data_000008.h5 /entry/data/data 3
  704 HDF5 https://zenodo.org/records/14894181/files/V-CK63-8-helical_1_data_000008.h5 /entry/data/data 4
  705 HDF5 https://zenodo.org/records/14894181/files/V-CK63-8-helical_1_data_000008.h5 /entry/data/data 5
  706 HDF5 https://zenodo.org/records/14894181/files/V-CK63-8-helical_1_data_000008.h5 /entry/data/data 6
  707 HDF5 https://zenodo.org/records/14894181/files/V-CK63-8-helical_1_data_000008.h5 /entry/data/data 7
  708 HDF5 https://zenodo.org/records/14894181/files/V-CK63-8-helical_1_data_000008.h5 /entry/data/data 8
  709 HDF5 https://zenodo.org/records/14894181/files/V-CK63-8-helical_1_data_000008.h5 /entry/data/data 9
  710 HDF5 https://zenodo.org/records/14894181/files/V-CK63-8-helical_1_data_000008.h5 /entry/data/data 10
  711 HDF5 https://zenodo.org/records/14894181/files/V-CK63-8-helical_1_data_000008.h5 /entry/data/data 11
  712 HDF5 https://zenodo.org/records/14894181/files/V-CK63-8-helical_1_data_000008.h5 /entry/data/data 12
  713 HDF5 https://zenodo.org/records/14894181/files/V-CK63-8-helical_1_data_000008.h5 /entry/data/data 13
  714 HDF5 https://zenodo.org/records/14894181/files/V-CK63-8-helical_1_data_000008.h5 /entry/data/data 14
  715 HDF5 https://zenodo.org/records/14894181/files/V-CK63-8-helical_1_data_000008.h5 /entry/data/data 15
  716 HDF5 https://zenodo.org/records/14894181/files/V-CK63-8-helical_1_data_000008.h5 /entry/data/data 16
  717 HDF5 https://zenodo.org/records/14894181/files/V-CK63-8-helical_1_data_000008.h5 /entry/data/data 17
  718 HDF5 https://zenodo.org/records/14894181/files/V-CK63-8-helical_1_data_000008.h5 /entry/data/data 18
  719 HDF5 https://zenodo.org/records/14894181/files/V-CK63-8-helical_1_data_000008.h5 /entry/data/data 19
  720 HDF5 https://zenodo.org/records/14894181/files/V-CK63-8-helical_1_data_000008.h5 /entry/data/data 20
  721 HDF5 https://zenodo.org/records/14894181/files/V-CK63-8-helical_1_data_000008.h5 /entry/data/data 21
  722 HDF5 https://zenodo.org/records/14894181/files/V-CK63-8-helical_1_data_000008.h5 /entry/data/data 22
  723 HDF5 https://zenodo.org/records/14894181/files/V-CK63-8-helical_1_data_000008.h5 /entry/data/data 23
  724 HDF5 https://zenodo.org/records/14894181/files/V-CK63-8-helical_1_data_000008.h5 /entry/data/data 24
  725 HDF5 https://zenodo.org/records/14894181/files/V-CK63-8-helical_1_data_000008.h5 /entry/data/data 25
  726 HDF5 https://zenodo.org/records/14894181/files/V-CK63-8-helical_1_data_000008.h5 /entry/data/data 26
  727 HDF5 https://zenodo.org/records/14894181/files/V-CK63-8-helical_1_data_000008.h5 /entry/data/data 27
  728 HDF5 https://zenodo.org/records/14894181/files/V-CK63-8-helical_1_data_000008.h5 /entry/data/data 28
  729 HDF5 https://zenodo.org/records/14894181/files/V-CK63-8-helical_1_data_000008.h5 /entry/data/data 29
  730 HDF5 https://zenodo.org/records/14894181/files/V-CK63-8-helical_1_data_000008.h5 /entry/data/data 30
  731 HDF5 https://zenodo.org/records/14894181/files/V-CK63-8-helical_1_data_000008.h5 /entry/data/data 31
  732 HDF5 https://zenodo.org/records/14894181/files/V-CK63-8-helical_1_data_000008.h5 /entry/data/data 32
  733 HDF5 https://zenodo.org/records/14894181/files/V-CK63-8-helical_1_data_000008.h5 /entry/data/data 33
  734 HDF5 https://zenodo.org/records/14894181/files/V-CK63-8-helical_1_data_000008.h5 /entry/data/data 34
  735 HDF5 https://zenodo.org/records/14894181/files/V-CK63-8-helical_1_data_000008.h5 /entry/data/data 35
  736 HDF5 https://zenodo.org/records/14894181/files/V-CK63-8-helical_1_data_000008.h5 /entry/data/data 36
  737 HDF5 https://zenodo.org/records/14894181/files/V-CK63-8-helical_1_data_000008.h5 /entry/data/data 37
  738 HDF5 https://zenodo.org/records/14894181/files/V-CK63-8-helical_1_data_000008.h5 /entry/data/data 38
  739 HDF5 https://zenodo.org/records/14894181/files/V-CK63-8-helical_1_data_000008.h5 /entry/data/data 39
  740 HDF5 https://zenodo.org/records/14894181/files/V-CK63-8-helical_1_data_000008.h5 /entry/data/data 40
  741 HDF5 https://zenodo.org/records/14894181/files/V-CK63-8-helical_1_data_000008.h5 /entry/data/data 41
  742 HDF5 https://zenodo.org/records/14894181/files/V-CK63-8-helical_1_data_000008.h5 /entry/data/data 42
  743 HDF5 https://zenodo.org/records/14894181/files/V-CK63-8-helical_1_data_000008.h5 /entry/data/data 43
  744 HDF5 https://zenodo.org/records/14894181/files/V-CK63-8-helical_1_data_000008.h5 /entry/data/data 44
  745 HDF5 https://zenodo.org/records/14894181/files/V-CK63-8-helical_1_data_000008.h5 /entry/data/data 45
[truncated: 307,866 more chars]
