# Supplementary material for: X-ray diffraction images for two membrane protein crystals presenting high anisotropy; the B. subtilis ABC transporter BmrA and the S. pneumoniae NADPH oxidase
Source: IUCrdata. 2025 Jul 4;10(Pt 7):x250591. doi: 10.1107/S2414314625005917 (PMC12326463; doi:10.1107/S2414314625005917)
Supplement: Supplementary file 2 [file x-10-x250591-img2.cif]

#\#CIF_2.0
# CIF converted from DIALS .expt file
# Conversion routine version 0.1

data_14901515
_database.dataset_doi       '10.5281/zenodo.14901515'
_audit.block_code                   ESRF-ID30
_audit.update_record         '2025-03-07 Updated by the editor'

_diffrn_source.beamline     ID30
_diffrn_source.facility     ESRF

_diffrn_radiation_wavelength.id    1
_diffrn_radiation_wavelength.value 0.966
_diffrn_radiation.type             xray

loop_
 _axis.id
 _axis.depends_on
 _axis.equipment
 _axis.type
 _axis.vector[1]
 _axis.vector[2]
 _axis.vector[3]
 _axis.offset[1]
 _axis.offset[2]
 _axis.offset[3]

  Omega        .           goniometer  rotation          1.0      0.0      0.0      0.0      0.0      0.0
  Trans        .           detector    translation         0        0       -1      0.0      0.0      0.0
  ele1_x       Trans       detector    translation       1.0      0.0      0.0 -130.1696 146.82092000000003      0.0
  ele1_y       ele1_x      detector    translation       0.0     -1.0      0.0      0.0      0.0      0.0

_diffrn_detector.id        DETECTOR
_diffrn_detector.diffrn_id DIFFRN

loop_
 _diffrn_detector_element.id
 _diffrn_detector_element.detector_id

  ELEMENT1    DETECTOR

loop_
 _diffrn_detector_axis.detector_id
 _diffrn_detector_axis.axis_id

  DETECTOR	Trans


loop_
 _array_structure_list_axis.axis_id
 _array_structure_list_axis.axis_set_id
 _array_structure_list_axis.displacement
 _array_structure_list_axis.displacement_increment

  ele1_x    1      0.08600000000000001    0.17200000000000001
  ele1_y    2      0.08600000000000001    0.17200000000000001

loop_
 _array_structure_list.array_id
 _array_structure_list.axis_set_id
 _array_structure_list.direction
 _array_structure_list.index
 _array_structure_list.precedence
 _array_structure_list.dimension

  1            1          increasing              1 1 1475
  1            2          increasing              2 2 1679

loop_
 _diffrn_scan_axis.scan_id
 _diffrn_scan_axis.axis_id
 _diffrn_scan_axis.displacement_start
 _diffrn_scan_axis.displacement_increment
 _diffrn_scan_axis.displacement_range
 _diffrn_scan_axis.angle_start
 _diffrn_scan_axis.angle_increment
 _diffrn_scan_axis.angle_range

  SCAN01 Omega            .       .       .    0.00    0.20  260.00
  SCAN01 Trans       500.28     0.0     0.0       .       .       .

loop_
 _diffrn_scan.id
 _diffrn_scan.frame_id_start
 _diffrn_scan.frame_id_end
 _diffrn_scan.frames

  SCAN01	frm1	frm1300	1300

loop_
 _diffrn_scan_frame.frame_id
 _diffrn_scan_frame.scan_id
 _diffrn_scan_frame.frame_number
 _diffrn_scan_frame.integration_time

  frm1	SCAN01	1	1.69995
  frm2	SCAN01	2	1.69995
  frm3	SCAN01	3	1.69995
  frm4	SCAN01	4	1.69995
  frm5	SCAN01	5	1.69995
  frm6	SCAN01	6	1.69995
  frm7	SCAN01	7	1.69995
  frm8	SCAN01	8	1.69995
  frm9	SCAN01	9	1.69995
  frm10	SCAN01	10	1.69995
  frm11	SCAN01	11	1.69995
  frm12	SCAN01	12	1.69995
  frm13	SCAN01	13	1.69995
  frm14	SCAN01	14	1.69995
  frm15	SCAN01	15	1.69995
  frm16	SCAN01	16	1.69995
  frm17	SCAN01	17	1.69995
  frm18	SCAN01	18	1.69995
  frm19	SCAN01	19	1.69995
  frm20	SCAN01	20	1.69995
  frm21	SCAN01	21	1.69995
  frm22	SCAN01	22	1.69995
  frm23	SCAN01	23	1.69995
  frm24	SCAN01	24	1.69995
  frm25	SCAN01	25	1.69995
  frm26	SCAN01	26	1.69995
  frm27	SCAN01	27	1.69995
  frm28	SCAN01	28	1.69995
  frm29	SCAN01	29	1.69995
  frm30	SCAN01	30	1.69995
  frm31	SCAN01	31	1.69995
  frm32	SCAN01	32	1.69995
  frm33	SCAN01	33	1.69995
  frm34	SCAN01	34	1.69995
  frm35	SCAN01	35	1.69995
  frm36	SCAN01	36	1.69995
  frm37	SCAN01	37	1.69995
  frm38	SCAN01	38	1.69995
  frm39	SCAN01	39	1.69995
  frm40	SCAN01	40	1.69995
  frm41	SCAN01	41	1.69995
  frm42	SCAN01	42	1.69995
  frm43	SCAN01	43	1.69995
  frm44	SCAN01	44	1.69995
  frm45	SCAN01	45	1.69995
  frm46	SCAN01	46	1.69995
  frm47	SCAN01	47	1.69995
  frm48	SCAN01	48	1.69995
  frm49	SCAN01	49	1.69995
  frm50	SCAN01	50	1.69995
  frm51	SCAN01	51	1.69995
  frm52	SCAN01	52	1.69995
  frm53	SCAN01	53	1.69995
  frm54	SCAN01	54	1.69995
  frm55	SCAN01	55	1.69995
  frm56	SCAN01	56	1.69995
  frm57	SCAN01	57	1.69995
  frm58	SCAN01	58	1.69995
  frm59	SCAN01	59	1.69995
  frm60	SCAN01	60	1.69995
  frm61	SCAN01	61	1.69995
  frm62	SCAN01	62	1.69995
  frm63	SCAN01	63	1.69995
  frm64	SCAN01	64	1.69995
  frm65	SCAN01	65	1.69995
  frm66	SCAN01	66	1.69995
  frm67	SCAN01	67	1.69995
  frm68	SCAN01	68	1.69995
  frm69	SCAN01	69	1.69995
  frm70	SCAN01	70	1.69995
  frm71	SCAN01	71	1.69995
  frm72	SCAN01	72	1.69995
  frm73	SCAN01	73	1.69995
  frm74	SCAN01	74	1.69995
  frm75	SCAN01	75	1.69995
  frm76	SCAN01	76	1.69995
  frm77	SCAN01	77	1.69995
  frm78	SCAN01	78	1.69995
  frm79	SCAN01	79	1.69995
  frm80	SCAN01	80	1.69995
  frm81	SCAN01	81	1.69995
  frm82	SCAN01	82	1.69995
  frm83	SCAN01	83	1.69995
  frm84	SCAN01	84	1.69995
  frm85	SCAN01	85	1.69995
  frm86	SCAN01	86	1.69995
  frm87	SCAN01	87	1.69995
  frm88	SCAN01	88	1.69995
  frm89	SCAN01	89	1.69995
  frm90	SCAN01	90	1.69995
  frm91	SCAN01	91	1.69995
  frm92	SCAN01	92	1.69995
  frm93	SCAN01	93	1.69995
  frm94	SCAN01	94	1.69995
  frm95	SCAN01	95	1.69995
  frm96	SCAN01	96	1.69995
  frm97	SCAN01	97	1.69995
  frm98	SCAN01	98	1.69995
  frm99	SCAN01	99	1.69995
  frm100	SCAN01	100	1.69995
  frm101	SCAN01	101	1.69995
  frm102	SCAN01	102	1.69995
  frm103	SCAN01	103	1.69995
  frm104	SCAN01	104	1.69995
  frm105	SCAN01	105	1.69995
  frm106	SCAN01	106	1.69995
  frm107	SCAN01	107	1.69995
  frm108	SCAN01	108	1.69995
  frm109	SCAN01	109	1.69995
  frm110	SCAN01	110	1.69995
  frm111	SCAN01	111	1.69995
  frm112	SCAN01	112	1.69995
  frm113	SCAN01	113	1.69995
  frm114	SCAN01	114	1.69995
  frm115	SCAN01	115	1.69995
  frm116	SCAN01	116	1.69995
  frm117	SCAN01	117	1.69995
  frm118	SCAN01	118	1.69995
  frm119	SCAN01	119	1.69995
  frm120	SCAN01	120	1.69995
  frm121	SCAN01	121	1.69995
  frm122	SCAN01	122	1.69995
  frm123	SCAN01	123	1.69995
  frm124	SCAN01	124	1.69995
  frm125	SCAN01	125	1.69995
  frm126	SCAN01	126	1.69995
  frm127	SCAN01	127	1.69995
  frm128	SCAN01	128	1.69995
  frm129	SCAN01	129	1.69995
  frm130	SCAN01	130	1.69995
  frm131	SCAN01	131	1.69995
  frm132	SCAN01	132	1.69995
  frm133	SCAN01	133	1.69995
  frm134	SCAN01	134	1.69995
  frm135	SCAN01	135	1.69995
  frm136	SCAN01	136	1.69995
  frm137	SCAN01	137	1.69995
  frm138	SCAN01	138	1.69995
  frm139	SCAN01	139	1.69995
  frm140	SCAN01	140	1.69995
  frm141	SCAN01	141	1.69995
  frm142	SCAN01	142	1.69995
  frm143	SCAN01	143	1.69995
  frm144	SCAN01	144	1.69995
  frm145	SCAN01	145	1.69995
  frm146	SCAN01	146	1.69995
  frm147	SCAN01	147	1.69995
  frm148	SCAN01	148	1.69995
  frm149	SCAN01	149	1.69995
  frm150	SCAN01	150	1.69995
  frm151	SCAN01	151	1.69995
  frm152	SCAN01	152	1.69995
  frm153	SCAN01	153	1.69995
  frm154	SCAN01	154	1.69995
  frm155	SCAN01	155	1.69995
  frm156	SCAN01	156	1.69995
  frm157	SCAN01	157	1.69995
  frm158	SCAN01	158	1.69995
  frm159	SCAN01	159	1.69995
  frm160	SCAN01	160	1.69995
  frm161	SCAN01	161	1.69995
  frm162	SCAN01	162	1.69995
  frm163	SCAN01	163	1.69995
  frm164	SCAN01	164	1.69995
  frm165	SCAN01	165	1.69995
  frm166	SCAN01	166	1.69995
  frm167	SCAN01	167	1.69995
  frm168	SCAN01	168	1.69995
  frm169	SCAN01	169	1.69995
  frm170	SCAN01	170	1.69995
  frm171	SCAN01	171	1.69995
  frm172	SCAN01	172	1.69995
  frm173	SCAN01	173	1.69995
  frm174	SCAN01	174	1.69995
  frm175	SCAN01	175	1.69995
  frm176	SCAN01	176	1.69995
  frm177	SCAN01	177	1.69995
  frm178	SCAN01	178	1.69995
  frm179	SCAN01	179	1.69995
  frm180	SCAN01	180	1.69995
  frm181	SCAN01	181	1.69995
  frm182	SCAN01	182	1.69995
  frm183	SCAN01	183	1.69995
  frm184	SCAN01	184	1.69995
  frm185	SCAN01	185	1.69995
  frm186	SCAN01	186	1.69995
  frm187	SCAN01	187	1.69995
  frm188	SCAN01	188	1.69995
  frm189	SCAN01	189	1.69995
  frm190	SCAN01	190	1.69995
  frm191	SCAN01	191	1.69995
  frm192	SCAN01	192	1.69995
  frm193	SCAN01	193	1.69995
  frm194	SCAN01	194	1.69995
  frm195	SCAN01	195	1.69995
  frm196	SCAN01	196	1.69995
  frm197	SCAN01	197	1.69995
  frm198	SCAN01	198	1.69995
  frm199	SCAN01	199	1.69995
  frm200	SCAN01	200	1.69995
  frm201	SCAN01	201	1.69995
  frm202	SCAN01	202	1.69995
  frm203	SCAN01	203	1.69995
  frm204	SCAN01	204	1.69995
  frm205	SCAN01	205	1.69995
  frm206	SCAN01	206	1.69995
  frm207	SCAN01	207	1.69995
  frm208	SCAN01	208	1.69995
  frm209	SCAN01	209	1.69995
  frm210	SCAN01	210	1.69995
  frm211	SCAN01	211	1.69995
  frm212	SCAN01	212	1.69995
  frm213	SCAN01	213	1.69995
  frm214	SCAN01	214	1.69995
  frm215	SCAN01	215	1.69995
  frm216	SCAN01	216	1.69995
  frm217	SCAN01	217	1.69995
  frm218	SCAN01	218	1.69995
  frm219	SCAN01	219	1.69995
  frm220	SCAN01	220	1.69995
  frm221	SCAN01	221	1.69995
  frm222	SCAN01	222	1.69995
  frm223	SCAN01	223	1.69995
  frm224	SCAN01	224	1.69995
  frm225	SCAN01	225	1.69995
  frm226	SCAN01	226	1.69995
  frm227	SCAN01	227	1.69995
  frm228	SCAN01	228	1.69995
  frm229	SCAN01	229	1.69995
  frm230	SCAN01	230	1.69995
  frm231	SCAN01	231	1.69995
  frm232	SCAN01	232	1.69995
  frm233	SCAN01	233	1.69995
  frm234	SCAN01	234	1.69995
  frm235	SCAN01	235	1.69995
  frm236	SCAN01	236	1.69995
  frm237	SCAN01	237	1.69995
  frm238	SCAN01	238	1.69995
  frm239	SCAN01	239	1.69995
  frm240	SCAN01	240	1.69995
  frm241	SCAN01	241	1.69995
  frm242	SCAN01	242	1.69995
  frm243	SCAN01	243	1.69995
  frm244	SCAN01	244	1.69995
  frm245	SCAN01	245	1.69995
  frm246	SCAN01	246	1.69995
  frm247	SCAN01	247	1.69995
  frm248	SCAN01	248	1.69995
  frm249	SCAN01	249	1.69995
  frm250	SCAN01	250	1.69995
  frm251	SCAN01	251	1.69995
  frm252	SCAN01	252	1.69995
  frm253	SCAN01	253	1.69995
  frm254	SCAN01	254	1.69995
  frm255	SCAN01	255	1.69995
  frm256	SCAN01	256	1.69995
  frm257	SCAN01	257	1.69995
  frm258	SCAN01	258	1.69995
  frm259	SCAN01	259	1.69995
  frm260	SCAN01	260	1.69995
  frm261	SCAN01	261	1.69995
  frm262	SCAN01	262	1.69995
  frm263	SCAN01	263	1.69995
  frm264	SCAN01	264	1.69995
  frm265	SCAN01	265	1.69995
  frm266	SCAN01	266	1.69995
  frm267	SCAN01	267	1.69995
  frm268	SCAN01	268	1.69995
  frm269	SCAN01	269	1.69995
  frm270	SCAN01	270	1.69995
  frm271	SCAN01	271	1.69995
  frm272	SCAN01	272	1.69995
  frm273	SCAN01	273	1.69995
  frm274	SCAN01	274	1.69995
  frm275	SCAN01	275	1.69995
  frm276	SCAN01	276	1.69995
  frm277	SCAN01	277	1.69995
  frm278	SCAN01	278	1.69995
  frm279	SCAN01	279	1.69995
  frm280	SCAN01	280	1.69995
  frm281	SCAN01	281	1.69995
  frm282	SCAN01	282	1.69995
  frm283	SCAN01	283	1.69995
  frm284	SCAN01	284	1.69995
  frm285	SCAN01	285	1.69995
  frm286	SCAN01	286	1.69995
  frm287	SCAN01	287	1.69995
  frm288	SCAN01	288	1.69995
  frm289	SCAN01	289	1.69995
  frm290	SCAN01	290	1.69995
  frm291	SCAN01	291	1.69995
  frm292	SCAN01	292	1.69995
  frm293	SCAN01	293	1.69995
  frm294	SCAN01	294	1.69995
  frm295	SCAN01	295	1.69995
  frm296	SCAN01	296	1.69995
  frm297	SCAN01	297	1.69995
  frm298	SCAN01	298	1.69995
  frm299	SCAN01	299	1.69995
  frm300	SCAN01	300	1.69995
  frm301	SCAN01	301	1.69995
  frm302	SCAN01	302	1.69995
  frm303	SCAN01	303	1.69995
  frm304	SCAN01	304	1.69995
  frm305	SCAN01	305	1.69995
  frm306	SCAN01	306	1.69995
  frm307	SCAN01	307	1.69995
  frm308	SCAN01	308	1.69995
  frm309	SCAN01	309	1.69995
  frm310	SCAN01	310	1.69995
  frm311	SCAN01	311	1.69995
  frm312	SCAN01	312	1.69995
  frm313	SCAN01	313	1.69995
  frm314	SCAN01	314	1.69995
  frm315	SCAN01	315	1.69995
  frm316	SCAN01	316	1.69995
  frm317	SCAN01	317	1.69995
  frm318	SCAN01	318	1.69995
  frm319	SCAN01	319	1.69995
  frm320	SCAN01	320	1.69995
  frm321	SCAN01	321	1.69995
  frm322	SCAN01	322	1.69995
  frm323	SCAN01	323	1.69995
  frm324	SCAN01	324	1.69995
  frm325	SCAN01	325	1.69995
  frm326	SCAN01	326	1.69995
  frm327	SCAN01	327	1.69995
  frm328	SCAN01	328	1.69995
  frm329	SCAN01	329	1.69995
  frm330	SCAN01	330	1.69995
  frm331	SCAN01	331	1.69995
  frm332	SCAN01	332	1.69995
  frm333	SCAN01	333	1.69995
  frm334	SCAN01	334	1.69995
  frm335	SCAN01	335	1.69995
  frm336	SCAN01	336	1.69995
  frm337	SCAN01	337	1.69995
  frm338	SCAN01	338	1.69995
  frm339	SCAN01	339	1.69995
  frm340	SCAN01	340	1.69995
  frm341	SCAN01	341	1.69995
  frm342	SCAN01	342	1.69995
  frm343	SCAN01	343	1.69995
  frm344	SCAN01	344	1.69995
  frm345	SCAN01	345	1.69995
  frm346	SCAN01	346	1.69995
  frm347	SCAN01	347	1.69995
  frm348	SCAN01	348	1.69995
  frm349	SCAN01	349	1.69995
  frm350	SCAN01	350	1.69995
  frm351	SCAN01	351	1.69995
  frm352	SCAN01	352	1.69995
  frm353	SCAN01	353	1.69995
  frm354	SCAN01	354	1.69995
  frm355	SCAN01	355	1.69995
  frm356	SCAN01	356	1.69995
  frm357	SCAN01	357	1.69995
  frm358	SCAN01	358	1.69995
  frm359	SCAN01	359	1.69995
  frm360	SCAN01	360	1.69995
  frm361	SCAN01	361	1.69995
  frm362	SCAN01	362	1.69995
  frm363	SCAN01	363	1.69995
  frm364	SCAN01	364	1.69995
  frm365	SCAN01	365	1.69995
  frm366	SCAN01	366	1.69995
  frm367	SCAN01	367	1.69995
  frm368	SCAN01	368	1.69995
  frm369	SCAN01	369	1.69995
  frm370	SCAN01	370	1.69995
  frm371	SCAN01	371	1.69995
  frm372	SCAN01	372	1.69995
  frm373	SCAN01	373	1.69995
  frm374	SCAN01	374	1.69995
  frm375	SCAN01	375	1.69995
  frm376	SCAN01	376	1.69995
  frm377	SCAN01	377	1.69995
  frm378	SCAN01	378	1.69995
  frm379	SCAN01	379	1.69995
  frm380	SCAN01	380	1.69995
  frm381	SCAN01	381	1.69995
  frm382	SCAN01	382	1.69995
  frm383	SCAN01	383	1.69995
  frm384	SCAN01	384	1.69995
  frm385	SCAN01	385	1.69995
  frm386	SCAN01	386	1.69995
  frm387	SCAN01	387	1.69995
  frm388	SCAN01	388	1.69995
  frm389	SCAN01	389	1.69995
  frm390	SCAN01	390	1.69995
  frm391	SCAN01	391	1.69995
  frm392	SCAN01	392	1.69995
  frm393	SCAN01	393	1.69995
  frm394	SCAN01	394	1.69995
  frm395	SCAN01	395	1.69995
  frm396	SCAN01	396	1.69995
  frm397	SCAN01	397	1.69995
  frm398	SCAN01	398	1.69995
  frm399	SCAN01	399	1.69995
  frm400	SCAN01	400	1.69995
  frm401	SCAN01	401	1.69995
  frm402	SCAN01	402	1.69995
  frm403	SCAN01	403	1.69995
  frm404	SCAN01	404	1.69995
  frm405	SCAN01	405	1.69995
  frm406	SCAN01	406	1.69995
  frm407	SCAN01	407	1.69995
  frm408	SCAN01	408	1.69995
  frm409	SCAN01	409	1.69995
  frm410	SCAN01	410	1.69995
  frm411	SCAN01	411	1.69995
  frm412	SCAN01	412	1.69995
  frm413	SCAN01	413	1.69995
  frm414	SCAN01	414	1.69995
  frm415	SCAN01	415	1.69995
  frm416	SCAN01	416	1.69995
  frm417	SCAN01	417	1.69995
  frm418	SCAN01	418	1.69995
  frm419	SCAN01	419	1.69995
  frm420	SCAN01	420	1.69995
  frm421	SCAN01	421	1.69995
  frm422	SCAN01	422	1.69995
  frm423	SCAN01	423	1.69995
  frm424	SCAN01	424	1.69995
  frm425	SCAN01	425	1.69995
  frm426	SCAN01	426	1.69995
  frm427	SCAN01	427	1.69995
  frm428	SCAN01	428	1.69995
  frm429	SCAN01	429	1.69995
  frm430	SCAN01	430	1.69995
  frm431	SCAN01	431	1.69995
  frm432	SCAN01	432	1.69995
  frm433	SCAN01	433	1.69995
  frm434	SCAN01	434	1.69995
  frm435	SCAN01	435	1.69995
  frm436	SCAN01	436	1.69995
  frm437	SCAN01	437	1.69995
  frm438	SCAN01	438	1.69995
  frm439	SCAN01	439	1.69995
  frm440	SCAN01	440	1.69995
  frm441	SCAN01	441	1.69995
  frm442	SCAN01	442	1.69995
  frm443	SCAN01	443	1.69995
  frm444	SCAN01	444	1.69995
  frm445	SCAN01	445	1.69995
  frm446	SCAN01	446	1.69995
  frm447	SCAN01	447	1.69995
  frm448	SCAN01	448	1.69995
  frm449	SCAN01	449	1.69995
  frm450	SCAN01	450	1.69995
  frm451	SCAN01	451	1.69995
  frm452	SCAN01	452	1.69995
  frm453	SCAN01	453	1.69995
  frm454	SCAN01	454	1.69995
  frm455	SCAN01	455	1.69995
  frm456	SCAN01	456	1.69995
  frm457	SCAN01	457	1.69995
  frm458	SCAN01	458	1.69995
  frm459	SCAN01	459	1.69995
  frm460	SCAN01	460	1.69995
  frm461	SCAN01	461	1.69995
  frm462	SCAN01	462	1.69995
  frm463	SCAN01	463	1.69995
  frm464	SCAN01	464	1.69995
  frm465	SCAN01	465	1.69995
  frm466	SCAN01	466	1.69995
  frm467	SCAN01	467	1.69995
  frm468	SCAN01	468	1.69995
  frm469	SCAN01	469	1.69995
  frm470	SCAN01	470	1.69995
  frm471	SCAN01	471	1.69995
  frm472	SCAN01	472	1.69995
  frm473	SCAN01	473	1.69995
  frm474	SCAN01	474	1.69995
  frm475	SCAN01	475	1.69995
  frm476	SCAN01	476	1.69995
  frm477	SCAN01	477	1.69995
  frm478	SCAN01	478	1.69995
  frm479	SCAN01	479	1.69995
  frm480	SCAN01	480	1.69995
  frm481	SCAN01	481	1.69995
  frm482	SCAN01	482	1.69995
  frm483	SCAN01	483	1.69995
  frm484	SCAN01	484	1.69995
  frm485	SCAN01	485	1.69995
  frm486	SCAN01	486	1.69995
  frm487	SCAN01	487	1.69995
  frm488	SCAN01	488	1.69995
  frm489	SCAN01	489	1.69995
  frm490	SCAN01	490	1.69995
  frm491	SCAN01	491	1.69995
  frm492	SCAN01	492	1.69995
  frm493	SCAN01	493	1.69995
  frm494	SCAN01	494	1.69995
  frm495	SCAN01	495	1.69995
  frm496	SCAN01	496	1.69995
  frm497	SCAN01	497	1.69995
  frm498	SCAN01	498	1.69995
  frm499	SCAN01	499	1.69995
  frm500	SCAN01	500	1.69995
  frm501	SCAN01	501	1.69995
  frm502	SCAN01	502	1.69995
  frm503	SCAN01	503	1.69995
  frm504	SCAN01	504	1.69995
  frm505	SCAN01	505	1.69995
  frm506	SCAN01	506	1.69995
  frm507	SCAN01	507	1.69995
  frm508	SCAN01	508	1.69995
  frm509	SCAN01	509	1.69995
  frm510	SCAN01	510	1.69995
  frm511	SCAN01	511	1.69995
  frm512	SCAN01	512	1.69995
  frm513	SCAN01	513	1.69995
  frm514	SCAN01	514	1.69995
  frm515	SCAN01	515	1.69995
  frm516	SCAN01	516	1.69995
  frm517	SCAN01	517	1.69995
  frm518	SCAN01	518	1.69995
  frm519	SCAN01	519	1.69995
  frm520	SCAN01	520	1.69995
  frm521	SCAN01	521	1.69995
  frm522	SCAN01	522	1.69995
  frm523	SCAN01	523	1.69995
  frm524	SCAN01	524	1.69995
  frm525	SCAN01	525	1.69995
  frm526	SCAN01	526	1.69995
  frm527	SCAN01	527	1.69995
  frm528	SCAN01	528	1.69995
  frm529	SCAN01	529	1.69995
  frm530	SCAN01	530	1.69995
  frm531	SCAN01	531	1.69995
  frm532	SCAN01	532	1.69995
  frm533	SCAN01	533	1.69995
  frm534	SCAN01	534	1.69995
  frm535	SCAN01	535	1.69995
  frm536	SCAN01	536	1.69995
  frm537	SCAN01	537	1.69995
  frm538	SCAN01	538	1.69995
  frm539	SCAN01	539	1.69995
  frm540	SCAN01	540	1.69995
  frm541	SCAN01	541	1.69995
  frm542	SCAN01	542	1.69995
  frm543	SCAN01	543	1.69995
  frm544	SCAN01	544	1.69995
  frm545	SCAN01	545	1.69995
  frm546	SCAN01	546	1.69995
  frm547	SCAN01	547	1.69995
  frm548	SCAN01	548	1.69995
  frm549	SCAN01	549	1.69995
  frm550	SCAN01	550	1.69995
  frm551	SCAN01	551	1.69995
  frm552	SCAN01	552	1.69995
  frm553	SCAN01	553	1.69995
  frm554	SCAN01	554	1.69995
  frm555	SCAN01	555	1.69995
  frm556	SCAN01	556	1.69995
  frm557	SCAN01	557	1.69995
  frm558	SCAN01	558	1.69995
  frm559	SCAN01	559	1.69995
  frm560	SCAN01	560	1.69995
  frm561	SCAN01	561	1.69995
  frm562	SCAN01	562	1.69995
  frm563	SCAN01	563	1.69995
  frm564	SCAN01	564	1.69995
  frm565	SCAN01	565	1.69995
  frm566	SCAN01	566	1.69995
  frm567	SCAN01	567	1.69995
  frm568	SCAN01	568	1.69995
  frm569	SCAN01	569	1.69995
  frm570	SCAN01	570	1.69995
  frm571	SCAN01	571	1.69995
  frm572	SCAN01	572	1.69995
  frm573	SCAN01	573	1.69995
  frm574	SCAN01	574	1.69995
  frm575	SCAN01	575	1.69995
  frm576	SCAN01	576	1.69995
  frm577	SCAN01	577	1.69995
  frm578	SCAN01	578	1.69995
  frm579	SCAN01	579	1.69995
  frm580	SCAN01	580	1.69995
  frm581	SCAN01	581	1.69995
  frm582	SCAN01	582	1.69995
  frm583	SCAN01	583	1.69995
  frm584	SCAN01	584	1.69995
  frm585	SCAN01	585	1.69995
  frm586	SCAN01	586	1.69995
  frm587	SCAN01	587	1.69995
  frm588	SCAN01	588	1.69995
  frm589	SCAN01	589	1.69995
  frm590	SCAN01	590	1.69995
  frm591	SCAN01	591	1.69995
  frm592	SCAN01	592	1.69995
  frm593	SCAN01	593	1.69995
  frm594	SCAN01	594	1.69995
  frm595	SCAN01	595	1.69995
  frm596	SCAN01	596	1.69995
  frm597	SCAN01	597	1.69995
  frm598	SCAN01	598	1.69995
  frm599	SCAN01	599	1.69995
  frm600	SCAN01	600	1.69995
  frm601	SCAN01	601	1.69995
  frm602	SCAN01	602	1.69995
  frm603	SCAN01	603	1.69995
  frm604	SCAN01	604	1.69995
  frm605	SCAN01	605	1.69995
  frm606	SCAN01	606	1.69995
  frm607	SCAN01	607	1.69995
  frm608	SCAN01	608	1.69995
  frm609	SCAN01	609	1.69995
  frm610	SCAN01	610	1.69995
  frm611	SCAN01	611	1.69995
  frm612	SCAN01	612	1.69995
  frm613	SCAN01	613	1.69995
  frm614	SCAN01	614	1.69995
  frm615	SCAN01	615	1.69995
  frm616	SCAN01	616	1.69995
  frm617	SCAN01	617	1.69995
  frm618	SCAN01	618	1.69995
  frm619	SCAN01	619	1.69995
  frm620	SCAN01	620	1.69995
  frm621	SCAN01	621	1.69995
  frm622	SCAN01	622	1.69995
  frm623	SCAN01	623	1.69995
  frm624	SCAN01	624	1.69995
  frm625	SCAN01	625	1.69995
  frm626	SCAN01	626	1.69995
  frm627	SCAN01	627	1.69995
  frm628	SCAN01	628	1.69995
  frm629	SCAN01	629	1.69995
  frm630	SCAN01	630	1.69995
  frm631	SCAN01	631	1.69995
  frm632	SCAN01	632	1.69995
  frm633	SCAN01	633	1.69995
  frm634	SCAN01	634	1.69995
  frm635	SCAN01	635	1.69995
  frm636	SCAN01	636	1.69995
  frm637	SCAN01	637	1.69995
  frm638	SCAN01	638	1.69995
  frm639	SCAN01	639	1.69995
  frm640	SCAN01	640	1.69995
  frm641	SCAN01	641	1.69995
  frm642	SCAN01	642	1.69995
  frm643	SCAN01	643	1.69995
  frm644	SCAN01	644	1.69995
  frm645	SCAN01	645	1.69995
  frm646	SCAN01	646	1.69995
  frm647	SCAN01	647	1.69995
  frm648	SCAN01	648	1.69995
  frm649	SCAN01	649	1.69995
  frm650	SCAN01	650	1.69995
  frm651	SCAN01	651	1.69995
  frm652	SCAN01	652	1.69995
  frm653	SCAN01	653	1.69995
  frm654	SCAN01	654	1.69995
  frm655	SCAN01	655	1.69995
  frm656	SCAN01	656	1.69995
  frm657	SCAN01	657	1.69995
  frm658	SCAN01	658	1.69995
  frm659	SCAN01	659	1.69995
  frm660	SCAN01	660	1.69995
  frm661	SCAN01	661	1.69995
  frm662	SCAN01	662	1.69995
  frm663	SCAN01	663	1.69995
  frm664	SCAN01	664	1.69995
  frm665	SCAN01	665	1.69995
  frm666	SCAN01	666	1.69995
  frm667	SCAN01	667	1.69995
  frm668	SCAN01	668	1.69995
  frm669	SCAN01	669	1.69995
  frm670	SCAN01	670	1.69995
  frm671	SCAN01	671	1.69995
  frm672	SCAN01	672	1.69995
  frm673	SCAN01	673	1.69995
  frm674	SCAN01	674	1.69995
  frm675	SCAN01	675	1.69995
  frm676	SCAN01	676	1.69995
  frm677	SCAN01	677	1.69995
  frm678	SCAN01	678	1.69995
  frm679	SCAN01	679	1.69995
  frm680	SCAN01	680	1.69995
  frm681	SCAN01	681	1.69995
  frm682	SCAN01	682	1.69995
  frm683	SCAN01	683	1.69995
  frm684	SCAN01	684	1.69995
  frm685	SCAN01	685	1.69995
  frm686	SCAN01	686	1.69995
  frm687	SCAN01	687	1.69995
  frm688	SCAN01	688	1.69995
  frm689	SCAN01	689	1.69995
  frm690	SCAN01	690	1.69995
  frm691	SCAN01	691	1.69995
  frm692	SCAN01	692	1.69995
  frm693	SCAN01	693	1.69995
  frm694	SCAN01	694	1.69995
  frm695	SCAN01	695	1.69995
  frm696	SCAN01	696	1.69995
  frm697	SCAN01	697	1.69995
  frm698	SCAN01	698	1.69995
  frm699	SCAN01	699	1.69995
  frm700	SCAN01	700	1.69995
  frm701	SCAN01	701	1.69995
  frm702	SCAN01	702	1.69995
  frm703	SCAN01	703	1.69995
  frm704	SCAN01	704	1.69995
  frm705	SCAN01	705	1.69995
  frm706	SCAN01	706	1.69995
  frm707	SCAN01	707	1.69995
  frm708	SCAN01	708	1.69995
  frm709	SCAN01	709	1.69995
  frm710	SCAN01	710	1.69995
  frm711	SCAN01	711	1.69995
  frm712	SCAN01	712	1.69995
  frm713	SCAN01	713	1.69995
  frm714	SCAN01	714	1.69995
  frm715	SCAN01	715	1.69995
  frm716	SCAN01	716	1.69995
  frm717	SCAN01	717	1.69995
  frm718	SCAN01	718	1.69995
  frm719	SCAN01	719	1.69995
  frm720	SCAN01	720	1.69995
  frm721	SCAN01	721	1.69995
  frm722	SCAN01	722	1.69995
  frm723	SCAN01	723	1.69995
  frm724	SCAN01	724	1.69995
  frm725	SCAN01	725	1.69995
  frm726	SCAN01	726	1.69995
  frm727	SCAN01	727	1.69995
  frm728	SCAN01	728	1.69995
  frm729	SCAN01	729	1.69995
  frm730	SCAN01	730	1.69995
  frm731	SCAN01	731	1.69995
  frm732	SCAN01	732	1.69995
  frm733	SCAN01	733	1.69995
  frm734	SCAN01	734	1.69995
  frm735	SCAN01	735	1.69995
  frm736	SCAN01	736	1.69995
  frm737	SCAN01	737	1.69995
  frm738	SCAN01	738	1.69995
  frm739	SCAN01	739	1.69995
  frm740	SCAN01	740	1.69995
  frm741	SCAN01	741	1.69995
  frm742	SCAN01	742	1.69995
  frm743	SCAN01	743	1.69995
  frm744	SCAN01	744	1.69995
  frm745	SCAN01	745	1.69995
  frm746	SCAN01	746	1.69995
  frm747	SCAN01	747	1.69995
  frm748	SCAN01	748	1.69995
  frm749	SCAN01	749	1.69995
  frm750	SCAN01	750	1.69995
  frm751	SCAN01	751	1.69995
  frm752	SCAN01	752	1.69995
  frm753	SCAN01	753	1.69995
  frm754	SCAN01	754	1.69995
  frm755	SCAN01	755	1.69995
  frm756	SCAN01	756	1.69995
  frm757	SCAN01	757	1.69995
  frm758	SCAN01	758	1.69995
  frm759	SCAN01	759	1.69995
  frm760	SCAN01	760	1.69995
  frm761	SCAN01	761	1.69995
  frm762	SCAN01	762	1.69995
  frm763	SCAN01	763	1.69995
  frm764	SCAN01	764	1.69995
  frm765	SCAN01	765	1.69995
  frm766	SCAN01	766	1.69995
  frm767	SCAN01	767	1.69995
  frm768	SCAN01	768	1.69995
  frm769	SCAN01	769	1.69995
  frm770	SCAN01	770	1.69995
  frm771	SCAN01	771	1.69995
  frm772	SCAN01	772	1.69995
  frm773	SCAN01	773	1.69995
  frm774	SCAN01	774	1.69995
  frm775	SCAN01	775	1.69995
  frm776	SCAN01	776	1.69995
  frm777	SCAN01	777	1.69995
  frm778	SCAN01	778	1.69995
  frm779	SCAN01	779	1.69995
  frm780	SCAN01	780	1.69995
  frm781	SCAN01	781	1.69995
  frm782	SCAN01	782	1.69995
  frm783	SCAN01	783	1.69995
  frm784	SCAN01	784	1.69995
  frm785	SCAN01	785	1.69995
  frm786	SCAN01	786	1.69995
  frm787	SCAN01	787	1.69995
  frm788	SCAN01	788	1.69995
  frm789	SCAN01	789	1.69995
  frm790	SCAN01	790	1.69995
  frm791	SCAN01	791	1.69995
  frm792	SCAN01	792	1.69995
  frm793	SCAN01	793	1.69995
  frm794	SCAN01	794	1.69995
  frm795	SCAN01	795	1.69995
  frm796	SCAN01	796	1.69995
  frm797	SCAN01	797	1.69995
  frm798	SCAN01	798	1.69995
  frm799	SCAN01	799	1.69995
  frm800	SCAN01	800	1.69995
  frm801	SCAN01	801	1.69995
  frm802	SCAN01	802	1.69995
  frm803	SCAN01	803	1.69995
  frm804	SCAN01	804	1.69995
  frm805	SCAN01	805	1.69995
  frm806	SCAN01	806	1.69995
  frm807	SCAN01	807	1.69995
  frm808	SCAN01	808	1.69995
  frm809	SCAN01	809	1.69995
  frm810	SCAN01	810	1.69995
  frm811	SCAN01	811	1.69995
  frm812	SCAN01	812	1.69995
  frm813	SCAN01	813	1.69995
  frm814	SCAN01	814	1.69995
  frm815	SCAN01	815	1.69995
  frm816	SCAN01	816	1.69995
  frm817	SCAN01	817	1.69995
  frm818	SCAN01	818	1.69995
  frm819	SCAN01	819	1.69995
  frm820	SCAN01	820	1.69995
  frm821	SCAN01	821	1.69995
  frm822	SCAN01	822	1.69995
  frm823	SCAN01	823	1.69995
  frm824	SCAN01	824	1.69995
  frm825	SCAN01	825	1.69995
  frm826	SCAN01	826	1.69995
  frm827	SCAN01	827	1.69995
  frm828	SCAN01	828	1.69995
  frm829	SCAN01	829	1.69995
  frm830	SCAN01	830	1.69995
  frm831	SCAN01	831	1.69995
  frm832	SCAN01	832	1.69995
  frm833	SCAN01	833	1.69995
  frm834	SCAN01	834	1.69995
  frm835	SCAN01	835	1.69995
  frm836	SCAN01	836	1.69995
  frm837	SCAN01	837	1.69995
  frm838	SCAN01	838	1.69995
  frm839	SCAN01	839	1.69995
  frm840	SCAN01	840	1.69995
  frm841	SCAN01	841	1.69995
  frm842	SCAN01	842	1.69995
  frm843	SCAN01	843	1.69995
  frm844	SCAN01	844	1.69995
  frm845	SCAN01	845	1.69995
  frm846	SCAN01	846	1.69995
  frm847	SCAN01	847	1.69995
  frm848	SCAN01	848	1.69995
  frm849	SCAN01	849	1.69995
  frm850	SCAN01	850	1.69995
  frm851	SCAN01	851	1.69995
  frm852	SCAN01	852	1.69995
  frm853	SCAN01	853	1.69995
  frm854	SCAN01	854	1.69995
  frm855	SCAN01	855	1.69995
  frm856	SCAN01	856	1.69995
  frm857	SCAN01	857	1.69995
  frm858	SCAN01	858	1.69995
  frm859	SCAN01	859	1.69995
  frm860	SCAN01	860	1.69995
  frm861	SCAN01	861	1.69995
  frm862	SCAN01	862	1.69995
  frm863	SCAN01	863	1.69995
  frm864	SCAN01	864	1.69995
  frm865	SCAN01	865	1.69995
  frm866	SCAN01	866	1.69995
  frm867	SCAN01	867	1.69995
  frm868	SCAN01	868	1.69995
  frm869	SCAN01	869	1.69995
  frm870	SCAN01	870	1.69995
  frm871	SCAN01	871	1.69995
  frm872	SCAN01	872	1.69995
  frm873	SCAN01	873	1.69995
  frm874	SCAN01	874	1.69995
  frm875	SCAN01	875	1.69995
  frm876	SCAN01	876	1.69995
  frm877	SCAN01	877	1.69995
  frm878	SCAN01	878	1.69995
  frm879	SCAN01	879	1.69995
  frm880	SCAN01	880	1.69995
  frm881	SCAN01	881	1.69995
  frm882	SCAN01	882	1.69995
  frm883	SCAN01	883	1.69995
  frm884	SCAN01	884	1.69995
  frm885	SCAN01	885	1.69995
  frm886	SCAN01	886	1.69995
  frm887	SCAN01	887	1.69995
  frm888	SCAN01	888	1.69995
  frm889	SCAN01	889	1.69995
  frm890	SCAN01	890	1.69995
  frm891	SCAN01	891	1.69995
  frm892	SCAN01	892	1.69995
  frm893	SCAN01	893	1.69995
  frm894	SCAN01	894	1.69995
  frm895	SCAN01	895	1.69995
  frm896	SCAN01	896	1.69995
  frm897	SCAN01	897	1.69995
  frm898	SCAN01	898	1.69995
  frm899	SCAN01	899	1.69995
  frm900	SCAN01	900	1.69995
  frm901	SCAN01	901	1.69995
  frm902	SCAN01	902	1.69995
  frm903	SCAN01	903	1.69995
  frm904	SCAN01	904	1.69995
  frm905	SCAN01	905	1.69995
  frm906	SCAN01	906	1.69995
  frm907	SCAN01	907	1.69995
  frm908	SCAN01	908	1.69995
  frm909	SCAN01	909	1.69995
  frm910	SCAN01	910	1.69995
  frm911	SCAN01	911	1.69995
  frm912	SCAN01	912	1.69995
  frm913	SCAN01	913	1.69995
  frm914	SCAN01	914	1.69995
  frm915	SCAN01	915	1.69995
  frm916	SCAN01	916	1.69995
  frm917	SCAN01	917	1.69995
  frm918	SCAN01	918	1.69995
  frm919	SCAN01	919	1.69995
  frm920	SCAN01	920	1.69995
  frm921	SCAN01	921	1.69995
  frm922	SCAN01	922	1.69995
  frm923	SCAN01	923	1.69995
  frm924	SCAN01	924	1.69995
  frm925	SCAN01	925	1.69995
  frm926	SCAN01	926	1.69995
  frm927	SCAN01	927	1.69995
  frm928	SCAN01	928	1.69995
  frm929	SCAN01	929	1.69995
  frm930	SCAN01	930	1.69995
  frm931	SCAN01	931	1.69995
  frm932	SCAN01	932	1.69995
  frm933	SCAN01	933	1.69995
  frm934	SCAN01	934	1.69995
  frm935	SCAN01	935	1.69995
  frm936	SCAN01	936	1.69995
  frm937	SCAN01	937	1.69995
  frm938	SCAN01	938	1.69995
  frm939	SCAN01	939	1.69995
  frm940	SCAN01	940	1.69995
  frm941	SCAN01	941	1.69995
  frm942	SCAN01	942	1.69995
  frm943	SCAN01	943	1.69995
  frm944	SCAN01	944	1.69995
  frm945	SCAN01	945	1.69995
  frm946	SCAN01	946	1.69995
  frm947	SCAN01	947	1.69995
  frm948	SCAN01	948	1.69995
  frm949	SCAN01	949	1.69995
  frm950	SCAN01	950	1.69995
  frm951	SCAN01	951	1.69995
  frm952	SCAN01	952	1.69995
  frm953	SCAN01	953	1.69995
  frm954	SCAN01	954	1.69995
  frm955	SCAN01	955	1.69995
  frm956	SCAN01	956	1.69995
  frm957	SCAN01	957	1.69995
  frm958	SCAN01	958	1.69995
  frm959	SCAN01	959	1.69995
  frm960	SCAN01	960	1.69995
  frm961	SCAN01	961	1.69995
  frm962	SCAN01	962	1.69995
  frm963	SCAN01	963	1.69995
  frm964	SCAN01	964	1.69995
  frm965	SCAN01	965	1.69995
  frm966	SCAN01	966	1.69995
  frm967	SCAN01	967	1.69995
  frm968	SCAN01	968	1.69995
  frm969	SCAN01	969	1.69995
  frm970	SCAN01	970	1.69995
  frm971	SCAN01	971	1.69995
  frm972	SCAN01	972	1.69995
  frm973	SCAN01	973	1.69995
  frm974	SCAN01	974	1.69995
  frm975	SCAN01	975	1.69995
  frm976	SCAN01	976	1.69995
  frm977	SCAN01	977	1.69995
  frm978	SCAN01	978	1.69995
  frm979	SCAN01	979	1.69995
  frm980	SCAN01	980	1.69995
  frm981	SCAN01	981	1.69995
  frm982	SCAN01	982	1.69995
  frm983	SCAN01	983	1.69995
  frm984	SCAN01	984	1.69995
  frm985	SCAN01	985	1.69995
  frm986	SCAN01	986	1.69995
  frm987	SCAN01	987	1.69995
  frm988	SCAN01	988	1.69995
  frm989	SCAN01	989	1.69995
  frm990	SCAN01	990	1.69995
  frm991	SCAN01	991	1.69995
  frm992	SCAN01	992	1.69995
  frm993	SCAN01	993	1.69995
  frm994	SCAN01	994	1.69995
  frm995	SCAN01	995	1.69995
  frm996	SCAN01	996	1.69995
  frm997	SCAN01	997	1.69995
  frm998	SCAN01	998	1.69995
  frm999	SCAN01	999	1.69995
  frm1000	SCAN01	1000	1.69995
  frm1001	SCAN01	1001	1.69995
  frm1002	SCAN01	1002	1.69995
  frm1003	SCAN01	1003	1.69995
  frm1004	SCAN01	1004	1.69995
  frm1005	SCAN01	1005	1.69995
  frm1006	SCAN01	1006	1.69995
  frm1007	SCAN01	1007	1.69995
  frm1008	SCAN01	1008	1.69995
  frm1009	SCAN01	1009	1.69995
  frm1010	SCAN01	1010	1.69995
  frm1011	SCAN01	1011	1.69995
  frm1012	SCAN01	1012	1.69995
  frm1013	SCAN01	1013	1.69995
  frm1014	SCAN01	1014	1.69995
  frm1015	SCAN01	1015	1.69995
  frm1016	SCAN01	1016	1.69995
  frm1017	SCAN01	1017	1.69995
  frm1018	SCAN01	1018	1.69995
  frm1019	SCAN01	1019	1.69995
  frm1020	SCAN01	1020	1.69995
  frm1021	SCAN01	1021	1.69995
  frm1022	SCAN01	1022	1.69995
  frm1023	SCAN01	1023	1.69995
  frm1024	SCAN01	1024	1.69995
  frm1025	SCAN01	1025	1.69995
  frm1026	SCAN01	1026	1.69995
  frm1027	SCAN01	1027	1.69995
  frm1028	SCAN01	1028	1.69995
  frm1029	SCAN01	1029	1.69995
  frm1030	SCAN01	1030	1.69995
  frm1031	SCAN01	1031	1.69995
  frm1032	SCAN01	1032	1.69995
  frm1033	SCAN01	1033	1.69995
  frm1034	SCAN01	1034	1.69995
  frm1035	SCAN01	1035	1.69995
  frm1036	SCAN01	1036	1.69995
  frm1037	SCAN01	1037	1.69995
  frm1038	SCAN01	1038	1.69995
  frm1039	SCAN01	1039	1.69995
  frm1040	SCAN01	1040	1.69995
  frm1041	SCAN01	1041	1.69995
  frm1042	SCAN01	1042	1.69995
  frm1043	SCAN01	1043	1.69995
  frm1044	SCAN01	1044	1.69995
  frm1045	SCAN01	1045	1.69995
  frm1046	SCAN01	1046	1.69995
  frm1047	SCAN01	1047	1.69995
  frm1048	SCAN01	1048	1.69995
  frm1049	SCAN01	1049	1.69995
  frm1050	SCAN01	1050	1.69995
  frm1051	SCAN01	1051	1.69995
  frm1052	SCAN01	1052	1.69995
  frm1053	SCAN01	1053	1.69995
  frm1054	SCAN01	1054	1.69995
  frm1055	SCAN01	1055	1.69995
  frm1056	SCAN01	1056	1.69995
  frm1057	SCAN01	1057	1.69995
  frm1058	SCAN01	1058	1.69995
  frm1059	SCAN01	1059	1.69995
  frm1060	SCAN01	1060	1.69995
  frm1061	SCAN01	1061	1.69995
  frm1062	SCAN01	1062	1.69995
  frm1063	SCAN01	1063	1.69995
  frm1064	SCAN01	1064	1.69995
  frm1065	SCAN01	1065	1.69995
  frm1066	SCAN01	1066	1.69995
  frm1067	SCAN01	1067	1.69995
  frm1068	SCAN01	1068	1.69995
  frm1069	SCAN01	1069	1.69995
  frm1070	SCAN01	1070	1.69995
  frm1071	SCAN01	1071	1.69995
  frm1072	SCAN01	1072	1.69995
  frm1073	SCAN01	1073	1.69995
  frm1074	SCAN01	1074	1.69995
  frm1075	SCAN01	1075	1.69995
  frm1076	SCAN01	1076	1.69995
  frm1077	SCAN01	1077	1.69995
  frm1078	SCAN01	1078	1.69995
  frm1079	SCAN01	1079	1.69995
  frm1080	SCAN01	1080	1.69995
  frm1081	SCAN01	1081	1.69995
  frm1082	SCAN01	1082	1.69995
  frm1083	SCAN01	1083	1.69995
  frm1084	SCAN01	1084	1.69995
  frm1085	SCAN01	1085	1.69995
  frm1086	SCAN01	1086	1.69995
  frm1087	SCAN01	1087	1.69995
  frm1088	SCAN01	1088	1.69995
  frm1089	SCAN01	1089	1.69995
  frm1090	SCAN01	1090	1.69995
  frm1091	SCAN01	1091	1.69995
  frm1092	SCAN01	1092	1.69995
  frm1093	SCAN01	1093	1.69995
  frm1094	SCAN01	1094	1.69995
  frm1095	SCAN01	1095	1.69995
  frm1096	SCAN01	1096	1.69995
  frm1097	SCAN01	1097	1.69995
  frm1098	SCAN01	1098	1.69995
  frm1099	SCAN01	1099	1.69995
  frm1100	SCAN01	1100	1.69995
  frm1101	SCAN01	1101	1.69995
  frm1102	SCAN01	1102	1.69995
  frm1103	SCAN01	1103	1.69995
  frm1104	SCAN01	1104	1.69995
  frm1105	SCAN01	1105	1.69995
  frm1106	SCAN01	1106	1.69995
  frm1107	SCAN01	1107	1.69995
  frm1108	SCAN01	1108	1.69995
  frm1109	SCAN01	1109	1.69995
  frm1110	SCAN01	1110	1.69995
  frm1111	SCAN01	1111	1.69995
  frm1112	SCAN01	1112	1.69995
  frm1113	SCAN01	1113	1.69995
  frm1114	SCAN01	1114	1.69995
  frm1115	SCAN01	1115	1.69995
  frm1116	SCAN01	1116	1.69995
  frm1117	SCAN01	1117	1.69995
  frm1118	SCAN01	1118	1.69995
  frm1119	SCAN01	1119	1.69995
  frm1120	SCAN01	1120	1.69995
  frm1121	SCAN01	1121	1.69995
  frm1122	SCAN01	1122	1.69995
  frm1123	SCAN01	1123	1.69995
  frm1124	SCAN01	1124	1.69995
  frm1125	SCAN01	1125	1.69995
  frm1126	SCAN01	1126	1.69995
  frm1127	SCAN01	1127	1.69995
  frm1128	SCAN01	1128	1.69995
  frm1129	SCAN01	1129	1.69995
  frm1130	SCAN01	1130	1.69995
  frm1131	SCAN01	1131	1.69995
  frm1132	SCAN01	1132	1.69995
  frm1133	SCAN01	1133	1.69995
  frm1134	SCAN01	1134	1.69995
  frm1135	SCAN01	1135	1.69995
  frm1136	SCAN01	1136	1.69995
  frm1137	SCAN01	1137	1.69995
  frm1138	SCAN01	1138	1.69995
  frm1139	SCAN01	1139	1.69995
  frm1140	SCAN01	1140	1.69995
  frm1141	SCAN01	1141	1.69995
  frm1142	SCAN01	1142	1.69995
  frm1143	SCAN01	1143	1.69995
  frm1144	SCAN01	1144	1.69995
  frm1145	SCAN01	1145	1.69995
  frm1146	SCAN01	1146	1.69995
  frm1147	SCAN01	1147	1.69995
  frm1148	SCAN01	1148	1.69995
  frm1149	SCAN01	1149	1.69995
  frm1150	SCAN01	1150	1.69995
  frm1151	SCAN01	1151	1.69995
  frm1152	SCAN01	1152	1.69995
  frm1153	SCAN01	1153	1.69995
  frm1154	SCAN01	1154	1.69995
  frm1155	SCAN01	1155	1.69995
  frm1156	SCAN01	1156	1.69995
  frm1157	SCAN01	1157	1.69995
  frm1158	SCAN01	1158	1.69995
  frm1159	SCAN01	1159	1.69995
  frm1160	SCAN01	1160	1.69995
  frm1161	SCAN01	1161	1.69995
  frm1162	SCAN01	1162	1.69995
  frm1163	SCAN01	1163	1.69995
  frm1164	SCAN01	1164	1.69995
  frm1165	SCAN01	1165	1.69995
  frm1166	SCAN01	1166	1.69995
  frm1167	SCAN01	1167	1.69995
  frm1168	SCAN01	1168	1.69995
  frm1169	SCAN01	1169	1.69995
  frm1170	SCAN01	1170	1.69995
  frm1171	SCAN01	1171	1.69995
  frm1172	SCAN01	1172	1.69995
  frm1173	SCAN01	1173	1.69995
  frm1174	SCAN01	1174	1.69995
  frm1175	SCAN01	1175	1.69995
  frm1176	SCAN01	1176	1.69995
  frm1177	SCAN01	1177	1.69995
  frm1178	SCAN01	1178	1.69995
  frm1179	SCAN01	1179	1.69995
  frm1180	SCAN01	1180	1.69995
  frm1181	SCAN01	1181	1.69995
  frm1182	SCAN01	1182	1.69995
  frm1183	SCAN01	1183	1.69995
  frm1184	SCAN01	1184	1.69995
  frm1185	SCAN01	1185	1.69995
  frm1186	SCAN01	1186	1.69995
  frm1187	SCAN01	1187	1.69995
  frm1188	SCAN01	1188	1.69995
  frm1189	SCAN01	1189	1.69995
  frm1190	SCAN01	1190	1.69995
  frm1191	SCAN01	1191	1.69995
  frm1192	SCAN01	1192	1.69995
  frm1193	SCAN01	1193	1.69995
  frm1194	SCAN01	1194	1.69995
  frm1195	SCAN01	1195	1.69995
  frm1196	SCAN01	1196	1.69995
  frm1197	SCAN01	1197	1.69995
  frm1198	SCAN01	1198	1.69995
  frm1199	SCAN01	1199	1.69995
  frm1200	SCAN01	1200	1.69995
  frm1201	SCAN01	1201	1.69995
  frm1202	SCAN01	1202	1.69995
  frm1203	SCAN01	1203	1.69995
  frm1204	SCAN01	1204	1.69995
  frm1205	SCAN01	1205	1.69995
  frm1206	SCAN01	1206	1.69995
  frm1207	SCAN01	1207	1.69995
  frm1208	SCAN01	1208	1.69995
  frm1209	SCAN01	1209	1.69995
  frm1210	SCAN01	1210	1.69995
  frm1211	SCAN01	1211	1.69995
  frm1212	SCAN01	1212	1.69995
  frm1213	SCAN01	1213	1.69995
  frm1214	SCAN01	1214	1.69995
  frm1215	SCAN01	1215	1.69995
  frm1216	SCAN01	1216	1.69995
  frm1217	SCAN01	1217	1.69995
  frm1218	SCAN01	1218	1.69995
  frm1219	SCAN01	1219	1.69995
  frm1220	SCAN01	1220	1.69995
  frm1221	SCAN01	1221	1.69995
  frm1222	SCAN01	1222	1.69995
  frm1223	SCAN01	1223	1.69995
  frm1224	SCAN01	1224	1.69995
  frm1225	SCAN01	1225	1.69995
  frm1226	SCAN01	1226	1.69995
  frm1227	SCAN01	1227	1.69995
  frm1228	SCAN01	1228	1.69995
  frm1229	SCAN01	1229	1.69995
  frm1230	SCAN01	1230	1.69995
  frm1231	SCAN01	1231	1.69995
  frm1232	SCAN01	1232	1.69995
  frm1233	SCAN01	1233	1.69995
  frm1234	SCAN01	1234	1.69995
  frm1235	SCAN01	1235	1.69995
  frm1236	SCAN01	1236	1.69995
  frm1237	SCAN01	1237	1.69995
  frm1238	SCAN01	1238	1.69995
  frm1239	SCAN01	1239	1.69995
  frm1240	SCAN01	1240	1.69995
  frm1241	SCAN01	1241	1.69995
  frm1242	SCAN01	1242	1.69995
  frm1243	SCAN01	1243	1.69995
  frm1244	SCAN01	1244	1.69995
  frm1245	SCAN01	1245	1.69995
  frm1246	SCAN01	1246	1.69995
  frm1247	SCAN01	1247	1.69995
  frm1248	SCAN01	1248	1.69995
  frm1249	SCAN01	1249	1.69995
  frm1250	SCAN01	1250	1.69995
  frm1251	SCAN01	1251	1.69995
  frm1252	SCAN01	1252	1.69995
  frm1253	SCAN01	1253	1.69995
  frm1254	SCAN01	1254	1.69995
  frm1255	SCAN01	1255	1.69995
  frm1256	SCAN01	1256	1.69995
  frm1257	SCAN01	1257	1.69995
  frm1258	SCAN01	1258	1.69995
  frm1259	SCAN01	1259	1.69995
  frm1260	SCAN01	1260	1.69995
  frm1261	SCAN01	1261	1.69995
  frm1262	SCAN01	1262	1.69995
  frm1263	SCAN01	1263	1.69995
  frm1264	SCAN01	1264	1.69995
  frm1265	SCAN01	1265	1.69995
  frm1266	SCAN01	1266	1.69995
  frm1267	SCAN01	1267	1.69995
  frm1268	SCAN01	1268	1.69995
  frm1269	SCAN01	1269	1.69995
  frm1270	SCAN01	1270	1.69995
  frm1271	SCAN01	1271	1.69995
  frm1272	SCAN01	1272	1.69995
  frm1273	SCAN01	1273	1.69995
  frm1274	SCAN01	1274	1.69995
  frm1275	SCAN01	1275	1.69995
  frm1276	SCAN01	1276	1.69995
  frm1277	SCAN01	1277	1.69995
  frm1278	SCAN01	1278	1.69995
  frm1279	SCAN01	1279	1.69995
  frm1280	SCAN01	1280	1.69995
  frm1281	SCAN01	1281	1.69995
  frm1282	SCAN01	1282	1.69995
  frm1283	SCAN01	1283	1.69995
  frm1284	SCAN01	1284	1.69995
  frm1285	SCAN01	1285	1.69995
  frm1286	SCAN01	1286	1.69995
  frm1287	SCAN01	1287	1.69995
  frm1288	SCAN01	1288	1.69995
  frm1289	SCAN01	1289	1.69995
  frm1290	SCAN01	1290	1.69995
  frm1291	SCAN01	1291	1.69995
  frm1292	SCAN01	1292	1.69995
  frm1293	SCAN01	1293	1.69995
  frm1294	SCAN01	1294	1.69995
  frm1295	SCAN01	1295	1.69995
  frm1296	SCAN01	1296	1.69995
  frm1297	SCAN01	1297	1.69995
  frm1298	SCAN01	1298	1.69995
  frm1299	SCAN01	1299	1.69995
  frm1300	SCAN01	1300	1.69995

loop_
 _diffrn_data_frame.id
 _diffrn_data_frame.detector_element_id
 _diffrn_data_frame.array_id
 _diffrn_data_frame.binary_id

  frm1	ELEMENT	IMAGE	1
  frm2	ELEMENT	IMAGE	2
  frm3	ELEMENT	IMAGE	3
  frm4	ELEMENT	IMAGE	4
  frm5	ELEMENT	IMAGE	5
  frm6	ELEMENT	IMAGE	6
  frm7	ELEMENT	IMAGE	7
  frm8	ELEMENT	IMAGE	8
  frm9	ELEMENT	IMAGE	9
  frm10	ELEMENT	IMAGE	10
  frm11	ELEMENT	IMAGE	11
  frm12	ELEMENT	IMAGE	12
  frm13	ELEMENT	IMAGE	13
  frm14	ELEMENT	IMAGE	14
  frm15	ELEMENT	IMAGE	15
  frm16	ELEMENT	IMAGE	16
  frm17	ELEMENT	IMAGE	17
  frm18	ELEMENT	IMAGE	18
  frm19	ELEMENT	IMAGE	19
  frm20	ELEMENT	IMAGE	20
  frm21	ELEMENT	IMAGE	21
  frm22	ELEMENT	IMAGE	22
  frm23	ELEMENT	IMAGE	23
  frm24	ELEMENT	IMAGE	24
  frm25	ELEMENT	IMAGE	25
  frm26	ELEMENT	IMAGE	26
  frm27	ELEMENT	IMAGE	27
  frm28	ELEMENT	IMAGE	28
  frm29	ELEMENT	IMAGE	29
  frm30	ELEMENT	IMAGE	30
  frm31	ELEMENT	IMAGE	31
  frm32	ELEMENT	IMAGE	32
  frm33	ELEMENT	IMAGE	33
  frm34	ELEMENT	IMAGE	34
  frm35	ELEMENT	IMAGE	35
  frm36	ELEMENT	IMAGE	36
  frm37	ELEMENT	IMAGE	37
  frm38	ELEMENT	IMAGE	38
  frm39	ELEMENT	IMAGE	39
  frm40	ELEMENT	IMAGE	40
  frm41	ELEMENT	IMAGE	41
  frm42	ELEMENT	IMAGE	42
  frm43	ELEMENT	IMAGE	43
  frm44	ELEMENT	IMAGE	44
  frm45	ELEMENT	IMAGE	45
  frm46	ELEMENT	IMAGE	46
  frm47	ELEMENT	IMAGE	47
  frm48	ELEMENT	IMAGE	48
  frm49	ELEMENT	IMAGE	49
  frm50	ELEMENT	IMAGE	50
  frm51	ELEMENT	IMAGE	51
  frm52	ELEMENT	IMAGE	52
  frm53	ELEMENT	IMAGE	53
  frm54	ELEMENT	IMAGE	54
  frm55	ELEMENT	IMAGE	55
  frm56	ELEMENT	IMAGE	56
  frm57	ELEMENT	IMAGE	57
  frm58	ELEMENT	IMAGE	58
  frm59	ELEMENT	IMAGE	59
  frm60	ELEMENT	IMAGE	60
  frm61	ELEMENT	IMAGE	61
  frm62	ELEMENT	IMAGE	62
  frm63	ELEMENT	IMAGE	63
  frm64	ELEMENT	IMAGE	64
  frm65	ELEMENT	IMAGE	65
  frm66	ELEMENT	IMAGE	66
  frm67	ELEMENT	IMAGE	67
  frm68	ELEMENT	IMAGE	68
  frm69	ELEMENT	IMAGE	69
  frm70	ELEMENT	IMAGE	70
  frm71	ELEMENT	IMAGE	71
  frm72	ELEMENT	IMAGE	72
  frm73	ELEMENT	IMAGE	73
  frm74	ELEMENT	IMAGE	74
  frm75	ELEMENT	IMAGE	75
  frm76	ELEMENT	IMAGE	76
  frm77	ELEMENT	IMAGE	77
  frm78	ELEMENT	IMAGE	78
  frm79	ELEMENT	IMAGE	79
  frm80	ELEMENT	IMAGE	80
  frm81	ELEMENT	IMAGE	81
  frm82	ELEMENT	IMAGE	82
  frm83	ELEMENT	IMAGE	83
  frm84	ELEMENT	IMAGE	84
  frm85	ELEMENT	IMAGE	85
  frm86	ELEMENT	IMAGE	86
  frm87	ELEMENT	IMAGE	87
  frm88	ELEMENT	IMAGE	88
  frm89	ELEMENT	IMAGE	89
  frm90	ELEMENT	IMAGE	90
  frm91	ELEMENT	IMAGE	91
  frm92	ELEMENT	IMAGE	92
  frm93	ELEMENT	IMAGE	93
  frm94	ELEMENT	IMAGE	94
  frm95	ELEMENT	IMAGE	95
  frm96	ELEMENT	IMAGE	96
  frm97	ELEMENT	IMAGE	97
  frm98	ELEMENT	IMAGE	98
  frm99	ELEMENT	IMAGE	99
  frm100	ELEMENT	IMAGE	100
  frm101	ELEMENT	IMAGE	101
  frm102	ELEMENT	IMAGE	102
  frm103	ELEMENT	IMAGE	103
  frm104	ELEMENT	IMAGE	104
  frm105	ELEMENT	IMAGE	105
  frm106	ELEMENT	IMAGE	106
  frm107	ELEMENT	IMAGE	107
  frm108	ELEMENT	IMAGE	108
  frm109	ELEMENT	IMAGE	109
  frm110	ELEMENT	IMAGE	110
  frm111	ELEMENT	IMAGE	111
  frm112	ELEMENT	IMAGE	112
  frm113	ELEMENT	IMAGE	113
  frm114	ELEMENT	IMAGE	114
  frm115	ELEMENT	IMAGE	115
  frm116	ELEMENT	IMAGE	116
  frm117	ELEMENT	IMAGE	117
  frm118	ELEMENT	IMAGE	118
  frm119	ELEMENT	IMAGE	119
  frm120	ELEMENT	IMAGE	120
  frm121	ELEMENT	IMAGE	121
  frm122	ELEMENT	IMAGE	122
  frm123	ELEMENT	IMAGE	123
  frm124	ELEMENT	IMAGE	124
  frm125	ELEMENT	IMAGE	125
  frm126	ELEMENT	IMAGE	126
  frm127	ELEMENT	IMAGE	127
  frm128	ELEMENT	IMAGE	128
  frm129	ELEMENT	IMAGE	129
  frm130	ELEMENT	IMAGE	130
  frm131	ELEMENT	IMAGE	131
  frm132	ELEMENT	IMAGE	132
  frm133	ELEMENT	IMAGE	133
  frm134	ELEMENT	IMAGE	134
  frm135	ELEMENT	IMAGE	135
  frm136	ELEMENT	IMAGE	136
  frm137	ELEMENT	IMAGE	137
  frm138	ELEMENT	IMAGE	138
  frm139	ELEMENT	IMAGE	139
  frm140	ELEMENT	IMAGE	140
  frm141	ELEMENT	IMAGE	141
  frm142	ELEMENT	IMAGE	142
  frm143	ELEMENT	IMAGE	143
  frm144	ELEMENT	IMAGE	144
  frm145	ELEMENT	IMAGE	145
  frm146	ELEMENT	IMAGE	146
  frm147	ELEMENT	IMAGE	147
  frm148	ELEMENT	IMAGE	148
  frm149	ELEMENT	IMAGE	149
  frm150	ELEMENT	IMAGE	150
  frm151	ELEMENT	IMAGE	151
  frm152	ELEMENT	IMAGE	152
  frm153	ELEMENT	IMAGE	153
  frm154	ELEMENT	IMAGE	154
  frm155	ELEMENT	IMAGE	155
  frm156	ELEMENT	IMAGE	156
  frm157	ELEMENT	IMAGE	157
  frm158	ELEMENT	IMAGE	158
  frm159	ELEMENT	IMAGE	159
  frm160	ELEMENT	IMAGE	160
  frm161	ELEMENT	IMAGE	161
  frm162	ELEMENT	IMAGE	162
  frm163	ELEMENT	IMAGE	163
  frm164	ELEMENT	IMAGE	164
  frm165	ELEMENT	IMAGE	165
  frm166	ELEMENT	IMAGE	166
  frm167	ELEMENT	IMAGE	167
  frm168	ELEMENT	IMAGE	168
  frm169	ELEMENT	IMAGE	169
  frm170	ELEMENT	IMAGE	170
  frm171	ELEMENT	IMAGE	171
  frm172	ELEMENT	IMAGE	172
  frm173	ELEMENT	IMAGE	173
  frm174	ELEMENT	IMAGE	174
  frm175	ELEMENT	IMAGE	175
  frm176	ELEMENT	IMAGE	176
  frm177	ELEMENT	IMAGE	177
  frm178	ELEMENT	IMAGE	178
  frm179	ELEMENT	IMAGE	179
  frm180	ELEMENT	IMAGE	180
  frm181	ELEMENT	IMAGE	181
  frm182	ELEMENT	IMAGE	182
  frm183	ELEMENT	IMAGE	183
  frm184	ELEMENT	IMAGE	184
  frm185	ELEMENT	IMAGE	185
  frm186	ELEMENT	IMAGE	186
  frm187	ELEMENT	IMAGE	187
  frm188	ELEMENT	IMAGE	188
  frm189	ELEMENT	IMAGE	189
  frm190	ELEMENT	IMAGE	190
  frm191	ELEMENT	IMAGE	191
  frm192	ELEMENT	IMAGE	192
  frm193	ELEMENT	IMAGE	193
  frm194	ELEMENT	IMAGE	194
  frm195	ELEMENT	IMAGE	195
  frm196	ELEMENT	IMAGE	196
  frm197	ELEMENT	IMAGE	197
  frm198	ELEMENT	IMAGE	198
  frm199	ELEMENT	IMAGE	199
  frm200	ELEMENT	IMAGE	200
  frm201	ELEMENT	IMAGE	201
  frm202	ELEMENT	IMAGE	202
  frm203	ELEMENT	IMAGE	203
  frm204	ELEMENT	IMAGE	204
  frm205	ELEMENT	IMAGE	205
  frm206	ELEMENT	IMAGE	206
  frm207	ELEMENT	IMAGE	207
  frm208	ELEMENT	IMAGE	208
  frm209	ELEMENT	IMAGE	209
  frm210	ELEMENT	IMAGE	210
  frm211	ELEMENT	IMAGE	211
  frm212	ELEMENT	IMAGE	212
  frm213	ELEMENT	IMAGE	213
  frm214	ELEMENT	IMAGE	214
  frm215	ELEMENT	IMAGE	215
  frm216	ELEMENT	IMAGE	216
  frm217	ELEMENT	IMAGE	217
  frm218	ELEMENT	IMAGE	218
  frm219	ELEMENT	IMAGE	219
  frm220	ELEMENT	IMAGE	220
  frm221	ELEMENT	IMAGE	221
  frm222	ELEMENT	IMAGE	222
  frm223	ELEMENT	IMAGE	223
  frm224	ELEMENT	IMAGE	224
  frm225	ELEMENT	IMAGE	225
  frm226	ELEMENT	IMAGE	226
  frm227	ELEMENT	IMAGE	227
  frm228	ELEMENT	IMAGE	228
  frm229	ELEMENT	IMAGE	229
  frm230	ELEMENT	IMAGE	230
  frm231	ELEMENT	IMAGE	231
  frm232	ELEMENT	IMAGE	232
  frm233	ELEMENT	IMAGE	233
  frm234	ELEMENT	IMAGE	234
  frm235	ELEMENT	IMAGE	235
  frm236	ELEMENT	IMAGE	236
  frm237	ELEMENT	IMAGE	237
  frm238	ELEMENT	IMAGE	238
  frm239	ELEMENT	IMAGE	239
  frm240	ELEMENT	IMAGE	240
  frm241	ELEMENT	IMAGE	241
  frm242	ELEMENT	IMAGE	242
  frm243	ELEMENT	IMAGE	243
  frm244	ELEMENT	IMAGE	244
  frm245	ELEMENT	IMAGE	245
  frm246	ELEMENT	IMAGE	246
  frm247	ELEMENT	IMAGE	247
  frm248	ELEMENT	IMAGE	248
  frm249	ELEMENT	IMAGE	249
  frm250	ELEMENT	IMAGE	250
  frm251	ELEMENT	IMAGE	251
  frm252	ELEMENT	IMAGE	252
  frm253	ELEMENT	IMAGE	253
  frm254	ELEMENT	IMAGE	254
  frm255	ELEMENT	IMAGE	255
  frm256	ELEMENT	IMAGE	256
  frm257	ELEMENT	IMAGE	257
  frm258	ELEMENT	IMAGE	258
  frm259	ELEMENT	IMAGE	259
  frm260	ELEMENT	IMAGE	260
  frm261	ELEMENT	IMAGE	261
  frm262	ELEMENT	IMAGE	262
  frm263	ELEMENT	IMAGE	263
  frm264	ELEMENT	IMAGE	264
  frm265	ELEMENT	IMAGE	265
  frm266	ELEMENT	IMAGE	266
  frm267	ELEMENT	IMAGE	267
  frm268	ELEMENT	IMAGE	268
  frm269	ELEMENT	IMAGE	269
  frm270	ELEMENT	IMAGE	270
  frm271	ELEMENT	IMAGE	271
  frm272	ELEMENT	IMAGE	272
  frm273	ELEMENT	IMAGE	273
  frm274	ELEMENT	IMAGE	274
  frm275	ELEMENT	IMAGE	275
  frm276	ELEMENT	IMAGE	276
  frm277	ELEMENT	IMAGE	277
  frm278	ELEMENT	IMAGE	278
  frm279	ELEMENT	IMAGE	279
  frm280	ELEMENT	IMAGE	280
  frm281	ELEMENT	IMAGE	281
  frm282	ELEMENT	IMAGE	282
  frm283	ELEMENT	IMAGE	283
  frm284	ELEMENT	IMAGE	284
  frm285	ELEMENT	IMAGE	285
  frm286	ELEMENT	IMAGE	286
  frm287	ELEMENT	IMAGE	287
  frm288	ELEMENT	IMAGE	288
  frm289	ELEMENT	IMAGE	289
  frm290	ELEMENT	IMAGE	290
  frm291	ELEMENT	IMAGE	291
  frm292	ELEMENT	IMAGE	292
  frm293	ELEMENT	IMAGE	293
  frm294	ELEMENT	IMAGE	294
  frm295	ELEMENT	IMAGE	295
  frm296	ELEMENT	IMAGE	296
  frm297	ELEMENT	IMAGE	297
  frm298	ELEMENT	IMAGE	298
  frm299	ELEMENT	IMAGE	299
  frm300	ELEMENT	IMAGE	300
  frm301	ELEMENT	IMAGE	301
  frm302	ELEMENT	IMAGE	302
  frm303	ELEMENT	IMAGE	303
  frm304	ELEMENT	IMAGE	304
  frm305	ELEMENT	IMAGE	305
  frm306	ELEMENT	IMAGE	306
  frm307	ELEMENT	IMAGE	307
  frm308	ELEMENT	IMAGE	308
  frm309	ELEMENT	IMAGE	309
  frm310	ELEMENT	IMAGE	310
  frm311	ELEMENT	IMAGE	311
  frm312	ELEMENT	IMAGE	312
  frm313	ELEMENT	IMAGE	313
  frm314	ELEMENT	IMAGE	314
  frm315	ELEMENT	IMAGE	315
  frm316	ELEMENT	IMAGE	316
  frm317	ELEMENT	IMAGE	317
  frm318	ELEMENT	IMAGE	318
  frm319	ELEMENT	IMAGE	319
  frm320	ELEMENT	IMAGE	320
  frm321	ELEMENT	IMAGE	321
  frm322	ELEMENT	IMAGE	322
  frm323	ELEMENT	IMAGE	323
  frm324	ELEMENT	IMAGE	324
  frm325	ELEMENT	IMAGE	325
  frm326	ELEMENT	IMAGE	326
  frm327	ELEMENT	IMAGE	327
  frm328	ELEMENT	IMAGE	328
  frm329	ELEMENT	IMAGE	329
  frm330	ELEMENT	IMAGE	330
  frm331	ELEMENT	IMAGE	331
  frm332	ELEMENT	IMAGE	332
  frm333	ELEMENT	IMAGE	333
  frm334	ELEMENT	IMAGE	334
  frm335	ELEMENT	IMAGE	335
  frm336	ELEMENT	IMAGE	336
  frm337	ELEMENT	IMAGE	337
  frm338	ELEMENT	IMAGE	338
  frm339	ELEMENT	IMAGE	339
  frm340	ELEMENT	IMAGE	340
  frm341	ELEMENT	IMAGE	341
  frm342	ELEMENT	IMAGE	342
  frm343	ELEMENT	IMAGE	343
  frm344	ELEMENT	IMAGE	344
  frm345	ELEMENT	IMAGE	345
  frm346	ELEMENT	IMAGE	346
  frm347	ELEMENT	IMAGE	347
  frm348	ELEMENT	IMAGE	348
  frm349	ELEMENT	IMAGE	349
  frm350	ELEMENT	IMAGE	350
  frm351	ELEMENT	IMAGE	351
  frm352	ELEMENT	IMAGE	352
  frm353	ELEMENT	IMAGE	353
  frm354	ELEMENT	IMAGE	354
  frm355	ELEMENT	IMAGE	355
  frm356	ELEMENT	IMAGE	356
  frm357	ELEMENT	IMAGE	357
  frm358	ELEMENT	IMAGE	358
  frm359	ELEMENT	IMAGE	359
  frm360	ELEMENT	IMAGE	360
  frm361	ELEMENT	IMAGE	361
  frm362	ELEMENT	IMAGE	362
  frm363	ELEMENT	IMAGE	363
  frm364	ELEMENT	IMAGE	364
  frm365	ELEMENT	IMAGE	365
  frm366	ELEMENT	IMAGE	366
  frm367	ELEMENT	IMAGE	367
  frm368	ELEMENT	IMAGE	368
  frm369	ELEMENT	IMAGE	369
  frm370	ELEMENT	IMAGE	370
  frm371	ELEMENT	IMAGE	371
  frm372	ELEMENT	IMAGE	372
  frm373	ELEMENT	IMAGE	373
  frm374	ELEMENT	IMAGE	374
  frm375	ELEMENT	IMAGE	375
  frm376	ELEMENT	IMAGE	376
  frm377	ELEMENT	IMAGE	377
  frm378	ELEMENT	IMAGE	378
  frm379	ELEMENT	IMAGE	379
  frm380	ELEMENT	IMAGE	380
  frm381	ELEMENT	IMAGE	381
  frm382	ELEMENT	IMAGE	382
  frm383	ELEMENT	IMAGE	383
  frm384	ELEMENT	IMAGE	384
  frm385	ELEMENT	IMAGE	385
  frm386	ELEMENT	IMAGE	386
  frm387	ELEMENT	IMAGE	387
  frm388	ELEMENT	IMAGE	388
  frm389	ELEMENT	IMAGE	389
  frm390	ELEMENT	IMAGE	390
  frm391	ELEMENT	IMAGE	391
  frm392	ELEMENT	IMAGE	392
  frm393	ELEMENT	IMAGE	393
  frm394	ELEMENT	IMAGE	394
  frm395	ELEMENT	IMAGE	395
  frm396	ELEMENT	IMAGE	396
  frm397	ELEMENT	IMAGE	397
  frm398	ELEMENT	IMAGE	398
  frm399	ELEMENT	IMAGE	399
  frm400	ELEMENT	IMAGE	400
  frm401	ELEMENT	IMAGE	401
  frm402	ELEMENT	IMAGE	402
  frm403	ELEMENT	IMAGE	403
  frm404	ELEMENT	IMAGE	404
  frm405	ELEMENT	IMAGE	405
  frm406	ELEMENT	IMAGE	406
  frm407	ELEMENT	IMAGE	407
  frm408	ELEMENT	IMAGE	408
  frm409	ELEMENT	IMAGE	409
  frm410	ELEMENT	IMAGE	410
  frm411	ELEMENT	IMAGE	411
  frm412	ELEMENT	IMAGE	412
  frm413	ELEMENT	IMAGE	413
  frm414	ELEMENT	IMAGE	414
  frm415	ELEMENT	IMAGE	415
  frm416	ELEMENT	IMAGE	416
  frm417	ELEMENT	IMAGE	417
  frm418	ELEMENT	IMAGE	418
  frm419	ELEMENT	IMAGE	419
  frm420	ELEMENT	IMAGE	420
  frm421	ELEMENT	IMAGE	421
  frm422	ELEMENT	IMAGE	422
  frm423	ELEMENT	IMAGE	423
  frm424	ELEMENT	IMAGE	424
  frm425	ELEMENT	IMAGE	425
  frm426	ELEMENT	IMAGE	426
  frm427	ELEMENT	IMAGE	427
  frm428	ELEMENT	IMAGE	428
  frm429	ELEMENT	IMAGE	429
  frm430	ELEMENT	IMAGE	430
  frm431	ELEMENT	IMAGE	431
  frm432	ELEMENT	IMAGE	432
  frm433	ELEMENT	IMAGE	433
  frm434	ELEMENT	IMAGE	434
  frm435	ELEMENT	IMAGE	435
  frm436	ELEMENT	IMAGE	436
  frm437	ELEMENT	IMAGE	437
  frm438	ELEMENT	IMAGE	438
  frm439	ELEMENT	IMAGE	439
  frm440	ELEMENT	IMAGE	440
  frm441	ELEMENT	IMAGE	441
  frm442	ELEMENT	IMAGE	442
  frm443	ELEMENT	IMAGE	443
  frm444	ELEMENT	IMAGE	444
  frm445	ELEMENT	IMAGE	445
  frm446	ELEMENT	IMAGE	446
  frm447	ELEMENT	IMAGE	447
  frm448	ELEMENT	IMAGE	448
  frm449	ELEMENT	IMAGE	449
  frm450	ELEMENT	IMAGE	450
  frm451	ELEMENT	IMAGE	451
  frm452	ELEMENT	IMAGE	452
  frm453	ELEMENT	IMAGE	453
  frm454	ELEMENT	IMAGE	454
  frm455	ELEMENT	IMAGE	455
  frm456	ELEMENT	IMAGE	456
  frm457	ELEMENT	IMAGE	457
  frm458	ELEMENT	IMAGE	458
  frm459	ELEMENT	IMAGE	459
  frm460	ELEMENT	IMAGE	460
  frm461	ELEMENT	IMAGE	461
  frm462	ELEMENT	IMAGE	462
  frm463	ELEMENT	IMAGE	463
  frm464	ELEMENT	IMAGE	464
  frm465	ELEMENT	IMAGE	465
  frm466	ELEMENT	IMAGE	466
  frm467	ELEMENT	IMAGE	467
  frm468	ELEMENT	IMAGE	468
  frm469	ELEMENT	IMAGE	469
  frm470	ELEMENT	IMAGE	470
  frm471	ELEMENT	IMAGE	471
  frm472	ELEMENT	IMAGE	472
  frm473	ELEMENT	IMAGE	473
  frm474	ELEMENT	IMAGE	474
  frm475	ELEMENT	IMAGE	475
  frm476	ELEMENT	IMAGE	476
  frm477	ELEMENT	IMAGE	477
  frm478	ELEMENT	IMAGE	478
  frm479	ELEMENT	IMAGE	479
  frm480	ELEMENT	IMAGE	480
  frm481	ELEMENT	IMAGE	481
  frm482	ELEMENT	IMAGE	482
  frm483	ELEMENT	IMAGE	483
  frm484	ELEMENT	IMAGE	484
  frm485	ELEMENT	IMAGE	485
  frm486	ELEMENT	IMAGE	486
  frm487	ELEMENT	IMAGE	487
  frm488	ELEMENT	IMAGE	488
  frm489	ELEMENT	IMAGE	489
  frm490	ELEMENT	IMAGE	490
  frm491	ELEMENT	IMAGE	491
  frm492	ELEMENT	IMAGE	492
  frm493	ELEMENT	IMAGE	493
  frm494	ELEMENT	IMAGE	494
  frm495	ELEMENT	IMAGE	495
  frm496	ELEMENT	IMAGE	496
  frm497	ELEMENT	IMAGE	497
  frm498	ELEMENT	IMAGE	498
  frm499	ELEMENT	IMAGE	499
  frm500	ELEMENT	IMAGE	500
  frm501	ELEMENT	IMAGE	501
  frm502	ELEMENT	IMAGE	502
  frm503	ELEMENT	IMAGE	503
  frm504	ELEMENT	IMAGE	504
  frm505	ELEMENT	IMAGE	505
  frm506	ELEMENT	IMAGE	506
  frm507	ELEMENT	IMAGE	507
  frm508	ELEMENT	IMAGE	508
  frm509	ELEMENT	IMAGE	509
  frm510	ELEMENT	IMAGE	510
  frm511	ELEMENT	IMAGE	511
  frm512	ELEMENT	IMAGE	512
  frm513	ELEMENT	IMAGE	513
  frm514	ELEMENT	IMAGE	514
  frm515	ELEMENT	IMAGE	515
  frm516	ELEMENT	IMAGE	516
  frm517	ELEMENT	IMAGE	517
  frm518	ELEMENT	IMAGE	518
  frm519	ELEMENT	IMAGE	519
  frm520	ELEMENT	IMAGE	520
  frm521	ELEMENT	IMAGE	521
  frm522	ELEMENT	IMAGE	522
  frm523	ELEMENT	IMAGE	523
  frm524	ELEMENT	IMAGE	524
  frm525	ELEMENT	IMAGE	525
  frm526	ELEMENT	IMAGE	526
  frm527	ELEMENT	IMAGE	527
  frm528	ELEMENT	IMAGE	528
  frm529	ELEMENT	IMAGE	529
  frm530	ELEMENT	IMAGE	530
  frm531	ELEMENT	IMAGE	531
  frm532	ELEMENT	IMAGE	532
  frm533	ELEMENT	IMAGE	533
  frm534	ELEMENT	IMAGE	534
  frm535	ELEMENT	IMAGE	535
  frm536	ELEMENT	IMAGE	536
  frm537	ELEMENT	IMAGE	537
  frm538	ELEMENT	IMAGE	538
  frm539	ELEMENT	IMAGE	539
  frm540	ELEMENT	IMAGE	540
  frm541	ELEMENT	IMAGE	541
  frm542	ELEMENT	IMAGE	542
  frm543	ELEMENT	IMAGE	543
  frm544	ELEMENT	IMAGE	544
  frm545	ELEMENT	IMAGE	545
  frm546	ELEMENT	IMAGE	546
  frm547	ELEMENT	IMAGE	547
  frm548	ELEMENT	IMAGE	548
  frm549	ELEMENT	IMAGE	549
  frm550	ELEMENT	IMAGE	550
  frm551	ELEMENT	IMAGE	551
  frm552	ELEMENT	IMAGE	552
  frm553	ELEMENT	IMAGE	553
  frm554	ELEMENT	IMAGE	554
  frm555	ELEMENT	IMAGE	555
  frm556	ELEMENT	IMAGE	556
  frm557	ELEMENT	IMAGE	557
  frm558	ELEMENT	IMAGE	558
  frm559	ELEMENT	IMAGE	559
  frm560	ELEMENT	IMAGE	560
  frm561	ELEMENT	IMAGE	561
  frm562	ELEMENT	IMAGE	562
  frm563	ELEMENT	IMAGE	563
  frm564	ELEMENT	IMAGE	564
  frm565	ELEMENT	IMAGE	565
  frm566	ELEMENT	IMAGE	566
  frm567	ELEMENT	IMAGE	567
  frm568	ELEMENT	IMAGE	568
  frm569	ELEMENT	IMAGE	569
  frm570	ELEMENT	IMAGE	570
  frm571	ELEMENT	IMAGE	571
  frm572	ELEMENT	IMAGE	572
  frm573	ELEMENT	IMAGE	573
  frm574	ELEMENT	IMAGE	574
  frm575	ELEMENT	IMAGE	575
  frm576	ELEMENT	IMAGE	576
  frm577	ELEMENT	IMAGE	577
  frm578	ELEMENT	IMAGE	578
  frm579	ELEMENT	IMAGE	579
  frm580	ELEMENT	IMAGE	580
  frm581	ELEMENT	IMAGE	581
  frm582	ELEMENT	IMAGE	582
  frm583	ELEMENT	IMAGE	583
  frm584	ELEMENT	IMAGE	584
  frm585	ELEMENT	IMAGE	585
  frm586	ELEMENT	IMAGE	586
  frm587	ELEMENT	IMAGE	587
  frm588	ELEMENT	IMAGE	588
  frm589	ELEMENT	IMAGE	589
  frm590	ELEMENT	IMAGE	590
  frm591	ELEMENT	IMAGE	591
  frm592	ELEMENT	IMAGE	592
  frm593	ELEMENT	IMAGE	593
  frm594	ELEMENT	IMAGE	594
  frm595	ELEMENT	IMAGE	595
  frm596	ELEMENT	IMAGE	596
  frm597	ELEMENT	IMAGE	597
  frm598	ELEMENT	IMAGE	598
  frm599	ELEMENT	IMAGE	599
  frm600	ELEMENT	IMAGE	600
  frm601	ELEMENT	IMAGE	601
  frm602	ELEMENT	IMAGE	602
  frm603	ELEMENT	IMAGE	603
  frm604	ELEMENT	IMAGE	604
  frm605	ELEMENT	IMAGE	605
  frm606	ELEMENT	IMAGE	606
  frm607	ELEMENT	IMAGE	607
  frm608	ELEMENT	IMAGE	608
  frm609	ELEMENT	IMAGE	609
  frm610	ELEMENT	IMAGE	610
  frm611	ELEMENT	IMAGE	611
  frm612	ELEMENT	IMAGE	612
  frm613	ELEMENT	IMAGE	613
  frm614	ELEMENT	IMAGE	614
  frm615	ELEMENT	IMAGE	615
  frm616	ELEMENT	IMAGE	616
  frm617	ELEMENT	IMAGE	617
  frm618	ELEMENT	IMAGE	618
  frm619	ELEMENT	IMAGE	619
  frm620	ELEMENT	IMAGE	620
  frm621	ELEMENT	IMAGE	621
  frm622	ELEMENT	IMAGE	622
  frm623	ELEMENT	IMAGE	623
  frm624	ELEMENT	IMAGE	624
  frm625	ELEMENT	IMAGE	625
  frm626	ELEMENT	IMAGE	626
  frm627	ELEMENT	IMAGE	627
  frm628	ELEMENT	IMAGE	628
  frm629	ELEMENT	IMAGE	629
  frm630	ELEMENT	IMAGE	630
  frm631	ELEMENT	IMAGE	631
  frm632	ELEMENT	IMAGE	632
  frm633	ELEMENT	IMAGE	633
  frm634	ELEMENT	IMAGE	634
  frm635	ELEMENT	IMAGE	635
  frm636	ELEMENT	IMAGE	636
  frm637	ELEMENT	IMAGE	637
  frm638	ELEMENT	IMAGE	638
  frm639	ELEMENT	IMAGE	639
  frm640	ELEMENT	IMAGE	640
  frm641	ELEMENT	IMAGE	641
  frm642	ELEMENT	IMAGE	642
  frm643	ELEMENT	IMAGE	643
  frm644	ELEMENT	IMAGE	644
  frm645	ELEMENT	IMAGE	645
  frm646	ELEMENT	IMAGE	646
  frm647	ELEMENT	IMAGE	647
  frm648	ELEMENT	IMAGE	648
  frm649	ELEMENT	IMAGE	649
  frm650	ELEMENT	IMAGE	650
  frm651	ELEMENT	IMAGE	651
  frm652	ELEMENT	IMAGE	652
  frm653	ELEMENT	IMAGE	653
  frm654	ELEMENT	IMAGE	654
  frm655	ELEMENT	IMAGE	655
  frm656	ELEMENT	IMAGE	656
  frm657	ELEMENT	IMAGE	657
  frm658	ELEMENT	IMAGE	658
  frm659	ELEMENT	IMAGE	659
  frm660	ELEMENT	IMAGE	660
  frm661	ELEMENT	IMAGE	661
  frm662	ELEMENT	IMAGE	662
  frm663	ELEMENT	IMAGE	663
  frm664	ELEMENT	IMAGE	664
  frm665	ELEMENT	IMAGE	665
  frm666	ELEMENT	IMAGE	666
  frm667	ELEMENT	IMAGE	667
  frm668	ELEMENT	IMAGE	668
  frm669	ELEMENT	IMAGE	669
  frm670	ELEMENT	IMAGE	670
  frm671	ELEMENT	IMAGE	671
  frm672	ELEMENT	IMAGE	672
  frm673	ELEMENT	IMAGE	673
  frm674	ELEMENT	IMAGE	674
  frm675	ELEMENT	IMAGE	675
  frm676	ELEMENT	IMAGE	676
  frm677	ELEMENT	IMAGE	677
  frm678	ELEMENT	IMAGE	678
  frm679	ELEMENT	IMAGE	679
  frm680	ELEMENT	IMAGE	680
  frm681	ELEMENT	IMAGE	681
  frm682	ELEMENT	IMAGE	682
  frm683	ELEMENT	IMAGE	683
  frm684	ELEMENT	IMAGE	684
  frm685	ELEMENT	IMAGE	685
  frm686	ELEMENT	IMAGE	686
  frm687	ELEMENT	IMAGE	687
  frm688	ELEMENT	IMAGE	688
  frm689	ELEMENT	IMAGE	689
  frm690	ELEMENT	IMAGE	690
  frm691	ELEMENT	IMAGE	691
  frm692	ELEMENT	IMAGE	692
  frm693	ELEMENT	IMAGE	693
  frm694	ELEMENT	IMAGE	694
  frm695	ELEMENT	IMAGE	695
  frm696	ELEMENT	IMAGE	696
  frm697	ELEMENT	IMAGE	697
  frm698	ELEMENT	IMAGE	698
  frm699	ELEMENT	IMAGE	699
  frm700	ELEMENT	IMAGE	700
  frm701	ELEMENT	IMAGE	701
  frm702	ELEMENT	IMAGE	702
  frm703	ELEMENT	IMAGE	703
  frm704	ELEMENT	IMAGE	704
  frm705	ELEMENT	IMAGE	705
  frm706	ELEMENT	IMAGE	706
  frm707	ELEMENT	IMAGE	707
  frm708	ELEMENT	IMAGE	708
  frm709	ELEMENT	IMAGE	709
  frm710	ELEMENT	IMAGE	710
  frm711	ELEMENT	IMAGE	711
  frm712	ELEMENT	IMAGE	712
  frm713	ELEMENT	IMAGE	713
  frm714	ELEMENT	IMAGE	714
  frm715	ELEMENT	IMAGE	715
  frm716	ELEMENT	IMAGE	716
  frm717	ELEMENT	IMAGE	717
  frm718	ELEMENT	IMAGE	718
  frm719	ELEMENT	IMAGE	719
  frm720	ELEMENT	IMAGE	720
  frm721	ELEMENT	IMAGE	721
  frm722	ELEMENT	IMAGE	722
  frm723	ELEMENT	IMAGE	723
  frm724	ELEMENT	IMAGE	724
  frm725	ELEMENT	IMAGE	725
  frm726	ELEMENT	IMAGE	726
  frm727	ELEMENT	IMAGE	727
  frm728	ELEMENT	IMAGE	728
  frm729	ELEMENT	IMAGE	729
  frm730	ELEMENT	IMAGE	730
  frm731	ELEMENT	IMAGE	731
  frm732	ELEMENT	IMAGE	732
  frm733	ELEMENT	IMAGE	733
  frm734	ELEMENT	IMAGE	734
  frm735	ELEMENT	IMAGE	735
  frm736	ELEMENT	IMAGE	736
  frm737	ELEMENT	IMAGE	737
  frm738	ELEMENT	IMAGE	738
  frm739	ELEMENT	IMAGE	739
  frm740	ELEMENT	IMAGE	740
  frm741	ELEMENT	IMAGE	741
  frm742	ELEMENT	IMAGE	742
  frm743	ELEMENT	IMAGE	743
  frm744	ELEMENT	IMAGE	744
  frm745	ELEMENT	IMAGE	745
  frm746	ELEMENT	IMAGE	746
  frm747	ELEMENT	IMAGE	747
  frm748	ELEMENT	IMAGE	748
  frm749	ELEMENT	IMAGE	749
  frm750	ELEMENT	IMAGE	750
  frm751	ELEMENT	IMAGE	751
  frm752	ELEMENT	IMAGE	752
  frm753	ELEMENT	IMAGE	753
  frm754	ELEMENT	IMAGE	754
  frm755	ELEMENT	IMAGE	755
  frm756	ELEMENT	IMAGE	756
  frm757	ELEMENT	IMAGE	757
  frm758	ELEMENT	IMAGE	758
  frm759	ELEMENT	IMAGE	759
  frm760	ELEMENT	IMAGE	760
  frm761	ELEMENT	IMAGE	761
  frm762	ELEMENT	IMAGE	762
  frm763	ELEMENT	IMAGE	763
  frm764	ELEMENT	IMAGE	764
  frm765	ELEMENT	IMAGE	765
  frm766	ELEMENT	IMAGE	766
  frm767	ELEMENT	IMAGE	767
  frm768	ELEMENT	IMAGE	768
  frm769	ELEMENT	IMAGE	769
  frm770	ELEMENT	IMAGE	770
  frm771	ELEMENT	IMAGE	771
  frm772	ELEMENT	IMAGE	772
  frm773	ELEMENT	IMAGE	773
  frm774	ELEMENT	IMAGE	774
  frm775	ELEMENT	IMAGE	775
  frm776	ELEMENT	IMAGE	776
  frm777	ELEMENT	IMAGE	777
  frm778	ELEMENT	IMAGE	778
  frm779	ELEMENT	IMAGE	779
  frm780	ELEMENT	IMAGE	780
  frm781	ELEMENT	IMAGE	781
  frm782	ELEMENT	IMAGE	782
  frm783	ELEMENT	IMAGE	783
  frm784	ELEMENT	IMAGE	784
  frm785	ELEMENT	IMAGE	785
  frm786	ELEMENT	IMAGE	786
  frm787	ELEMENT	IMAGE	787
  frm788	ELEMENT	IMAGE	788
  frm789	ELEMENT	IMAGE	789
  frm790	ELEMENT	IMAGE	790
  frm791	ELEMENT	IMAGE	791
  frm792	ELEMENT	IMAGE	792
  frm793	ELEMENT	IMAGE	793
  frm794	ELEMENT	IMAGE	794
  frm795	ELEMENT	IMAGE	795
  frm796	ELEMENT	IMAGE	796
  frm797	ELEMENT	IMAGE	797
  frm798	ELEMENT	IMAGE	798
  frm799	ELEMENT	IMAGE	799
  frm800	ELEMENT	IMAGE	800
  frm801	ELEMENT	IMAGE	801
  frm802	ELEMENT	IMAGE	802
  frm803	ELEMENT	IMAGE	803
  frm804	ELEMENT	IMAGE	804
  frm805	ELEMENT	IMAGE	805
  frm806	ELEMENT	IMAGE	806
  frm807	ELEMENT	IMAGE	807
  frm808	ELEMENT	IMAGE	808
  frm809	ELEMENT	IMAGE	809
  frm810	ELEMENT	IMAGE	810
  frm811	ELEMENT	IMAGE	811
  frm812	ELEMENT	IMAGE	812
  frm813	ELEMENT	IMAGE	813
  frm814	ELEMENT	IMAGE	814
  frm815	ELEMENT	IMAGE	815
  frm816	ELEMENT	IMAGE	816
  frm817	ELEMENT	IMAGE	817
  frm818	ELEMENT	IMAGE	818
  frm819	ELEMENT	IMAGE	819
  frm820	ELEMENT	IMAGE	820
  frm821	ELEMENT	IMAGE	821
  frm822	ELEMENT	IMAGE	822
  frm823	ELEMENT	IMAGE	823
  frm824	ELEMENT	IMAGE	824
  frm825	ELEMENT	IMAGE	825
  frm826	ELEMENT	IMAGE	826
  frm827	ELEMENT	IMAGE	827
  frm828	ELEMENT	IMAGE	828
  frm829	ELEMENT	IMAGE	829
  frm830	ELEMENT	IMAGE	830
  frm831	ELEMENT	IMAGE	831
  frm832	ELEMENT	IMAGE	832
  frm833	ELEMENT	IMAGE	833
  frm834	ELEMENT	IMAGE	834
  frm835	ELEMENT	IMAGE	835
  frm836	ELEMENT	IMAGE	836
  frm837	ELEMENT	IMAGE	837
  frm838	ELEMENT	IMAGE	838
  frm839	ELEMENT	IMAGE	839
  frm840	ELEMENT	IMAGE	840
  frm841	ELEMENT	IMAGE	841
  frm842	ELEMENT	IMAGE	842
  frm843	ELEMENT	IMAGE	843
  frm844	ELEMENT	IMAGE	844
  frm845	ELEMENT	IMAGE	845
  frm846	ELEMENT	IMAGE	846
  frm847	ELEMENT	IMAGE	847
  frm848	ELEMENT	IMAGE	848
  frm849	ELEMENT	IMAGE	849
  frm850	ELEMENT	IMAGE	850
  frm851	ELEMENT	IMAGE	851
  frm852	ELEMENT	IMAGE	852
  frm853	ELEMENT	IMAGE	853
  frm854	ELEMENT	IMAGE	854
  frm855	ELEMENT	IMAGE	855
  frm856	ELEMENT	IMAGE	856
  frm857	ELEMENT	IMAGE	857
  frm858	ELEMENT	IMAGE	858
  frm859	ELEMENT	IMAGE	859
  frm860	ELEMENT	IMAGE	860
  frm861	ELEMENT	IMAGE	861
  frm862	ELEMENT	IMAGE	862
  frm863	ELEMENT	IMAGE	863
  frm864	ELEMENT	IMAGE	864
  frm865	ELEMENT	IMAGE	865
  frm866	ELEMENT	IMAGE	866
  frm867	ELEMENT	IMAGE	867
  frm868	ELEMENT	IMAGE	868
  frm869	ELEMENT	IMAGE	869
  frm870	ELEMENT	IMAGE	870
  frm871	ELEMENT	IMAGE	871
  frm872	ELEMENT	IMAGE	872
  frm873	ELEMENT	IMAGE	873
  frm874	ELEMENT	IMAGE	874
  frm875	ELEMENT	IMAGE	875
  frm876	ELEMENT	IMAGE	876
  frm877	ELEMENT	IMAGE	877
  frm878	ELEMENT	IMAGE	878
  frm879	ELEMENT	IMAGE	879
  frm880	ELEMENT	IMAGE	880
  frm881	ELEMENT	IMAGE	881
  frm882	ELEMENT	IMAGE	882
  frm883	ELEMENT	IMAGE	883
  frm884	ELEMENT	IMAGE	884
  frm885	ELEMENT	IMAGE	885
  frm886	ELEMENT	IMAGE	886
  frm887	ELEMENT	IMAGE	887
  frm888	ELEMENT	IMAGE	888
  frm889	ELEMENT	IMAGE	889
  frm890	ELEMENT	IMAGE	890
  frm891	ELEMENT	IMAGE	891
  frm892	ELEMENT	IMAGE	892
  frm893	ELEMENT	IMAGE	893
  frm894	ELEMENT	IMAGE	894
  frm895	ELEMENT	IMAGE	895
  frm896	ELEMENT	IMAGE	896
  frm897	ELEMENT	IMAGE	897
  frm898	ELEMENT	IMAGE	898
  frm899	ELEMENT	IMAGE	899
  frm900	ELEMENT	IMAGE	900
  frm901	ELEMENT	IMAGE	901
  frm902	ELEMENT	IMAGE	902
  frm903	ELEMENT	IMAGE	903
  frm904	ELEMENT	IMAGE	904
  frm905	ELEMENT	IMAGE	905
  frm906	ELEMENT	IMAGE	906
  frm907	ELEMENT	IMAGE	907
  frm908	ELEMENT	IMAGE	908
  frm909	ELEMENT	IMAGE	909
  frm910	ELEMENT	IMAGE	910
  frm911	ELEMENT	IMAGE	911
  frm912	ELEMENT	IMAGE	912
  frm913	ELEMENT	IMAGE	913
  frm914	ELEMENT	IMAGE	914
  frm915	ELEMENT	IMAGE	915
  frm916	ELEMENT	IMAGE	916
  frm917	ELEMENT	IMAGE	917
  frm918	ELEMENT	IMAGE	918
  frm919	ELEMENT	IMAGE	919
  frm920	ELEMENT	IMAGE	920
  frm921	ELEMENT	IMAGE	921
  frm922	ELEMENT	IMAGE	922
  frm923	ELEMENT	IMAGE	923
  frm924	ELEMENT	IMAGE	924
  frm925	ELEMENT	IMAGE	925
  frm926	ELEMENT	IMAGE	926
  frm927	ELEMENT	IMAGE	927
  frm928	ELEMENT	IMAGE	928
  frm929	ELEMENT	IMAGE	929
  frm930	ELEMENT	IMAGE	930
  frm931	ELEMENT	IMAGE	931
  frm932	ELEMENT	IMAGE	932
  frm933	ELEMENT	IMAGE	933
  frm934	ELEMENT	IMAGE	934
  frm935	ELEMENT	IMAGE	935
  frm936	ELEMENT	IMAGE	936
  frm937	ELEMENT	IMAGE	937
  frm938	ELEMENT	IMAGE	938
  frm939	ELEMENT	IMAGE	939
  frm940	ELEMENT	IMAGE	940
  frm941	ELEMENT	IMAGE	941
  frm942	ELEMENT	IMAGE	942
  frm943	ELEMENT	IMAGE	943
  frm944	ELEMENT	IMAGE	944
  frm945	ELEMENT	IMAGE	945
  frm946	ELEMENT	IMAGE	946
  frm947	ELEMENT	IMAGE	947
  frm948	ELEMENT	IMAGE	948
  frm949	ELEMENT	IMAGE	949
  frm950	ELEMENT	IMAGE	950
  frm951	ELEMENT	IMAGE	951
  frm952	ELEMENT	IMAGE	952
  frm953	ELEMENT	IMAGE	953
  frm954	ELEMENT	IMAGE	954
  frm955	ELEMENT	IMAGE	955
  frm956	ELEMENT	IMAGE	956
  frm957	ELEMENT	IMAGE	957
  frm958	ELEMENT	IMAGE	958
  frm959	ELEMENT	IMAGE	959
  frm960	ELEMENT	IMAGE	960
  frm961	ELEMENT	IMAGE	961
  frm962	ELEMENT	IMAGE	962
  frm963	ELEMENT	IMAGE	963
  frm964	ELEMENT	IMAGE	964
  frm965	ELEMENT	IMAGE	965
  frm966	ELEMENT	IMAGE	966
  frm967	ELEMENT	IMAGE	967
  frm968	ELEMENT	IMAGE	968
  frm969	ELEMENT	IMAGE	969
  frm970	ELEMENT	IMAGE	970
  frm971	ELEMENT	IMAGE	971
  frm972	ELEMENT	IMAGE	972
  frm973	ELEMENT	IMAGE	973
  frm974	ELEMENT	IMAGE	974
  frm975	ELEMENT	IMAGE	975
  frm976	ELEMENT	IMAGE	976
  frm977	ELEMENT	IMAGE	977
  frm978	ELEMENT	IMAGE	978
  frm979	ELEMENT	IMAGE	979
  frm980	ELEMENT	IMAGE	980
  frm981	ELEMENT	IMAGE	981
  frm982	ELEMENT	IMAGE	982
  frm983	ELEMENT	IMAGE	983
  frm984	ELEMENT	IMAGE	984
  frm985	ELEMENT	IMAGE	985
  frm986	ELEMENT	IMAGE	986
  frm987	ELEMENT	IMAGE	987
  frm988	ELEMENT	IMAGE	988
  frm989	ELEMENT	IMAGE	989
  frm990	ELEMENT	IMAGE	990
  frm991	ELEMENT	IMAGE	991
  frm992	ELEMENT	IMAGE	992
  frm993	ELEMENT	IMAGE	993
  frm994	ELEMENT	IMAGE	994
  frm995	ELEMENT	IMAGE	995
  frm996	ELEMENT	IMAGE	996
  frm997	ELEMENT	IMAGE	997
  frm998	ELEMENT	IMAGE	998
  frm999	ELEMENT	IMAGE	999
  frm1000	ELEMENT	IMAGE	1000
  frm1001	ELEMENT	IMAGE	1001
  frm1002	ELEMENT	IMAGE	1002
  frm1003	ELEMENT	IMAGE	1003
  frm1004	ELEMENT	IMAGE	1004
  frm1005	ELEMENT	IMAGE	1005
  frm1006	ELEMENT	IMAGE	1006
  frm1007	ELEMENT	IMAGE	1007
  frm1008	ELEMENT	IMAGE	1008
  frm1009	ELEMENT	IMAGE	1009
  frm1010	ELEMENT	IMAGE	1010
  frm1011	ELEMENT	IMAGE	1011
  frm1012	ELEMENT	IMAGE	1012
  frm1013	ELEMENT	IMAGE	1013
  frm1014	ELEMENT	IMAGE	1014
  frm1015	ELEMENT	IMAGE	1015
  frm1016	ELEMENT	IMAGE	1016
  frm1017	ELEMENT	IMAGE	1017
  frm1018	ELEMENT	IMAGE	1018
  frm1019	ELEMENT	IMAGE	1019
  frm1020	ELEMENT	IMAGE	1020
  frm1021	ELEMENT	IMAGE	1021
  frm1022	ELEMENT	IMAGE	1022
  frm1023	ELEMENT	IMAGE	1023
  frm1024	ELEMENT	IMAGE	1024
  frm1025	ELEMENT	IMAGE	1025
  frm1026	ELEMENT	IMAGE	1026
  frm1027	ELEMENT	IMAGE	1027
  frm1028	ELEMENT	IMAGE	1028
  frm1029	ELEMENT	IMAGE	1029
  frm1030	ELEMENT	IMAGE	1030
  frm1031	ELEMENT	IMAGE	1031
  frm1032	ELEMENT	IMAGE	1032
  frm1033	ELEMENT	IMAGE	1033
  frm1034	ELEMENT	IMAGE	1034
  frm1035	ELEMENT	IMAGE	1035
  frm1036	ELEMENT	IMAGE	1036
  frm1037	ELEMENT	IMAGE	1037
  frm1038	ELEMENT	IMAGE	1038
  frm1039	ELEMENT	IMAGE	1039
  frm1040	ELEMENT	IMAGE	1040
  frm1041	ELEMENT	IMAGE	1041
  frm1042	ELEMENT	IMAGE	1042
  frm1043	ELEMENT	IMAGE	1043
  frm1044	ELEMENT	IMAGE	1044
  frm1045	ELEMENT	IMAGE	1045
  frm1046	ELEMENT	IMAGE	1046
  frm1047	ELEMENT	IMAGE	1047
  frm1048	ELEMENT	IMAGE	1048
  frm1049	ELEMENT	IMAGE	1049
  frm1050	ELEMENT	IMAGE	1050
  frm1051	ELEMENT	IMAGE	1051
  frm1052	ELEMENT	IMAGE	1052
  frm1053	ELEMENT	IMAGE	1053
  frm1054	ELEMENT	IMAGE	1054
  frm1055	ELEMENT	IMAGE	1055
  frm1056	ELEMENT	IMAGE	1056
  frm1057	ELEMENT	IMAGE	1057
  frm1058	ELEMENT	IMAGE	1058
  frm1059	ELEMENT	IMAGE	1059
  frm1060	ELEMENT	IMAGE	1060
  frm1061	ELEMENT	IMAGE	1061
  frm1062	ELEMENT	IMAGE	1062
  frm1063	ELEMENT	IMAGE	1063
  frm1064	ELEMENT	IMAGE	1064
  frm1065	ELEMENT	IMAGE	1065
  frm1066	ELEMENT	IMAGE	1066
  frm1067	ELEMENT	IMAGE	1067
  frm1068	ELEMENT	IMAGE	1068
  frm1069	ELEMENT	IMAGE	1069
  frm1070	ELEMENT	IMAGE	1070
  frm1071	ELEMENT	IMAGE	1071
  frm1072	ELEMENT	IMAGE	1072
  frm1073	ELEMENT	IMAGE	1073
  frm1074	ELEMENT	IMAGE	1074
  frm1075	ELEMENT	IMAGE	1075
  frm1076	ELEMENT	IMAGE	1076
  frm1077	ELEMENT	IMAGE	1077
  frm1078	ELEMENT	IMAGE	1078
  frm1079	ELEMENT	IMAGE	1079
  frm1080	ELEMENT	IMAGE	1080
  frm1081	ELEMENT	IMAGE	1081
  frm1082	ELEMENT	IMAGE	1082
  frm1083	ELEMENT	IMAGE	1083
  frm1084	ELEMENT	IMAGE	1084
  frm1085	ELEMENT	IMAGE	1085
  frm1086	ELEMENT	IMAGE	1086
  frm1087	ELEMENT	IMAGE	1087
  frm1088	ELEMENT	IMAGE	1088
  frm1089	ELEMENT	IMAGE	1089
  frm1090	ELEMENT	IMAGE	1090
  frm1091	ELEMENT	IMAGE	1091
  frm1092	ELEMENT	IMAGE	1092
  frm1093	ELEMENT	IMAGE	1093
  frm1094	ELEMENT	IMAGE	1094
  frm1095	ELEMENT	IMAGE	1095
  frm1096	ELEMENT	IMAGE	1096
  frm1097	ELEMENT	IMAGE	1097
  frm1098	ELEMENT	IMAGE	1098
  frm1099	ELEMENT	IMAGE	1099
  frm1100	ELEMENT	IMAGE	1100
  frm1101	ELEMENT	IMAGE	1101
  frm1102	ELEMENT	IMAGE	1102
  frm1103	ELEMENT	IMAGE	1103
  frm1104	ELEMENT	IMAGE	1104
  frm1105	ELEMENT	IMAGE	1105
  frm1106	ELEMENT	IMAGE	1106
  frm1107	ELEMENT	IMAGE	1107
  frm1108	ELEMENT	IMAGE	1108
  frm1109	ELEMENT	IMAGE	1109
  frm1110	ELEMENT	IMAGE	1110
  frm1111	ELEMENT	IMAGE	1111
  frm1112	ELEMENT	IMAGE	1112
  frm1113	ELEMENT	IMAGE	1113
  frm1114	ELEMENT	IMAGE	1114
  frm1115	ELEMENT	IMAGE	1115
  frm1116	ELEMENT	IMAGE	1116
  frm1117	ELEMENT	IMAGE	1117
  frm1118	ELEMENT	IMAGE	1118
  frm1119	ELEMENT	IMAGE	1119
  frm1120	ELEMENT	IMAGE	1120
  frm1121	ELEMENT	IMAGE	1121
  frm1122	ELEMENT	IMAGE	1122
  frm1123	ELEMENT	IMAGE	1123
  frm1124	ELEMENT	IMAGE	1124
  frm1125	ELEMENT	IMAGE	1125
  frm1126	ELEMENT	IMAGE	1126
  frm1127	ELEMENT	IMAGE	1127
  frm1128	ELEMENT	IMAGE	1128
  frm1129	ELEMENT	IMAGE	1129
  frm1130	ELEMENT	IMAGE	1130
  frm1131	ELEMENT	IMAGE	1131
  frm1132	ELEMENT	IMAGE	1132
  frm1133	ELEMENT	IMAGE	1133
  frm1134	ELEMENT	IMAGE	1134
  frm1135	ELEMENT	IMAGE	1135
  frm1136	ELEMENT	IMAGE	1136
  frm1137	ELEMENT	IMAGE	1137
  frm1138	ELEMENT	IMAGE	1138
  frm1139	ELEMENT	IMAGE	1139
  frm1140	ELEMENT	IMAGE	1140
  frm1141	ELEMENT	IMAGE	1141
  frm1142	ELEMENT	IMAGE	1142
  frm1143	ELEMENT	IMAGE	1143
  frm1144	ELEMENT	IMAGE	1144
  frm1145	ELEMENT	IMAGE	1145
  frm1146	ELEMENT	IMAGE	1146
  frm1147	ELEMENT	IMAGE	1147
  frm1148	ELEMENT	IMAGE	1148
  frm1149	ELEMENT	IMAGE	1149
  frm1150	ELEMENT	IMAGE	1150
  frm1151	ELEMENT	IMAGE	1151
  frm1152	ELEMENT	IMAGE	1152
  frm1153	ELEMENT	IMAGE	1153
  frm1154	ELEMENT	IMAGE	1154
  frm1155	ELEMENT	IMAGE	1155
  frm1156	ELEMENT	IMAGE	1156
  frm1157	ELEMENT	IMAGE	1157
  frm1158	ELEMENT	IMAGE	1158
  frm1159	ELEMENT	IMAGE	1159
  frm1160	ELEMENT	IMAGE	1160
  frm1161	ELEMENT	IMAGE	1161
  frm1162	ELEMENT	IMAGE	1162
  frm1163	ELEMENT	IMAGE	1163
  frm1164	ELEMENT	IMAGE	1164
  frm1165	ELEMENT	IMAGE	1165
  frm1166	ELEMENT	IMAGE	1166
  frm1167	ELEMENT	IMAGE	1167
  frm1168	ELEMENT	IMAGE	1168
  frm1169	ELEMENT	IMAGE	1169
  frm1170	ELEMENT	IMAGE	1170
  frm1171	ELEMENT	IMAGE	1171
  frm1172	ELEMENT	IMAGE	1172
  frm1173	ELEMENT	IMAGE	1173
  frm1174	ELEMENT	IMAGE	1174
  frm1175	ELEMENT	IMAGE	1175
  frm1176	ELEMENT	IMAGE	1176
  frm1177	ELEMENT	IMAGE	1177
  frm1178	ELEMENT	IMAGE	1178
  frm1179	ELEMENT	IMAGE	1179
  frm1180	ELEMENT	IMAGE	1180
  frm1181	ELEMENT	IMAGE	1181
  frm1182	ELEMENT	IMAGE	1182
  frm1183	ELEMENT	IMAGE	1183
  frm1184	ELEMENT	IMAGE	1184
  frm1185	ELEMENT	IMAGE	1185
  frm1186	ELEMENT	IMAGE	1186
  frm1187	ELEMENT	IMAGE	1187
  frm1188	ELEMENT	IMAGE	1188
  frm1189	ELEMENT	IMAGE	1189
  frm1190	ELEMENT	IMAGE	1190
  frm1191	ELEMENT	IMAGE	1191
  frm1192	ELEMENT	IMAGE	1192
  frm1193	ELEMENT	IMAGE	1193
  frm1194	ELEMENT	IMAGE	1194
  frm1195	ELEMENT	IMAGE	1195
  frm1196	ELEMENT	IMAGE	1196
  frm1197	ELEMENT	IMAGE	1197
  frm1198	ELEMENT	IMAGE	1198
  frm1199	ELEMENT	IMAGE	1199
  frm1200	ELEMENT	IMAGE	1200
  frm1201	ELEMENT	IMAGE	1201
  frm1202	ELEMENT	IMAGE	1202
  frm1203	ELEMENT	IMAGE	1203
  frm1204	ELEMENT	IMAGE	1204
  frm1205	ELEMENT	IMAGE	1205
  frm1206	ELEMENT	IMAGE	1206
  frm1207	ELEMENT	IMAGE	1207
  frm1208	ELEMENT	IMAGE	1208
  frm1209	ELEMENT	IMAGE	1209
  frm1210	ELEMENT	IMAGE	1210
  frm1211	ELEMENT	IMAGE	1211
  frm1212	ELEMENT	IMAGE	1212
  frm1213	ELEMENT	IMAGE	1213
  frm1214	ELEMENT	IMAGE	1214
  frm1215	ELEMENT	IMAGE	1215
  frm1216	ELEMENT	IMAGE	1216
  frm1217	ELEMENT	IMAGE	1217
  frm1218	ELEMENT	IMAGE	1218
  frm1219	ELEMENT	IMAGE	1219
  frm1220	ELEMENT	IMAGE	1220
  frm1221	ELEMENT	IMAGE	1221
  frm1222	ELEMENT	IMAGE	1222
  frm1223	ELEMENT	IMAGE	1223
  frm1224	ELEMENT	IMAGE	1224
  frm1225	ELEMENT	IMAGE	1225
  frm1226	ELEMENT	IMAGE	1226
  frm1227	ELEMENT	IMAGE	1227
  frm1228	ELEMENT	IMAGE	1228
  frm1229	ELEMENT	IMAGE	1229
  frm1230	ELEMENT	IMAGE	1230
  frm1231	ELEMENT	IMAGE	1231
  frm1232	ELEMENT	IMAGE	1232
  frm1233	ELEMENT	IMAGE	1233
  frm1234	ELEMENT	IMAGE	1234
  frm1235	ELEMENT	IMAGE	1235
  frm1236	ELEMENT	IMAGE	1236
  frm1237	ELEMENT	IMAGE	1237
  frm1238	ELEMENT	IMAGE	1238
  frm1239	ELEMENT	IMAGE	1239
  frm1240	ELEMENT	IMAGE	1240
  frm1241	ELEMENT	IMAGE	1241
  frm1242	ELEMENT	IMAGE	1242
  frm1243	ELEMENT	IMAGE	1243
  frm1244	ELEMENT	IMAGE	1244
  frm1245	ELEMENT	IMAGE	1245
  frm1246	ELEMENT	IMAGE	1246
  frm1247	ELEMENT	IMAGE	1247
  frm1248	ELEMENT	IMAGE	1248
  frm1249	ELEMENT	IMAGE	1249
  frm1250	ELEMENT	IMAGE	1250
  frm1251	ELEMENT	IMAGE	1251
  frm1252	ELEMENT	IMAGE	1252
  frm1253	ELEMENT	IMAGE	1253
  frm1254	ELEMENT	IMAGE	1254
  frm1255	ELEMENT	IMAGE	1255
  frm1256	ELEMENT	IMAGE	1256
  frm1257	ELEMENT	IMAGE	1257
  frm1258	ELEMENT	IMAGE	1258
  frm1259	ELEMENT	IMAGE	1259
  frm1260	ELEMENT	IMAGE	1260
  frm1261	ELEMENT	IMAGE	1261
  frm1262	ELEMENT	IMAGE	1262
  frm1263	ELEMENT	IMAGE	1263
  frm1264	ELEMENT	IMAGE	1264
  frm1265	ELEMENT	IMAGE	1265
  frm1266	ELEMENT	IMAGE	1266
  frm1267	ELEMENT	IMAGE	1267
  frm1268	ELEMENT	IMAGE	1268
  frm1269	ELEMENT	IMAGE	1269
  frm1270	ELEMENT	IMAGE	1270
  frm1271	ELEMENT	IMAGE	1271
  frm1272	ELEMENT	IMAGE	1272
  frm1273	ELEMENT	IMAGE	1273
  frm1274	ELEMENT	IMAGE	1274
  frm1275	ELEMENT	IMAGE	1275
  frm1276	ELEMENT	IMAGE	1276
  frm1277	ELEMENT	IMAGE	1277
  frm1278	ELEMENT	IMAGE	1278
  frm1279	ELEMENT	IMAGE	1279
  frm1280	ELEMENT	IMAGE	1280
  frm1281	ELEMENT	IMAGE	1281
  frm1282	ELEMENT	IMAGE	1282
  frm1283	ELEMENT	IMAGE	1283
  frm1284	ELEMENT	IMAGE	1284
  frm1285	ELEMENT	IMAGE	1285
  frm1286	ELEMENT	IMAGE	1286
  frm1287	ELEMENT	IMAGE	1287
  frm1288	ELEMENT	IMAGE	1288
  frm1289	ELEMENT	IMAGE	1289
  frm1290	ELEMENT	IMAGE	1290
  frm1291	ELEMENT	IMAGE	1291
  frm1292	ELEMENT	IMAGE	1292
  frm1293	ELEMENT	IMAGE	1293
  frm1294	ELEMENT	IMAGE	1294
  frm1295	ELEMENT	IMAGE	1295
  frm1296	ELEMENT	IMAGE	1296
  frm1297	ELEMENT	IMAGE	1297
  frm1298	ELEMENT	IMAGE	1298
  frm1299	ELEMENT	IMAGE	1299
  frm1300	ELEMENT	IMAGE	1300

loop_
 _array_data.array_id
 _array_data.binary_id
 _array_data.external_data_id

  IMAGE	1	1
  IMAGE	2	2
  IMAGE	3	3
  IMAGE	4	4
  IMAGE	5	5
  IMAGE	6	6
  IMAGE	7	7
  IMAGE	8	8
  IMAGE	9	9
  IMAGE	10	10
  IMAGE	11	11
  IMAGE	12	12
  IMAGE	13	13
  IMAGE	14	14
  IMAGE	15	15
  IMAGE	16	16
  IMAGE	17	17
  IMAGE	18	18
  IMAGE	19	19
  IMAGE	20	20
  IMAGE	21	21
  IMAGE	22	22
  IMAGE	23	23
  IMAGE	24	24
  IMAGE	25	25
  IMAGE	26	26
  IMAGE	27	27
  IMAGE	28	28
  IMAGE	29	29
  IMAGE	30	30
  IMAGE	31	31
  IMAGE	32	32
  IMAGE	33	33
  IMAGE	34	34
  IMAGE	35	35
  IMAGE	36	36
  IMAGE	37	37
  IMAGE	38	38
  IMAGE	39	39
  IMAGE	40	40
  IMAGE	41	41
  IMAGE	42	42
  IMAGE	43	43
  IMAGE	44	44
  IMAGE	45	45
  IMAGE	46	46
  IMAGE	47	47
  IMAGE	48	48
  IMAGE	49	49
  IMAGE	50	50
  IMAGE	51	51
  IMAGE	52	52
  IMAGE	53	53
  IMAGE	54	54
  IMAGE	55	55
  IMAGE	56	56
  IMAGE	57	57
  IMAGE	58	58
  IMAGE	59	59
  IMAGE	60	60
  IMAGE	61	61
  IMAGE	62	62
  IMAGE	63	63
  IMAGE	64	64
  IMAGE	65	65
  IMAGE	66	66
  IMAGE	67	67
  IMAGE	68	68
  IMAGE	69	69
  IMAGE	70	70
  IMAGE	71	71
  IMAGE	72	72
  IMAGE	73	73
  IMAGE	74	74
  IMAGE	75	75
  IMAGE	76	76
  IMAGE	77	77
  IMAGE	78	78
  IMAGE	79	79
  IMAGE	80	80
  IMAGE	81	81
  IMAGE	82	82
  IMAGE	83	83
  IMAGE	84	84
  IMAGE	85	85
  IMAGE	86	86
  IMAGE	87	87
  IMAGE	88	88
  IMAGE	89	89
  IMAGE	90	90
  IMAGE	91	91
  IMAGE	92	92
  IMAGE	93	93
  IMAGE	94	94
  IMAGE	95	95
  IMAGE	96	96
  IMAGE	97	97
  IMAGE	98	98
  IMAGE	99	99
  IMAGE	100	100
  IMAGE	101	101
  IMAGE	102	102
  IMAGE	103	103
  IMAGE	104	104
  IMAGE	105	105
  IMAGE	106	106
  IMAGE	107	107
  IMAGE	108	108
  IMAGE	109	109
  IMAGE	110	110
  IMAGE	111	111
  IMAGE	112	112
  IMAGE	113	113
  IMAGE	114	114
  IMAGE	115	115
  IMAGE	116	116
  IMAGE	117	117
  IMAGE	118	118
  IMAGE	119	119
  IMAGE	120	120
  IMAGE	121	121
  IMAGE	122	122
  IMAGE	123	123
  IMAGE	124	124
  IMAGE	125	125
  IMAGE	126	126
  IMAGE	127	127
  IMAGE	128	128
  IMAGE	129	129
  IMAGE	130	130
  IMAGE	131	131
  IMAGE	132	132
  IMAGE	133	133
  IMAGE	134	134
  IMAGE	135	135
  IMAGE	136	136
  IMAGE	137	137
  IMAGE	138	138
  IMAGE	139	139
  IMAGE	140	140
  IMAGE	141	141
  IMAGE	142	142
  IMAGE	143	143
  IMAGE	144	144
  IMAGE	145	145
  IMAGE	146	146
  IMAGE	147	147
  IMAGE	148	148
  IMAGE	149	149
  IMAGE	150	150
  IMAGE	151	151
  IMAGE	152	152
  IMAGE	153	153
  IMAGE	154	154
  IMAGE	155	155
  IMAGE	156	156
  IMAGE	157	157
  IMAGE	158	158
  IMAGE	159	159
  IMAGE	160	160
  IMAGE	161	161
  IMAGE	162	162
  IMAGE	163	163
  IMAGE	164	164
  IMAGE	165	165
  IMAGE	166	166
  IMAGE	167	167
  IMAGE	168	168
  IMAGE	169	169
  IMAGE	170	170
  IMAGE	171	171
  IMAGE	172	172
  IMAGE	173	173
  IMAGE	174	174
  IMAGE	175	175
  IMAGE	176	176
  IMAGE	177	177
  IMAGE	178	178
  IMAGE	179	179
  IMAGE	180	180
  IMAGE	181	181
  IMAGE	182	182
  IMAGE	183	183
  IMAGE	184	184
  IMAGE	185	185
  IMAGE	186	186
  IMAGE	187	187
  IMAGE	188	188
  IMAGE	189	189
  IMAGE	190	190
  IMAGE	191	191
  IMAGE	192	192
  IMAGE	193	193
  IMAGE	194	194
  IMAGE	195	195
  IMAGE	196	196
  IMAGE	197	197
  IMAGE	198	198
  IMAGE	199	199
  IMAGE	200	200
  IMAGE	201	201
  IMAGE	202	202
  IMAGE	203	203
  IMAGE	204	204
  IMAGE	205	205
  IMAGE	206	206
  IMAGE	207	207
  IMAGE	208	208
  IMAGE	209	209
  IMAGE	210	210
  IMAGE	211	211
  IMAGE	212	212
  IMAGE	213	213
  IMAGE	214	214
  IMAGE	215	215
  IMAGE	216	216
  IMAGE	217	217
  IMAGE	218	218
  IMAGE	219	219
  IMAGE	220	220
  IMAGE	221	221
  IMAGE	222	222
  IMAGE	223	223
  IMAGE	224	224
  IMAGE	225	225
  IMAGE	226	226
  IMAGE	227	227
  IMAGE	228	228
  IMAGE	229	229
  IMAGE	230	230
  IMAGE	231	231
  IMAGE	232	232
  IMAGE	233	233
  IMAGE	234	234
  IMAGE	235	235
  IMAGE	236	236
  IMAGE	237	237
  IMAGE	238	238
  IMAGE	239	239
  IMAGE	240	240
  IMAGE	241	241
  IMAGE	242	242
  IMAGE	243	243
  IMAGE	244	244
  IMAGE	245	245
  IMAGE	246	246
  IMAGE	247	247
  IMAGE	248	248
  IMAGE	249	249
  IMAGE	250	250
  IMAGE	251	251
  IMAGE	252	252
  IMAGE	253	253
  IMAGE	254	254
  IMAGE	255	255
  IMAGE	256	256
  IMAGE	257	257
  IMAGE	258	258
  IMAGE	259	259
  IMAGE	260	260
  IMAGE	261	261
  IMAGE	262	262
  IMAGE	263	263
  IMAGE	264	264
  IMAGE	265	265
  IMAGE	266	266
  IMAGE	267	267
  IMAGE	268	268
  IMAGE	269	269
  IMAGE	270	270
  IMAGE	271	271
  IMAGE	272	272
  IMAGE	273	273
  IMAGE	274	274
  IMAGE	275	275
  IMAGE	276	276
  IMAGE	277	277
  IMAGE	278	278
  IMAGE	279	279
  IMAGE	280	280
  IMAGE	281	281
  IMAGE	282	282
  IMAGE	283	283
  IMAGE	284	284
  IMAGE	285	285
  IMAGE	286	286
  IMAGE	287	287
  IMAGE	288	288
  IMAGE	289	289
  IMAGE	290	290
  IMAGE	291	291
  IMAGE	292	292
  IMAGE	293	293
  IMAGE	294	294
  IMAGE	295	295
  IMAGE	296	296
  IMAGE	297	297
  IMAGE	298	298
  IMAGE	299	299
  IMAGE	300	300
  IMAGE	301	301
  IMAGE	302	302
  IMAGE	303	303
  IMAGE	304	304
  IMAGE	305	305
  IMAGE	306	306
  IMAGE	307	307
  IMAGE	308	308
  IMAGE	309	309
  IMAGE	310	310
  IMAGE	311	311
  IMAGE	312	312
  IMAGE	313	313
  IMAGE	314	314
  IMAGE	315	315
  IMAGE	316	316
  IMAGE	317	317
  IMAGE	318	318
  IMAGE	319	319
  IMAGE	320	320
  IMAGE	321	321
  IMAGE	322	322
  IMAGE	323	323
  IMAGE	324	324
  IMAGE	325	325
  IMAGE	326	326
  IMAGE	327	327
  IMAGE	328	328
  IMAGE	329	329
  IMAGE	330	330
  IMAGE	331	331
  IMAGE	332	332
  IMAGE	333	333
  IMAGE	334	334
  IMAGE	335	335
  IMAGE	336	336
  IMAGE	337	337
  IMAGE	338	338
  IMAGE	339	339
  IMAGE	340	340
  IMAGE	341	341
  IMAGE	342	342
  IMAGE	343	343
  IMAGE	344	344
  IMAGE	345	345
  IMAGE	346	346
  IMAGE	347	347
  IMAGE	348	348
  IMAGE	349	349
  IMAGE	350	350
  IMAGE	351	351
  IMAGE	352	352
  IMAGE	353	353
  IMAGE	354	354
  IMAGE	355	355
  IMAGE	356	356
  IMAGE	357	357
  IMAGE	358	358
  IMAGE	359	359
  IMAGE	360	360
  IMAGE	361	361
  IMAGE	362	362
  IMAGE	363	363
  IMAGE	364	364
  IMAGE	365	365
  IMAGE	366	366
  IMAGE	367	367
  IMAGE	368	368
  IMAGE	369	369
  IMAGE	370	370
  IMAGE	371	371
  IMAGE	372	372
  IMAGE	373	373
  IMAGE	374	374
  IMAGE	375	375
  IMAGE	376	376
  IMAGE	377	377
  IMAGE	378	378
  IMAGE	379	379
  IMAGE	380	380
  IMAGE	381	381
  IMAGE	382	382
  IMAGE	383	383
  IMAGE	384	384
  IMAGE	385	385
  IMAGE	386	386
  IMAGE	387	387
  IMAGE	388	388
  IMAGE	389	389
  IMAGE	390	390
  IMAGE	391	391
  IMAGE	392	392
  IMAGE	393	393
  IMAGE	394	394
  IMAGE	395	395
  IMAGE	396	396
  IMAGE	397	397
  IMAGE	398	398
  IMAGE	399	399
  IMAGE	400	400
  IMAGE	401	401
  IMAGE	402	402
  IMAGE	403	403
  IMAGE	404	404
  IMAGE	405	405
  IMAGE	406	406
  IMAGE	407	407
  IMAGE	408	408
  IMAGE	409	409
  IMAGE	410	410
  IMAGE	411	411
  IMAGE	412	412
  IMAGE	413	413
  IMAGE	414	414
  IMAGE	415	415
  IMAGE	416	416
  IMAGE	417	417
  IMAGE	418	418
  IMAGE	419	419
  IMAGE	420	420
  IMAGE	421	421
  IMAGE	422	422
  IMAGE	423	423
  IMAGE	424	424
  IMAGE	425	425
  IMAGE	426	426
  IMAGE	427	427
  IMAGE	428	428
  IMAGE	429	429
  IMAGE	430	430
  IMAGE	431	431
  IMAGE	432	432
  IMAGE	433	433
  IMAGE	434	434
  IMAGE	435	435
  IMAGE	436	436
  IMAGE	437	437
  IMAGE	438	438
  IMAGE	439	439
  IMAGE	440	440
  IMAGE	441	441
  IMAGE	442	442
  IMAGE	443	443
  IMAGE	444	444
  IMAGE	445	445
  IMAGE	446	446
  IMAGE	447	447
  IMAGE	448	448
  IMAGE	449	449
  IMAGE	450	450
  IMAGE	451	451
  IMAGE	452	452
  IMAGE	453	453
  IMAGE	454	454
  IMAGE	455	455
  IMAGE	456	456
  IMAGE	457	457
  IMAGE	458	458
  IMAGE	459	459
  IMAGE	460	460
  IMAGE	461	461
  IMAGE	462	462
  IMAGE	463	463
  IMAGE	464	464
  IMAGE	465	465
  IMAGE	466	466
  IMAGE	467	467
  IMAGE	468	468
  IMAGE	469	469
  IMAGE	470	470
  IMAGE	471	471
  IMAGE	472	472
  IMAGE	473	473
  IMAGE	474	474
  IMAGE	475	475
  IMAGE	476	476
  IMAGE	477	477
  IMAGE	478	478
  IMAGE	479	479
  IMAGE	480	480
  IMAGE	481	481
  IMAGE	482	482
  IMAGE	483	483
  IMAGE	484	484
  IMAGE	485	485
  IMAGE	486	486
  IMAGE	487	487
  IMAGE	488	488
  IMAGE	489	489
  IMAGE	490	490
  IMAGE	491	491
  IMAGE	492	492
  IMAGE	493	493
  IMAGE	494	494
  IMAGE	495	495
  IMAGE	496	496
  IMAGE	497	497
  IMAGE	498	498
  IMAGE	499	499
  IMAGE	500	500
  IMAGE	501	501
  IMAGE	502	502
  IMAGE	503	503
  IMAGE	504	504
  IMAGE	505	505
  IMAGE	506	506
  IMAGE	507	507
  IMAGE	508	508
  IMAGE	509	509
  IMAGE	510	510
  IMAGE	511	511
  IMAGE	512	512
  IMAGE	513	513
  IMAGE	514	514
  IMAGE	515	515
  IMAGE	516	516
  IMAGE	517	517
  IMAGE	518	518
  IMAGE	519	519
  IMAGE	520	520
  IMAGE	521	521
  IMAGE	522	522
  IMAGE	523	523
  IMAGE	524	524
  IMAGE	525	525
  IMAGE	526	526
  IMAGE	527	527
  IMAGE	528	528
  IMAGE	529	529
  IMAGE	530	530
  IMAGE	531	531
  IMAGE	532	532
  IMAGE	533	533
  IMAGE	534	534
  IMAGE	535	535
  IMAGE	536	536
  IMAGE	537	537
  IMAGE	538	538
  IMAGE	539	539
  IMAGE	540	540
  IMAGE	541	541
  IMAGE	542	542
  IMAGE	543	543
  IMAGE	544	544
  IMAGE	545	545
  IMAGE	546	546
  IMAGE	547	547
  IMAGE	548	548
  IMAGE	549	549
  IMAGE	550	550
  IMAGE	551	551
  IMAGE	552	552
  IMAGE	553	553
  IMAGE	554	554
  IMAGE	555	555
  IMAGE	556	556
  IMAGE	557	557
  IMAGE	558	558
  IMAGE	559	559
  IMAGE	560	560
  IMAGE	561	561
  IMAGE	562	562
  IMAGE	563	563
  IMAGE	564	564
  IMAGE	565	565
  IMAGE	566	566
  IMAGE	567	567
  IMAGE	568	568
  IMAGE	569	569
  IMAGE	570	570
  IMAGE	571	571
  IMAGE	572	572
  IMAGE	573	573
  IMAGE	574	574
  IMAGE	575	575
  IMAGE	576	576
  IMAGE	577	577
  IMAGE	578	578
  IMAGE	579	579
  IMAGE	580	580
  IMAGE	581	581
  IMAGE	582	582
  IMAGE	583	583
  IMAGE	584	584
  IMAGE	585	585
  IMAGE	586	586
  IMAGE	587	587
  IMAGE	588	588
  IMAGE	589	589
  IMAGE	590	590
  IMAGE	591	591
  IMAGE	592	592
  IMAGE	593	593
  IMAGE	594	594
  IMAGE	595	595
  IMAGE	596	596
  IMAGE	597	597
  IMAGE	598	598
  IMAGE	599	599
  IMAGE	600	600
  IMAGE	601	601
  IMAGE	602	602
  IMAGE	603	603
  IMAGE	604	604
  IMAGE	605	605
  IMAGE	606	606
  IMAGE	607	607
  IMAGE	608	608
  IMAGE	609	609
  IMAGE	610	610
  IMAGE	611	611
  IMAGE	612	612
  IMAGE	613	613
  IMAGE	614	614
  IMAGE	615	615
  IMAGE	616	616
  IMAGE	617	617
  IMAGE	618	618
  IMAGE	619	619
  IMAGE	620	620
  IMAGE	621	621
  IMAGE	622	622
  IMAGE	623	623
  IMAGE	624	624
  IMAGE	625	625
  IMAGE	626	626
  IMAGE	627	627
  IMAGE	628	628
  IMAGE	629	629
  IMAGE	630	630
  IMAGE	631	631
  IMAGE	632	632
  IMAGE	633	633
  IMAGE	634	634
  IMAGE	635	635
  IMAGE	636	636
  IMAGE	637	637
  IMAGE	638	638
  IMAGE	639	639
  IMAGE	640	640
  IMAGE	641	641
  IMAGE	642	642
  IMAGE	643	643
  IMAGE	644	644
  IMAGE	645	645
  IMAGE	646	646
  IMAGE	647	647
  IMAGE	648	648
  IMAGE	649	649
  IMAGE	650	650
  IMAGE	651	651
  IMAGE	652	652
  IMAGE	653	653
  IMAGE	654	654
  IMAGE	655	655
  IMAGE	656	656
  IMAGE	657	657
  IMAGE	658	658
  IMAGE	659	659
  IMAGE	660	660
  IMAGE	661	661
  IMAGE	662	662
  IMAGE	663	663
  IMAGE	664	664
  IMAGE	665	665
  IMAGE	666	666
  IMAGE	667	667
  IMAGE	668	668
  IMAGE	669	669
  IMAGE	670	670
  IMAGE	671	671
  IMAGE	672	672
  IMAGE	673	673
  IMAGE	674	674
  IMAGE	675	675
  IMAGE	676	676
  IMAGE	677	677
  IMAGE	678	678
  IMAGE	679	679
  IMAGE	680	680
  IMAGE	681	681
  IMAGE	682	682
  IMAGE	683	683
  IMAGE	684	684
  IMAGE	685	685
  IMAGE	686	686
  IMAGE	687	687
  IMAGE	688	688
  IMAGE	689	689
  IMAGE	690	690
  IMAGE	691	691
  IMAGE	692	692
  IMAGE	693	693
  IMAGE	694	694
  IMAGE	695	695
  IMAGE	696	696
  IMAGE	697	697
  IMAGE	698	698
  IMAGE	699	699
  IMAGE	700	700
  IMAGE	701	701
  IMAGE	702	702
  IMAGE	703	703
  IMAGE	704	704
  IMAGE	705	705
  IMAGE	706	706
  IMAGE	707	707
  IMAGE	708	708
  IMAGE	709	709
  IMAGE	710	710
  IMAGE	711	711
  IMAGE	712	712
  IMAGE	713	713
  IMAGE	714	714
  IMAGE	715	715
  IMAGE	716	716
  IMAGE	717	717
  IMAGE	718	718
  IMAGE	719	719
  IMAGE	720	720
  IMAGE	721	721
  IMAGE	722	722
  IMAGE	723	723
  IMAGE	724	724
  IMAGE	725	725
  IMAGE	726	726
  IMAGE	727	727
  IMAGE	728	728
  IMAGE	729	729
  IMAGE	730	730
  IMAGE	731	731
  IMAGE	732	732
  IMAGE	733	733
  IMAGE	734	734
  IMAGE	735	735
  IMAGE	736	736
  IMAGE	737	737
  IMAGE	738	738
  IMAGE	739	739
  IMAGE	740	740
  IMAGE	741	741
  IMAGE	742	742
  IMAGE	743	743
  IMAGE	744	744
  IMAGE	745	745
  IMAGE	746	746
  IMAGE	747	747
  IMAGE	748	748
  IMAGE	749	749
  IMAGE	750	750
  IMAGE	751	751
  IMAGE	752	752
  IMAGE	753	753
  IMAGE	754	754
  IMAGE	755	755
  IMAGE	756	756
  IMAGE	757	757
  IMAGE	758	758
  IMAGE	759	759
  IMAGE	760	760
  IMAGE	761	761
  IMAGE	762	762
  IMAGE	763	763
  IMAGE	764	764
  IMAGE	765	765
  IMAGE	766	766
  IMAGE	767	767
  IMAGE	768	768
  IMAGE	769	769
  IMAGE	770	770
  IMAGE	771	771
  IMAGE	772	772
  IMAGE	773	773
  IMAGE	774	774
  IMAGE	775	775
  IMAGE	776	776
  IMAGE	777	777
  IMAGE	778	778
  IMAGE	779	779
  IMAGE	780	780
  IMAGE	781	781
  IMAGE	782	782
  IMAGE	783	783
  IMAGE	784	784
  IMAGE	785	785
  IMAGE	786	786
  IMAGE	787	787
  IMAGE	788	788
  IMAGE	789	789
  IMAGE	790	790
  IMAGE	791	791
  IMAGE	792	792
  IMAGE	793	793
  IMAGE	794	794
  IMAGE	795	795
  IMAGE	796	796
  IMAGE	797	797
  IMAGE	798	798
  IMAGE	799	799
  IMAGE	800	800
  IMAGE	801	801
  IMAGE	802	802
  IMAGE	803	803
  IMAGE	804	804
  IMAGE	805	805
  IMAGE	806	806
  IMAGE	807	807
  IMAGE	808	808
  IMAGE	809	809
  IMAGE	810	810
  IMAGE	811	811
  IMAGE	812	812
  IMAGE	813	813
  IMAGE	814	814
  IMAGE	815	815
  IMAGE	816	816
  IMAGE	817	817
  IMAGE	818	818
  IMAGE	819	819
  IMAGE	820	820
  IMAGE	821	821
  IMAGE	822	822
  IMAGE	823	823
  IMAGE	824	824
  IMAGE	825	825
  IMAGE	826	826
  IMAGE	827	827
  IMAGE	828	828
  IMAGE	829	829
  IMAGE	830	830
  IMAGE	831	831
  IMAGE	832	832
  IMAGE	833	833
  IMAGE	834	834
  IMAGE	835	835
  IMAGE	836	836
  IMAGE	837	837
  IMAGE	838	838
  IMAGE	839	839
  IMAGE	840	840
  IMAGE	841	841
  IMAGE	842	842
  IMAGE	843	843
  IMAGE	844	844
  IMAGE	845	845
  IMAGE	846	846
  IMAGE	847	847
  IMAGE	848	848
  IMAGE	849	849
  IMAGE	850	850
  IMAGE	851	851
  IMAGE	852	852
  IMAGE	853	853
  IMAGE	854	854
  IMAGE	855	855
  IMAGE	856	856
  IMAGE	857	857
  IMAGE	858	858
  IMAGE	859	859
  IMAGE	860	860
  IMAGE	861	861
  IMAGE	862	862
  IMAGE	863	863
  IMAGE	864	864
  IMAGE	865	865
  IMAGE	866	866
  IMAGE	867	867
  IMAGE	868	868
  IMAGE	869	869
  IMAGE	870	870
  IMAGE	871	871
  IMAGE	872	872
  IMAGE	873	873
  IMAGE	874	874
  IMAGE	875	875
  IMAGE	876	876
  IMAGE	877	877
  IMAGE	878	878
  IMAGE	879	879
  IMAGE	880	880
  IMAGE	881	881
  IMAGE	882	882
  IMAGE	883	883
  IMAGE	884	884
  IMAGE	885	885
  IMAGE	886	886
  IMAGE	887	887
  IMAGE	888	888
  IMAGE	889	889
  IMAGE	890	890
  IMAGE	891	891
  IMAGE	892	892
  IMAGE	893	893
  IMAGE	894	894
  IMAGE	895	895
  IMAGE	896	896
  IMAGE	897	897
  IMAGE	898	898
  IMAGE	899	899
  IMAGE	900	900
  IMAGE	901	901
  IMAGE	902	902
  IMAGE	903	903
  IMAGE	904	904
  IMAGE	905	905
  IMAGE	906	906
  IMAGE	907	907
  IMAGE	908	908
  IMAGE	909	909
  IMAGE	910	910
  IMAGE	911	911
  IMAGE	912	912
  IMAGE	913	913
  IMAGE	914	914
  IMAGE	915	915
  IMAGE	916	916
  IMAGE	917	917
  IMAGE	918	918
  IMAGE	919	919
  IMAGE	920	920
  IMAGE	921	921
  IMAGE	922	922
  IMAGE	923	923
  IMAGE	924	924
  IMAGE	925	925
  IMAGE	926	926
  IMAGE	927	927
  IMAGE	928	928
  IMAGE	929	929
  IMAGE	930	930
  IMAGE	931	931
  IMAGE	932	932
  IMAGE	933	933
  IMAGE	934	934
  IMAGE	935	935
  IMAGE	936	936
  IMAGE	937	937
  IMAGE	938	938
  IMAGE	939	939
  IMAGE	940	940
  IMAGE	941	941
  IMAGE	942	942
  IMAGE	943	943
  IMAGE	944	944
  IMAGE	945	945
  IMAGE	946	946
  IMAGE	947	947
  IMAGE	948	948
  IMAGE	949	949
  IMAGE	950	950
  IMAGE	951	951
  IMAGE	952	952
  IMAGE	953	953
  IMAGE	954	954
  IMAGE	955	955
  IMAGE	956	956
  IMAGE	957	957
  IMAGE	958	958
  IMAGE	959	959
  IMAGE	960	960
  IMAGE	961	961
  IMAGE	962	962
  IMAGE	963	963
  IMAGE	964	964
  IMAGE	965	965
  IMAGE	966	966
  IMAGE	967	967
  IMAGE	968	968
  IMAGE	969	969
  IMAGE	970	970
  IMAGE	971	971
  IMAGE	972	972
  IMAGE	973	973
  IMAGE	974	974
  IMAGE	975	975
  IMAGE	976	976
  IMAGE	977	977
  IMAGE	978	978
  IMAGE	979	979
  IMAGE	980	980
  IMAGE	981	981
  IMAGE	982	982
  IMAGE	983	983
  IMAGE	984	984
  IMAGE	985	985
  IMAGE	986	986
  IMAGE	987	987
  IMAGE	988	988
  IMAGE	989	989
  IMAGE	990	990
  IMAGE	991	991
  IMAGE	992	992
  IMAGE	993	993
  IMAGE	994	994
  IMAGE	995	995
  IMAGE	996	996
  IMAGE	997	997
  IMAGE	998	998
  IMAGE	999	999
  IMAGE	1000	1000
  IMAGE	1001	1001
  IMAGE	1002	1002
  IMAGE	1003	1003
  IMAGE	1004	1004
  IMAGE	1005	1005
  IMAGE	1006	1006
  IMAGE	1007	1007
  IMAGE	1008	1008
  IMAGE	1009	1009
  IMAGE	1010	1010
  IMAGE	1011	1011
  IMAGE	1012	1012
  IMAGE	1013	1013
  IMAGE	1014	1014
  IMAGE	1015	1015
  IMAGE	1016	1016
  IMAGE	1017	1017
  IMAGE	1018	1018
  IMAGE	1019	1019
  IMAGE	1020	1020
  IMAGE	1021	1021
  IMAGE	1022	1022
  IMAGE	1023	1023
  IMAGE	1024	1024
  IMAGE	1025	1025
  IMAGE	1026	1026
  IMAGE	1027	1027
  IMAGE	1028	1028
  IMAGE	1029	1029
  IMAGE	1030	1030
  IMAGE	1031	1031
  IMAGE	1032	1032
  IMAGE	1033	1033
  IMAGE	1034	1034
  IMAGE	1035	1035
  IMAGE	1036	1036
  IMAGE	1037	1037
  IMAGE	1038	1038
  IMAGE	1039	1039
  IMAGE	1040	1040
  IMAGE	1041	1041
  IMAGE	1042	1042
  IMAGE	1043	1043
  IMAGE	1044	1044
  IMAGE	1045	1045
  IMAGE	1046	1046
  IMAGE	1047	1047
  IMAGE	1048	1048
  IMAGE	1049	1049
  IMAGE	1050	1050
  IMAGE	1051	1051
  IMAGE	1052	1052
  IMAGE	1053	1053
  IMAGE	1054	1054
  IMAGE	1055	1055
  IMAGE	1056	1056
  IMAGE	1057	1057
  IMAGE	1058	1058
  IMAGE	1059	1059
  IMAGE	1060	1060
  IMAGE	1061	1061
  IMAGE	1062	1062
  IMAGE	1063	1063
  IMAGE	1064	1064
  IMAGE	1065	1065
  IMAGE	1066	1066
  IMAGE	1067	1067
  IMAGE	1068	1068
  IMAGE	1069	1069
  IMAGE	1070	1070
  IMAGE	1071	1071
  IMAGE	1072	1072
  IMAGE	1073	1073
  IMAGE	1074	1074
  IMAGE	1075	1075
  IMAGE	1076	1076
  IMAGE	1077	1077
  IMAGE	1078	1078
  IMAGE	1079	1079
  IMAGE	1080	1080
  IMAGE	1081	1081
  IMAGE	1082	1082
  IMAGE	1083	1083
  IMAGE	1084	1084
  IMAGE	1085	1085
  IMAGE	1086	1086
  IMAGE	1087	1087
  IMAGE	1088	1088
  IMAGE	1089	1089
  IMAGE	1090	1090
  IMAGE	1091	1091
  IMAGE	1092	1092
  IMAGE	1093	1093
  IMAGE	1094	1094
  IMAGE	1095	1095
  IMAGE	1096	1096
  IMAGE	1097	1097
  IMAGE	1098	1098
  IMAGE	1099	1099
  IMAGE	1100	1100
  IMAGE	1101	1101
  IMAGE	1102	1102
  IMAGE	1103	1103
  IMAGE	1104	1104
  IMAGE	1105	1105
  IMAGE	1106	1106
  IMAGE	1107	1107
  IMAGE	1108	1108
  IMAGE	1109	1109
  IMAGE	1110	1110
  IMAGE	1111	1111
  IMAGE	1112	1112
  IMAGE	1113	1113
  IMAGE	1114	1114
  IMAGE	1115	1115
  IMAGE	1116	1116
  IMAGE	1117	1117
  IMAGE	1118	1118
  IMAGE	1119	1119
  IMAGE	1120	1120
  IMAGE	1121	1121
  IMAGE	1122	1122
  IMAGE	1123	1123
  IMAGE	1124	1124
  IMAGE	1125	1125
  IMAGE	1126	1126
  IMAGE	1127	1127
  IMAGE	1128	1128
  IMAGE	1129	1129
  IMAGE	1130	1130
  IMAGE	1131	1131
  IMAGE	1132	1132
  IMAGE	1133	1133
  IMAGE	1134	1134
  IMAGE	1135	1135
  IMAGE	1136	1136
  IMAGE	1137	1137
  IMAGE	1138	1138
  IMAGE	1139	1139
  IMAGE	1140	1140
  IMAGE	1141	1141
  IMAGE	1142	1142
  IMAGE	1143	1143
  IMAGE	1144	1144
  IMAGE	1145	1145
  IMAGE	1146	1146
  IMAGE	1147	1147
  IMAGE	1148	1148
  IMAGE	1149	1149
  IMAGE	1150	1150
  IMAGE	1151	1151
  IMAGE	1152	1152
  IMAGE	1153	1153
  IMAGE	1154	1154
  IMAGE	1155	1155
  IMAGE	1156	1156
  IMAGE	1157	1157
  IMAGE	1158	1158
  IMAGE	1159	1159
  IMAGE	1160	1160
  IMAGE	1161	1161
  IMAGE	1162	1162
  IMAGE	1163	1163
  IMAGE	1164	1164
  IMAGE	1165	1165
  IMAGE	1166	1166
  IMAGE	1167	1167
  IMAGE	1168	1168
  IMAGE	1169	1169
  IMAGE	1170	1170
  IMAGE	1171	1171
  IMAGE	1172	1172
  IMAGE	1173	1173
  IMAGE	1174	1174
  IMAGE	1175	1175
  IMAGE	1176	1176
  IMAGE	1177	1177
  IMAGE	1178	1178
  IMAGE	1179	1179
  IMAGE	1180	1180
  IMAGE	1181	1181
  IMAGE	1182	1182
  IMAGE	1183	1183
  IMAGE	1184	1184
  IMAGE	1185	1185
  IMAGE	1186	1186
  IMAGE	1187	1187
  IMAGE	1188	1188
  IMAGE	1189	1189
  IMAGE	1190	1190
  IMAGE	1191	1191
  IMAGE	1192	1192
  IMAGE	1193	1193
  IMAGE	1194	1194
  IMAGE	1195	1195
  IMAGE	1196	1196
  IMAGE	1197	1197
  IMAGE	1198	1198
  IMAGE	1199	1199
  IMAGE	1200	1200
  IMAGE	1201	1201
  IMAGE	1202	1202
  IMAGE	1203	1203
  IMAGE	1204	1204
  IMAGE	1205	1205
  IMAGE	1206	1206
  IMAGE	1207	1207
  IMAGE	1208	1208
  IMAGE	1209	1209
  IMAGE	1210	1210
  IMAGE	1211	1211
  IMAGE	1212	1212
  IMAGE	1213	1213
  IMAGE	1214	1214
  IMAGE	1215	1215
  IMAGE	1216	1216
  IMAGE	1217	1217
  IMAGE	1218	1218
  IMAGE	1219	1219
  IMAGE	1220	1220
  IMAGE	1221	1221
  IMAGE	1222	1222
  IMAGE	1223	1223
  IMAGE	1224	1224
  IMAGE	1225	1225
  IMAGE	1226	1226
  IMAGE	1227	1227
  IMAGE	1228	1228
  IMAGE	1229	1229
  IMAGE	1230	1230
  IMAGE	1231	1231
  IMAGE	1232	1232
  IMAGE	1233	1233
  IMAGE	1234	1234
  IMAGE	1235	1235
  IMAGE	1236	1236
  IMAGE	1237	1237
  IMAGE	1238	1238
  IMAGE	1239	1239
  IMAGE	1240	1240
  IMAGE	1241	1241
  IMAGE	1242	1242
  IMAGE	1243	1243
  IMAGE	1244	1244
  IMAGE	1245	1245
  IMAGE	1246	1246
  IMAGE	1247	1247
  IMAGE	1248	1248
  IMAGE	1249	1249
  IMAGE	1250	1250
  IMAGE	1251	1251
  IMAGE	1252	1252
  IMAGE	1253	1253
  IMAGE	1254	1254
  IMAGE	1255	1255
  IMAGE	1256	1256
  IMAGE	1257	1257
  IMAGE	1258	1258
  IMAGE	1259	1259
  IMAGE	1260	1260
  IMAGE	1261	1261
  IMAGE	1262	1262
  IMAGE	1263	1263
  IMAGE	1264	1264
  IMAGE	1265	1265
  IMAGE	1266	1266
  IMAGE	1267	1267
  IMAGE	1268	1268
  IMAGE	1269	1269
  IMAGE	1270	1270
  IMAGE	1271	1271
  IMAGE	1272	1272
  IMAGE	1273	1273
  IMAGE	1274	1274
  IMAGE	1275	1275
  IMAGE	1276	1276
  IMAGE	1277	1277
  IMAGE	1278	1278
  IMAGE	1279	1279
  IMAGE	1280	1280
  IMAGE	1281	1281
  IMAGE	1282	1282
  IMAGE	1283	1283
  IMAGE	1284	1284
  IMAGE	1285	1285
  IMAGE	1286	1286
  IMAGE	1287	1287
  IMAGE	1288	1288
  IMAGE	1289	1289
  IMAGE	1290	1290
  IMAGE	1291	1291
  IMAGE	1292	1292
  IMAGE	1293	1293
  IMAGE	1294	1294
  IMAGE	1295	1295
  IMAGE	1296	1296
  IMAGE	1297	1297
  IMAGE	1298	1298
  IMAGE	1299	1299
  IMAGE	1300	1300

loop_
 _array_data_external_data.id
 _array_data_external_data.format
 _array_data_external_data.uri
 _array_data_external_data.archive_format
 _array_data_external_data.archive_path

  1	CBF	https://zenodo.org/records/14901515/files/SpNox-Sp49-B3-B__088_1_xxxx.cbf.zip	ZIP	SpNox-Sp49-B3-B_088_1_0001.cbf
  2	CBF	https://zenodo.org/records/14901515/files/SpNox-Sp49-B3-B__088_1_xxxx.cbf.zip	ZIP	SpNox-Sp49-B3-B_088_1_0002.cbf
  3	CBF	https://zenodo.org/records/14901515/files/SpNox-Sp49-B3-B__088_1_xxxx.cbf.zip	ZIP	SpNox-Sp49-B3-B_088_1_0003.cbf
  4	CBF	https://zenodo.org/records/14901515/files/SpNox-Sp49-B3-B__088_1_xxxx.cbf.zip	ZIP	SpNox-Sp49-B3-B_088_1_0004.cbf
  5	CBF	https://zenodo.org/records/14901515/files/SpNox-Sp49-B3-B__088_1_xxxx.cbf.zip	ZIP	SpNox-Sp49-B3-B_088_1_0005.cbf
  6	CBF	https://zenodo.org/records/14901515/files/SpNox-Sp49-B3-B__088_1_xxxx.cbf.zip	ZIP	SpNox-Sp49-B3-B_088_1_0006.cbf
  7	CBF	https://zenodo.org/records/14901515/files/SpNox-Sp49-B3-B__088_1_xxxx.cbf.zip	ZIP	SpNox-Sp49-B3-B_088_1_0007.cbf
  8	CBF	https://zenodo.org/records/14901515/files/SpNox-Sp49-B3-B__088_1_xxxx.cbf.zip	ZIP	SpNox-Sp49-B3-B_088_1_0008.cbf
  9	CBF	https://zenodo.org/records/14901515/files/SpNox-Sp49-B3-B__088_1_xxxx.cbf.zip	ZIP	SpNox-Sp49-B3-B_088_1_0009.cbf
  10	CBF	https://zenodo.org/records/14901515/files/SpNox-Sp49-B3-B__088_1_xxxx.cbf.zip	ZIP	SpNox-Sp49-B3-B_088_1_0010.cbf
  11	CBF	https://zenodo.org/records/14901515/files/SpNox-Sp49-B3-B__088_1_xxxx.cbf.zip	ZIP	SpNox-Sp49-B3-B_088_1_0011.cbf
  12	CBF	https://zenodo.org/records/14901515/files/SpNox-Sp49-B3-B__088_1_xxxx.cbf.zip	ZIP	SpNox-Sp49-B3-B_088_1_0012.cbf
  13	CBF	https://zenodo.org/records/14901515/files/SpNox-Sp49-B3-B__088_1_xxxx.cbf.zip	ZIP	SpNox-Sp49-B3-B_088_1_0013.cbf
  14	CBF	https://zenodo.org/records/14901515/files/SpNox-Sp49-B3-B__088_1_xxxx.cbf.zip	ZIP	SpNox-Sp49-B3-B_088_1_0014.cbf
  15	CBF	https://zenodo.org/records/14901515/files/SpNox-Sp49-B3-B__088_1_xxxx.cbf.zip	ZIP	SpNox-Sp49-B3-B_088_1_0015.cbf
  16	CBF	https://zenodo.org/records/14901515/files/SpNox-Sp49-B3-B__088_1_xxxx.cbf.zip	ZIP	SpNox-Sp49-B3-B_088_1_0016.cbf
  17	CBF	https://zenodo.org/records/14901515/files/SpNox-Sp49-B3-B__088_1_xxxx.cbf.zip	ZIP	SpNox-Sp49-B3-B_088_1_0017.cbf
  18	CBF	https://zenodo.org/records/14901515/files/SpNox-Sp49-B3-B__088_1_xxxx.cbf.zip	ZIP	SpNox-Sp49-B3-B_088_1_0018.cbf
  19	CBF	https://zenodo.org/records/14901515/files/SpNox-Sp49-B3-B__088_1_xxxx.cbf.zip	ZIP	SpNox-Sp49-B3-B_088_1_0019.cbf
  20	CBF	https://zenodo.org/records/14901515/files/SpNox-Sp49-B3-B__088_1_xxxx.cbf.zip	ZIP	SpNox-Sp49-B3-B_088_1_0020.cbf
  21	CBF	https://zenodo.org/records/14901515/files/SpNox-Sp49-B3-B__088_1_xxxx.cbf.zip	ZIP	SpNox-Sp49-B3-B_088_1_0021.cbf
  22	CBF	https://zenodo.org/records/14901515/files/SpNox-Sp49-B3-B__088_1_xxxx.cbf.zip	ZIP	SpNox-Sp49-B3-B_088_1_0022.cbf
  23	CBF	https://zenodo.org/records/14901515/files/SpNox-Sp49-B3-B__088_1_xxxx.cbf.zip	ZIP	SpNox-Sp49-B3-B_088_1_0023.cbf
  24	CBF	https://zenodo.org/records/14901515/files/SpNox-Sp49-B3-B__088_1_xxxx.cbf.zip	ZIP	SpNox-Sp49-B3-B_088_1_0024.cbf
  25	CBF	https://zenodo.org/records/14901515/files/SpNox-Sp49-B3-B__088_1_xxxx.cbf.zip	ZIP	SpNox-Sp49-B3-B_088_1_0025.cbf
  26	CBF	https://zenodo.org/records/14901515/files/SpNox-Sp49-B3-B__088_1_xxxx.cbf.zip	ZIP	SpNox-Sp49-B3-B_088_1_0026.cbf
  27	CBF	https://zenodo.org/records/14901515/files/SpNox-Sp49-B3-B__088_1_xxxx.cbf.zip	ZIP	SpNox-Sp49-B3-B_088_1_0027.cbf
  28	CBF	https://zenodo.org/records/14901515/files/SpNox-Sp49-B3-B__088_1_xxxx.cbf.zip	ZIP	SpNox-Sp49-B3-B_088_1_0028.cbf
  29	CBF	https://zenodo.org/records/14901515/files/SpNox-Sp49-B3-B__088_1_xxxx.cbf.zip	ZIP	SpNox-Sp49-B3-B_088_1_0029.cbf
  30	CBF	https://zenodo.org/records/14901515/files/SpNox-Sp49-B3-B__088_1_xxxx.cbf.zip	ZIP	SpNox-Sp49-B3-B_088_1_0030.cbf
  31	CBF	https://zenodo.org/records/14901515/files/SpNox-Sp49-B3-B__088_1_xxxx.cbf.zip	ZIP	SpNox-Sp49-B3-B_088_1_0031.cbf
  32	CBF	https://zenodo.org/records/14901515/files/SpNox-Sp49-B3-B__088_1_xxxx.cbf.zip	ZIP	SpNox-Sp49-B3-B_088_1_0032.cbf
  33	CBF	https://zenodo.org/records/14901515/files/SpNox-Sp49-B3-B__088_1_xxxx.cbf.zip	ZIP	SpNox-Sp49-B3-B_088_1_0033.cbf
  34	CBF	https://zenodo.org/records/14901515/files/SpNox-Sp49-B3-B__088_1_xxxx.cbf.zip	ZIP	SpNox-Sp49-B3-B_088_1_0034.cbf
  35	CBF	https://zenodo.org/records/14901515/files/SpNox-Sp49-B3-B__088_1_xxxx.cbf.zip	ZIP	SpNox-Sp49-B3-B_088_1_0035.cbf
  36	CBF	https://zenodo.org/records/14901515/files/SpNox-Sp49-B3-B__088_1_xxxx.cbf.zip	ZIP	SpNox-Sp49-B3-B_088_1_0036.cbf
  37	CBF	https://zenodo.org/records/14901515/files/SpNox-Sp49-B3-B__088_1_xxxx.cbf.zip	ZIP	SpNox-Sp49-B3-B_088_1_0037.cbf
  38	CBF	https://zenodo.org/records/14901515/files/SpNox-Sp49-B3-B__088_1_xxxx.cbf.zip	ZIP	SpNox-Sp49-B3-B_088_1_0038.cbf
  39	CBF	https://zenodo.org/records/14901515/files/SpNox-Sp49-B3-B__088_1_xxxx.cbf.zip	ZIP	SpNox-Sp49-B3-B_088_1_0039.cbf
  40	CBF	https://zenodo.org/records/14901515/files/SpNox-Sp49-B3-B__088_1_xxxx.cbf.zip	ZIP	SpNox-Sp49-B3-B_088_1_0040.cbf
  41	CBF	https://zenodo.org/records/14901515/files/SpNox-Sp49-B3-B__088_1_xxxx.cbf.zip	ZIP	SpNox-Sp49-B3-B_088_1_0041.cbf
  42	CBF	https://zenodo.org/records/14901515/files/SpNox-Sp49-B3-B__088_1_xxxx.cbf.zip	ZIP	SpNox-Sp49-B3-B_088_1_0042.cbf
  43	CBF	https://zenodo.org/records/14901515/files/SpNox-Sp49-B3-B__088_1_xxxx.cbf.zip	ZIP	SpNox-Sp49-B3-B_088_1_0043.cbf
  44	CBF	https://zenodo.org/records/14901515/files/SpNox-Sp49-B3-B__088_1_xxxx.cbf.zip	ZIP	SpNox-Sp49-B3-B_088_1_0044.cbf
  45	CBF	https://zenodo.org/records/14901515/files/SpNox-Sp49-B3-B__088_1_xxxx.cbf.zip	ZIP	SpNox-Sp49-B3-B_088_1_0045.cbf
  46	CBF	https://zenodo.org/records/14901515/files/SpNox-Sp49-B3-B__088_1_xxxx.cbf.zip	ZIP	SpNox-Sp49-B3-B_088_1_0046.cbf
  47	CBF	https://zenodo.org/records/14901515/files/SpNox-Sp49-B3-B__088_1_xxxx.cbf.zip	ZIP	SpNox-Sp49-B3-B_088_1_0047.cbf
  48	CBF	https://zenodo.org/records/14901515/files/SpNox-Sp49-B3-B__088_1_xxxx.cbf.zip	ZIP	SpNox-Sp49-B3-B_088_1_0048.cbf
  49	CBF	https://zenodo.org/records/14901515/files/SpNox-Sp49-B3-B__088_1_xxxx.cbf.zip	ZIP	SpNox-Sp49-B3-B_088_1_0049.cbf
  50	CBF	https://zenodo.org/records/14901515/files/SpNox-Sp49-B3-B__088_1_xxxx.cbf.zip	ZIP	SpNox-Sp49-B3-B_088_1_0050.cbf
  51	CBF	https://zenodo.org/records/14901515/files/SpNox-Sp49-B3-B__088_1_xxxx.cbf.zip	ZIP	SpNox-Sp49-B3-B_088_1_0051.cbf
  52	CBF	https://zenodo.org/records/14901515/files/SpNox-Sp49-B3-B__088_1_xxxx.cbf.zip	ZIP	SpNox-Sp49-B3-B_088_1_0052.cbf
  53	CBF	https://zenodo.org/records/14901515/files/SpNox-Sp49-B3-B__088_1_xxxx.cbf.zip	ZIP	SpNox-Sp49-B3-B_088_1_0053.cbf
  54	CBF	https://zenodo.org/records/14901515/files/SpNox-Sp49-B3-B__088_1_xxxx.cbf.zip	ZIP	SpNox-Sp49-B3-B_088_1_0054.cbf
  55	CBF	https://zenodo.org/records/14901515/files/SpNox-Sp49-B3-B__088_1_xxxx.cbf.zip	ZIP	SpNox-Sp49-B3-B_088_1_0055.cbf
  56	CBF	https://zenodo.org/records/14901515/files/SpNox-Sp49-B3-B__088_1_xxxx.cbf.zip	ZIP	SpNox-Sp49-B3-B_088_1_0056.cbf
  57	CBF	https://zenodo.org/records/14901515/files/SpNox-Sp49-B3-B__088_1_xxxx.cbf.zip	ZIP	SpNox-Sp49-B3-B_088_1_0057.cbf
  58	CBF	https://zenodo.org/records/14901515/files/SpNox-Sp49-B3-B__088_1_xxxx.cbf.zip	ZIP	SpNox-Sp49-B3-B_088_1_0058.cbf
  59	CBF	https://zenodo.org/records/14901515/files/SpNox-Sp49-B3-B__088_1_xxxx.cbf.zip	ZIP	SpNox-Sp49-B3-B_088_1_0059.cbf
  60	CBF	https://zenodo.org/records/14901515/files/SpNox-Sp49-B3-B__088_1_xxxx.cbf.zip	ZIP	SpNox-Sp49-B3-B_088_1_0060.cbf
  61	CBF	https://zenodo.org/records/14901515/files/SpNox-Sp49-B3-B__088_1_xxxx.cbf.zip	ZIP	SpNox-Sp49-B3-B_088_1_0061.cbf
  62	CBF	https://zenodo.org/records/14901515/files/SpNox-Sp49-B3-B__088_1_xxxx.cbf.zip	ZIP	SpNox-Sp49-B3-B_088_1_0062.cbf
  63	CBF	https://zenodo.org/records/14901515/files/SpNox-Sp49-B3-B__088_1_xxxx.cbf.zip	ZIP	SpNox-Sp49-B3-B_088_1_0063.cbf
  64	CBF	https://zenodo.org/records/14901515/files/SpNox-Sp49-B3-B__088_1_xxxx.cbf.zip	ZIP	SpNox-Sp49-B3-B_088_1_0064.cbf
  65	CBF	https://zenodo.org/records/14901515/files/SpNox-Sp49-B3-B__088_1_xxxx.cbf.zip	ZIP	SpNox-Sp49-B3-B_088_1_0065.cbf
  66	CBF	https://zenodo.org/records/14901515/files/SpNox-Sp49-B3-B__088_1_xxxx.cbf.zip	ZIP	SpNox-Sp49-B3-B_088_1_0066.cbf
  67	CBF	https://zenodo.org/records/14901515/files/SpNox-Sp49-B3-B__088_1_xxxx.cbf.zip	ZIP	SpNox-Sp49-B3-B_088_1_0067.cbf
  68	CBF	https://zenodo.org/records/14901515/files/SpNox-Sp49-B3-B__088_1_xxxx.cbf.zip	ZIP	SpNox-Sp49-B3-B_088_1_0068.cbf
  69	CBF	https://zenodo.org/records/14901515/files/SpNox-Sp49-B3-B__088_1_xxxx.cbf.zip	ZIP	SpNox-Sp49-B3-B_088_1_0069.cbf
  70	CBF	https://zenodo.org/records/14901515/files/SpNox-Sp49-B3-B__088_1_xxxx.cbf.zip	ZIP	SpNox-Sp49-B3-B_088_1_0070.cbf
  71	CBF	https://zenodo.org/records/14901515/files/SpNox-Sp49-B3-B__088_1_xxxx.cbf.zip	ZIP	SpNox-Sp49-B3-B_088_1_0071.cbf
  72	CBF	https://zenodo.org/records/14901515/files/SpNox-Sp49-B3-B__088_1_xxxx.cbf.zip	ZIP	SpNox-Sp49-B3-B_088_1_0072.cbf
  73	CBF	https://zenodo.org/records/14901515/files/SpNox-Sp49-B3-B__088_1_xxxx.cbf.zip	ZIP	SpNox-Sp49-B3-B_088_1_0073.cbf
  74	CBF	https://zenodo.org/records/14901515/files/SpNox-Sp49-B3-B__088_1_xxxx.cbf.zip	ZIP	SpNox-Sp49-B3-B_088_1_0074.cbf
  75	CBF	https://zenodo.org/records/14901515/files/SpNox-Sp49-B3-B__088_1_xxxx.cbf.zip	ZIP	SpNox-Sp49-B3-B_088_1_0075.cbf
  76	CBF	https://zenodo.org/records/14901515/files/SpNox-Sp49-B3-B__088_1_xxxx.cbf.zip	ZIP	SpNox-Sp49-B3-B_088_1_0076.cbf
  77	CBF	https://zenodo.org/records/14901515/files/SpNox-Sp49-B3-B__088_1_xxxx.cbf.zip	ZIP	SpNox-Sp49-B3-B_088_1_0077.cbf
  78	CBF	https://zenodo.org/records/14901515/files/SpNox-Sp49-B3-B__088_1_xxxx.cbf.zip	ZIP	SpNox-Sp49-B3-B_088_1_0078.cbf
  79	CBF	https://zenodo.org/records/14901515/files/SpNox-Sp49-B3-B__088_1_xxxx.cbf.zip	ZIP	SpNox-Sp49-B3-B_088_1_0079.cbf
  80	CBF	https://zenodo.org/records/14901515/files/SpNox-Sp49-B3-B__088_1_xxxx.cbf.zip	ZIP	SpNox-Sp49-B3-B_088_1_0080.cbf
  81	CBF	https://zenodo.org/records/14901515/files/SpNox-Sp49-B3-B__088_1_xxxx.cbf.zip	ZIP	SpNox-Sp49-B3-B_088_1_0081.cbf
  82	CBF	https://zenodo.org/records/14901515/files/SpNox-Sp49-B3-B__088_1_xxxx.cbf.zip	ZIP	SpNox-Sp49-B3-B_088_1_0082.cbf
  83	CBF	https://zenodo.org/records/14901515/files/SpNox-Sp49-B3-B__088_1_xxxx.cbf.zip	ZIP	SpNox-Sp49-B3-B_088_1_0083.cbf
  84	CBF	https://zenodo.org/records/14901515/files/SpNox-Sp49-B3-B__088_1_xxxx.cbf.zip	ZIP	SpNox-Sp49-B3-B_088_1_0084.cbf
  85	CBF	https://zenodo.org/records/14901515/files/SpNox-Sp49-B3-B__088_1_xxxx.cbf.zip	ZIP	SpNox-Sp49-B3-B_088_1_0085.cbf
  86	CBF	https://zenodo.org/records/14901515/files/SpNox-Sp49-B3-B__088_1_xxxx.cbf.zip	ZIP	SpNox-Sp49-B3-B_088_1_0086.cbf
  87	CBF	https://zenodo.org/records/14901515/files/SpNox-Sp49-B3-B__088_1_xxxx.cbf.zip	ZIP	SpNox-Sp49-B3-B_088_1_0087.cbf
  88	CBF	https://zenodo.org/records/14901515/files/SpNox-Sp49-B3-B__088_1_xxxx.cbf.zip	ZIP	SpNox-Sp49-B3-B_088_1_0088.cbf
  89	CBF	https://zenodo.org/records/14901515/files/SpNox-Sp49-B3-B__088_1_xxxx.cbf.zip	ZIP	SpNox-Sp49-B3-B_088_1_0089.cbf
  90	CBF	https://zenodo.org/records/14901515/files/SpNox-Sp49-B3-B__088_1_xxxx.cbf.zip	ZIP	SpNox-Sp49-B3-B_088_1_0090.cbf
  91	CBF	https://zenodo.org/records/14901515/files/SpNox-Sp49-B3-B__088_1_xxxx.cbf.zip	ZIP	SpNox-Sp49-B3-B_088_1_0091.cbf
  92	CBF	https://zenodo.org/records/14901515/files/SpNox-Sp49-B3-B__088_1_xxxx.cbf.zip	ZIP	SpNox-Sp49-B3-B_088_1_0092.cbf
  93	CBF	https://zenodo.org/records/14901515/files/SpNox-Sp49-B3-B__088_1_xxxx.cbf.zip	ZIP	SpNox-Sp49-B3-B_088_1_0093.cbf
  94	CBF	https://zenodo.org/records/14901515/files/SpNox-Sp49-B3-B__088_1_xxxx.cbf.zip	ZIP	SpNox-Sp49-B3-B_088_1_0094.cbf
  95	CBF	https://zenodo.org/records/14901515/files/SpNox-Sp49-B3-B__088_1_xxxx.cbf.zip	ZIP	SpNox-Sp49-B3-B_088_1_0095.cbf
  96	CBF	https://zenodo.org/records/14901515/files/SpNox-Sp49-B3-B__088_1_xxxx.cbf.zip	ZIP	SpNox-Sp49-B3-B_088_1_0096.cbf
  97	CBF	https://zenodo.org/records/14901515/files/SpNox-Sp49-B3-B__088_1_xxxx.cbf.zip	ZIP	SpNox-Sp49-B3-B_088_1_0097.cbf
  98	CBF	https://zenodo.org/records/14901515/files/SpNox-Sp49-B3-B__088_1_xxxx.cbf.zip	ZIP	SpNox-Sp49-B3-B_088_1_0098.cbf
  99	CBF	https://zenodo.org/records/14901515/files/SpNox-Sp49-B3-B__088_1_xxxx.cbf.zip	ZIP	SpNox-Sp49-B3-B_088_1_0099.cbf
  100	CBF	https://zenodo.org/records/14901515/files/SpNox-Sp49-B3-B__088_1_xxxx.cbf.zip	ZIP	SpNox-Sp49-B3-B_088_1_0100.cbf
  101	CBF	https://zenodo.org/records/14901515/files/SpNox-Sp49-B3-B__088_1_xxxx.cbf.zip	ZIP	SpNox-Sp49-B3-B_088_1_0101.cbf
  102	CBF	https://zenodo.org/records/14901515/files/SpNox-Sp49-B3-B__088_1_xxxx.cbf.zip	ZIP	SpNox-Sp49-B3-B_088_1_0102.cbf
  103	CBF	https://zenodo.org/records/14901515/files/SpNox-Sp49-B3-B__088_1_xxxx.cbf.zip	ZIP	SpNox-Sp49-B3-B_088_1_0103.cbf
  104	CBF	https://zenodo.org/records/14901515/files/SpNox-Sp49-B3-B__088_1_xxxx.cbf.zip	ZIP	SpNox-Sp49-B3-B_088_1_0104.cbf
  105	CBF	https://zenodo.org/records/14901515/files/SpNox-Sp49-B3-B__088_1_xxxx.cbf.zip	ZIP	SpNox-Sp49-B3-B_088_1_0105.cbf
  106	CBF	https://zenodo.org/records/14901515/files/SpNox-Sp49-B3-B__088_1_xxxx.cbf.zip	ZIP	SpNox-Sp49-B3-B_088_1_0106.cbf
  107	CBF	https://zenodo.org/records/14901515/files/SpNox-Sp49-B3-B__088_1_xxxx.cbf.zip	ZIP	SpNox-Sp49-B3-B_088_1_0107.cbf
  108	CBF	https://zenodo.org/records/14901515/files/SpNox-Sp49-B3-B__088_1_xxxx.cbf.zip	ZIP	SpNox-Sp49-B3-B_088_1_0108.cbf
  109	CBF	https://zenodo.org/records/14901515/files/SpNox-Sp49-B3-B__088_1_xxxx.cbf.zip	ZIP	SpNox-Sp49-B3-B_088_1_0109.cbf
  110	CBF	https://zenodo.org/records/14901515/files/SpNox-Sp49-B3-B__088_1_xxxx.cbf.zip	ZIP	SpNox-Sp49-B3-B_088_1_0110.cbf
  111	CBF	https://zenodo.org/records/14901515/files/SpNox-Sp49-B3-B__088_1_xxxx.cbf.zip	ZIP	SpNox-Sp49-B3-B_088_1_0111.cbf
  112	CBF	https://zenodo.org/records/14901515/files/SpNox-Sp49-B3-B__088_1_xxxx.cbf.zip	ZIP	SpNox-Sp49-B3-B_088_1_0112.cbf
  113	CBF	https://zenodo.org/records/14901515/files/SpNox-Sp49-B3-B__088_1_xxxx.cbf.zip	ZIP	SpNox-Sp49-B3-B_088_1_0113.cbf
  114	CBF	https://zenodo.org/records/14901515/files/SpNox-Sp49-B3-B__088_1_xxxx.cbf.zip	ZIP	SpNox-Sp49-B3-B_088_1_0114.cbf
  115	CBF	https://zenodo.org/records/14901515/files/SpNox-Sp49-B3-B__088_1_xxxx.cbf.zip	ZIP	SpNox-Sp49-B3-B_088_1_0115.cbf
  116	CBF	https://zenodo.org/records/14901515/files/SpNox-Sp49-B3-B__088_1_xxxx.cbf.zip	ZIP	SpNox-Sp49-B3-B_088_1_0116.cbf
  117	CBF	https://zenodo.org/records/14901515/files/SpNox-Sp49-B3-B__088_1_xxxx.cbf.zip	ZIP	SpNox-Sp49-B3-B_088_1_0117.cbf
  118	CBF	https://zenodo.org/records/14901515/files/SpNox-Sp49-B3-B__088_1_xxxx.cbf.zip	ZIP	SpNox-Sp49-B3-B_088_1_0118.cbf
  119	CBF	https://zenodo.org/records/14901515/files/SpNox-Sp49-B3-B__088_1_xxxx.cbf.zip	ZIP	SpNox-Sp49-B3-B_088_1_0119.cbf
  120	CBF	https://zenodo.org/records/14901515/files/SpNox-Sp49-B3-B__088_1_xxxx.cbf.zip	ZIP	SpNox-Sp49-B3-B_088_1_0120.cbf
  121	CBF	https://zenodo.org/records/14901515/files/SpNox-Sp49-B3-B__088_1_xxxx.cbf.zip	ZIP	SpNox-Sp49-B3-B_088_1_0121.cbf
  122	CBF	https://zenodo.org/records/14901515/files/SpNox-Sp49-B3-B__088_1_xxxx.cbf.zip	ZIP	SpNox-Sp49-B3-B_088_1_0122.cbf
  123	CBF	https://zenodo.org/records/14901515/files/SpNox-Sp49-B3-B__088_1_xxxx.cbf.zip	ZIP	SpNox-Sp49-B3-B_088_1_0123.cbf
  124	CBF	https://zenodo.org/records/14901515/files/SpNox-Sp49-B3-B__088_1_xxxx.cbf.zip	ZIP	SpNox-Sp49-B3-B_088_1_0124.cbf
  125	CBF	https://zenodo.org/records/14901515/files/SpNox-Sp49-B3-B__088_1_xxxx.cbf.zip	ZIP	SpNox-Sp49-B3-B_088_1_0125.cbf
  126	CBF	https://zenodo.org/records/14901515/files/SpNox-Sp49-B3-B__088_1_xxxx.cbf.zip	ZIP	SpNox-Sp49-B3-B_088_1_0126.cbf
  127	CBF	https://zenodo.org/records/14901515/files/SpNox-Sp49-B3-B__088_1_xxxx.cbf.zip	ZIP	SpNox-Sp49-B3-B_088_1_0127.cbf
  128	CBF	https://zenodo.org/records/14901515/files/SpNox-Sp49-B3-B__088_1_xxxx.cbf.zip	ZIP	SpNox-Sp49-B3-B_088_1_0128.cbf
  129	CBF	https://zenodo.org/records/14901515/files/SpNox-Sp49-B3-B__088_1_xxxx.cbf.zip	ZIP	SpNox-Sp49-B3-B_088_1_0129.cbf
  130	CBF	https://zenodo.org/records/14901515/files/SpNox-Sp49-B3-B__088_1_xxxx.cbf.zip	ZIP	SpNox-Sp49-B3-B_088_1_0130.cbf
  131	CBF	https://zenodo.org/records/14901515/files/SpNox-Sp49-B3-B__088_1_xxxx.cbf.zip	ZIP	SpNox-Sp49-B3-B_088_1_0131.cbf
  132	CBF	https://zenodo.org/records/14901515/files/SpNox-Sp49-B3-B__088_1_xxxx.cbf.zip	ZIP	SpNox-Sp49-B3-B_088_1_0132.cbf
  133	CBF	https://zenodo.org/records/14901515/files/SpNox-Sp49-B3-B__088_1_xxxx.cbf.zip	ZIP	SpNox-Sp49-B3-B_088_1_0133.cbf
  134	CBF	https://zenodo.org/records/14901515/files/SpNox-Sp49-B3-B__088_1_xxxx.cbf.zip	ZIP	SpNox-Sp49-B3-B_088_1_0134.cbf
  135	CBF	https://zenodo.org/records/14901515/files/SpNox-Sp49-B3-B__088_1_xxxx.cbf.zip	ZIP	SpNox-Sp49-B3-B_088_1_0135.cbf
  136	CBF	https://zenodo.org/records/14901515/files/SpNox-Sp49-B3-B__088_1_xxxx.cbf.zip	ZIP	SpNox-Sp49-B3-B_088_1_0136.cbf
  137	CBF	https://zenodo.org/records/14901515/files/SpNox-Sp49-B3-B__088_1_xxxx.cbf.zip	ZIP	SpNox-Sp49-B3-B_088_1_0137.cbf
  138	CBF	https://zenodo.org/records/14901515/files/SpNox-Sp49-B3-B__088_1_xxxx.cbf.zip	ZIP	SpNox-Sp49-B3-B_088_1_0138.cbf
  139	CBF	https://zenodo.org/records/14901515/files/SpNox-Sp49-B3-B__088_1_xxxx.cbf.zip	ZIP	SpNox-Sp49-B3-B_088_1_0139.cbf
  140	CBF	https://zenodo.org/records/14901515/files/SpNox-Sp49-B3-B__088_1_xxxx.cbf.zip	ZIP	SpNox-Sp49-B3-B_088_1_0140.cbf
  141	CBF	https://zenodo.org/records/14901515/files/SpNox-Sp49-B3-B__088_1_xxxx.cbf.zip	ZIP	SpNox-Sp49-B3-B_088_1_0141.cbf
  142	CBF	https://zenodo.org/records/14901515/files/SpNox-Sp49-B3-B__088_1_xxxx.cbf.zip	ZIP	SpNox-Sp49-B3-B_088_1_0142.cbf
  143	CBF	https://zenodo.org/records/14901515/files/SpNox-Sp49-B3-B__088_1_xxxx.cbf.zip	ZIP	SpNox-Sp49-B3-B_088_1_0143.cbf
  144	CBF	https://zenodo.org/records/14901515/files/SpNox-Sp49-B3-B__088_1_xxxx.cbf.zip	ZIP	SpNox-Sp49-B3-B_088_1_0144.cbf
  145	CBF	https://zenodo.org/records/14901515/files/SpNox-Sp49-B3-B__088_1_xxxx.cbf.zip	ZIP	SpNox-Sp49-B3-B_088_1_0145.cbf
  146	CBF	https://zenodo.org/records/14901515/files/SpNox-Sp49-B3-B__088_1_xxxx.cbf.zip	ZIP	SpNox-Sp49-B3-B_088_1_0146.cbf
  147	CBF	https://zenodo.org/records/14901515/files/SpNox-Sp49-B3-B__088_1_xxxx.cbf.zip	ZIP	SpNox-Sp49-B3-B_088_1_0147.cbf
  148	CBF	https://zenodo.org/records/14901515/files/SpNox-Sp49-B3-B__088_1_xxxx.cbf.zip	ZIP	SpNox-Sp49-B3-B_088_1_0148.cbf
  149	CBF	https://zenodo.org/records/14901515/files/SpNox-Sp49-B3-B__088_1_xxxx.cbf.zip	ZIP	SpNox-Sp49-B3-B_088_1_0149.cbf
  150	CBF	https://zenodo.org/records/14901515/files/SpNox-Sp49-B3-B__088_1_xxxx.cbf.zip	ZIP	SpNox-Sp49-B3-B_088_1_0150.cbf
  151	CBF	https://zenodo.org/records/14901515/files/SpNox-Sp49-B3-B__088_1_xxxx.cbf.zip	ZIP	SpNox-Sp49-B3-B_088_1_0151.cbf
  152	CBF	https://zenodo.org/records/14901515/files/SpNox-Sp49-B3-B__088_1_xxxx.cbf.zip	ZIP	SpNox-Sp49-B3-B_088_1_0152.cbf
  153	CBF	https://zenodo.org/records/14901515/files/SpNox-Sp49-B3-B__088_1_xxxx.cbf.zip	ZIP	SpNox-Sp49-B3-B_088_1_0153.cbf
  154	CBF	https://zenodo.org/records/14901515/files/SpNox-Sp49-B3-B__088_1_xxxx.cbf.zip	ZIP	SpNox-Sp49-B3-B_088_1_0154.cbf
  155	CBF	https://zenodo.org/records/14901515/files/SpNox-Sp49-B3-B__088_1_xxxx.cbf.zip	ZIP	SpNox-Sp49-B3-B_088_1_0155.cbf
  156	CBF	https://zenodo.org/records/14901515/files/SpNox-Sp49-B3-B__088_1_xxxx.cbf.zip	ZIP	SpNox-Sp49-B3-B_088_1_0156.cbf
  157	CBF	https://zenodo.org/records/14901515/files/SpNox-Sp49-B3-B__088_1_xxxx.cbf.zip	ZIP	SpNox-Sp49-B3-B_088_1_0157.cbf
  158	CBF	https://zenodo.org/records/14901515/files/SpNox-Sp49-B3-B__088_1_xxxx.cbf.zip	ZIP	SpNox-Sp49-B3-B_088_1_0158.cbf
  159	CBF	https://zenodo.org/records/14901515/files/SpNox-Sp49-B3-B__088_1_xxxx.cbf.zip	ZIP	SpNox-Sp49-B3-B_088_1_0159.cbf
  160	CBF	https://zenodo.org/records/14901515/files/SpNox-Sp49-B3-B__088_1_xxxx.cbf.zip	ZIP	SpNox-Sp49-B3-B_088_1_0160.cbf
  161	CBF	https://zenodo.org/records/14901515/files/SpNox-Sp49-B3-B__088_1_xxxx.cbf.zip	ZIP	SpNox-Sp49-B3-B_088_1_0161.cbf
  162	CBF	https://zenodo.org/records/14901515/files/SpNox-Sp49-B3-B__088_1_xxxx.cbf.zip	ZIP	SpNox-Sp49-B3-B_088_1_0162.cbf
  163	CBF	https://zenodo.org/records/14901515/files/SpNox-Sp49-B3-B__088_1_xxxx.cbf.zip	ZIP	SpNox-Sp49-B3-B_088_1_0163.cbf
  164	CBF	https://zenodo.org/records/14901515/files/SpNox-Sp49-B3-B__088_1_xxxx.cbf.zip	ZIP	SpNox-Sp49-B3-B_088_1_0164.cbf
  165	CBF	https://zenodo.org/records/14901515/files/SpNox-Sp49-B3-B__088_1_xxxx.cbf.zip	ZIP	SpNox-Sp49-B3-B_088_1_0165.cbf
  166	CBF	https://zenodo.org/records/14901515/files/SpNox-Sp49-B3-B__088_1_xxxx.cbf.zip	ZIP	SpNox-Sp49-B3-B_088_1_0166.cbf
  167	CBF	https://zenodo.org/records/14901515/files/SpNox-Sp49-B3-B__088_1_xxxx.cbf.zip	ZIP	SpNox-Sp49-B3-B_088_1_0167.cbf
  168	CBF	https://zenodo.org/records/14901515/files/SpNox-Sp49-B3-B__088_1_xxxx.cbf.zip	ZIP	SpNox-Sp49-B3-B_088_1_0168.cbf
  169	CBF	https://zenodo.org/records/14901515/files/SpNox-Sp49-B3-B__088_1_xxxx.cbf.zip	ZIP	SpNox-Sp49-B3-B_088_1_0169.cbf
  170	CBF	https://zenodo.org/records/14901515/files/SpNox-Sp49-B3-B__088_1_xxxx.cbf.zip	ZIP	SpNox-Sp49-B3-B_088_1_0170.cbf
  171	CBF	https://zenodo.org/records/14901515/files/SpNox-Sp49-B3-B__088_1_xxxx.cbf.zip	ZIP	SpNox-Sp49-B3-B_088_1_0171.cbf
  172	CBF	https://zenodo.org/records/14901515/files/SpNox-Sp49-B3-B__088_1_xxxx.cbf.zip	ZIP	SpNox-Sp49-B3-B_088_1_0172.cbf
  173	CBF	https://zenodo.org/records/14901515/files/SpNox-Sp49-B3-B__088_1_xxxx.cbf.zip	ZIP	SpNox-Sp49-B3-B_088_1_0173.cbf
  174	CBF	https://zenodo.org/records/14901515/files/SpNox-Sp49-B3-B__088_1_xxxx.cbf.zip	ZIP	SpNox-Sp49-B3-B_088_1_0174.cbf
  175	CBF	https://zenodo.org/records/14901515/files/SpNox-Sp49-B3-B__088_1_xxxx.cbf.zip	ZIP	SpNox-Sp49-B3-B_088_1_0175.cbf
  176	CBF	https://zenodo.org/records/14901515/files/SpNox-Sp49-B3-B__088_1_xxxx.cbf.zip	ZIP	SpNox-Sp49-B3-B_088_1_0176.cbf
  177	CBF	https://zenodo.org/records/14901515/files/SpNox-Sp49-B3-B__088_1_xxxx.cbf.zip	ZIP	SpNox-Sp49-B3-B_088_1_0177.cbf
  178	CBF	https://zenodo.org/records/14901515/files/SpNox-Sp49-B3-B__088_1_xxxx.cbf.zip	ZIP	SpNox-Sp49-B3-B_088_1_0178.cbf
  179	CBF	https://zenodo.org/records/14901515/files/SpNox-Sp49-B3-B__088_1_xxxx.cbf.zip	ZIP	SpNox-Sp49-B3-B_088_1_0179.cbf
  180	CBF	https://zenodo.org/records/14901515/files/SpNox-Sp49-B3-B__088_1_xxxx.cbf.zip	ZIP	SpNox-Sp49-B3-B_088_1_0180.cbf
  181	CBF	https://zenodo.org/records/14901515/files/SpNox-Sp49-B3-B__088_1_xxxx.cbf.zip	ZIP	SpNox-Sp49-B3-B_088_1_0181.cbf
  182	CBF	https://zenodo.org/records/14901515/files/SpNox-Sp49-B3-B__088_1_xxxx.cbf.zip	ZIP	SpNox-Sp49-B3-B_088_1_0182.cbf
  183	CBF	https://zenodo.org/records/14901515/files/SpNox-Sp49-B3-B__088_1_xxxx.cbf.zip	ZIP	SpNox-Sp49-B3-B_088_1_0183.cbf
  184	CBF	https://zenodo.org/records/14901515/files/SpNox-Sp49-B3-B__088_1_xxxx.cbf.zip	ZIP	SpNox-Sp49-B3-B_088_1_0184.cbf
  185	CBF	https://zenodo.org/records/14901515/files/SpNox-Sp49-B3-B__088_1_xxxx.cbf.zip	ZIP	SpNox-Sp49-B3-B_088_1_0185.cbf
  186	CBF	https://zenodo.org/records/14901515/files/SpNox-Sp49-B3-B__088_1_xxxx.cbf.zip	ZIP	SpNox-Sp49-B3-B_088_1_0186.cbf
  187	CBF	https://zenodo.org/records/14901515/files/SpNox-Sp49-B3-B__088_1_xxxx.cbf.zip	ZIP	SpNox-Sp49-B3-B_088_1_0187.cbf
  188	CBF	https://zenodo.org/records/14901515/files/SpNox-Sp49-B3-B__088_1_xxxx.cbf.zip	ZIP	SpNox-Sp49-B3-B_088_1_0188.cbf
  189	CBF	https://zenodo.org/records/14901515/files/SpNox-Sp49-B3-B__088_1_xxxx.cbf.zip	ZIP	SpNox-Sp49-B3-B_088_1_0189.cbf
  190	CBF	https://zenodo.org/records/14901515/files/SpNox-Sp49-B3-B__088_1_xxxx.cbf.zip	ZIP	SpNox-Sp49-B3-B_088_1_0190.cbf
  191	CBF	https://zenodo.org/records/14901515/files/SpNox-Sp49-B3-B__088_1_xxxx.cbf.zip	ZIP	SpNox-Sp49-B3-B_088_1_0191.cbf
  192	CBF	https://zenodo.org/records/14901515/files/SpNox-Sp49-B3-B__088_1_xxxx.cbf.zip	ZIP	SpNox-Sp49-B3-B_088_1_0192.cbf
  193	CBF	https://zenodo.org/records/14901515/files/SpNox-Sp49-B3-B__088_1_xxxx.cbf.zip	ZIP	SpNox-Sp49-B3-B_088_1_0193.cbf
  194	CBF	https://zenodo.org/records/14901515/files/SpNox-Sp49-B3-B__088_1_xxxx.cbf.zip	ZIP	SpNox-Sp49-B3-B_088_1_0194.cbf
  195	CBF	https://zenodo.org/records/14901515/files/SpNox-Sp49-B3-B__088_1_xxxx.cbf.zip	ZIP	SpNox-Sp49-B3-B_088_1_0195.cbf
  196	CBF	https://zenodo.org/records/14901515/files/SpNox-Sp49-B3-B__088_1_xxxx.cbf.zip	ZIP	SpNox-Sp49-B3-B_088_1_0196.cbf
  197	CBF	https://zenodo.org/records/14901515/files/SpNox-Sp49-B3-B__088_1_xxxx.cbf.zip	ZIP	SpNox-Sp49-B3-B_088_1_0197.cbf
  198	CBF	https://zenodo.org/records/14901515/files/SpNox-Sp49-B3-B__088_1_xxxx.cbf.zip	ZIP	SpNox-Sp49-B3-B_088_1_0198.cbf
  199	CBF	https://zenodo.org/records/14901515/files/SpNox-Sp49-B3-B__088_1_xxxx.cbf.zip	ZIP	SpNox-Sp49-B3-B_088_1_0199.cbf
  200	CBF	https://zenodo.org/records/14901515/files/SpNox-Sp49-B3-B__088_1_xxxx.cbf.zip	ZIP	SpNox-Sp49-B3-B_088_1_0200.cbf
  201	CBF	https://zenodo.org/records/14901515/files/SpNox-Sp49-B3-B__088_1_xxxx.cbf.zip	ZIP	SpNox-Sp49-B3-B_088_1_0201.cbf
  202	CBF	https://zenodo.org/records/14901515/files/SpNox-Sp49-B3-B__088_1_xxxx.cbf.zip	ZIP	SpNox-Sp49-B3-B_088_1_0202.cbf
  203	CBF	https://zenodo.org/records/14901515/files/SpNox-Sp49-B3-B__088_1_xxxx.cbf.zip	ZIP	SpNox-Sp49-B3-B_088_1_0203.cbf
  204	CBF	https://zenodo.org/records/14901515/files/SpNox-Sp49-B3-B__088_1_xxxx.cbf.zip	ZIP	SpNox-Sp49-B3-B_088_1_0204.cbf
  205	CBF	https://zenodo.org/records/14901515/files/SpNox-Sp49-B3-B__088_1_xxxx.cbf.zip	ZIP	SpNox-Sp49-B3-B_088_1_0205.cbf
  206	CBF	https://zenodo.org/records/14901515/files/SpNox-Sp49-B3-B__088_1_xxxx.cbf.zip	ZIP	SpNox-Sp49-B3-B_088_1_0206.cbf
  207	CBF	https://zenodo.org/records/14901515/files/SpNox-Sp49-B3-B__088_1_xxxx.cbf.zip	ZIP	SpNox-Sp49-B3-B_088_1_0207.cbf
  208	CBF	https://zenodo.org/records/14901515/files/SpNox-Sp49-B3-B__088_1_xxxx.cbf.zip	ZIP	SpNox-Sp49-B3-B_088_1_0208.cbf
  209	CBF	https://zenodo.org/records/14901515/files/SpNox-Sp49-B3-B__088_1_xxxx.cbf.zip	ZIP	SpNox-Sp49-B3-B_088_1_0209.cbf
  210	CBF	https://zenodo.org/records/14901515/files/SpNox-Sp49-B3-B__088_1_xxxx.cbf.zip	ZIP	SpNox-Sp49-B3-B_088_1_0210.cbf
  211	CBF	https://zenodo.org/records/14901515/files/SpNox-Sp49-B3-B__088_1_xxxx.cbf.zip	ZIP	SpNox-Sp49-B3-B_088_1_0211.cbf
  212	CBF	https://zenodo.org/records/14901515/files/SpNox-Sp49-B3-B__088_1_xxxx.cbf.zip	ZIP	SpNox-Sp49-B3-B_088_1_0212.cbf
  213	CBF	https://zenodo.org/records/14901515/files/SpNox-Sp49-B3-B__088_1_xxxx.cbf.zip	ZIP	SpNox-Sp49-B3-B_088_1_0213.cbf
  214	CBF	https://zenodo.org/records/14901515/files/SpNox-Sp49-B3-B__088_1_xxxx.cbf.zip	ZIP	SpNox-Sp49-B3-B_088_1_0214.cbf
  215	CBF	https://zenodo.org/records/14901515/files/SpNox-Sp49-B3-B__088_1_xxxx.cbf.zip	ZIP	SpNox-Sp49-B3-B_088_1_0215.cbf
  216	CBF	https://zenodo.org/records/14901515/files/SpNox-Sp49-B3-B__088_1_xxxx.cbf.zip	ZIP	SpNox-Sp49-B3-B_088_1_0216.cbf
  217	CBF	https://zenodo.org/records/14901515/files/SpNox-Sp49-B3-B__088_1_xxxx.cbf.zip	ZIP	SpNox-Sp49-B3-B_088_1_0217.cbf
  218	CBF	https://zenodo.org/records/14901515/files/SpNox-Sp49-B3-B__088_1_xxxx.cbf.zip	ZIP	SpNox-Sp49-B3-B_088_1_0218.cbf
  219	CBF	https://zenodo.org/records/14901515/files/SpNox-Sp49-B3-B__088_1_xxxx.cbf.zip	ZIP	SpNox-Sp49-B3-B_088_1_0219.cbf
  220	CBF	https://zenodo.org/records/14901515/files/SpNox-Sp49-B3-B__088_1_xxxx.cbf.zip	ZIP	SpNox-Sp49-B3-B_088_1_0220.cbf
  221	CBF	https://zenodo.org/records/14901515/files/SpNox-Sp49-B3-B__088_1_xxxx.cbf.zip	ZIP	SpNox-Sp49-B3-B_088_1_0221.cbf
  222	CBF	https://zenodo.org/records/14901515/files/SpNox-Sp49-B3-B__088_1_xxxx.cbf.zip	ZIP	SpNox-Sp49-B3-B_088_1_0222.cbf
  223	CBF	https://zenodo.org/records/14901515/files/SpNox-Sp49-B3-B__088_1_xxxx.cbf.zip	ZIP	SpNox-Sp49-B3-B_088_1_0223.cbf
  224	CBF	https://zenodo.org/records/14901515/files/SpNox-Sp49-B3-B__088_1_xxxx.cbf.zip	ZIP	SpNox-Sp49-B3-B_088_1_0224.cbf
  225	CBF	https://zenodo.org/records/14901515/files/SpNox-Sp49-B3-B__088_1_xxxx.cbf.zip	ZIP	SpNox-Sp49-B3-B_088_1_0225.cbf
  226	CBF	https://zenodo.org/records/14901515/files/SpNox-Sp49-B3-B__088_1_xxxx.cbf.zip	ZIP	SpNox-Sp49-B3-B_088_1_0226.cbf
  227	CBF	https://zenodo.org/records/14901515/files/SpNox-Sp49-B3-B__088_1_xxxx.cbf.zip	ZIP	SpNox-Sp49-B3-B_088_1_0227.cbf
  228	CBF	https://zenodo.org/records/14901515/files/SpNox-Sp49-B3-B__088_1_xxxx.cbf.zip	ZIP	SpNox-Sp49-B3-B_088_1_0228.cbf
  229	CBF	https://zenodo.org/records/14901515/files/SpNox-Sp49-B3-B__088_1_xxxx.cbf.zip	ZIP	SpNox-Sp49-B3-B_088_1_0229.cbf
  230	CBF	https://zenodo.org/records/14901515/files/SpNox-Sp49-B3-B__088_1_xxxx.cbf.zip	ZIP	SpNox-Sp49-B3-B_088_1_0230.cbf
  231	CBF	https://zenodo.org/records/14901515/files/SpNox-Sp49-B3-B__088_1_xxxx.cbf.zip	ZIP	SpNox-Sp49-B3-B_088_1_0231.cbf
  232	CBF	https://zenodo.org/records/14901515/files/SpNox-Sp49-B3-B__088_1_xxxx.cbf.zip	ZIP	SpNox-Sp49-B3-B_088_1_0232.cbf
  233	CBF	https://zenodo.org/records/14901515/files/SpNox-Sp49-B3-B__088_1_xxxx.cbf.zip	ZIP	SpNox-Sp49-B3-B_088_1_0233.cbf
  234	CBF	https://zenodo.org/records/14901515/files/SpNox-Sp49-B3-B__088_1_xxxx.cbf.zip	ZIP	SpNox-Sp49-B3-B_088_1_0234.cbf
  235	CBF	https://zenodo.org/records/14901515/files/SpNox-Sp49-B3-B__088_1_xxxx.cbf.zip	ZIP	SpNox-Sp49-B3-B_088_1_0235.cbf
  236	CBF	https://zenodo.org/records/14901515/files/SpNox-Sp49-B3-B__088_1_xxxx.cbf.zip	ZIP	SpNox-Sp49-B3-B_088_1_0236.cbf
  237	CBF	https://zenodo.org/records/14901515/files/SpNox-Sp49-B3-B__088_1_xxxx.cbf.zip	ZIP	SpNox-Sp49-B3-B_088_1_0237.cbf
  238	CBF	https://zenodo.org/records/14901515/files/SpNox-Sp49-B3-B__088_1_xxxx.cbf.zip	ZIP	SpNox-Sp49-B3-B_088_1_0238.cbf
  239	CBF	https://zenodo.org/records/14901515/files/SpNox-Sp49-B3-B__088_1_xxxx.cbf.zip	ZIP	SpNox-Sp49-B3-B_088_1_0239.cbf
  240	CBF	https://zenodo.org/records/14901515/files/SpNox-Sp49-B3-B__088_1_xxxx.cbf.zip	ZIP	SpNox-Sp49-B3-B_088_1_0240.cbf
  241	CBF	https://zenodo.org/records/14901515/files/SpNox-Sp49-B3-B__088_1_xxxx.cbf.zip	ZIP	SpNox-Sp49-B3-B_088_1_0241.cbf
  242	CBF	https://zenodo.org/records/14901515/files/SpNox-Sp49-B3-B__088_1_xxxx.cbf.zip	ZIP	SpNox-Sp49-B3-B_088_1_0242.cbf
  243	CBF	https://zenodo.org/records/14901515/files/SpNox-Sp49-B3-B__088_1_xxxx.cbf.zip	ZIP	SpNox-Sp49-B3-B_088_1_0243.cbf
  244	CBF	https://zenodo.org/records/14901515/files/SpNox-Sp49-B3-B__088_1_xxxx.cbf.zip	ZIP	SpNox-Sp49-B3-B_088_1_0244.cbf
  245	CBF	https://zenodo.org/records/14901515/files/SpNox-Sp49-B3-B__088_1_xxxx.cbf.zip	ZIP	SpNox-Sp49-B3-B_088_1_0245.cbf
  246	CBF	https://zenodo.org/records/14901515/files/SpNox-Sp49-B3-B__088_1_xxxx.cbf.zip	ZIP	SpNox-Sp49-B3-B_088_1_0246.cbf
  247	CBF	https://zenodo.org/records/14901515/files/SpNox-Sp49-B3-B__088_1_xxxx.cbf.zip	ZIP	SpNox-Sp49-B3-B_088_1_0247.cbf
  248	CBF	https://zenodo.org/records/14901515/files/SpNox-Sp49-B3-B__088_1_xxxx.cbf.zip	ZIP	SpNox-Sp49-B3-B_088_1_0248.cbf
  249	CBF	https://zenodo.org/records/14901515/files/SpNox-Sp49-B3-B__088_1_xxxx.cbf.zip	ZIP	SpNox-Sp49-B3-B_088_1_0249.cbf
  250	CBF	https://zenodo.org/records/14901515/files/SpNox-Sp49-B3-B__088_1_xxxx.cbf.zip	ZIP	SpNox-Sp49-B3-B_088_1_0250.cbf
  251	CBF	https://zenodo.org/records/14901515/files/SpNox-Sp49-B3-B__088_1_xxxx.cbf.zip	ZIP	SpNox-Sp49-B3-B_088_1_0251.cbf
  252	CBF	https://zenodo.org/records/14901515/files/SpNox-Sp49-B3-B__088_1_xxxx.cbf.zip	ZIP	SpNox-Sp49-B3-B_088_1_0252.cbf
  253	CBF	https://zenodo.org/records/14901515/files/SpNox-Sp49-B3-B__088_1_xxxx.cbf.zip	ZIP	SpNox-Sp49-B3-B_088_1_0253.cbf
  254	CBF	https://zenodo.org/records/14901515/files/SpNox-Sp49-B3-B__088_1_xxxx.cbf.zip	ZIP	SpNox-Sp49-B3-B_088_1_0254.cbf
  255	CBF	https://zenodo.org/records/14901515/files/SpNox-Sp49-B3-B__088_1_xxxx.cbf.zip	ZIP	SpNox-Sp49-B3-B_088_1_0255.cbf
  256	CBF	https://zenodo.org/records/14901515/files/SpNox-Sp49-B3-B__088_1_xxxx.cbf.zip	ZIP	SpNox-Sp49-B3-B_088_1_0256.cbf
  257	CBF	https://zenodo.org/records/14901515/files/SpNox-Sp49-B3-B__088_1_xxxx.cbf.zip	ZIP	SpNox-Sp49-B3-B_088_1_0257.cbf
  258	CBF	https://zenodo.org/records/14901515/files/SpNox-Sp49-B3-B__088_1_xxxx.cbf.zip	ZIP	SpNox-Sp49-B3-B_088_1_0258.cbf
  259	CBF	https://zenodo.org/records/14901515/files/SpNox-Sp49-B3-B__088_1_xxxx.cbf.zip	ZIP	SpNox-Sp49-B3-B_088_1_0259.cbf
  260	CBF	https://zenodo.org/records/14901515/files/SpNox-Sp49-B3-B__088_1_xxxx.cbf.zip	ZIP	SpNox-Sp49-B3-B_088_1_0260.cbf
  261	CBF	https://zenodo.org/records/14901515/files/SpNox-Sp49-B3-B__088_1_xxxx.cbf.zip	ZIP	SpNox-Sp49-B3-B_088_1_0261.cbf
  262	CBF	https://zenodo.org/records/14901515/files/SpNox-Sp49-B3-B__088_1_xxxx.cbf.zip	ZIP	SpNox-Sp49-B3-B_088_1_0262.cbf
  263	CBF	https://zenodo.org/records/14901515/files/SpNox-Sp49-B3-B__088_1_xxxx.cbf.zip	ZIP	SpNox-Sp49-B3-B_088_1_0263.cbf
  264	CBF	https://zenodo.org/records/14901515/files/SpNox-Sp49-B3-B__088_1_xxxx.cbf.zip	ZIP	SpNox-Sp49-B3-B_088_1_0264.cbf
  265	CBF	https://zenodo.org/records/14901515/files/SpNox-Sp49-B3-B__088_1_xxxx.cbf.zip	ZIP	SpNox-Sp49-B3-B_088_1_0265.cbf
  266	CBF	https://zenodo.org/records/14901515/files/SpNox-Sp49-B3-B__088_1_xxxx.cbf.zip	ZIP	SpNox-Sp49-B3-B_088_1_0266.cbf
  267	CBF	https://zenodo.org/records/14901515/files/SpNox-Sp49-B3-B__088_1_xxxx.cbf.zip	ZIP	SpNox-Sp49-B3-B_088_1_0267.cbf
  268	CBF	https://zenodo.org/records/14901515/files/SpNox-Sp49-B3-B__088_1_xxxx.cbf.zip	ZIP	SpNox-Sp49-B3-B_088_1_0268.cbf
  269	CBF	https://zenodo.org/records/14901515/files/SpNox-Sp49-B3-B__088_1_xxxx.cbf.zip	ZIP	SpNox-Sp49-B3-B_088_1_0269.cbf
  270	CBF	https://zenodo.org/records/14901515/files/SpNox-Sp49-B3-B__088_1_xxxx.cbf.zip	ZIP	SpNox-Sp49-B3-B_088_1_0270.cbf
  271	CBF	https://zenodo.org/records/14901515/files/SpNox-Sp49-B3-B__088_1_xxxx.cbf.zip	ZIP	SpNox-Sp49-B3-B_088_1_0271.cbf
  272	CBF	https://zenodo.org/records/14901515/files/SpNox-Sp49-B3-B__088_1_xxxx.cbf.zip	ZIP	SpNox-Sp49-B3-B_088_1_0272.cbf
  273	CBF	https://zenodo.org/records/14901515/files/SpNox-Sp49-B3-B__088_1_xxxx.cbf.zip	ZIP	SpNox-Sp49-B3-B_088_1_0273.cbf
  274	CBF	https://zenodo.org/records/14901515/files/SpNox-Sp49-B3-B__088_1_xxxx.cbf.zip	ZIP	SpNox-Sp49-B3-B_088_1_0274.cbf
  275	CBF	https://zenodo.org/records/14901515/files/SpNox-Sp49-B3-B__088_1_xxxx.cbf.zip	ZIP	SpNox-Sp49-B3-B_088_1_0275.cbf
  276	CBF	https://zenodo.org/records/14901515/files/SpNox-Sp49-B3-B__088_1_xxxx.cbf.zip	ZIP	SpNox-Sp49-B3-B_088_1_0276.cbf
  277	CBF	https://zenodo.org/records/14901515/files/SpNox-Sp49-B3-B__088_1_xxxx.cbf.zip	ZIP	SpNox-Sp49-B3-B_088_1_0277.cbf
  278	CBF	https://zenodo.org/records/14901515/files/SpNox-Sp49-B3-B__088_1_xxxx.cbf.zip	ZIP	SpNox-Sp49-B3-B_088_1_0278.cbf
  279	CBF	https://zenodo.org/records/14901515/files/SpNox-Sp49-B3-B__088_1_xxxx.cbf.zip	ZIP	SpNox-Sp49-B3-B_088_1_0279.cbf
  280	CBF	https://zenodo.org/records/14901515/files/SpNox-Sp49-B3-B__088_1_xxxx.cbf.zip	ZIP	SpNox-Sp49-B3-B_088_1_0280.cbf
  281	CBF	https://zenodo.org/records/14901515/files/SpNox-Sp49-B3-B__088_1_xxxx.cbf.zip	ZIP	SpNox-Sp49-B3-B_088_1_0281.cbf
  282	CBF	https://zenodo.org/records/14901515/files/SpNox-Sp49-B3-B__088_1_xxxx.cbf.zip	ZIP	SpNox-Sp49-B3-B_088_1_0282.cbf
  283	CBF	https://zenodo.org/records/14901515/files/SpNox-Sp49-B3-B__088_1_xxxx.cbf.zip	ZIP	SpNox-Sp49-B3-B_088_1_0283.cbf
  284	CBF	https://zenodo.org/records/14901515/files/SpNox-Sp49-B3-B__088_1_xxxx.cbf.zip	ZIP	SpNox-Sp49-B3-B_088_1_0284.cbf
  285	CBF	https://zenodo.org/records/14901515/files/SpNox-Sp49-B3-B__088_1_xxxx.cbf.zip	ZIP	SpNox-Sp49-B3-B_088_1_0285.cbf
  286	CBF	https://zenodo.org/records/14901515/files/SpNox-Sp49-B3-B__088_1_xxxx.cbf.zip	ZIP	SpNox-Sp49-B3-B_088_1_0286.cbf
  287	CBF	https://zenodo.org/records/14901515/files/SpNox-Sp49-B3-B__088_1_xxxx.cbf.zip	ZIP	SpNox-Sp49-B3-B_088_1_0287.cbf
  288	CBF	https://zenodo.org/records/14901515/files/SpNox-Sp49-B3-B__088_1_xxxx.cbf.zip	ZIP	SpNox-Sp49-B3-B_088_1_0288.cbf
  289	CBF	https://zenodo.org/records/14901515/files/SpNox-Sp49-B3-B__088_1_xxxx.cbf.zip	ZIP	SpNox-Sp49-B3-B_088_1_0289.cbf
  290	CBF	https://zenodo.org/records/14901515/files/SpNox-Sp49-B3-B__088_1_xxxx.cbf.zip	ZIP	SpNox-Sp49-B3-B_088_1_0290.cbf
  291	CBF	https://zenodo.org/records/14901515/files/SpNox-Sp49-B3-B__088_1_xxxx.cbf.zip	ZIP	SpNox-Sp49-B3-B_088_1_0291.cbf
  292	CBF	https://zenodo.org/records/14901515/files/SpNox-Sp49-B3-B__088_1_xxxx.cbf.zip	ZIP	SpNox-Sp49-B3-B_088_1_0292.cbf
  293	CBF	https://zenodo.org/records/14901515/files/SpNox-Sp49-B3-B__088_1_xxxx.cbf.zip	ZIP	SpNox-Sp49-B3-B_088_1_0293.cbf
  294	CBF	https://zenodo.org/records/14901515/files/SpNox-Sp49-B3-B__088_1_xxxx.cbf.zip	ZIP	SpNox-Sp49-B3-B_088_1_0294.cbf
  295	CBF	https://zenodo.org/records/14901515/files/SpNox-Sp49-B3-B__088_1_xxxx.cbf.zip	ZIP	SpNox-Sp49-B3-B_088_1_0295.cbf
  296	CBF	https://zenodo.org/records/14901515/files/SpNox-Sp49-B3-B__088_1_xxxx.cbf.zip	ZIP	SpNox-Sp49-B3-B_088_1_0296.cbf
  297	CBF	https://zenodo.org/records/14901515/files/SpNox-Sp49-B3-B__088_1_xxxx.cbf.zip	ZIP	SpNox-Sp49-B3-B_088_1_0297.cbf
  298	CBF	https://zenodo.org/records/14901515/files/SpNox-Sp49-B3-B__088_1_xxxx.cbf.zip	ZIP	SpNox-Sp49-B3-B_088_1_0298.cbf
  299	CBF	https://zenodo.org/records/14901515/files/SpNox-Sp49-B3-B__088_1_xxxx.cbf.zip	ZIP	SpNox-Sp49-B3-B_088_1_0299.cbf
  300	CBF	https://zenodo.org/records/14901515/files/SpNox-Sp49-B3-B__088_1_xxxx.cbf.zip	ZIP	SpNox-Sp49-B3-B_088_1_0300.cbf
  301	CBF	https://zenodo.org/records/14901515/files/SpNox-Sp49-B3-B__088_1_xxxx.cbf.zip	ZIP	SpNox-Sp49-B3-B_088_1_0301.cbf
  302	CBF	https://zenodo.org/records/14901515/files/SpNox-Sp49-B3-B__088_1_xxxx.cbf.zip	ZIP	SpNox-Sp49-B3-B_088_1_0302.cbf
  303	CBF	https://zenodo.org/records/14901515/files/SpNox-Sp49-B3-B__088_1_xxxx.cbf.zip	ZIP	SpNox-Sp49-B3-B_088_1_0303.cbf
  304	CBF	https://zenodo.org/records/14901515/files/SpNox-Sp49-B3-B__088_1_xxxx.cbf.zip	ZIP	SpNox-Sp49-B3-B_088_1_0304.cbf
  305	CBF	https://zenodo.org/records/14901515/files/SpNox-Sp49-B3-B__088_1_xxxx.cbf.zip	ZIP	SpNox-Sp49-B3-B_088_1_0305.cbf
  306	CBF	https://zenodo.org/records/14901515/files/SpNox-Sp49-B3-B__088_1_xxxx.cbf.zip	ZIP	SpNox-Sp49-B3-B_088_1_0306.cbf
  307	CBF	https://zenodo.org/records/14901515/files/SpNox-Sp49-B3-B__088_1_xxxx.cbf.zip	ZIP	SpNox-Sp49-B3-B_088_1_0307.cbf
  308	CBF	https://zenodo.org/records/14901515/files/SpNox-Sp49-B3-B__088_1_xxxx.cbf.zip	ZIP	SpNox-Sp49-B3-B_088_1_0308.cbf
  309	CBF	https://zenodo.org/records/14901515/files/SpNox-Sp49-B3-B__088_1_xxxx.cbf.zip	ZIP	SpNox-Sp49-B3-B_088_1_0309.cbf
  310	CBF	https://zenodo.org/records/14901515/files/SpNox-Sp49-B3-B__088_1_xxxx.cbf.zip	ZIP	SpNox-Sp49-B3-B_088_1_0310.cbf
  311	CBF	https://zenodo.org/records/14901515/files/SpNox-Sp49-B3-B__088_1_xxxx.cbf.zip	ZIP	SpNox-Sp49-B3-B_088_1_0311.cbf
  312	CBF	https://zenodo.org/records/14901515/files/SpNox-Sp49-B3-B__088_1_xxxx.cbf.zip	ZIP	SpNox-Sp49-B3-B_088_1_0312.cbf
  313	CBF	https://zenodo.org/records/14901515/files/SpNox-Sp49-B3-B__088_1_xxxx.cbf.zip	ZIP	SpNox-Sp49-B3-B_088_1_0313.cbf
  314	CBF	https://zenodo.org/records/14901515/files/SpNox-Sp49-B3-B__088_1_xxxx.cbf.zip	ZIP	SpNox-Sp49-B3-B_088_1_0314.cbf
  315	CBF	https://zenodo.org/records/14901515/files/SpNox-Sp49-B3-B__088_1_xxxx.cbf.zip	ZIP	SpNox-Sp49-B3-B_088_1_0315.cbf
  316	CBF	https://zenodo.org/records/14901515/files/SpNox-Sp49-B3-B__088_1_xxxx.cbf.zip	ZIP	SpNox-Sp49-B3-B_088_1_0316.cbf
  317	CBF	https://zenodo.org/records/14901515/files/SpNox-Sp49-B3-B__088_1_xxxx.cbf.zip	ZIP	SpNox-Sp49-B3-B_088_1_0317.cbf
  318	CBF	https://zenodo.org/records/14901515/files/SpNox-Sp49-B3-B__088_1_xxxx.cbf.zip	ZIP	SpNox-Sp49-B3-B_088_1_0318.cbf
  319	CBF	https://zenodo.org/records/14901515/files/SpNox-Sp49-B3-B__088_1_xxxx.cbf.zip	ZIP	SpNox-Sp49-B3-B_088_1_0319.cbf
  320	CBF	https://zenodo.org/records/14901515/files/SpNox-Sp49-B3-B__088_1_xxxx.cbf.zip	ZIP	SpNox-Sp49-B3-B_088_1_0320.cbf
  321	CBF	https://zenodo.org/records/14901515/files/SpNox-Sp49-B3-B__088_1_xxxx.cbf.zip	ZIP	SpNox-Sp49-B3-B_088_1_0321.cbf
  322	CBF	https://zenodo.org/records/14901515/files/SpNox-Sp49-B3-B__088_1_xxxx.cbf.zip	ZIP	SpNox-Sp49-B3-B_088_1_0322.cbf
  323	CBF	https://zenodo.org/records/14901515/files/SpNox-Sp49-B3-B__088_1_xxxx.cbf.zip	ZIP	SpNox-Sp49-B3-B_088_1_0323.cbf
  324	CBF	https://zenodo.org/records/14901515/files/SpNox-Sp49-B3-B__088_1_xxxx.cbf.zip	ZIP	SpNox-Sp49-B3-B_088_1_0324.cbf
  325	CBF	https://zenodo.org/records/14901515/files/SpNox-Sp49-B3-B__088_1_xxxx.cbf.zip	ZIP	SpNox-Sp49-B3-B_088_1_0325.cbf
  326	CBF	https://zenodo.org/records/14901515/files/SpNox-Sp49-B3-B__088_1_xxxx.cbf.zip	ZIP	SpNox-Sp49-B3-B_088_1_0326.cbf
  327	CBF	https://zenodo.org/records/14901515/files/SpNox-Sp49-B3-B__088_1_xxxx.cbf.zip	ZIP	SpNox-Sp49-B3-B_088_1_0327.cbf
  328	CBF	https://zenodo.org/records/14901515/files/SpNox-Sp49-B3-B__088_1_xxxx.cbf.zip	ZIP	SpNox-Sp49-B3-B_088_1_0328.cbf
  329	CBF	https://zenodo.org/records/14901515/files/SpNox-Sp49-B3-B__088_1_xxxx.cbf.zip	ZIP	SpNox-Sp49-B3-B_088_1_0329.cbf
  330	CBF	https://zenodo.org/records/14901515/files/SpNox-Sp49-B3-B__088_1_xxxx.cbf.zip	ZIP	SpNox-Sp49-B3-B_088_1_0330.cbf
  331	CBF	https://zenodo.org/records/14901515/files/SpNox-Sp49-B3-B__088_1_xxxx.cbf.zip	ZIP	SpNox-Sp49-B3-B_088_1_0331.cbf
  332	CBF	https://zenodo.org/records/14901515/files/SpNox-Sp49-B3-B__088_1_xxxx.cbf.zip	ZIP	SpNox-Sp49-B3-B_088_1_0332.cbf
  333	CBF	https://zenodo.org/records/14901515/files/SpNox-Sp49-B3-B__088_1_xxxx.cbf.zip	ZIP	SpNox-Sp49-B3-B_088_1_0333.cbf
  334	CBF	https://zenodo.org/records/14901515/files/SpNox-Sp49-B3-B__088_1_xxxx.cbf.zip	ZIP	SpNox-Sp49-B3-B_088_1_0334.cbf
  335	CBF	https://zenodo.org/records/14901515/files/SpNox-Sp49-B3-B__088_1_xxxx.cbf.zip	ZIP	SpNox-Sp49-B3-B_088_1_0335.cbf
  336	CBF	https://zenodo.org/records/14901515/files/SpNox-Sp49-B3-B__088_1_xxxx.cbf.zip	ZIP	SpNox-Sp49-B3-B_088_1_0336.cbf
  337	CBF	https://zenodo.org/records/14901515/files/SpNox-Sp49-B3-B__088_1_xxxx.cbf.zip	ZIP	SpNox-Sp49-B3-B_088_1_0337.cbf
  338	CBF	https://zenodo.org/records/14901515/files/SpNox-Sp49-B3-B__088_1_xxxx.cbf.zip	ZIP	SpNox-Sp49-B3-B_088_1_0338.cbf
  339	CBF	https://zenodo.org/records/14901515/files/SpNox-Sp49-B3-B__088_1_xxxx.cbf.zip	ZIP	SpNox-Sp49-B3-B_088_1_0339.cbf
  340	CBF	https://zenodo.org/records/14901515/files/SpNox-Sp49-B3-B__088_1_xxxx.cbf.zip	ZIP	SpNox-Sp49-B3-B_088_1_0340.cbf
  341	CBF	https://zenodo.org/records/14901515/files/SpNox-Sp49-B3-B__088_1_xxxx.cbf.zip	ZIP	SpNox-Sp49-B3-B_088_1_0341.cbf
  342	CBF	https://zenodo.org/records/14901515/files/SpNox-Sp49-B3-B__088_1_xxxx.cbf.zip	ZIP	SpNox-Sp49-B3-B_088_1_0342.cbf
  343	CBF	https://zenodo.org/records/14901515/files/SpNox-Sp49-B3-B__088_1_xxxx.cbf.zip	ZIP	SpNox-Sp49-B3-B_088_1_0343.cbf
  344	CBF	https://zenodo.org/records/14901515/files/SpNox-Sp49-B3-B__088_1_xxxx.cbf.zip	ZIP	SpNox-Sp49-B3-B_088_1_0344.cbf
  345	CBF	https://zenodo.org/records/14901515/files/SpNox-Sp49-B3-B__088_1_xxxx.cbf.zip	ZIP	SpNox-Sp49-B3-B_088_1_0345.cbf
  346	CBF	https://zenodo.org/records/14901515/files/SpNox-Sp49-B3-B__088_1_xxxx.cbf.zip	ZIP	SpNox-Sp49-B3-B_088_1_0346.cbf
  347	CBF	https://zenodo.org/records/14901515/files/SpNox-Sp49-B3-B__088_1_xxxx.cbf.zip	ZIP	SpNox-Sp49-B3-B_088_1_0347.cbf
  348	CBF	https://zenodo.org/records/14901515/files/SpNox-Sp49-B3-B__088_1_xxxx.cbf.zip	ZIP	SpNox-Sp49-B3-B_088_1_0348.cbf
  349	CBF	https://zenodo.org/records/14901515/files/SpNox-Sp49-B3-B__088_1_xxxx.cbf.zip	ZIP	SpNox-Sp49-B3-B_088_1_0349.cbf
  350	CBF	https://zenodo.org/records/14901515/files/SpNox-Sp49-B3-B__088_1_xxxx.cbf.zip	ZIP	SpNox-Sp49-B3-B_088_1_0350.cbf
  351	CBF	https://zenodo.org/records/14901515/files/SpNox-Sp49-B3-B__088_1_xxxx.cbf.zip	ZIP	SpNox-Sp49-B3-B_088_1_0351.cbf
  352	CBF	https://zenodo.org/records/14901515/files/SpNox-Sp49-B3-B__088_1_xxxx.cbf.zip	ZIP	SpNox-Sp49-B3-B_088_1_0352.cbf
  353	CBF	https://zenodo.org/records/14901515/files/SpNox-Sp49-B3-B__088_1_xxxx.cbf.zip	ZIP	SpNox-Sp49-B3-B_088_1_0353.cbf
  354	CBF	https://zenodo.org/records/14901515/files/SpNox-Sp49-B3-B__088_1_xxxx.cbf.zip	ZIP	SpNox-Sp49-B3-B_088_1_0354.cbf
  355	CBF	https://zenodo.org/records/14901515/files/SpNox-Sp49-B3-B__088_1_xxxx.cbf.zip	ZIP	SpNox-Sp49-B3-B_088_1_0355.cbf
  356	CBF	https://zenodo.org/records/14901515/files/SpNox-Sp49-B3-B__088_1_xxxx.cbf.zip	ZIP	SpNox-Sp49-B3-B_088_1_0356.cbf
  357	CBF	https://zenodo.org/records/14901515/files/SpNox-Sp49-B3-B__088_1_xxxx.cbf.zip	ZIP	SpNox-Sp49-B3-B_088_1_0357.cbf
  358	CBF	https://zenodo.org/records/14901515/files/SpNox-Sp49-B3-B__088_1_xxxx.cbf.zip	ZIP	SpNox-Sp49-B3-B_088_1_0358.cbf
  359	CBF	https://zenodo.org/records/14901515/files/SpNox-Sp49-B3-B__088_1_xxxx.cbf.zip	ZIP	SpNox-Sp49-B3-B_088_1_0359.cbf
  360	CBF	https://zenodo.org/records/14901515/files/SpNox-Sp49-B3-B__088_1_xxxx.cbf.zip	ZIP	SpNox-Sp49-B3-B_088_1_0360.cbf
  361	CBF	https://zenodo.org/records/14901515/files/SpNox-Sp49-B3-B__088_1_xxxx.cbf.zip	ZIP	SpNox-Sp49-B3-B_088_1_0361.cbf
  362	CBF	https://zenodo.org/records/14901515/files/SpNox-Sp49-B3-B__088_1_xxxx.cbf.zip	ZIP	SpNox-Sp49-B3-B_088_1_0362.cbf
  363	CBF	https://zenodo.org/records/14901515/files/SpNox-Sp49-B3-B__088_1_xxxx.cbf.zip	ZIP	SpNox-Sp49-B3-B_088_1_0363.cbf
  364	CBF	https://zenodo.org/records/14901515/files/SpNox-Sp49-B3-B__088_1_xxxx.cbf.zip	ZIP	SpNox-Sp49-B3-B_088_1_0364.cbf
  365	CBF	https://zenodo.org/records/14901515/files/SpNox-Sp49-B3-B__088_1_xxxx.cbf.zip	ZIP	SpNox-Sp49-B3-B_088_1_0365.cbf
  366	CBF	https://zenodo.org/records/14901515/files/SpNox-Sp49-B3-B__088_1_xxxx.cbf.zip	ZIP	SpNox-Sp49-B3-B_088_1_0366.cbf
  367	CBF	https://zenodo.org/records/14901515/files/SpNox-Sp49-B3-B__088_1_xxxx.cbf.zip	ZIP	SpNox-Sp49-B3-B_088_1_0367.cbf
  368	CBF	https://zenodo.org/records/14901515/files/SpNox-Sp49-B3-B__088_1_xxxx.cbf.zip	ZIP	SpNox-Sp49-B3-B_088_1_0368.cbf
  369	CBF	https://zenodo.org/records/14901515/files/SpNox-Sp49-B3-B__088_1_xxxx.cbf.zip	ZIP	SpNox-Sp49-B3-B_088_1_0369.cbf
  370	CBF	https://zenodo.org/records/14901515/files/SpNox-Sp49-B3-B__088_1_xxxx.cbf.zip	ZIP	SpNox-Sp49-B3-B_088_1_0370.cbf
  371	CBF	https://zenodo.org/records/14901515/files/SpNox-Sp49-B3-B__088_1_xxxx.cbf.zip	ZIP	SpNox-Sp49-B3-B_088_1_0371.cbf
  372	CBF	https://zenodo.org/records/14901515/files/SpNox-Sp49-B3-B__088_1_xxxx.cbf.zip	ZIP	SpNox-Sp49-B3-B_088_1_0372.cbf
  373	CBF	https://zenodo.org/records/14901515/files/SpNox-Sp49-B3-B__088_1_xxxx.cbf.zip	ZIP	SpNox-Sp49-B3-B_088_1_0373.cbf
  374	CBF	https://zenodo.org/records/14901515/files/SpNox-Sp49-B3-B__088_1_xxxx.cbf.zip	ZIP	SpNox-Sp49-B3-B_088_1_0374.cbf
  375	CBF	https://zenodo.org/records/14901515/files/SpNox-Sp49-B3-B__088_1_xxxx.cbf.zip	ZIP	SpNox-Sp49-B3-B_088_1_0375.cbf
  376	CBF	https://zenodo.org/records/14901515/files/SpNox-Sp49-B3-B__088_1_xxxx.cbf.zip	ZIP	SpNox-Sp49-B3-B_088_1_0376.cbf
  377	CBF	https://zenodo.org/records/14901515/files/SpNox-Sp49-B3-B__088_1_xxxx.cbf.zip	ZIP	SpNox-Sp49-B3-B_088_1_0377.cbf
  378	CBF	https://zenodo.org/records/14901515/files/SpNox-Sp49-B3-B__088_1_xxxx.cbf.zip	ZIP	SpNox-Sp49-B3-B_088_1_0378.cbf
  379	CBF	https://zenodo.org/records/14901515/files/SpNox-Sp49-B3-B__088_1_xxxx.cbf.zip	ZIP	SpNox-Sp49-B3-B_088_1_0379.cbf
  380	CBF	https://zenodo.org/records/14901515/files/SpNox-Sp49-B3-B__088_1_xxxx.cbf.zip	ZIP	SpNox-Sp49-B3-B_088_1_0380.cbf
  381	CBF	https://zenodo.org/records/14901515/files/SpNox-Sp49-B3-B__088_1_xxxx.cbf.zip	ZIP	SpNox-Sp49-B3-B_088_1_0381.cbf
  382	CBF	https://zenodo.org/records/14901515/files/SpNox-Sp49-B3-B__088_1_xxxx.cbf.zip	ZIP	SpNox-Sp49-B3-B_088_1_0382.cbf
  383	CBF	https://zenodo.org/records/14901515/files/SpNox-Sp49-B3-B__088_1_xxxx.cbf.zip	ZIP	SpNox-Sp49-B3-B_088_1_0383.cbf
  384	CBF	https://zenodo.org/records/14901515/files/SpNox-Sp49-B3-B__088_1_xxxx.cbf.zip	ZIP	SpNox-Sp49-B3-B_088_1_0384.cbf
  385	CBF	https://zenodo.org/records/14901515/files/SpNox-Sp49-B3-B__088_1_xxxx.cbf.zip	ZIP	SpNox-Sp49-B3-B_088_1_0385.cbf
  386	CBF	https://zenodo.org/records/14901515/files/SpNox-Sp49-B3-B__088_1_xxxx.cbf.zip	ZIP	SpNox-Sp49-B3-B_088_1_0386.cbf
  387	CBF	https://zenodo.org/records/14901515/files/SpNox-Sp49-B3-B__088_1_xxxx.cbf.zip	ZIP	SpNox-Sp49-B3-B_088_1_0387.cbf
  388	CBF	https://zenodo.org/records/14901515/files/SpNox-Sp49-B3-B__088_1_xxxx.cbf.zip	ZIP	SpNox-Sp49-B3-B_088_1_0388.cbf
  389	CBF	https://zenodo.org/records/14901515/files/SpNox-Sp49-B3-B__088_1_xxxx.cbf.zip	ZIP	SpNox-Sp49-B3-B_088_1_0389.cbf
  390	CBF	https://zenodo.org/records/14901515/files/SpNox-Sp49-B3-B__088_1_xxxx.cbf.zip	ZIP	SpNox-Sp49-B3-B_088_1_0390.cbf
  391	CBF	https://zenodo.org/records/14901515/files/SpNox-Sp49-B3-B__088_1_xxxx.cbf.zip	ZIP	SpNox-Sp49-B3-B_088_1_0391.cbf
  392	CBF	https://zenodo.org/records/14901515/files/SpNox-Sp49-B3-B__088_1_xxxx.cbf.zip	ZIP	SpNox-Sp49-B3-B_088_1_0392.cbf
  393	CBF	https://zenodo.org/records/14901515/files/SpNox-Sp49-B3-B__088_1_xxxx.cbf.zip	ZIP	SpNox-Sp49-B3-B_088_1_0393.cbf
  394	CBF	https://zenodo.org/records/14901515/files/SpNox-Sp49-B3-B__088_1_xxxx.cbf.zip	ZIP	SpNox-Sp49-B3-B_088_1_0394.cbf
  395	CBF	https://zenodo.org/records/14901515/files/SpNox-Sp49-B3-B__088_1_xxxx.cbf.zip	ZIP	SpNox-Sp49-B3-B_088_1_0395.cbf
  396	CBF	https://zenodo.org/records/14901515/files/SpNox-Sp49-B3-B__088_1_xxxx.cbf.zip	ZIP	SpNox-Sp49-B3-B_088_1_0396.cbf
  397	CBF	https://zenodo.org/records/14901515/files/SpNox-Sp49-B3-B__088_1_xxxx.cbf.zip	ZIP	SpNox-Sp49-B3-B_088_1_0397.cbf
  398	CBF	https://zenodo.org/records/14901515/files/SpNox-Sp49-B3-B__088_1_xxxx.cbf.zip	ZIP	SpNox-Sp49-B3-B_088_1_0398.cbf
  399	CBF	https://zenodo.org/records/14901515/files/SpNox-Sp49-B3-B__088_1_xxxx.cbf.zip	ZIP	SpNox-Sp49-B3-B_088_1_0399.cbf
  400	CBF	https://zenodo.org/records/14901515/files/SpNox-Sp49-B3-B__088_1_xxxx.cbf.zip	ZIP	SpNox-Sp49-B3-B_088_1_0400.cbf
  401	CBF	https://zenodo.org/records/14901515/files/SpNox-Sp49-B3-B__088_1_xxxx.cbf.zip	ZIP	SpNox-Sp49-B3-B_088_1_0401.cbf
  402	CBF	https://zenodo.org/records/14901515/files/SpNox-Sp49-B3-B__088_1_xxxx.cbf.zip	ZIP	SpNox-Sp49-B3-B_088_1_0402.cbf
  403	CBF	https://zenodo.org/records/14901515/files/SpNox-Sp49-B3-B__088_1_xxxx.cbf.zip	ZIP	SpNox-Sp49-B3-B_088_1_0403.cbf
  404	CBF	https://zenodo.org/records/14901515/files/SpNox-Sp49-B3-B__088_1_xxxx.cbf.zip	ZIP	SpNox-Sp49-B3-B_088_1_0404.cbf
  405	CBF	https://zenodo.org/records/14901515/files/SpNox-Sp49-B3-B__088_1_xxxx.cbf.zip	ZIP	SpNox-Sp49-B3-B_088_1_0405.cbf
  406	CBF	https://zenodo.org/records/14901515/files/SpNox-Sp49-B3-B__088_1_xxxx.cbf.zip	ZIP	SpNox-Sp49-B3-B_088_1_0406.cbf
  407	CBF	https://zenodo.org/records/14901515/files/SpNox-Sp49-B3-B__088_1_xxxx.cbf.zip	ZIP	SpNox-Sp49-B3-B_088_1_0407.cbf
  408	CBF	https://zenodo.org/records/14901515/files/SpNox-Sp49-B3-B__088_1_xxxx.cbf.zip	ZIP	SpNox-Sp49-B3-B_088_1_0408.cbf
  409	CBF	https://zenodo.org/records/14901515/files/SpNox-Sp49-B3-B__088_1_xxxx.cbf.zip	ZIP	SpNox-Sp49-B3-B_088_1_0409.cbf
  410	CBF	https://zenodo.org/records/14901515/files/SpNox-Sp49-B3-B__088_1_xxxx.cbf.zip	ZIP	SpNox-Sp49-B3-B_088_1_0410.cbf
  411	CBF	https://zenodo.org/records/14901515/files/SpNox-Sp49-B3-B__088_1_xxxx.cbf.zip	ZIP	SpNox-Sp49-B3-B_088_1_0411.cbf
  412	CBF	https://zenodo.org/records/14901515/files/SpNox-Sp49-B3-B__088_1_xxxx.cbf.zip	ZIP	SpNox-Sp49-B3-B_088_1_0412.cbf
  413	CBF	https://zenodo.org/records/14901515/files/SpNox-Sp49-B3-B__088_1_xxxx.cbf.zip	ZIP	SpNox-Sp49-B3-B_088_1_0413.cbf
  414	CBF	https://zenodo.org/records/14901515/files/SpNox-Sp49-B3-B__088_1_xxxx.cbf.zip	ZIP	SpNox-Sp49-B3-B_088_1_0414.cbf
  415	CBF	https://zenodo.org/records/14901515/files/SpNox-Sp49-B3-B__088_1_xxxx.cbf.zip	ZIP	SpNox-Sp49-B3-B_088_1_0415.cbf
  416	CBF	https://zenodo.org/records/14901515/files/SpNox-Sp49-B3-B__088_1_xxxx.cbf.zip	ZIP	SpNox-Sp49-B3-B_088_1_0416.cbf
  417	CBF	https://zenodo.org/records/14901515/files/SpNox-Sp49-B3-B__088_1_xxxx.cbf.zip	ZIP	SpNox-Sp49-B3-B_088_1_0417.cbf
  418	CBF	https://zenodo.org/records/14901515/files/SpNox-Sp49-B3-B__088_1_xxxx.cbf.zip	ZIP	SpNox-Sp49-B3-B_088_1_0418.cbf
  419	CBF	https://zenodo.org/records/14901515/files/SpNox-Sp49-B3-B__088_1_xxxx.cbf.zip	ZIP	SpNox-Sp49-B3-B_088_1_0419.cbf
  420	CBF	https://zenodo.org/records/14901515/files/SpNox-Sp49-B3-B__088_1_xxxx.cbf.zip	ZIP	SpNox-Sp49-B3-B_088_1_0420.cbf
  421	CBF	https://zenodo.org/records/14901515/files/SpNox-Sp49-B3-B__088_1_xxxx.cbf.zip	ZIP	SpNox-Sp49-B3-B_088_1_0421.cbf
  422	CBF	https://zenodo.org/records/14901515/files/SpNox-Sp49-B3-B__088_1_xxxx.cbf.zip	ZIP	SpNox-Sp49-B3-B_088_1_0422.cbf
  423	CBF	https://zenodo.org/records/14901515/files/SpNox-Sp49-B3-B__088_1_xxxx.cbf.zip	ZIP	SpNox-Sp49-B3-B_088_1_0423.cbf
  424	CBF	https://zenodo.org/records/14901515/files/SpNox-Sp49-B3-B__088_1_xxxx.cbf.zip	ZIP	SpNox-Sp49-B3-B_088_1_0424.cbf
  425	CBF	https://zenodo.org/records/14901515/files/SpNox-Sp49-B3-B__088_1_xxxx.cbf.zip	ZIP	SpNox-Sp49-B3-B_088_1_0425.cbf
  426	CBF	https://zenodo.org/records/14901515/files/SpNox-Sp49-B3-B__088_1_xxxx.cbf.zip	ZIP	SpNox-Sp49-B3-B_088_1_0426.cbf
  427	CBF	https://zenodo.org/records/14901515/files/SpNox-Sp49-B3-B__088_1_xxxx.cbf.zip	ZIP	SpNox-Sp49-B3-B_088_1_0427.cbf
  428	CBF	https://zenodo.org/records/14901515/files/SpNox-Sp49-B3-B__088_1_xxxx.cbf.zip	ZIP	SpNox-Sp49-B3-B_088_1_0428.cbf
  429	CBF	https://zenodo.org/records/14901515/files/SpNox-Sp49-B3-B__088_1_xxxx.cbf.zip	ZIP	SpNox-Sp49-B3-B_088_1_0429.cbf
  430	CBF	https://zenodo.org/records/14901515/files/SpNox-Sp49-B3-B__088_1_xxxx.cbf.zip	ZIP	SpNox-Sp49-B3-B_088_1_0430.cbf
  431	CBF	https://zenodo.org/records/14901515/files/SpNox-Sp49-B3-B__088_1_xxxx.cbf.zip	ZIP	SpNox-Sp49-B3-B_088_1_0431.cbf
  432	CBF	https://zenodo.org/records/14901515/files/SpNox-Sp49-B3-B__088_1_xxxx.cbf.zip	ZIP	SpNox-Sp49-B3-B_088_1_0432.cbf
  433	CBF	https://zenodo.org/records/14901515/files/SpNox-Sp49-B3-B__088_1_xxxx.cbf.zip	ZIP	SpNox-Sp49-B3-B_088_1_0433.cbf
  434	CBF	https://zenodo.org/records/14901515/files/SpNox-Sp49-B3-B__088_1_xxxx.cbf.zip	ZIP	SpNox-Sp49-B3-B_088_1_0434.cbf
  435	CBF	https://zenodo.org/records/14901515/files/SpNox-Sp49-B3-B__088_1_xxxx.cbf.zip	ZIP	SpNox-Sp49-B3-B_088_1_0435.cbf
  436	CBF	https://zenodo.org/records/14901515/files/SpNox-Sp49-B3-B__088_1_xxxx.cbf.zip	ZIP	SpNox-Sp49-B3-B_088_1_0436.cbf
  437	CBF	https://zenodo.org/records/14901515/files/SpNox-Sp49-B3-B__088_1_xxxx.cbf.zip	ZIP	SpNox-Sp49-B3-B_088_1_0437.cbf
  438	CBF	https://zenodo.org/records/14901515/files/SpNox-Sp49-B3-B__088_1_xxxx.cbf.zip	ZIP	SpNox-Sp49-B3-B_088_1_0438.cbf
  439	CBF	https://zenodo.org/records/14901515/files/SpNox-Sp49-B3-B__088_1_xxxx.cbf.zip	ZIP	SpNox-Sp49-B3-B_088_1_0439.cbf
  440	CBF	https://zenodo.org/records/14901515/files/SpNox-Sp49-B3-B__088_1_xxxx.cbf.zip	ZIP	SpNox-Sp49-B3-B_088_1_0440.cbf
  441	CBF	https://zenodo.org/records/14901515/files/SpNox-Sp49-B3-B__088_1_xxxx.cbf.zip	ZIP	SpNox-Sp49-B3-B_088_1_0441.cbf
  442	CBF	https://zenodo.org/records/14901515/files/SpNox-Sp49-B3-B__088_1_xxxx.cbf.zip	ZIP	SpNox-Sp49-B3-B_088_1_0442.cbf
  443	CBF	https://zenodo.org/records/14901515/files/SpNox-Sp49-B3-B__088_1_xxxx.cbf.zip	ZIP	SpNox-Sp49-B3-B_088_1_0443.cbf
  444	CBF	https://zenodo.org/records/14901515/files/SpNox-Sp49-B3-B__088_1_xxxx.cbf.zip	ZIP	SpNox-Sp49-B3-B_088_1_0444.cbf
  445	CBF	https://zenodo.org/records/14901515/files/SpNox-Sp49-B3-B__088_1_xxxx.cbf.zip	ZIP	SpNox-Sp49-B3-B_088_1_0445.cbf
  446	CBF	https://zenodo.org/records/14901515/files/SpNox-Sp49-B3-B__088_1_xxxx.cbf.zip	ZIP	SpNox-Sp49-B3-B_088_1_0446.cbf
  447	CBF	https://zenodo.org/records/14901515/files/SpNox-Sp49-B3-B__088_1_xxxx.cbf.zip	ZIP	SpNox-Sp49-B3-B_088_1_0447.cbf
  448	CBF	https://zenodo.org/records/14901515/files/SpNox-Sp49-B3-B__088_1_xxxx.cbf.zip	ZIP	SpNox-Sp49-B3-B_088_1_0448.cbf
  449	CBF	https://zenodo.org/records/14901515/files/SpNox-Sp49-B3-B__088_1_xxxx.cbf.zip	ZIP	SpNox-Sp49-B3-B_088_1_0449.cbf
  450	CBF	https://zenodo.org/records/14901515/files/SpNox-Sp49-B3-B__088_1_xxxx.cbf.zip	ZIP	SpNox-Sp49-B3-B_088_1_0450.cbf
  451	CBF	https://zenodo.org/records/14901515/files/SpNox-Sp49-B3-B__088_1_xxxx.cbf.zip	ZIP	SpNox-Sp49-B3-B_088_1_0451.cbf
  452	CBF	https://zenodo.org/records/14901515/files/SpNox-Sp49-B3-B__088_1_xxxx.cbf.zip	ZIP	SpNox-Sp49-B3-B_088_1_0452.cbf
  453	CBF	https://zenodo.org/records/14901515/files/SpNox-Sp49-B3-B__088_1_xxxx.cbf.zip	ZIP	SpNox-Sp49-B3-B_088_1_0453.cbf
  454	CBF	https://zenodo.org/records/14901515/files/SpNox-Sp49-B3-B__088_1_xxxx.cbf.zip	ZIP	SpNox-Sp49-B3-B_088_1_0454.cbf
  455	CBF	https://zenodo.org/records/14901515/files/SpNox-Sp49-B3-B__088_1_xxxx.cbf.zip	ZIP	SpNox-Sp49-B3-B_088_1_0455.cbf
  456	CBF	https://zenodo.org/records/14901515/files/SpNox-Sp49-B3-B__088_1_xxxx.cbf.zip	ZIP	SpNox-Sp49-B3-B_088_1_0456.cbf
  457	CBF	https://zenodo.org/records/14901515/files/SpNox-Sp49-B3-B__088_1_xxxx.cbf.zip	ZIP	SpNox-Sp49-B3-B_088_1_0457.cbf
  458	CBF	https://zenodo.org/records/14901515/files/SpNox-Sp49-B3-B__088_1_xxxx.cbf.zip	ZIP	SpNox-Sp49-B3-B_088_1_0458.cbf
  459	CBF	https://zenodo.org/records/14901515/files/SpNox-Sp49-B3-B__088_1_xxxx.cbf.zip	ZIP	SpNox-Sp49-B3-B_088_1_0459.cbf
  460	CBF	https://zenodo.org/records/14901515/files/SpNox-Sp49-B3-B__088_1_xxxx.cbf.zip	ZIP	SpNox-Sp49-B3-B_088_1_0460.cbf
  461	CBF	https://zenodo.org/records/14901515/files/SpNox-Sp49-B3-B__088_1_xxxx.cbf.zip	ZIP	SpNox-Sp49-B3-B_088_1_0461.cbf
  462	CBF	https://zenodo.org/records/14901515/files/SpNox-Sp49-B3-B__088_1_xxxx.cbf.zip	ZIP	SpNox-Sp49-B3-B_088_1_0462.cbf
  463	CBF	https://zenodo.org/records/14901515/files/SpNox-Sp49-B3-B__088_1_xxxx.cbf.zip	ZIP	SpNox-Sp49-B3-B_088_1_0463.cbf
  464	CBF	https://zenodo.org/records/14901515/files/SpNox-Sp49-B3-B__088_1_xxxx.cbf.zip	ZIP	SpNox-Sp49-B3-B_088_1_0464.cbf
  465	CBF	https://zenodo.org/records/14901515/files/SpNox-Sp49-B3-B__088_1_xxxx.cbf.zip	ZIP	SpNox-Sp49-B3-B_088_1_0465.cbf
  466	CBF	https://zenodo.org/records/14901515/files/SpNox-Sp49-B3-B__088_1_xxxx.cbf.zip	ZIP	SpNox-Sp49-B3-B_088_1_0466.cbf
  467	CBF	https://zenodo.org/records/14901515/files/SpNox-Sp49-B3-B__088_1_xxxx.cbf.zip	ZIP	SpNox-Sp49-B3-B_088_1_0467.cbf
  468	CBF	https://zenodo.org/records/14901515/files/SpNox-Sp49-B3-B__088_1_xxxx.cbf.zip	ZIP	SpNox-Sp49-B3-B_088_1_0468.cbf
  469	CBF	https://zenodo.org/records/14901515/files/SpNox-Sp49-B3-B__088_1_xxxx.cbf.zip	ZIP	SpNox-Sp49-B3-B_088_1_0469.cbf
  470	CBF	https://zenodo.org/records/14901515/files/SpNox-Sp49-B3-B__088_1_xxxx.cbf.zip	ZIP	SpNox-Sp49-B3-B_088_1_0470.cbf
  471	CBF	https://zenodo.org/records/14901515/files/SpNox-Sp49-B3-B__088_1_xxxx.cbf.zip	ZIP	SpNox-Sp49-B3-B_088_1_0471.cbf
  472	CBF	https://zenodo.org/records/14901515/files/SpNox-Sp49-B3-B__088_1_xxxx.cbf.zip	ZIP	SpNox-Sp49-B3-B_088_1_0472.cbf
  473	CBF	https://zenodo.org/records/14901515/files/SpNox-Sp49-B3-B__088_1_xxxx.cbf.zip	ZIP	SpNox-Sp49-B3-B_088_1_0473.cbf
  474	CBF	https://zenodo.org/records/14901515/files/SpNox-Sp49-B3-B__088_1_xxxx.cbf.zip	ZIP	SpNox-Sp49-B3-B_088_1_0474.cbf
  475	CBF	https://zenodo.org/records/14901515/files/SpNox-Sp49-B3-B__088_1_xxxx.cbf.zip	ZIP	SpNox-Sp49-B3-B_088_1_0475.cbf
  476	CBF	https://zenodo.org/records/14901515/files/SpNox-Sp49-B3-B__088_1_xxxx.cbf.zip	ZIP	SpNox-Sp49-B3-B_088_1_0476.cbf
  477	CBF	https://zenodo.org/records/14901515/files/SpNox-Sp49-B3-B__088_1_xxxx.cbf.zip	ZIP	SpNox-Sp49-B3-B_088_1_0477.cbf
  478	CBF	https://zenodo.org/records/14901515/files/SpNox-Sp49-B3-B__088_1_xxxx.cbf.zip	ZIP	SpNox-Sp49-B3-B_088_1_0478.cbf
  479	CBF	https://zenodo.org/records/14901515/files/SpNox-Sp49-B3-B__088_1_xxxx.cbf.zip	ZIP	SpNox-Sp49-B3-B_088_1_0479.cbf
  480	CBF	https://zenodo.org/records/14901515/files/SpNox-Sp49-B3-B__088_1_xxxx.cbf.zip	ZIP	SpNox-Sp49-B3-B_088_1_0480.cbf
  481	CBF	https://zenodo.org/records/14901515/files/SpNox-Sp49-B3-B__088_1_xxxx.cbf.zip	ZIP	SpNox-Sp49-B3-B_088_1_0481.cbf
  482	CBF	https://zenodo.org/records/14901515/files/SpNox-Sp49-B3-B__088_1_xxxx.cbf.zip	ZIP	SpNox-Sp49-B3-B_088_1_0482.cbf
  483	CBF	https://zenodo.org/records/14901515/files/SpNox-Sp49-B3-B__088_1_xxxx.cbf.zip	ZIP	SpNox-Sp49-B3-B_088_1_0483.cbf
  484	CBF	https://zenodo.org/records/14901515/files/SpNox-Sp49-B3-B__088_1_xxxx.cbf.zip	ZIP	SpNox-Sp49-B3-B_088_1_0484.cbf
  485	CBF	https://zenodo.org/records/14901515/files/SpNox-Sp49-B3-B__088_1_xxxx.cbf.zip	ZIP	SpNox-Sp49-B3-B_088_1_0485.cbf
  486	CBF	https://zenodo.org/records/14901515/files/SpNox-Sp49-B3-B__088_1_xxxx.cbf.zip	ZIP	SpNox-Sp49-B3-B_088_1_0486.cbf
  487	CBF	https://zenodo.org/records/14901515/files/SpNox-Sp49-B3-B__088_1_xxxx.cbf.zip	ZIP	SpNox-Sp49-B3-B_088_1_0487.cbf
  488	CBF	https://zenodo.org/records/14901515/files/SpNox-Sp49-B3-B__088_1_xxxx.cbf.zip	ZIP	SpNox-Sp49-B3-B_088_1_0488.cbf
  489	CBF	https://zenodo.org/records/14901515/files/SpNox-Sp49-B3-B__088_1_xxxx.cbf.zip	ZIP	SpNox-Sp49-B3-B_088_1_0489.cbf
  490	CBF	https://zenodo.org/records/14901515/files/SpNox-Sp49-B3-B__088_1_xxxx.cbf.zip	ZIP	SpNox-Sp49-B3-B_088_1_0490.cbf
  491	CBF	https://zenodo.org/records/14901515/files/SpNox-Sp49-B3-B__088_1_xxxx.cbf.zip	ZIP	SpNox-Sp49-B3-B_088_1_0491.cbf
  492	CBF	https://zenodo.org/records/14901515/files/SpNox-Sp49-B3-B__088_1_xxxx.cbf.zip	ZIP	SpNox-Sp49-B3-B_088_1_0492.cbf
  493	CBF	https://zenodo.org/records/14901515/files/SpNox-Sp49-B3-B__088_1_xxxx.cbf.zip	ZIP	SpNox-Sp49-B3-B_088_1_0493.cbf
  494	CBF	https://zenodo.org/records/14901515/files/SpNox-Sp49-B3-B__088_1_xxxx.cbf.zip	ZIP	SpNox-Sp49-B3-B_088_1_0494.cbf
  495	CBF	https://zenodo.org/records/14901515/files/SpNox-Sp49-B3-B__088_1_xxxx.cbf.zip	ZIP	SpNox-Sp49-B3-B_088_1_0495.cbf
  496	CBF	https://zenodo.org/records/14901515/files/SpNox-Sp49-B3-B__088_1_xxxx.cbf.zip	ZIP	SpNox-Sp49-B3-B_088_1_0496.cbf
  497	CBF	https://zenodo.org/records/14901515/files/SpNox-Sp49-B3-B__088_1_xxxx.cbf.zip	ZIP	SpNox-Sp49-B3-B_088_1_0497.cbf
  498	CBF	https://zenodo.org/records/14901515/files/SpNox-Sp49-B3-B__088_1_xxxx.cbf.zip	ZIP	SpNox-Sp49-B3-B_088_1_0498.cbf
  499	CBF	https://zenodo.org/records/14901515/files/SpNox-Sp49-B3-B__088_1_xxxx.cbf.zip	ZIP	SpNox-Sp49-B3-B_088_1_0499.cbf
  500	CBF	https://zenodo.org/records/14901515/files/SpNox-Sp49-B3-B__088_1_xxxx.cbf.zip	ZIP	SpNox-Sp49-B3-B_088_1_0500.cbf
  501	CBF	https://zenodo.org/records/14901515/files/SpNox-Sp49-B3-B__088_1_xxxx.cbf.zip	ZIP	SpNox-Sp49-B3-B_088_1_0501.cbf
  502	CBF	https://zenodo.org/records/14901515/files/SpNox-Sp49-B3-B__088_1_xxxx.cbf.zip	ZIP	SpNox-Sp49-B3-B_088_1_0502.cbf
  503	CBF	https://zenodo.org/records/14901515/files/SpNox-Sp49-B3-B__088_1_xxxx.cbf.zip	ZIP	SpNox-Sp49-B3-B_088_1_0503.cbf
  504	CBF	https://zenodo.org/records/14901515/files/SpNox-Sp49-B3-B__088_1_xxxx.cbf.zip	ZIP	SpNox-Sp49-B3-B_088_1_0504.cbf
  505	CBF	https://zenodo.org/records/14901515/files/SpNox-Sp49-B3-B__088_1_xxxx.cbf.zip	ZIP	SpNox-Sp49-B3-B_088_1_0505.cbf
  506	CBF	https://zenodo.org/records/14901515/files/SpNox-Sp49-B3-B__088_1_xxxx.cbf.zip	ZIP	SpNox-Sp49-B3-B_088_1_0506.cbf
  507	CBF	https://zenodo.org/records/14901515/files/SpNox-Sp49-B3-B__088_1_xxxx.cbf.zip	ZIP	SpNox-Sp49-B3-B_088_1_0507.cbf
  508	CBF	https://zenodo.org/records/14901515/files/SpNox-Sp49-B3-B__088_1_xxxx.cbf.zip	ZIP	SpNox-Sp49-B3-B_088_1_0508.cbf
  509	CBF	https://zenodo.org/records/14901515/files/SpNox-Sp49-B3-B__088_1_xxxx.cbf.zip	ZIP	SpNox-Sp49-B3-B_088_1_0509.cbf
  510	CBF	https://zenodo.org/records/14901515/files/SpNox-Sp49-B3-B__088_1_xxxx.cbf.zip	ZIP	SpNox-Sp49-B3-B_088_1_0510.cbf
  511	CBF	https://zenodo.org/records/14901515/files/SpNox-Sp49-B3-B__088_1_xxxx.cbf.zip	ZIP	SpNox-Sp49-B3-B_088_1_0511.cbf
  512	CBF	https://zenodo.org/records/14901515/files/SpNox-Sp49-B3-B__088_1_xxxx.cbf.zip	ZIP	SpNox-Sp49-B3-B_088_1_0512.cbf
  513	CBF	https://zenodo.org/records/14901515/files/SpNox-Sp49-B3-B__088_1_xxxx.cbf.zip	ZIP	SpNox-Sp49-B3-B_088_1_0513.cbf
  514	CBF	https://zenodo.org/records/14901515/files/SpNox-Sp49-B3-B__088_1_xxxx.cbf.zip	ZIP	SpNox-Sp49-B3-B_088_1_0514.cbf
  515	CBF	https://zenodo.org/records/14901515/files/SpNox-Sp49-B3-B__088_1_xxxx.cbf.zip	ZIP	SpNox-Sp49-B3-B_088_1_0515.cbf
  516	CBF	https://zenodo.org/records/14901515/files/SpNox-Sp49-B3-B__088_1_xxxx.cbf.zip	ZIP	SpNox-Sp49-B3-B_088_1_0516.cbf
  517	CBF	https://zenodo.org/records/14901515/files/SpNox-Sp49-B3-B__088_1_xxxx.cbf.zip	ZIP	SpNox-Sp49-B3-B_088_1_0517.cbf
  518	CBF	https://zenodo.org/records/14901515/files/SpNox-Sp49-B3-B__088_1_xxxx.cbf.zip	ZIP	SpNox-Sp49-B3-B_088_1_0518.cbf
  519	CBF	https://zenodo.org/records/14901515/files/SpNox-Sp49-B3-B__088_1_xxxx.cbf.zip	ZIP	SpNox-Sp49-B3-B_088_1_0519.cbf
  520	CBF	https://zenodo.org/records/14901515/files/SpNox-Sp49-B3-B__088_1_xxxx.cbf.zip	ZIP	SpNox-Sp49-B3-B_088_1_0520.cbf
  521	CBF	https://zenodo.org/records/14901515/files/SpNox-Sp49-B3-B__088_1_xxxx.cbf.zip	ZIP	SpNox-Sp49-B3-B_088_1_0521.cbf
  522	CBF	https://zenodo.org/records/14901515/files/SpNox-Sp49-B3-B__088_1_xxxx.cbf.zip	ZIP	SpNox-Sp49-B3-B_088_1_0522.cbf
  523	CBF	https://zenodo.org/records/14901515/files/SpNox-Sp49-B3-B__088_1_xxxx.cbf.zip	ZIP	SpNox-Sp49-B3-B_088_1_0523.cbf
  524	CBF	https://zenodo.org/records/14901515/files/SpNox-Sp49-B3-B__088_1_xxxx.cbf.zip	ZIP	SpNox-Sp49-B3-B_088_1_0524.cbf
  525	CBF	https://zenodo.org/records/14901515/files/SpNox-Sp49-B3-B__088_1_xxxx.cbf.zip	ZIP	SpNox-Sp49-B3-B_088_1_0525.cbf
  526	CBF	https://zenodo.org/records/14901515/files/SpNox-Sp49-B3-B__088_1_xxxx.cbf.zip	ZIP	SpNox-Sp49-B3-B_088_1_0526.cbf
  527	CBF	https://zenodo.org/records/14901515/files/SpNox-Sp49-B3-B__088_1_xxxx.cbf.zip	ZIP	SpNox-Sp49-B3-B_088_1_0527.cbf
  528	CBF	https://zenodo.org/records/14901515/files/SpNox-Sp49-B3-B__088_1_xxxx.cbf.zip	ZIP	SpNox-Sp49-B3-B_088_1_0528.cbf
  529	CBF	https://zenodo.org/records/14901515/files/SpNox-Sp49-B3-B__088_1_xxxx.cbf.zip	ZIP	SpNox-Sp49-B3-B_088_1_0529.cbf
  530	CBF	https://zenodo.org/records/14901515/files/SpNox-Sp49-B3-B__088_1_xxxx.cbf.zip	ZIP	SpNox-Sp49-B3-B_088_1_0530.cbf
  531	CBF	https://zenodo.org/records/14901515/files/SpNox-Sp49-B3-B__088_1_xxxx.cbf.zip	ZIP	SpNox-Sp49-B3-B_088_1_0531.cbf
  532	CBF	https://zenodo.org/records/14901515/files/SpNox-Sp49-B3-B__088_1_xxxx.cbf.zip	ZIP	SpNox-Sp49-B3-B_088_1_0532.cbf
  533	CBF	https://zenodo.org/records/14901515/files/SpNox-Sp49-B3-B__088_1_xxxx.cbf.zip	ZIP	SpNox-Sp49-B3-B_088_1_0533.cbf
  534	CBF	https://zenodo.org/records/14901515/files/SpNox-Sp49-B3-B__088_1_xxxx.cbf.zip	ZIP	SpNox-Sp49-B3-B_088_1_0534.cbf
  535	CBF	https://zenodo.org/records/14901515/files/SpNox-Sp49-B3-B__088_1_xxxx.cbf.zip	ZIP	SpNox-Sp49-B3-B_088_1_0535.cbf
  536	CBF	https://zenodo.org/records/14901515/files/SpNox-Sp49-B3-B__088_1_xxxx.cbf.zip	ZIP	SpNox-Sp49-B3-B_088_1_0536.cbf
  537	CBF	https://zenodo.org/records/14901515/files/SpNox-Sp49-B3-B__088_1_xxxx.cbf.zip	ZIP	SpNox-Sp49-B3-B_088_1_0537.cbf
  538	CBF	https://zenodo.org/records/14901515/files/SpNox-Sp49-B3-B__088_1_xxxx.cbf.zip	ZIP	SpNox-Sp49-B3-B_088_1_0538.cbf
  539	CBF	https://zenodo.org/records/14901515/files/SpNox-Sp49-B3-B__088_1_xxxx.cbf.zip	ZIP	SpNox-Sp49-B3-B_088_1_0539.cbf
  540	CBF	https://zenodo.org/records/14901515/files/SpNox-Sp49-B3-B__088_1_xxxx.cbf.zip	ZIP	SpNox-Sp49-B3-B_088_1_0540.cbf
  541	CBF	https://zenodo.org/records/14901515/files/SpNox-Sp49-B3-B__088_1_xxxx.cbf.zip	ZIP	SpNox-Sp49-B3-B_088_1_0541.cbf
  542	CBF	https://zenodo.org/records/14901515/files/SpNox-Sp49-B3-B__088_1_xxxx.cbf.zip	ZIP	SpNox-Sp49-B3-B_088_1_0542.cbf
  543	CBF	https://zenodo.org/records/14901515/files/SpNox-Sp49-B3-B__088_1_xxxx.cbf.zip	ZIP	SpNox-Sp49-B3-B_088_1_0543.cbf
  544	CBF	https://zenodo.org/records/14901515/files/SpNox-Sp49-B3-B__088_1_xxxx.cbf.zip	ZIP	SpNox-Sp49-B3-B_088_1_0544.cbf
  545	CBF	https://zenodo.org/records/14901515/files/SpNox-Sp49-B3-B__088_1_xxxx.cbf.zip	ZIP	SpNox-Sp49-B3-B_088_1_0545.cbf
  546	CBF	https://zenodo.org/records/14901515/files/SpNox-Sp49-B3-B__088_1_xxxx.cbf.zip	ZIP	SpNox-Sp49-B3-B_088_1_0546.cbf
  547	CBF	https://zenodo.org/records/14901515/files/SpNox-Sp49-B3-B__088_1_xxxx.cbf.zip	ZIP	SpNox-Sp49-B3-B_088_1_0547.cbf
  548	CBF	https://zenodo.org/records/14901515/files/SpNox-Sp49-B3-B__088_1_xxxx.cbf.zip	ZIP	SpNox-Sp49-B3-B_088_1_0548.cbf
  549	CBF	https://zenodo.org/records/14901515/files/SpNox-Sp49-B3-B__088_1_xxxx.cbf.zip	ZIP	SpNox-Sp49-B3-B_088_1_0549.cbf
  550	CBF	https://zenodo.org/records/14901515/files/SpNox-Sp49-B3-B__088_1_xxxx.cbf.zip	ZIP	SpNox-Sp49-B3-B_088_1_0550.cbf
  551	CBF	https://zenodo.org/records/14901515/files/SpNox-Sp49-B3-B__088_1_xxxx.cbf.zip	ZIP	SpNox-Sp49-B3-B_088_1_0551.cbf
  552	CBF	https://zenodo.org/records/14901515/files/SpNox-Sp49-B3-B__088_1_xxxx.cbf.zip	ZIP	SpNox-Sp49-B3-B_088_1_0552.cbf
  553	CBF	https://zenodo.org/records/14901515/files/SpNox-Sp49-B3-B__088_1_xxxx.cbf.zip	ZIP	SpNox-Sp49-B3-B_088_1_0553.cbf
  554	CBF	https://zenodo.org/records/14901515/files/SpNox-Sp49-B3-B__088_1_xxxx.cbf.zip	ZIP	SpNox-Sp49-B3-B_088_1_0554.cbf
  555	CBF	https://zenodo.org/records/14901515/files/SpNox-Sp49-B3-B__088_1_xxxx.cbf.zip	ZIP	SpNox-Sp49-B3-B_088_1_0555.cbf
  556	CBF	https://zenodo.org/records/14901515/files/SpNox-Sp49-B3-B__088_1_xxxx.cbf.zip	ZIP	SpNox-Sp49-B3-B_088_1_0556.cbf
  557	CBF	https://zenodo.org/records/14901515/files/SpNox-Sp49-B3-B__088_1_xxxx.cbf.zip	ZIP	SpNox-Sp49-B3-B_088_1_0557.cbf
  558	CBF	https://zenodo.org/records/14901515/files/SpNox-Sp49-B3-B__088_1_xxxx.cbf.zip	ZIP	SpNox-Sp49-B3-B_088_1_0558.cbf
  559	CBF	https://zenodo.org/records/14901515/files/SpNox-Sp49-B3-B__088_1_xxxx.cbf.zip	ZIP	SpNox-Sp49-B3-B_088_1_0559.cbf
  560	CBF	https://zenodo.org/records/14901515/files/SpNox-Sp49-B3-B__088_1_xxxx.cbf.zip	ZIP	SpNox-Sp49-B3-B_088_1_0560.cbf
  561	CBF	https://zenodo.org/records/14901515/files/SpNox-Sp49-B3-B__088_1_xxxx.cbf.zip	ZIP	SpNox-Sp49-B3-B_088_1_0561.cbf
  562	CBF	https://zenodo.org/records/14901515/files/SpNox-Sp49-B3-B__088_1_xxxx.cbf.zip	ZIP	SpNox-Sp49-B3-B_088_1_0562.cbf
  563	CBF	https://zenodo.org/records/14901515/files/SpNox-Sp49-B3-B__088_1_xxxx.cbf.zip	ZIP	SpNox-Sp49-B3-B_088_1_0563.cbf
  564	CBF	https://zenodo.org/records/14901515/files/SpNox-Sp49-B3-B__088_1_xxxx.cbf.zip	ZIP	SpNox-Sp49-B3-B_088_1_0564.cbf
  565	CBF	https://zenodo.org/records/14901515/files/SpNox-Sp49-B3-B__088_1_xxxx.cbf.zip	ZIP	SpNox-Sp49-B3-B_088_1_0565.cbf
  566	CBF	https://zenodo.org/records/14901515/files/SpNox-Sp49-B3-B__088_1_xxxx.cbf.zip	ZIP	SpNox-Sp49-B3-B_088_1_0566.cbf
  567	CBF	https://zenodo.org/records/14901515/files/SpNox-Sp49-B3-B__088_1_xxxx.cbf.zip	ZIP	SpNox-Sp49-B3-B_088_1_0567.cbf
  568	CBF	https://zenodo.org/records/14901515/files/SpNox-Sp49-B3-B__088_1_xxxx.cbf.zip	ZIP	SpNox-Sp49-B3-B_088_1_0568.cbf
  569	CBF	https://zenodo.org/records/14901515/files/SpNox-Sp49-B3-B__088_1_xxxx.cbf.zip	ZIP	SpNox-Sp49-B3-B_088_1_0569.cbf
  570	CBF	https://zenodo.org/records/14901515/files/SpNox-Sp49-B3-B__088_1_xxxx.cbf.zip	ZIP	SpNox-Sp49-B3-B_088_1_0570.cbf
  571	CBF	https://zenodo.org/records/14901515/files/SpNox-Sp49-B3-B__088_1_xxxx.cbf.zip	ZIP	SpNox-Sp49-B3-B_088_1_0571.cbf
  572	CBF	https://zenodo.org/records/14901515/files/SpNox-Sp49-B3-B__088_1_xxxx.cbf.zip	ZIP	SpNox-Sp49-B3-B_088_1_0572.cbf
  573	CBF	https://zenodo.org/records/14901515/files/SpNox-Sp49-B3-B__088_1_xxxx.cbf.zip	ZIP	SpNox-Sp49-B3-B_088_1_0573.cbf
  574	CBF	https://zenodo.org/records/14901515/files/SpNox-Sp49-B3-B__088_1_xxxx.cbf.zip	ZIP	SpNox-Sp49-B3-B_088_1_0574.cbf
  575	CBF	https://zenodo.org/records/14901515/files/SpNox-Sp49-B3-B__088_1_xxxx.cbf.zip	ZIP	SpNox-Sp49-B3-B_088_1_0575.cbf
  576	CBF	https://zenodo.org/records/14901515/files/SpNox-Sp49-B3-B__088_1_xxxx.cbf.zip	ZIP	SpNox-Sp49-B3-B_088_1_0576.cbf
  577	CBF	https://zenodo.org/records/14901515/files/SpNox-Sp49-B3-B__088_1_xxxx.cbf.zip	ZIP	SpNox-Sp49-B3-B_088_1_0577.cbf
  578	CBF	https://zenodo.org/records/14901515/files/SpNox-Sp49-B3-B__088_1_xxxx.cbf.zip	ZIP	SpNox-Sp49-B3-B_088_1_0578.cbf
  579	CBF	https://zenodo.org/records/14901515/files/SpNox-Sp49-B3-B__088_1_xxxx.cbf.zip	ZIP	SpNox-Sp49-B3-B_088_1_0579.cbf
  580	CBF	https://zenodo.org/records/14901515/files/SpNox-Sp49-B3-B__088_1_xxxx.cbf.zip	ZIP	SpNox-Sp49-B3-B_088_1_0580.cbf
  581	CBF	https://zenodo.org/records/14901515/files/SpNox-Sp49-B3-B__088_1_xxxx.cbf.zip	ZIP	SpNox-Sp49-B3-B_088_1_0581.cbf
  582	CBF	https://zenodo.org/records/14901515/files/SpNox-Sp49-B3-B__088_1_xxxx.cbf.zip	ZIP	SpNox-Sp49-B3-B_088_1_0582.cbf
  583	CBF	https://zenodo.org/records/14901515/files/SpNox-Sp49-B3-B__088_1_xxxx.cbf.zip	ZIP	SpNox-Sp49-B3-B_088_1_0583.cbf
  584	CBF	https://zenodo.org/records/14901515/files/SpNox-Sp49-B3-B__088_1_xxxx.cbf.zip	ZIP	SpNox-Sp49-B3-B_088_1_0584.cbf
  585	CBF	https://zenodo.org/records/14901515/files/SpNox-Sp49-B3-B__088_1_xxxx.cbf.zip	ZIP	SpNox-Sp49-B3-B_088_1_0585.cbf
  586	CBF	https://zenodo.org/records/14901515/files/SpNox-Sp49-B3-B__088_1_xxxx.cbf.zip	ZIP	SpNox-Sp49-B3-B_088_1_0586.cbf
  587	CBF	https://zenodo.org/records/14901515/files/SpNox-Sp49-B3-B__088_1_xxxx.cbf.zip	ZIP	SpNox-Sp49-B3-B_088_1_0587.cbf
  588	CBF	https://zenodo.org/records/14901515/files/SpNox-Sp49-B3-B__088_1_xxxx.cbf.zip	ZIP	SpNox-Sp49-B3-B_088_1_0588.cbf
  589	CBF	https://zenodo.org/records/14901515/files/SpNox-Sp49-B3-B__088_1_xxxx.cbf.zip	ZIP	SpNox-Sp49-B3-B_088_1_0589.cbf
  590	CBF	https://zenodo.org/records/14901515/files/SpNox-Sp49-B3-B__088_1_xxxx.cbf.zip	ZIP	SpNox-Sp49-B3-B_088_1_0590.cbf
  591	CBF	https://zenodo.org/records/14901515/files/SpNox-Sp49-B3-B__088_1_xxxx.cbf.zip	ZIP	SpNox-Sp49-B3-B_088_1_0591.cbf
  592	CBF	https://zenodo.org/records/14901515/files/SpNox-Sp49-B3-B__088_1_xxxx.cbf.zip	ZIP	SpNox-Sp49-B3-B_088_1_0592.cbf
  593	CBF	https://zenodo.org/records/14901515/files/SpNox-Sp49-B3-B__088_1_xxxx.cbf.zip	ZIP	SpNox-Sp49-B3-B_088_1_0593.cbf
  594	CBF	https://zenodo.org/records/14901515/files/SpNox-Sp49-B3-B__088_1_xxxx.cbf.zip	ZIP	SpNox-Sp49-B3-B_088_1_0594.cbf
  595	CBF	https://zenodo.org/records/14901515/files/SpNox-Sp49-B3-B__088_1_xxxx.cbf.zip	ZIP	SpNox-Sp49-B3-B_088_1_0595.cbf
  596	CBF	https://zenodo.org/records/14901515/files/SpNox-Sp49-B3-B__088_1_xxxx.cbf.zip	ZIP	SpNox-Sp49-B3-B_088_1_0596.cbf
  597	CBF	https://zenodo.org/records/14901515/files/SpNox-Sp49-B3-B__088_1_xxxx.cbf.zip	ZIP	SpNox-Sp49-B3-B_088_1_0597.cbf
  598	CBF	https://zenodo.org/records/14901515/files/SpNox-Sp49-B3-B__088_1_xxxx.cbf.zip	ZIP	SpNox-Sp49-B3-B_088_1_0598.cbf
  599	CBF	https://zenodo.org/records/14901515/files/SpNox-Sp49-B3-B__088_1_xxxx.cbf.zip	ZIP	SpNox-Sp49-B3-B_088_1_0599.cbf
  600	CBF	https://zenodo.org/records/14901515/files/SpNox-Sp49-B3-B__088_1_xxxx.cbf.zip	ZIP	SpNox-Sp49-B3-B_088_1_0600.cbf
  601	CBF	https://zenodo.org/records/14901515/files/SpNox-Sp49-B3-B__088_1_xxxx.cbf.zip	ZIP	SpNox-Sp49-B3-B_088_1_0601.cbf
  602	CBF	https://zenodo.org/records/14901515/files/SpNox-Sp49-B3-B__088_1_xxxx.cbf.zip	ZIP	SpNox-Sp49-B3-B_088_1_0602.cbf
  603	CBF	https://zenodo.org/records/14901515/files/SpNox-Sp49-B3-B__088_1_xxxx.cbf.zip	ZIP	SpNox-Sp49-B3-B_088_1_0603.cbf
  604	CBF	https://zenodo.org/records/14901515/files/SpNox-Sp49-B3-B__088_1_xxxx.cbf.zip	ZIP	SpNox-Sp49-B3-B_088_1_0604.cbf
  605	CBF	https://zenodo.org/records/14901515/files/SpNox-Sp49-B3-B__088_1_xxxx.cbf.zip	ZIP	SpNox-Sp49-B3-B_088_1_0605.cbf
  606	CBF	https://zenodo.org/records/14901515/files/SpNox-Sp49-B3-B__088_1_xxxx.cbf.zip	ZIP	SpNox-Sp49-B3-B_088_1_0606.cbf
  607	CBF	https://zenodo.org/records/14901515/files/SpNox-Sp49-B3-B__088_1_xxxx.cbf.zip	ZIP	SpNox-Sp49-B3-B_088_1_0607.cbf
  608	CBF	https://zenodo.org/records/14901515/files/SpNox-Sp49-B3-B__088_1_xxxx.cbf.zip	ZIP	SpNox-Sp49-B3-B_088_1_0608.cbf
  609	CBF	https://zenodo.org/records/14901515/files/SpNox-Sp49-B3-B__088_1_xxxx.cbf.zip	ZIP	SpNox-Sp49-B3-B_088_1_0609.cbf
  610	CBF	https://zenodo.org/records/14901515/files/SpNox-Sp49-B3-B__088_1_xxxx.cbf.zip	ZIP	SpNox-Sp49-B3-B_088_1_0610.cbf
  611	CBF	https://zenodo.org/records/14901515/files/SpNox-Sp49-B3-B__088_1_xxxx.cbf.zip	ZIP	SpNox-Sp49-B3-B_088_1_0611.cbf
  612	CBF	https://zenodo.org/records/14901515/files/SpNox-Sp49-B3-B__088_1_xxxx.cbf.zip	ZIP	SpNox-Sp49-B3-B_088_1_0612.cbf
  613	CBF	https://zenodo.org/records/14901515/files/SpNox-Sp49-B3-B__088_1_xxxx.cbf.zip	ZIP	SpNox-Sp49-B3-B_088_1_0613.cbf
  614	CBF	https://zenodo.org/records/14901515/files/SpNox-Sp49-B3-B__088_1_xxxx.cbf.zip	ZIP	SpNox-Sp49-B3-B_088_1_0614.cbf
  615	CBF	https://zenodo.org/records/14901515/files/SpNox-Sp49-B3-B__088_1_xxxx.cbf.zip	ZIP	SpNox-Sp49-B3-B_088_1_0615.cbf
  616	CBF	https://zenodo.org/records/14901515/files/SpNox-Sp49-B3-B__088_1_xxxx.cbf.zip	ZIP	SpNox-Sp49-B3-B_088_1_0616.cbf
  617	CBF	https://zenodo.org/records/14901515/files/SpNox-Sp49-B3-B__088_1_xxxx.cbf.zip	ZIP	SpNox-Sp49-B3-B_088_1_0617.cbf
  618	CBF	https://zenodo.org/records/14901515/files/SpNox-Sp49-B3-B__088_1_xxxx.cbf.zip	ZIP	SpNox-Sp49-B3-B_088_1_0618.cbf
  619	CBF	https://zenodo.org/records/14901515/files/SpNox-Sp49-B3-B__088_1_xxxx.cbf.zip	ZIP	SpNox-Sp49-B3-B_088_1_0619.cbf
  620	CBF	https://zenodo.org/records/14901515/files/SpNox-Sp49-B3-B__088_1_xxxx.cbf.zip	ZIP	SpNox-Sp49-B3-B_088_1_0620.cbf
  621	CBF	https://zenodo.org/records/14901515/files/SpNox-Sp49-B3-B__088_1_xxxx.cbf.zip	ZIP	SpNox-Sp49-B3-B_088_1_0621.cbf
  622	CBF	https://zenodo.org/records/14901515/files/SpNox-Sp49-B3-B__088_1_xxxx.cbf.zip	ZIP	SpNox-Sp49-B3-B_088_1_0622.cbf
  623	CBF	https://zenodo.org/records/14901515/files/SpNox-Sp49-B3-B__088_1_xxxx.cbf.zip	ZIP	SpNox-Sp49-B3-B_088_1_0623.cbf
  624	CBF	https://zenodo.org/records/14901515/files/SpNox-Sp49-B3-B__088_1_xxxx.cbf.zip	ZIP	SpNox-Sp49-B3-B_088_1_0624.cbf
  625	CBF	https://zenodo.org/records/14901515/files/SpNox-Sp49-B3-B__088_1_xxxx.cbf.zip	ZIP	SpNox-Sp49-B3-B_088_1_0625.cbf
  626	CBF	https://zenodo.org/records/14901515/files/SpNox-Sp49-B3-B__088_1_xxxx.cbf.zip	ZIP	SpNox-Sp49-B3-B_088_1_0626.cbf
  627	CBF	https://zenodo.org/records/14901515/files/SpNox-Sp49-B3-B__088_1_xxxx.cbf.zip	ZIP	SpNox-Sp49-B3-B_088_1_0627.cbf
  628	CBF	https://zenodo.org/records/14901515/files/SpNox-Sp49-B3-B__088_1_xxxx.cbf.zip	ZIP	SpNox-Sp49-B3-B_088_1_0628.cbf
  629	CBF	https://zenodo.org/records/14901515/files/SpNox-Sp49-B3-B__088_1_xxxx.cbf.zip	ZIP	SpNox-Sp49-B3-B_088_1_0629.cbf
  630	CBF	https://zenodo.org/records/14901515/files/SpNox-Sp49-B3-B__088_1_xxxx.cbf.zip	ZIP	SpNox-Sp49-B3-B_088_1_0630.cbf
  631	CBF	https://zenodo.org/records/14901515/files/SpNox-Sp49-B3-B__088_1_xxxx.cbf.zip	ZIP	SpNox-Sp49-B3-B_088_1_0631.cbf
  632	CBF	https://zenodo.org/records/14901515/files/SpNox-Sp49-B3-B__088_1_xxxx.cbf.zip	ZIP	SpNox-Sp49-B3-B_088_1_0632.cbf
  633	CBF	https://zenodo.org/records/14901515/files/SpNox-Sp49-B3-B__088_1_xxxx.cbf.zip	ZIP	SpNox-Sp49-B3-B_088_1_0633.cbf
  634	CBF	https://zenodo.org/records/14901515/files/SpNox-Sp49-B3-B__088_1_xxxx.cbf.zip	ZIP	SpNox-Sp49-B3-B_088_1_0634.cbf
  635	CBF	https://zenodo.org/records/14901515/files/SpNox-Sp49-B3-B__088_1_xxxx.cbf.zip	ZIP	SpNox-Sp49-B3-B_088_1_0635.cbf
  636	CBF	https://zenodo.org/records/14901515/files/SpNox-Sp49-B3-B__088_1_xxxx.cbf.zip	ZIP	SpNox-Sp49-B3-B_088_1_0636.cbf
  637	CBF	https://zenodo.org/records/14901515/files/SpNox-Sp49-B3-B__088_1_xxxx.cbf.zip	ZIP	SpNox-Sp49-B3-B_088_1_0637.cbf
  638	CBF	https://zenodo.org/records/14901515/files/SpNox-Sp49-B3-B__088_1_xxxx.cbf.zip	ZIP	SpNox-Sp49-B3-B_088_1_0638.cbf
  639	CBF	https://zenodo.org/records/14901515/files/SpNox-Sp49-B3-B__088_1_xxxx.cbf.zip	ZIP	SpNox-Sp49-B3-B_088_1_0639.cbf
  640	CBF	https://zenodo.org/records/14901515/files/SpNox-Sp49-B3-B__088_1_xxxx.cbf.zip	ZIP	SpNox-Sp49-B3-B_088_1_0640.cbf
  641	CBF	https://zenodo.org/records/14901515/files/SpNox-Sp49-B3-B__088_1_xxxx.cbf.zip	ZIP	SpNox-Sp49-B3-B_088_1_0641.cbf
  642	CBF	https://zenodo.org/records/14901515/files/SpNox-Sp49-B3-B__088_1_xxxx.cbf.zip	ZIP	SpNox-Sp49-B3-B_088_1_0642.cbf
  643	CBF	https://zenodo.org/records/14901515/files/SpNox-Sp49-B3-B__088_1_xxxx.cbf.zip	ZIP	SpNox-Sp49-B3-B_088_1_0643.cbf
  644	CBF	https://zenodo.org/records/14901515/files/SpNox-Sp49-B3-B__088_1_xxxx.cbf.zip	ZIP	SpNox-Sp49-B3-B_088_1_0644.cbf
  645	CBF	https://zenodo.org/records/14901515/files/SpNox-Sp49-B3-B__088_1_xxxx.cbf.zip	ZIP	SpNox-Sp49-B3-B_088_1_0645.cbf
  646	CBF	https://zenodo.org/records/14901515/files/SpNox-Sp49-B3-B__088_1_xxxx.cbf.zip	ZIP	SpNox-Sp49-B3-B_088_1_0646.cbf
  647	CBF	https://zenodo.org/records/14901515/files/SpNox-Sp49-B3-B__088_1_xxxx.cbf.zip	ZIP	SpNox-Sp49-B3-B_088_1_0647.cbf
  648	CBF	https://zenodo.org/records/14901515/files/SpNox-Sp49-B3-B__088_1_xxxx.cbf.zip	ZIP	SpNox-Sp49-B3-B_088_1_0648.cbf
  649	CBF	https://zenodo.org/records/14901515/files/SpNox-Sp49-B3-B__088_1_xxxx.cbf.zip	ZIP	SpNox-Sp49-B3-B_088_1_0649.cbf
  650	CBF	https://zenodo.org/records/14901515/files/SpNox-Sp49-B3-B__088_1_xxxx.cbf.zip	ZIP	SpNox-Sp49-B3-B_088_1_0650.cbf
  651	CBF	https://zenodo.org/records/14901515/files/SpNox-Sp49-B3-B__088_1_xxxx.cbf.zip	ZIP	SpNox-Sp49-B3-B_088_1_0651.cbf
  652	CBF	https://zenodo.org/records/14901515/files/SpNox-Sp49-B3-B__088_1_xxxx.cbf.zip	ZIP	SpNox-Sp49-B3-B_088_1_0652.cbf
  653	CBF	https://zenodo.org/records/14901515/files/SpNox-Sp49-B3-B__088_1_xxxx.cbf.zip	ZIP	SpNox-Sp49-B3-B_088_1_0653.cbf
  654	CBF	https://zenodo.org/records/14901515/files/SpNox-Sp49-B3-B__088_1_xxxx.cbf.zip	ZIP	SpNox-Sp49-B3-B_088_1_0654.cbf
  655	CBF	https://zenodo.org/records/14901515/files/SpNox-Sp49-B3-B__088_1_xxxx.cbf.zip	ZIP	SpNox-Sp49-B3-B_088_1_0655.cbf
  656	CBF	https://zenodo.org/records/14901515/files/SpNox-Sp49-B3-B__088_1_xxxx.cbf.zip	ZIP	SpNox-Sp49-B3-B_088_1_0656.cbf
  657	CBF	https://zenodo.org/records/14901515/files/SpNox-Sp49-B3-B__088_1_xxxx.cbf.zip	ZIP	SpNox-Sp49-B3-B_088_1_0657.cbf
  658	CBF	https://zenodo.org/records/14901515/files/SpNox-Sp49-B3-B__088_1_xxxx.cbf.zip	ZIP	SpNox-Sp49-B3-B_088_1_0658.cbf
  659	CBF	https://zenodo.org/records/14901515/files/SpNox-Sp49-B3-B__088_1_xxxx.cbf.zip	ZIP	SpNox-Sp49-B3-B_088_1_0659.cbf
  660	CBF	https://zenodo.org/records/14901515/files/SpNox-Sp49-B3-B__088_1_xxxx.cbf.zip	ZIP	SpNox-Sp49-B3-B_088_1_0660.cbf
  661	CBF	https://zenodo.org/records/14901515/files/SpNox-Sp49-B3-B__088_1_xxxx.cbf.zip	ZIP	SpNox-Sp49-B3-B_088_1_0661.cbf
  662	CBF	https://zenodo.org/records/14901515/files/SpNox-Sp49-B3-B__088_1_xxxx.cbf.zip	ZIP	SpNox-Sp49-B3-B_088_1_0662.cbf
  663	CBF	https://zenodo.org/records/14901515/files/SpNox-Sp49-B3-B__088_1_xxxx.cbf.zip	ZIP	SpNox-Sp49-B3-B_088_1_0663.cbf
  664	CBF	https://zenodo.org/records/14901515/files/SpNox-Sp49-B3-B__088_1_xxxx.cbf.zip	ZIP	SpNox-Sp49-B3-B_088_1_0664.cbf
  665	CBF	https://zenodo.org/records/14901515/files/SpNox-Sp49-B3-B__088_1_xxxx.cbf.zip	ZIP	SpNox-Sp49-B3-B_088_1_0665.cbf
  666	CBF	https://zenodo.org/records/14901515/files/SpNox-Sp49-B3-B__088_1_xxxx.cbf.zip	ZIP	SpNox-Sp49-B3-B_088_1_0666.cbf
  667	CBF	https://zenodo.org/records/14901515/files/SpNox-Sp49-B3-B__088_1_xxxx.cbf.zip	ZIP	SpNox-Sp49-B3-B_088_1_0667.cbf
  668	CBF	https://zenodo.org/records/14901515/files/SpNox-Sp49-B3-B__088_1_xxxx.cbf.zip	ZIP	SpNox-Sp49-B3-B_088_1_0668.cbf
  669	CBF	https://zenodo.org/records/14901515/files/SpNox-Sp49-B3-B__088_1_xxxx.cbf.zip	ZIP	SpNox-Sp49-B3-B_088_1_0669.cbf
  670	CBF	https://zenodo.org/records/14901515/files/SpNox-Sp49-B3-B__088_1_xxxx.cbf.zip	ZIP	SpNox-Sp49-B3-B_088_1_0670.cbf
  671	CBF	https://zenodo.org/records/14901515/files/SpNox-Sp49-B3-B__088_1_xxxx.cbf.zip	ZIP	SpNox-Sp49-B3-B_088_1_0671.cbf
  672	CBF	https://zenodo.org/records/14901515/files/SpNox-Sp49-B3-B__088_1_xxxx.cbf.zip	ZIP	SpNox-Sp49-B3-B_088_1_0672.cbf
  673	CBF	https://zenodo.org/records/14901515/files/SpNox-Sp49-B3-B__088_1_xxxx.cbf.zip	ZIP	SpNox-Sp49-B3-B_088_1_0673.cbf
  674	CBF	https://zenodo.org/records/14901515/files/SpNox-Sp49-B3-B__088_1_xxxx.cbf.zip	ZIP	SpNox-Sp49-B3-B_088_1_0674.cbf
  675	CBF	https://zenodo.org/records/14901515/files/SpNox-Sp49-B3-B__088_1_xxxx.cbf.zip	ZIP	SpNox-Sp49-B3-B_088_1_0675.cbf
  676	CBF	https://zenodo.org/records/14901515/files/SpNox-Sp49-B3-B__088_1_xxxx.cbf.zip	ZIP	SpNox-Sp49-B3-B_088_1_0676.cbf
  677	CBF	https://zenodo.org/records/14901515/files/SpNox-Sp49-B3-B__088_1_xxxx.cbf.zip	ZIP	SpNox-Sp49-B3-B_088_1_0677.cbf
  678	CBF	https://zenodo.org/records/14901515/files/SpNox-Sp49-B3-B__088_1_xxxx.cbf.zip	ZIP	SpNox-Sp49-B3-B_088_1_0678.cbf
  679	CBF	https://zenodo.org/records/14901515/files/SpNox-Sp49-B3-B__088_1_xxxx.cbf.zip	ZIP	SpNox-Sp49-B3-B_088_1_0679.cbf
  680	CBF	https://zenodo.org/records/14901515/files/SpNox-Sp49-B3-B__088_1_xxxx.cbf.zip	ZIP	SpNox-Sp49-B3-B_088_1_0680.cbf
  681	CBF	https://zenodo.org/records/14901515/files/SpNox-Sp49-B3-B__088_1_xxxx.cbf.zip	ZIP	SpNox-Sp49-B3-B_088_1_0681.cbf
  682	CBF	https://zenodo.org/records/14901515/files/SpNox-Sp49-B3-B__088_1_xxxx.cbf.zip	ZIP	SpNox-Sp49-B3-B_088_1_0682.cbf
  683	CBF	https://zenodo.org/records/14901515/files/SpNox-Sp49-B3-B__088_1_xxxx.cbf.zip	ZIP	SpNox-Sp49-B3-B_088_1_0683.cbf
  684	CBF	https://zenodo.org/records/14901515/files/SpNox-Sp49-B3-B__088_1_xxxx.cbf.zip	ZIP	SpNox-Sp49-B3-B_088_1_0684.cbf
  685	CBF	https://zenodo.org/records/14901515/files/SpNox-Sp49-B3-B__088_1_xxxx.cbf.zip	ZIP	SpNox-Sp49-B3-B_088_1_0685.cbf
  686	CBF	https://zenodo.org/records/14901515/files/SpNox-Sp49-B3-B__088_1_xxxx.cbf.zip	ZIP	SpNox-Sp49-B3-B_088_1_0686.cbf
  687	CBF	https://zenodo.org/records/14901515/files/SpNox-Sp49-B3-B__088_1_xxxx.cbf.zip	ZIP	SpNox-Sp49-B3-B_088_1_0687.cbf
  688	CBF	https://zenodo.org/records/14901515/files/SpNox-Sp49-B3-B__088_1_xxxx.cbf.zip	ZIP	SpNox-Sp49-B3-B_088_1_0688.cbf
  689	CBF	https://zenodo.org/records/14901515/files/SpNox-Sp49-B3-B__088_1_xxxx.cbf.zip	ZIP	SpNox-Sp49-B3-B_088_1_0689.cbf
  690	CBF	https://zenodo.org/records/14901515/files/SpNox-Sp49-B3-B__088_1_xxxx.cbf.zip	ZIP	SpNox-Sp49-B3-B_088_1_0690.cbf
  691	CBF	https://zenodo.org/records/14901515/files/SpNox-Sp49-B3-B__088_1_xxxx.cbf.zip	ZIP	SpNox-Sp49-B3-B_088_1_0691.cbf
  692	CBF	https://zenodo.org/records/14901515/files/SpNox-Sp49-B3-B__088_1_xxxx.cbf.zip	ZIP	SpNox-Sp49-B3-B_088_1_0692.cbf
  693	CBF	https://zenodo.org/records/14901515/files/SpNox-Sp49-B3-B__088_1_xxxx.cbf.zip	ZIP	SpNox-Sp49-B3-B_088_1_0693.cbf
  694	CBF	https://zenodo.org/records/14901515/files/SpNox-Sp49-B3-B__088_1_xxxx.cbf.zip	ZIP	SpNox-Sp49-B3-B_088_1_0694.cbf
  695	CBF	https://zenodo.org/records/14901515/files/SpNox-Sp49-B3-B__088_1_xxxx.cbf.zip	ZIP	SpNox-Sp49-B3-B_088_1_0695.cbf
  696	CBF	https://zenodo.org/records/14901515/files/SpNox-Sp49-B3-B__088_1_xxxx.cbf.zip	ZIP	SpNox-Sp49-B3-B_088_1_0696.cbf
  697	CBF	https://zenodo.org/records/14901515/files/SpNox-Sp49-B3-B__088_1_xxxx.cbf.zip	ZIP	SpNox-Sp49-B3-B_088_1_0697.cbf
  698	CBF	https://zenodo.org/records/14901515/files/SpNox-Sp49-B3-B__088_1_xxxx.cbf.zip	ZIP	SpNox-Sp49-B3-B_088_1_0698.cbf
  699	CBF	https://zenodo.org/records/14901515/files/SpNox-Sp49-B3-B__088_1_xxxx.cbf.zip	ZIP	SpNox-Sp49-B3-B_088_1_0699.cbf
  700	CBF	https://zenodo.org/records/14901515/files/SpNox-Sp49-B3-B__088_1_xxxx.cbf.zip	ZIP	SpNox-Sp49-B3-B_088_1_0700.cbf
  701	CBF	https://zenodo.org/records/14901515/files/SpNox-Sp49-B3-B__088_1_xxxx.cbf.zip	ZIP	SpNox-Sp49-B3-B_088_1_0701.cbf
  702	CBF	https://zenodo.org/records/14901515/files/SpNox-Sp49-B3-B__088_1_xxxx.cbf.zip	ZIP	SpNox-Sp49-B3-B_088_1_0702.cbf
  703	CBF	https://zenodo.org/records/14901515/files/SpNox-Sp49-B3-B__088_1_xxxx.cbf.zip	ZIP	SpNox-Sp49-B3-B_088_1_0703.cbf
  704	CBF	https://zenodo.org/records/14901515/files/SpNox-Sp49-B3-B__088_1_xxxx.cbf.zip	ZIP	SpNox-Sp49-B3-B_088_1_0704.cbf
  705	CBF	https://zenodo.org/records/14901515/files/SpNox-Sp49-B3-B__088_1_xxxx.cbf.zip	ZIP	SpNox-Sp49-B3-B_088_1_0705.cbf
  706	CBF	https://zenodo.org/records/14901515/files/SpNox-Sp49-B3-B__088_1_xxxx.cbf.zip	ZIP	SpNox-Sp49-B3-B_088_1_0706.cbf
  707	CBF	https://zenodo.org/records/14901515/files/SpNox-Sp49-B3-B__088_1_xxxx.cbf.zip	ZIP	SpNox-Sp49-B3-B_088_1_0707.cbf
  708	CBF	https://zenodo.org/records/14901515/files/SpNox-Sp49-B3-B__088_1_xxxx.cbf.zip	ZIP	SpNox-Sp49-B3-B_088_1_0708.cbf
  709	CBF	https://zenodo.org/records/14901515/files/SpNox-Sp49-B3-B__088_1_xxxx.cbf.zip	ZIP	SpNox-Sp49-B3-B_088_1_0709.cbf
  710	CBF	https://zenodo.org/records/14901515/files/SpNox-Sp49-B3-B__088_1_xxxx.cbf.zip	ZIP	SpNox-Sp49-B3-B_088_1_0710.cbf
  711	CBF	https://zenodo.org/records/14901515/files/SpNox-Sp49-B3-B__088_1_xxxx.cbf.zip	ZIP	SpNox-Sp49-B3-B_088_1_0711.cbf
  712	CBF	https://zenodo.org/records/14901515/files/SpNox-Sp49-B3-B__088_1_xxxx.cbf.zip	ZIP	SpNox-Sp49-B3-B_088_1_0712.cbf
  713	CBF	https://zenodo.org/records/14901515/files/SpNox-Sp49-B3-B__088_1_xxxx.cbf.zip	ZIP	SpNox-Sp49-B3-B_088_1_0713.cbf
  714	CBF	https://zenodo.org/records/14901515/files/SpNox-Sp49-B3-B__088_1_xxxx.cbf.zip	ZIP	SpNox-Sp49-B3-B_088_1_0714.cbf
  715	CBF	https://zenodo.org/records/14901515/files/SpNox-Sp49-B3-B__088_1_xxxx.cbf.zip	ZIP	SpNox-Sp49-B3-B_088_1_0715.cbf
  716	CBF	https://zenodo.org/records/14901515/files/SpNox-Sp49-B3-B__088_1_xxxx.cbf.zip	ZIP	SpNox-Sp49-B3-B_088_1_0716.cbf
  717	CBF	https://zenodo.org/records/14901515/files/SpNox-Sp49-B3-B__088_1_xxxx.cbf.zip	ZIP	SpNox-Sp49-B3-B_088_1_0717.cbf
  718	CBF	https://zenodo.org/records/14901515/files/SpNox-Sp49-B3-B__088_1_xxxx.cbf.zip	ZIP	SpNox-Sp49-B3-B_088_1_0718.cbf
  719	CBF	https://zenodo.org/records/14901515/files/SpNox-Sp49-B3-B__088_1_xxxx.cbf.zip	ZIP	SpNox-Sp49-B3-B_088_1_0719.cbf
  720	CBF	https://zenodo.org/records/14901515/files/SpNox-Sp49-B3-B__088_1_xxxx.cbf.zip	ZIP	SpNox-Sp49-B3-B_088_1_0720.cbf
  721	CBF	https://zenodo.org/records/14901515/files/SpNox-Sp49-B3-B__088_1_xxxx.cbf.zip	ZIP	SpNox-Sp49-B3-B_088_1_0721.cbf
  722	CBF	https://zenodo.org/records/14901515/files/SpNox-Sp49-B3-B__088_1_xxxx.cbf.zip	ZIP	SpNox-Sp49-B3-B_088_1_0722.cbf
  723	CBF	https://zenodo.org/records/14901515/files/SpNox-Sp49-B3-B__088_1_xxxx.cbf.zip	ZIP	SpNox-Sp49-B3-B_088_1_0723.cbf
  724	CBF	https://zenodo.org/records/14901515/files/SpNox-Sp49-B3-B__088_1_xxxx.cbf.zip	ZIP	SpNox-Sp49-B3-B_088_1_0724.cbf
  725	CBF	https://zenodo.org/records/14901515/files/SpNox-Sp49-B3-B__088_1_xxxx.cbf.zip	ZIP	SpNox-Sp49-B3-B_088_1_0725.cbf
  726	CBF	https://zenodo.org/records/14901515/files/SpNox-Sp49-B3-B__088_1_xxxx.cbf.zip	ZIP	SpNox-Sp49-B3-B_088_1_0726.cbf
  727	CBF	https://zenodo.org/records/14901515/files/SpNox-Sp49-B3-B__088_1_xxxx.cbf.zip	ZIP	SpNox-Sp49-B3-B_088_1_0727.cbf
  728	CBF	https://zenodo.org/records/14901515/files/SpNox-Sp49-B3-B__088_1_xxxx.cbf.zip	ZIP	SpNox-Sp49-B3-B_088_1_0728.cbf
  729	CBF	https://zenodo.org/records/14901515/files/SpNox-Sp49-B3-B__088_1_xxxx.cbf.zip	ZIP	SpNox-Sp49-B3-B_088_1_0729.cbf
  730	CBF	https://zenodo.org/records/14901515/files/SpNox-Sp49-B3-B__088_1_xxxx.cbf.zip	ZIP	SpNox-Sp49-B3-B_088_1_0730.cbf
  731	CBF	https://zenodo.org/records/14901515/files/SpNox-Sp49-B3-B__088_1_xxxx.cbf.zip	ZIP	SpNox-Sp49-B3-B_088_1_0731.cbf
  732	CBF	https://zenodo.org/records/14901515/files/SpNox-Sp49-B3-B__088_1_xxxx.cbf.zip	ZIP	SpNox-Sp49-B3-B_088_1_0732.cbf
  733	CBF	https://zenodo.org/records/14901515/files/SpNox-Sp49-B3-B__088_1_xxxx.cbf.zip	ZIP	SpNox-Sp49-B3-B_088_1_0733.cbf
  734	CBF	https://zenodo.org/records/14901515/files/SpNox-Sp49-B3-B__088_1_xxxx.cbf.zip	ZIP	SpNox-Sp49-B3-B_088_1_0734.cbf
  735	CBF	https://zenodo.org/records/14901515/files/SpNox-Sp49-B3-B__088_1_xxxx.cbf.zip	ZIP	SpNox-Sp49-B3-B_088_1_0735.cbf
  736	CBF	https://zenodo.org/records/14901515/files/SpNox-Sp49-B3-B__088_1_xxxx.cbf.zip	ZIP	SpNox-Sp49-B3-B_088_1_0736.cbf
  737	CBF	https://zenodo.org/records/14901515/files/SpNox-Sp49-B3-B__088_1_xxxx.cbf.zip	ZIP	SpNox-Sp49-B3-B_088_1_0737.cbf
  738	CBF	https://zenodo.org/records/14901515/files/SpNox-Sp49-B3-B__088_1_xxxx.cbf.zip	ZIP	SpNox-Sp49-B3-B_088_1_0738.cbf
  739	CBF	https://zenodo.org/records/14901515/files/SpNox-Sp49-B3-B__088_1_xxxx.cbf.zip	ZIP	SpNox-Sp49-B3-B_088_1_0739.cbf
  740	CBF	https://zenodo.org/records/14901515/files/SpNox-Sp49-B3-B__088_1_xxxx.cbf.zip	ZIP	SpNox-Sp49-B3-B_088_1_0740.cbf
  741	CBF	https://zenodo.org/records/14901515/files/SpNox-Sp49-B3-B__088_1_xxxx.cbf.zip	ZIP	SpNox-Sp49-B3-B_088_1_0741.cbf
  742	CBF	https://zenodo.org/records/14901515/files/SpNox-Sp49-B3-B__088_1_xxxx.cbf.zip	ZIP	SpNox-Sp49-B3-B_088_1_0742.cbf
  743	CBF	https://zenodo.org/records/14901515/files/SpNox-Sp49-B3-B__088_1_xxxx.cbf.zip	ZIP	SpNox-Sp49-B3-B_088_1_0743.cbf
  744	CBF	https://zenodo.org/records/14901515/files/SpNox-Sp49-B3-B__088_1_xxxx.cbf.zip	ZIP	SpNox-Sp49-B3-B_088_1_0744.cbf
  745	CBF	https://zenodo.org/records/14901515/files/SpNox-Sp49-B3-B__088_1_xxxx.cbf.zip	ZIP	SpNox-Sp49-B3-B_088_1_0745.cbf
  746	CBF	https://zenodo.org/records/14901515/files/SpNox-Sp49-B3-B__088_1_xxxx.cbf.zip	ZIP	SpNox-Sp49-B3-B_088_1_0746.cbf
  747	CBF	https://zenodo.org/records/14901515/files/SpNox-Sp49-B3-B__088_1_xxxx.cbf.zip	ZIP	SpNox-Sp49-B3-B_088_1_0747.cbf
  748	CBF	https://zenodo.org/records/14901515/files/SpNox-Sp49-B3-B__088_1_xxxx.cbf.zip	ZIP	SpNox-Sp49-B3-B_088_1_0748.cbf
  749	CBF	https://zenodo.org/records/14901515/files/SpNox-Sp49-B3-B__088_1_xxxx.cbf.zip	ZIP	SpNox-Sp49-B3-B_088_1_0749.cbf
  750	CBF	https://zenodo.org/records/14901515/files/SpNox-Sp49-B3-B__088_1_xxxx.cbf.zip	ZIP	SpNox-Sp49-B3-B_088_1_0750.cbf
  751	CBF	https://zenodo.org/records/14901515/files/SpNox-Sp49-B3-B__088_1_xxxx.cbf.zip	ZIP	SpNox-Sp49-B3-B_088_1_0751.cbf
  752	CBF	https://zenodo.org/records/14901515/files/SpNox-Sp49-B3-B__088_1_xxxx.cbf.zip	ZIP	SpNox-Sp49-B3-B_088_1_0752.cbf
  753	CBF	https://zenodo.org/records/14901515/files/SpNox-Sp49-B3-B__088_1_xxxx.cbf.zip	ZIP	SpNox-Sp49-B3-B_088_1_0753.cbf
  754	CBF	https://zenodo.org/records/14901515/files/SpNox-Sp49-B3-B__088_1_xxxx.cbf.zip	ZIP	SpNox-Sp49-B3-B_088_1_0754.cbf
  755	CBF	https://zenodo.org/records/14901515/files/SpNox-Sp49-B3-B__088_1_xxxx.cbf.zip	ZIP	SpNox-Sp49-B3-B_088_1_0755.cbf
  756	CBF	https://zenodo.org/records/14901515/files/SpNox-Sp49-B3-B__088_1_xxxx.cbf.zip	ZIP	SpNox-Sp49-B3-B_088_1_0756.cbf
  757	CBF	https://zenodo.org/records/14901515/files/SpNox-Sp49-B3-B__088_1_xxxx.cbf.zip	ZIP	SpNox-Sp49-B3-B_088_1_0757.cbf
  758	CBF	https://zenodo.org/records/14901515/files/SpNox-Sp49-B3-B__088_1_xxxx.cbf.zip	ZIP	SpNox-Sp49-B3-B_088_1_0758.cbf
  759	CBF	https://zenodo.org/records/14901515/files/SpNox-Sp49-B3-B__088_1_xxxx.cbf.zip	ZIP	SpNox-Sp49-B3-B_088_1_0759.cbf
  760	CBF	https://zenodo.org/records/14901515/files/SpNox-Sp49-B3-B__088_1_xxxx.cbf.zip	ZIP	SpNox-Sp49-B3-B_088_1_0760.cbf
  761	CBF	https://zenodo.org/records/14901515/files/SpNox-Sp49-B3-B__088_1_xxxx.cbf.zip	ZIP	SpNox-Sp49-B3-B_088_1_0761.cbf
  762	CBF	https://zenodo.org/records/14901515/files/SpNox-Sp49-B3-B__088_1_xxxx.cbf.zip	ZIP	SpNox-Sp49-B3-B_088_1_0762.cbf
  763	CBF	https://zenodo.org/records/14901515/files/SpNox-Sp49-B3-B__088_1_xxxx.cbf.zip	ZIP	SpNox-Sp49-B3-B_088_1_0763.cbf
  764	CBF	https://zenodo.org/records/14901515/files/SpNox-Sp49-B3-B__088_1_xxxx.cbf.zip	ZIP	SpNox-Sp49-B3-B_088_1_0764.cbf
  765	CBF	https://zenodo.org/records/14901515/files/SpNox-Sp49-B3-B__088_1_xxxx.cbf.zip	ZIP	SpNox-Sp49-B3-B_088_1_0765.cbf
  766	CBF	https://zenodo.org/records/14901515/files/SpNox-Sp49-B3-B__088_1_xxxx.cbf.zip	ZIP	SpNox-Sp49-B3-B_088_1_0766.cbf
  767	CBF	https://zenodo.org/records/14901515/files/SpNox-Sp49-B3-B__088_1_xxxx.cbf.zip	ZIP	SpNox-Sp49-B3-B_088_1_0767.cbf
  768	CBF	https://zenodo.org/records/14901515/files/SpNox-Sp49-B3-B__088_1_xxxx.cbf.zip	ZIP	SpNox-Sp49-B3-B_088_1_0768.cbf
  769	CBF	https://zenodo.org/records/14901515/files/SpNox-Sp49-B3-B__088_1_xxxx.cbf.zip	ZIP	SpNox-Sp49-B3-B_088_1_0769.cbf
  770	CBF	https://zenodo.org/records/14901515/files/SpNox-Sp49-B3-B__088_1_xxxx.cbf.zip	ZIP	SpNox-Sp49-B3-B_088_1_0770.cbf
  771	CBF	https://zenodo.org/records/14901515/files/SpNox-Sp49-B3-B__088_1_xxxx.cbf.zip	ZIP	SpNox-Sp49-B3-B_088_1_0771.cbf
  772	CBF	https://zenodo.org/records/14901515/files/SpNox-Sp49-B3-B__088_1_xxxx.cbf.zip	ZIP	SpNox-Sp49-B3-B_088_1_0772.cbf
  773	CBF	https://zenodo.org/records/14901515/files/SpNox-Sp49-B3-B__088_1_xxxx.cbf.zip	ZIP	SpNox-Sp49-B3-B_088_1_0773.cbf
  774	CBF	https://zenodo.org/records/14901515/files/SpNox-Sp49-B3-B__088_1_xxxx.cbf.zip	ZIP	SpNox-Sp49-B3-B_088_1_0774.cbf
  775	CBF	https://zenodo.org/records/14901515/files/SpNox-Sp49-B3-B__088_1_xxxx.cbf.zip	ZIP	SpNox-Sp49-B3-B_088_1_0775.cbf
  776	CBF	https://zenodo.org/records/14901515/files/SpNox-Sp49-B3-B__088_1_xxxx.cbf.zip	ZIP	SpNox-Sp49-B3-B_088_1_0776.cbf
  777	CBF	https://zenodo.org/records/14901515/files/SpNox-Sp49-B3-B__088_1_xxxx.cbf.zip	ZIP	SpNox-Sp49-B3-B_088_1_0777.cbf
  778	CBF	https://zenodo.org/records/14901515/files/SpNox-Sp49-B3-B__088_1_xxxx.cbf.zip	ZIP	SpNox-Sp49-B3-B_088_1_0778.cbf
  779	CBF	https://zenodo.org/records/14901515/files/SpNox-Sp49-B3-B__088_1_xxxx.cbf.zip	ZIP	SpNox-Sp49-B3-B_088_1_0779.cbf
  780	CBF	https://zenodo.org/records/14901515/files/SpNox-Sp49-B3-B__088_1_xxxx.cbf.zip	ZIP	SpNox-Sp49-B3-B_088_1_0780.cbf
  781	CBF	https://zenodo.org/records/14901515/files/SpNox-Sp49-B3-B__088_1_xxxx.cbf.zip	ZIP	SpNox-Sp49-B3-B_088_1_0781.cbf
  782	CBF	https://zenodo.org/records/14901515/files/SpNox-Sp49-B3-B__088_1_xxxx.cbf.zip	ZIP	SpNox-Sp49-B3-B_088_1_0782.cbf
  783	CBF	https://zenodo.org/records/14901515/files/SpNox-Sp49-B3-B__088_1_xxxx.cbf.zip	ZIP	SpNox-Sp49-B3-B_088_1_0783.cbf
  784	CBF	https://zenodo.org/records/14901515/files/SpNox-Sp49-B3-B__088_1_xxxx.cbf.zip	ZIP	SpNox-Sp49-B3-B_088_1_0784.cbf
  785	CBF	https://zenodo.org/records/14901515/files/SpNox-Sp49-B3-B__088_1_xxxx.cbf.zip	ZIP	SpNox-Sp49-B3-B_088_1_0785.cbf
  786	CBF	https://zenodo.org/records/14901515/files/SpNox-Sp49-B3-B__088_1_xxxx.cbf.zip	ZIP	SpNox-Sp49-B3-B_088_1_0786.cbf
  787	CBF	https://zenodo.org/records/14901515/files/SpNox-Sp49-B3-B__088_1_xxxx.cbf.zip	ZIP	SpNox-Sp49-B3-B_088_1_0787.cbf
  788	CBF	https://zenodo.org/records/14901515/files/SpNox-Sp49-B3-B__088_1_xxxx.cbf.zip	ZIP	SpNox-Sp49-B3-B_088_1_0788.cbf
  789	CBF	https://zenodo.org/records/14901515/files/SpNox-Sp49-B3-B__088_1_xxxx.cbf.zip	ZIP	SpNox-Sp49-B3-B_088_1_0789.cbf
  790	CBF	https://zenodo.org/records/14901515/files/SpNox-Sp49-B3-B__088_1_xxxx.cbf.zip	ZIP	SpNox-Sp49-B3-B_088_1_0790.cbf
  791	CBF	https://zenodo.org/records/14901515/files/SpNox-Sp49-B3-B__088_1_xxxx.cbf.zip	ZIP	SpNox-Sp49-B3-B_088_1_0791.cbf
  792	CBF	https://zenodo.org/records/14901515/files/SpNox-Sp49-B3-B__088_1_xxxx.cbf.zip	ZIP	SpNox-Sp49-B3-B_088_1_0792.cbf
  793	CBF	https://zenodo.org/records/14901515/files/SpNox-Sp49-B3-B__088_1_xxxx.cbf.zip	ZIP	SpNox-Sp49-B3-B_088_1_0793.cbf
  794	CBF	https://zenodo.org/records/14901515/files/SpNox-Sp49-B3-B__088_1_xxxx.cbf.zip	ZIP	SpNox-Sp49-B3-B_088_1_0794.cbf
  795	CBF	https://zenodo.org/records/14901515/files/SpNox-Sp49-B3-B__088_1_xxxx.cbf.zip	ZIP	SpNox-Sp49-B3-B_088_1_0795.cbf
  796	CBF	https://zenodo.org/records/14901515/files/SpNox-Sp49-B3-B__088_1_xxxx.cbf.zip	ZIP	SpNox-Sp49-B3-B_088_1_0796.cbf
  797	CBF	https://zenodo.org/records/14901515/files/SpNox-Sp49-B3-B__088_1_xxxx.cbf.zip	ZIP	SpNox-Sp49-B3-B_088_1_0797.cbf
  798	CBF	https://zenodo.org/records/14901515/files/SpNox-Sp49-B3-B__088_1_xxxx.cbf.zip	ZIP	SpNox-Sp49-B3-B_088_1_0798.cbf
  799	CBF	https://zenodo.org/records/14901515/files/SpNox-Sp49-B3-B__088_1_xxxx.cbf.zip	ZIP	SpNox-Sp49-B3-B_088_1_0799.cbf
  800	CBF	https://zenodo.org/records/14901515/files/SpNox-Sp49-B3-B__088_1_xxxx.cbf.zip	ZIP	SpNox-Sp49-B3-B_088_1_0800.cbf
  801	CBF	https://zenodo.org/records/14901515/files/SpNox-Sp49-B3-B__088_1_xxxx.cbf.zip	ZIP	SpNox-Sp49-B3-B_088_1_0801.cbf
  802	CBF	https://zenodo.org/records/14901515/files/SpNox-Sp49-B3-B__088_1_xxxx.cbf.zip	ZIP	SpNox-Sp49-B3-B_088_1_0802.cbf
  803	CBF	https://zenodo.org/records/14901515/files/SpNox-Sp49-B3-B__088_1_xxxx.cbf.zip	ZIP	SpNox-Sp49-B3-B_088_1_0803.cbf
  804	CBF	https://zenodo.org/records/14901515/files/SpNox-Sp49-B3-B__088_1_xxxx.cbf.zip	ZIP	SpNox-Sp49-B3-B_088_1_0804.cbf
  805	CBF	https://zenodo.org/records/14901515/files/SpNox-Sp49-B3-B__088_1_xxxx.cbf.zip	ZIP	SpNox-Sp49-B3-B_088_1_0805.cbf
  806	CBF	https://zenodo.org/records/14901515/files/SpNox-Sp49-B3-B__088_1_xxxx.cbf.zip	ZIP	SpNox-Sp49-B3-B_088_1_0806.cbf
  807	CBF	https://zenodo.org/records/14901515/files/SpNox-Sp49-B3-B__088_1_xxxx.cbf.zip	ZIP	SpNox-Sp49-B3-B_088_1_0807.cbf
  808	CBF	https://zenodo.org/records/14901515/files/SpNox-Sp49-B3-B__088_1_xxxx.cbf.zip	ZIP	SpNox-Sp49-B3-B_088_1_0808.cbf
  809	CBF	https://zenodo.org/records/14901515/files/SpNox-Sp49-B3-B__088_1_xxxx.cbf.zip	ZIP	SpNox-Sp49-B3-B_088_1_0809.cbf
  810	CBF	https://zenodo.org/records/14901515/files/SpNox-Sp49-B3-B__088_1_xxxx.cbf.zip	ZIP	SpNox-Sp49-B3-B_088_1_0810.cbf
  811	CBF	https://zenodo.org/records/14901515/files/SpNox-Sp49-B3-B__088_1_xxxx.cbf.zip	ZIP	SpNox-Sp49-B3-B_088_1_0811.cbf
  812	CBF	https://zenodo.org/records/14901515/files/SpNox-Sp49-B3-B__088_1_xxxx.cbf.zip	ZIP	SpNox-Sp49-B3-B_088_1_0812.cbf
  813	CBF	https://zenodo.org/records/14901515/files/SpNox-Sp49-B3-B__088_1_xxxx.cbf.zip	ZIP	SpNox-Sp49-B3-B_088_1_0813.cbf
  814	CBF	https://zenodo.org/records/14901515/files/SpNox-Sp49-B3-B__088_1_xxxx.cbf.zip	ZIP	SpNox-Sp49-B3-B_088_1_0814.cbf
  815	CBF	https://zenodo.org/records/14901515/files/SpNox-Sp49-B3-B__088_1_xxxx.cbf.zip	ZIP	SpNox-Sp49-B3-B_088_1_0815.cbf
  816	CBF	https://zenodo.org/records/14901515/files/SpNox-Sp49-B3-B__088_1_xxxx.cbf.zip	ZIP	SpNox-Sp49-B3-B_088_1_0816.cbf
  817	CBF	https://zenodo.org/records/14901515/files/SpNox-Sp49-B3-B__088_1_xxxx.cbf.zip	ZIP	SpNox-Sp49-B3-B_088_1_0817.cbf
  818	CBF	https://zenodo.org/records/14901515/files/SpNox-Sp49-B3-B__088_1_xxxx.cbf.zip	ZIP	SpNox-Sp49-B3-B_088_1_0818.cbf
  819	CBF	https://zenodo.org/records/14901515/files/SpNox-Sp49-B3-B__088_1_xxxx.cbf.zip	ZIP	SpNox-Sp49-B3-B_088_1_0819.cbf
  820	CBF	https://zenodo.org/records/14901515/files/SpNox-Sp49-B3-B__088_1_xxxx.cbf.zip	ZIP	SpNox-Sp49-B3-B_088_1_0820.cbf
  821	CBF	https://zenodo.org/records/14901515/files/SpNox-Sp49-B3-B__088_1_xxxx.cbf.zip	ZIP	SpNox-Sp49-B3-B_088_1_0821.cbf
  822	CBF	https://zenodo.org/records/14901515/files/SpNox-Sp49-B3-B__088_1_xxxx.cbf.zip	ZIP	SpNox-Sp49-B3-B_088_1_0822.cbf
  823	CBF	https://zenodo.org/records/14901515/files/SpNox-Sp49-B3-B__088_1_xxxx.cbf.zip	ZIP	SpNox-Sp49-B3-B_088_1_0823.cbf
  824	CBF	https://zenodo.org/records/14901515/files/SpNox-Sp49-B3-B__088_1_xxxx.cbf.zip	ZIP	SpNox-Sp49-B3-B_088_1_0824.cbf
  825	CBF	https://zenodo.org/records/14901515/files/SpNox-Sp49-B3-B__088_1_xxxx.cbf.zip	ZIP	SpNox-Sp49-B3-B_088_1_0825.cbf
  826	CBF	https://zenodo.org/records/14901515/files/SpNox-Sp49-B3-B__088_1_xxxx.cbf.zip	ZIP	SpNox-Sp49-B3-B_088_1_0826.cbf
  827	CBF	https://zenodo.org/records/14901515/files/SpNox-Sp49-B3-B__088_1_xxxx.cbf.zip	ZIP	SpNox-Sp49-B3-B_088_1_0827.cbf
  828	CBF	https://zenodo.org/records/14901515/files/SpNox-Sp49-B3-B__088_1_xxxx.cbf.zip	ZIP	SpNox-Sp49-B3-B_088_1_0828.cbf
  829	CBF	https://zenodo.org/records/14901515/files/SpNox-Sp49-B3-B__088_1_xxxx.cbf.zip	ZIP	SpNox-Sp49-B3-B_088_1_0829.cbf
  830	CBF	https://zenodo.org/records/14901515/files/SpNox-Sp49-B3-B__088_1_xxxx.cbf.zip	ZIP	SpNox-Sp49-B3-B_088_1_0830.cbf
  831	CBF	https://zenodo.org/records/14901515/files/SpNox-Sp49-B3-B__088_1_xxxx.cbf.zip	ZIP	SpNox-Sp49-B3-B_088_1_0831.cbf
  832	CBF	https://zenodo.org/records/14901515/files/SpNox-Sp49-B3-B__088_1_xxxx.cbf.zip	ZIP	SpNox-Sp49-B3-B_088_1_0832.cbf
  833	CBF	https://zenodo.org/records/14901515/files/SpNox-Sp49-B3-B__088_1_xxxx.cbf.zip	ZIP	SpNox-Sp49-B3-B_088_1_0833.cbf
  834	CBF	https://zenodo.org/records/14901515/files/SpNox-Sp49-B3-B__088_1_xxxx.cbf.zip	ZIP	SpNox-Sp49-B3-B_088_1_0834.cbf
  835	CBF	https://zenodo.org/records/14901515/files/SpNox-Sp49-B3-B__088_1_xxxx.cbf.zip	ZIP	SpNox-Sp49-B3-B_088_1_0835.cbf
  836	CBF	https://zenodo.org/records/14901515/files/SpNox-Sp49-B3-B__088_1_xxxx.cbf.zip	ZIP	SpNox-Sp49-B3-B_088_1_0836.cbf
  837	CBF	https://zenodo.org/records/14901515/files/SpNox-Sp49-B3-B__088_1_xxxx.cbf.zip	ZIP	SpNox-Sp49-B3-B_088_1_0837.cbf
  838	CBF	https://zenodo.org/records/14901515/files/SpNox-Sp49-B3-B__088_1_xxxx.cbf.zip	ZIP	SpNox-Sp49-B3-B_088_1_0838.cbf
  839	CBF	https://zenodo.org/records/14901515/files/SpNox-Sp49-B3-B__088_1_xxxx.cbf.zip	ZIP	SpNox-Sp49-B3-B_088_1_0839.cbf
  840	CBF	https://zenodo.org/records/14901515/files/SpNox-Sp49-B3-B__088_1_xxxx.cbf.zip	ZIP	SpNox-Sp49-B3-B_088_1_0840.cbf
  841	CBF	https://zenodo.org/records/14901515/files/SpNox-Sp49-B3-B__088_1_xxxx.cbf.zip	ZIP	SpNox-Sp49-B3-B_088_1_0841.cbf
  842	CBF	https://zenodo.org/records/14901515/files/SpNox-Sp49-B3-B__088_1_xxxx.cbf.zip	ZIP	SpNox-Sp49-B3-B_088_1_0842.cbf
  843	CBF	https://zenodo.org/records/14901515/files/SpNox-Sp49-B3-B__088_1_xxxx.cbf.zip	ZIP	SpNox-Sp49-B3-B_088_1_0843.cbf
  844	CBF	https://zenodo.org/records/14901515/files/SpNox-Sp49-B3-B__088_1_xxxx.cbf.zip	ZIP	SpNox-Sp49-B3-B_088_1_0844.cbf
  845	CBF	https://zenodo.org/records/14901515/files/SpNox-Sp49-B3-B__088_1_xxxx.cbf.zip	ZIP	SpNox-Sp49-B3-B_088_1_0845.cbf
  846	CBF	https://zenodo.org/records/14901515/files/SpNox-Sp49-B3-B__088_1_xxxx.cbf.zip	ZIP	SpNox-Sp49-B3-B_088_1_0846.cbf
  847	CBF	https://zenodo.org/records/14901515/files/SpNox-Sp49-B3-B__088_1_xxxx.cbf.zip	ZIP	SpNox-Sp49-B3-B_088_1_0847.cbf
  848	CBF	https://zenodo.org/records/14901515/files/SpNox-Sp49-B3-B__088_1_xxxx.cbf.zip	ZIP	SpNox-Sp49-B3-B_088_1_0848.cbf
  849	CBF	https://zenodo.org/records/14901515/files/SpNox-Sp49-B3-B__088_1_xxxx.cbf.zip	ZIP	SpNox-Sp49-B3-B_088_1_0849.cbf
  850	CBF	https://zenodo.org/records/14901515/files/SpNox-Sp49-B3-B__088_1_xxxx.cbf.zip	ZIP	SpNox-Sp49-B3-B_088_1_0850.cbf
  851	CBF	https://zenodo.org/records/14901515/files/SpNox-Sp49-B3-B__088_1_xxxx.cbf.zip	ZIP	SpNox-Sp49-B3-B_088_1_0851.cbf
  852	CBF	https://zenodo.org/records/14901515/files/SpNox-Sp49-B3-B__088_1_xxxx.cbf.zip	ZIP	SpNox-Sp49-B3-B_088_1_0852.cbf
  853	CBF	https://zenodo.org/records/14901515/files/SpNox-Sp49-B3-B__088_1_xxxx.cbf.zip	ZIP	SpNox-Sp49-B3-B_088_1_0853.cbf
  854	CBF	https://zenodo.org/records/14901515/files/SpNox-Sp49-B3-B__088_1_xxxx.cbf.zip	ZIP	SpNox-Sp49-B3-B_088_1_0854.cbf
  855	CBF	https://zenodo.org/records/14901515/files/SpNox-Sp49-B3-B__088_1_xxxx.cbf.zip	ZIP	SpNox-Sp49-B3-B_088_1_0855.cbf
  856	CBF	https://zenodo.org/records/14901515/files/SpNox-Sp49-B3-B__088_1_xxxx.cbf.zip	ZIP	SpNox-Sp49-B3-B_088_1_0856.cbf
  857	CBF	https://zenodo.org/records/14901515/files/SpNox-Sp49-B3-B__088_1_xxxx.cbf.zip	ZIP	SpNox-Sp49-B3-B_088_1_0857.cbf
  858	CBF	https://zenodo.org/records/14901515/files/SpNox-Sp49-B3-B__088_1_xxxx.cbf.zip	ZIP	SpNox-Sp49-B3-B_088_1_0858.cbf
  859	CBF	https://zenodo.org/records/14901515/files/SpNox-Sp49-B3-B__088_1_xxxx.cbf.zip	ZIP	SpNox-Sp49-B3-B_088_1_0859.cbf
  860	CBF	https://zenodo.org/records/14901515/files/SpNox-Sp49-B3-B__088_1_xxxx.cbf.zip	ZIP	SpNox-Sp49-B3-B_088_1_0860.cbf
  861	CBF	https://zenodo.org/records/14901515/files/SpNox-Sp49-B3-B__088_1_xxxx.cbf.zip	ZIP	SpNox-Sp49-B3-B_088_1_0861.cbf
  862	CBF	https://zenodo.org/records/14901515/files/SpNox-Sp49-B3-B__088_1_xxxx.cbf.zip	ZIP	SpNox-Sp49-B3-B_088_1_0862.cbf
  863	CBF	https://zenodo.org/records/14901515/files/SpNox-Sp49-B3-B__088_1_xxxx.cbf.zip	ZIP	SpNox-Sp49-B3-B_088_1_0863.cbf
  864	CBF	https://zenodo.org/records/14901515/files/SpNox-Sp49-B3-B__088_1_xxxx.cbf.zip	ZIP	SpNox-Sp49-B3-B_088_1_0864.cbf
  865	CBF	https://zenodo.org/records/14901515/files/SpNox-Sp49-B3-B__088_1_xxxx.cbf.zip	ZIP	SpNox-Sp49-B3-B_088_1_0865.cbf
  866	CBF	https://zenodo.org/records/14901515/files/SpNox-Sp49-B3-B__088_1_xxxx.cbf.zip	ZIP	SpNox-Sp49-B3-B_088_1_0866.cbf
  867	CBF	https://zenodo.org/records/14901515/files/SpNox-Sp49-B3-B__088_1_xxxx.cbf.zip	ZIP	SpNox-Sp49-B3-B_088_1_0867.cbf
  868	CBF	https://zenodo.org/records/14901515/files/SpNox-Sp49-B3-B__088_1_xxxx.cbf.zip	ZIP	SpNox-Sp49-B3-B_088_1_0868.cbf
  869	CBF	https://zenodo.org/records/14901515/files/SpNox-Sp49-B3-B__088_1_xxxx.cbf.zip	ZIP	SpNox-Sp49-B3-B_088_1_0869.cbf
  870	CBF	https://zenodo.org/records/14901515/files/SpNox-Sp49-B3-B__088_1_xxxx.cbf.zip	ZIP	SpNox-Sp49-B3-B_088_1_0870.cbf
  871	CBF	https://zenodo.org/records/14901515/files/SpNox-Sp49-B3-B__088_1_xxxx.cbf.zip	ZIP	SpNox-Sp49-B3-B_088_1_0871.cbf
  872	CBF	https://zenodo.org/records/14901515/files/SpNox-Sp49-B3-B__088_1_xxxx.cbf.zip	ZIP	SpNox-Sp49-B3-B_088_1_0872.cbf
  873	CBF	https://zenodo.org/records/14901515/files/SpNox-Sp49-B3-B__088_1_xxxx.cbf.zip	ZIP	SpNox-Sp49-B3-B_088_1_0873.cbf
  874	CBF	https://zenodo.org/records/14901515/files/SpNox-Sp49-B3-B__088_1_xxxx.cbf.zip	ZIP	SpNox-Sp49-B3-B_088_1_0874.cbf
  875	CBF	https://zenodo.org/records/14901515/files/SpNox-Sp49-B3-B__088_1_xxxx.cbf.zip	ZIP	SpNox-Sp49-B3-B_088_1_0875.cbf
  876	CBF	https://zenodo.org/records/14901515/files/SpNox-Sp49-B3-B__088_1_xxxx.cbf.zip	ZIP	SpNox-Sp49-B3-B_088_1_0876.cbf
  877	CBF	https://zenodo.org/records/14901515/files/SpNox-Sp49-B3-B__088_1_xxxx.cbf.zip	ZIP	SpNox-Sp49-B3-B_088_1_0877.cbf
  878	CBF	https://zenodo.org/records/14901515/files/SpNox-Sp49-B3-B__088_1_xxxx.cbf.zip	ZIP	SpNox-Sp49-B3-B_088_1_0878.cbf
  879	CBF	https://zenodo.org/records/14901515/files/SpNox-Sp49-B3-B__088_1_xxxx.cbf.zip	ZIP	SpNox-Sp49-B3-B_088_1_0879.cbf
  880	CBF	https://zenodo.org/records/14901515/files/SpNox-Sp49-B3-B__088_1_xxxx.cbf.zip	ZIP	SpNox-Sp49-B3-B_088_1_0880.cbf
  881	CBF	https://zenodo.org/records/14901515/files/SpNox-Sp49-B3-B__088_1_xxxx.cbf.zip	ZIP	SpNox-Sp49-B3-B_088_1_0881.cbf
  882	CBF	https://zenodo.org/records/14901515/files/SpNox-Sp49-B3-B__088_1_xxxx.cbf.zip	ZIP	SpNox-Sp49-B3-B_088_1_0882.cbf
  883	CBF	https://zenodo.org/records/14901515/files/SpNox-Sp49-B3-B__088_1_xxxx.cbf.zip	ZIP	SpNox-Sp49-B3-B_088_1_0883.cbf
  884	CBF	https://zenodo.org/records/14901515/files/SpNox-Sp49-B3-B__088_1_xxxx.cbf.zip	ZIP	SpNox-Sp49-B3-B_088_1_0884.cbf
  885	CBF	https://zenodo.org/records/14901515/files/SpNox-Sp49-B3-B__088_1_xxxx.cbf.zip	ZIP	SpNox-Sp49-B3-B_088_1_0885.cbf
  886	CBF	https://zenodo.org/records/14901515/files/SpNox-Sp49-B3-B__088_1_xxxx.cbf.zip	ZIP	SpNox-Sp49-B3-B_088_1_0886.cbf
  887	CBF	https://zenodo.org/records/14901515/files/SpNox-Sp49-B3-B__088_1_xxxx.cbf.zip	ZIP	SpNox-Sp49-B3-B_088_1_0887.cbf
  888	CBF	https://zenodo.org/records/14901515/files/SpNox-Sp49-B3-B__088_1_xxxx.cbf.zip	ZIP	SpNox-Sp49-B3-B_088_1_0888.cbf
  889	CBF	https://zenodo.org/records/14901515/files/SpNox-Sp49-B3-B__088_1_xxxx.cbf.zip	ZIP	SpNox-Sp49-B3-B_088_1_0889.cbf
  890	CBF	https://zenodo.org/records/14901515/files/SpNox-Sp49-B3-B__088_1_xxxx.cbf.zip	ZIP	SpNox-Sp49-B3-B_088_1_0890.cbf
  891	CBF	https://zenodo.org/records/14901515/files/SpNox-Sp49-B3-B__088_1_xxxx.cbf.zip	ZIP	SpNox-Sp49-B3-B_088_1_0891.cbf
  892	CBF	https://zenodo.org/records/14901515/files/SpNox-Sp49-B3-B__088_1_xxxx.cbf.zip	ZIP	SpNox-Sp49-B3-B_088_1_0892.cbf
  893	CBF	https://zenodo.org/records/14901515/files/SpNox-Sp49-B3-B__088_1_xxxx.cbf.zip	ZIP	SpNox-Sp49-B3-B_088_1_0893.cbf
  894	CBF	https://zenodo.org/records/14901515/files/SpNox-Sp49-B3-B__088_1_xxxx.cbf.zip	ZIP	SpNox-Sp49-B3-B_088_1_0894.cbf
  895	CBF	https://zenodo.org/records/14901515/files/SpNox-Sp49-B3-B__088_1_xxxx.cbf.zip	ZIP	SpNox-Sp49-B3-B_088_1_0895.cbf
  896	CBF	https://zenodo.org/records/14901515/files/SpNox-Sp49-B3-B__088_1_xxxx.cbf.zip	ZIP	SpNox-Sp49-B3-B_088_1_0896.cbf
  897	CBF	https://zenodo.org/records/14901515/files/SpNox-Sp49-B3-B__088_1_xxxx.cbf.zip	ZIP	SpNox-Sp49-B3-B_088_1_0897.cbf
  898	CBF	https://zenodo.org/records/14901515/files/SpNox-Sp49-B3-B__088_1_xxxx.cbf.zip	ZIP	SpNox-Sp49-B3-B_088_1_0898.cbf
  899	CBF	https://zenodo.org/records/14901515/files/SpNox-Sp49-B3-B__088_1_xxxx.cbf.zip	ZIP	SpNox-Sp49-B3-B_088_1_0899.cbf
  900	CBF	https://zenodo.org/records/14901515/files/SpNox-Sp49-B3-B__088_1_xxxx.cbf.zip	ZIP	SpNox-Sp49-B3-B_088_1_0900.cbf
  901	CBF	https://zenodo.org/records/14901515/files/SpNox-Sp49-B3-B__088_1_xxxx.cbf.zip	ZIP	SpNox-Sp49-B3-B_088_1_0901.cbf
  902	CBF	https://zenodo.org/records/14901515/files/SpNox-Sp49-B3-B__088_1_xxxx.cbf.zip	ZIP	SpNox-Sp49-B3-B_088_1_0902.cbf
  903	CBF	https://zenodo.org/records/14901515/files/SpNox-Sp49-B3-B__088_1_xxxx.cbf.zip	ZIP	SpNox-Sp49-B3-B_088_1_0903.cbf
  904	CBF	https://zenodo.org/records/14901515/files/SpNox-Sp49-B3-B__088_1_xxxx.cbf.zip	ZIP	SpNox-Sp49-B3-B_088_1_0904.cbf
  905	CBF	https://zenodo.org/records/14901515/files/SpNox-Sp49-B3-B__088_1_xxxx.cbf.zip	ZIP	SpNox-Sp49-B3-B_088_1_0905.cbf
  906	CBF	https://zenodo.org/records/14901515/files/SpNox-Sp49-B3-B__088_1_xxxx.cbf.zip	ZIP	SpNox-Sp49-B3-B_088_1_0906.cbf
  907	CBF	https://zenodo.org/records/14901515/files/SpNox-Sp49-B3-B__088_1_xxxx.cbf.zip	ZIP	SpNox-Sp49-B3-B_088_1_0907.cbf
  908	CBF	https://zenodo.org/records/14901515/files/SpNox-Sp49-B3-B__088_1_xxxx.cbf.zip	ZIP	SpNox-Sp49-B3-B_088_1_0908.cbf
  909	CBF	https://zenodo.org/records/14901515/files/SpNox-Sp49-B3-B__088_1_xxxx.cbf.zip	ZIP	SpNox-Sp49-B3-B_088_1_0909.cbf
  910	CBF	https://zenodo.org/records/14901515/files/SpNox-Sp49-B3-B__088_1_xxxx.cbf.zip	ZIP	SpNox-Sp49-B3-B_088_1_0910.cbf
  911	CBF	https://zenodo.org/records/14901515/files/SpNox-Sp49-B3-B__088_1_xxxx.cbf.zip	ZIP	SpNox-Sp49-B3-B_088_1_0911.cbf
  912	CBF	https://zenodo.org/records/14901515/files/SpNox-Sp49-B3-B__088_1_xxxx.cbf.zip	ZIP	SpNox-Sp49-B3-B_088_1_0912.cbf
  913	CBF	https://zenodo.org/records/14901515/files/SpNox-Sp49-B3-B__088_1_xxxx.cbf.zip	ZIP	SpNox-Sp49-B3-B_088_1_0913.cbf
  914	CBF	https://zenodo.org/records/14901515/files/SpNox-Sp49-B3-B__088_1_xxxx.cbf.zip	ZIP	SpNox-Sp49-B3-B_088_1_0914.cbf
  915	CBF	https://zenodo.org/records/14901515/files/SpNox-Sp49-B3-B__088_1_xxxx.cbf.zip	ZIP	SpNox-Sp49-B3-B_088_1_0915.cbf
  916	CBF	https://zenodo.org/records/14901515/files/SpNox-Sp49-B3-B__088_1_xxxx.cbf.zip	ZIP	SpNox-Sp49-B3-B_088_1_0916.cbf
  917	CBF	https://zenodo.org/records/14901515/files/SpNox-Sp49-B3-B__088_1_xxxx.cbf.zip	ZIP	SpNox-Sp49-B3-B_088_1_0917.cbf
  918	CBF	https://zenodo.org/records/14901515/files/SpNox-Sp49-B3-B__088_1_xxxx.cbf.zip	ZIP	SpNox-Sp49-B3-B_088_1_0918.cbf
  919	CBF	https://zenodo.org/records/14901515/files/SpNox-Sp49-B3-B__088_1_xxxx.cbf.zip	ZIP	SpNox-Sp49-B3-B_088_1_0919.cbf
  920	CBF	https://zenodo.org/records/14901515/files/SpNox-Sp49-B3-B__088_1_xxxx.cbf.zip	ZIP	SpNox-Sp49-B3-B_088_1_0920.cbf
  921	CBF	https://zenodo.org/records/14901515/files/SpNox-Sp49-B3-B__088_1_xxxx.cbf.zip	ZIP	SpNox-Sp49-B3-B_088_1_0921.cbf
  922	CBF	https://zenodo.org/records/14901515/files/SpNox-Sp49-B3-B__088_1_xxxx.cbf.zip	ZIP	SpNox-Sp49-B3-B_088_1_0922.cbf
  923	CBF	https://zenodo.org/records/14901515/files/SpNox-Sp49-B3-B__088_1_xxxx.cbf.zip	ZIP	SpNox-Sp49-B3-B_088_1_0923.cbf
  924	CBF	https://zenodo.org/records/14901515/files/SpNox-Sp49-B3-B__088_1_xxxx.cbf.zip	ZIP	SpNox-Sp49-B3-B_088_1_0924.cbf
  925	CBF	https://zenodo.org/records/14901515/files/SpNox-Sp49-B3-B__088_1_xxxx.cbf.zip	ZIP	SpNox-Sp49-B3-B_088_1_0925.cbf
  926	CBF	https://zenodo.org/records/14901515/files/SpNox-Sp49-B3-B__088_1_xxxx.cbf.zip	ZIP	SpNox-Sp49-B3-B_088_1_0926.cbf
  927	CBF	https://zenodo.org/records/14901515/files/SpNox-Sp49-B3-B__088_1_xxxx.cbf.zip	ZIP	SpNox-Sp49-B3-B_088_1_0927.cbf
  928	CBF	https://zenodo.org/records/14901515/files/SpNox-Sp49-B3-B__088_1_xxxx.cbf.zip	ZIP	SpNox-Sp49-B3-B_088_1_0928.cbf
  929	CBF	https://zenodo.org/records/14901515/files/SpNox-Sp49-B3-B__088_1_xxxx.cbf.zip	ZIP	SpNox-Sp49-B3-B_088_1_0929.cbf
  930	CBF	https://zenodo.org/records/14901515/files/SpNox-Sp49-B3-B__088_1_xxxx.cbf.zip	ZIP	SpNox-Sp49-B3-B_088_1_0930.cbf
  931	CBF	https://zenodo.org/records/14901515/files/SpNox-Sp49-B3-B__088_1_xxxx.cbf.zip	ZIP	SpNox-Sp49-B3-B_088_1_0931.cbf
  932	CBF	https://zenodo.org/records/14901515/files/SpNox-Sp49-B3-B__088_1_xxxx.cbf.zip	ZIP	SpNox-Sp49-B3-B_088_1_0932.cbf
  933	CBF	https://zenodo.org/records/14901515/files/SpNox-Sp49-B3-B__088_1_xxxx.cbf.zip	ZIP	SpNox-Sp49-B3-B_088_1_0933.cbf
  934	CBF	https://zenodo.org/records/14901515/files/SpNox-Sp49-B3-B__088_1_xxxx.cbf.zip	ZIP	SpNox-Sp49-B3-B_088_1_0934.cbf
  935	CBF	https://zenodo.org/records/14901515/files/SpNox-Sp49-B3-B__088_1_xxxx.cbf.zip	ZIP	SpNox-Sp49-B3-B_088_1_0935.cbf
  936	CBF	https://zenodo.org/records/14901515/files/SpNox-Sp49-B3-B__088_1_xxxx.cbf.zip	ZIP	SpNox-Sp49-B3-B_088_1_0936.cbf
  937	CBF	https://zenodo.org/records/14901515/files/SpNox-Sp49-B3-B__088_1_xxxx.cbf.zip	ZIP	SpNox-Sp49-B3-B_088_1_0937.cbf
  938	CBF	https://zenodo.org/records/14901515/files/SpNox-Sp49-B3-B__088_1_xxxx.cbf.zip	ZIP	SpNox-Sp49-B3-B_088_1_0938.cbf
  939	CBF	https://zenodo.org/records/14901515/files/SpNox-Sp49-B3-B__088_1_xxxx.cbf.zip	ZIP	SpNox-Sp49-B3-B_088_1_0939.cbf
  940	CBF	https://zenodo.org/records/14901515/files/SpNox-Sp49-B3-B__088_1_xxxx.cbf.zip	ZIP	SpNox-Sp49-B3-B_088_1_0940.cbf
  941	CBF	https://zenodo.org/records/14901515/files/SpNox-Sp49-B3-B__088_1_xxxx.cbf.zip	ZIP	SpNox-Sp49-B3-B_088_1_0941.cbf
  942	CBF	https://zenodo.org/records/14901515/files/SpNox-Sp49-B3-B__088_1_xxxx.cbf.zip	ZIP	SpNox-Sp49-B3-B_088_1_0942.cbf
  943	CBF	https://zenodo.org/records/14901515/files/SpNox-Sp49-B3-B__088_1_xxxx.cbf.zip	ZIP	SpNox-Sp49-B3-B_088_1_0943.cbf
  944	CBF	https://zenodo.org/records/14901515/files/SpNox-Sp49-B3-B__088_1_xxxx.cbf.zip	ZIP	SpNox-Sp49-B3-B_088_1_0944.cbf
  945	CBF	https://zenodo.org/records/14901515/files/SpNox-Sp49-B3-B__088_1_xxxx.cbf.zip	ZIP	SpNox-Sp49-B3-B_088_1_0945.cbf
  946	CBF	https://zenodo.org/records/14901515/files/SpNox-Sp49-B3-B__088_1_xxxx.cbf.zip	ZIP	SpNox-Sp49-B3-B_088_1_0946.cbf
  947	CBF	https://zenodo.org/records/14901515/files/SpNox-Sp49-B3-B__088_1_xxxx.cbf.zip	ZIP	SpNox-Sp49-B3-B_088_1_0947.cbf
  948	CBF	https://zenodo.org/records/14901515/files/SpNox-Sp49-B3-B__088_1_xxxx.cbf.zip	ZIP	SpNox-Sp49-B3-B_088_1_0948.cbf
  949	CBF	https://zenodo.org/records/14901515/files/SpNox-Sp49-B3-B__088_1_xxxx.cbf.zip	ZIP	SpNox-Sp49-B3-B_088_1_0949.cbf
  950	CBF	https://zenodo.org/records/14901515/files/SpNox-Sp49-B3-B__088_1_xxxx.cbf.zip	ZIP	SpNox-Sp49-B3-B_088_1_0950.cbf
  951	CBF	https://zenodo.org/records/14901515/files/SpNox-Sp49-B3-B__088_1_xxxx.cbf.zip	ZIP	SpNox-Sp49-B3-B_088_1_0951.cbf
  952	CBF	https://zenodo.org/records/14901515/files/SpNox-Sp49-B3-B__088_1_xxxx.cbf.zip	ZIP	SpNox-Sp49-B3-B_088_1_0952.cbf
  953	CBF	https://zenodo.org/records/14901515/files/SpNox-Sp49-B3-B__088_1_xxxx.cbf.zip	ZIP	SpNox-Sp49-B3-B_088_1_0953.cbf
  954	CBF	https://zenodo.org/records/14901515/files/SpNox-Sp49-B3-B__088_1_xxxx.cbf.zip	ZIP	SpNox-Sp49-B3-B_088_1_0954.cbf
  955	CBF	https://zenodo.org/records/14901515/files/SpNox-Sp49-B3-B__088_1_xxxx.cbf.zip	ZIP	SpNox-Sp49-B3-B_088_1_0955.cbf
  956	CBF	https://zenodo.org/records/14901515/files/SpNox-Sp49-B3-B__088_1_xxxx.cbf.zip	ZIP	SpNox-Sp49-B3-B_088_1_0956.cbf
  957	CBF	https://zenodo.org/records/14901515/files/SpNox-Sp49-B3-B__088_1_xxxx.cbf.zip	ZIP	SpNox-Sp49-B3-B_088_1_0957.cbf
  958	CBF	https://zenodo.org/records/14901515/files/SpNox-Sp49-B3-B__088_1_xxxx.cbf.zip	ZIP	SpNox-Sp49-B3-B_088_1_0958.cbf
  959	CBF	https://zenodo.org/records/14901515/files/SpNox-Sp49-B3-B__088_1_xxxx.cbf.zip	ZIP	SpNox-Sp49-B3-B_088_1_0959.cbf
  960	CBF	https://zenodo.org/records/14901515/files/SpNox-Sp49-B3-B__088_1_xxxx.cbf.zip	ZIP	SpNox-Sp49-B3-B_088_1_0960.cbf
  961	CBF	https://zenodo.org/records/14901515/files/SpNox-Sp49-B3-B__088_1_xxxx.cbf.zip	ZIP	SpNox-Sp49-B3-B_088_1_0961.cbf
  962	CBF	https://zenodo.org/records/14901515/files/SpNox-Sp49-B3-B__088_1_xxxx.cbf.zip	ZIP	SpNox-Sp49-B3-B_088_1_0962.cbf
  963	CBF	https://zenodo.org/records/14901515/files/SpNox-Sp49-B3-B__088_1_xxxx.cbf.zip	ZIP	SpNox-Sp49-B3-B_088_1_0963.cbf
  964	CBF	https://zenodo.org/records/14901515/files/SpNox-Sp49-B3-B__088_1_xxxx.cbf.zip	ZIP	SpNox-Sp49-B3-B_088_1_0964.cbf
  965	CBF	https://zenodo.org/records/14901515/files/SpNox-Sp49-B3-B__088_1_xxxx.cbf.zip	ZIP	SpNox-Sp49-B3-B_088_1_0965.cbf
  966	CBF	https://zenodo.org/records/14901515/files/SpNox-Sp49-B3-B__088_1_xxxx.cbf.zip	ZIP	SpNox-Sp49-B3-B_088_1_0966.cbf
  967	CBF	https://zenodo.org/records/14901515/files/SpNox-Sp49-B3-B__088_1_xxxx.cbf.zip	ZIP	SpNox-Sp49-B3-B_088_1_0967.cbf
  968	CBF	https://zenodo.org/records/14901515/files/SpNox-Sp49-B3-B__088_1_xxxx.cbf.zip	ZIP	SpNox-Sp49-B3-B_088_1_0968.cbf
  969	CBF	https://zenodo.org/records/14901515/files/SpNox-Sp49-B3-B__088_1_xxxx.cbf.zip	ZIP	SpNox-Sp49-B3-B_088_1_0969.cbf
  970	CBF	https://zenodo.org/records/14901515/files/SpNox-Sp49-B3-B__088_1_xxxx.cbf.zip	ZIP	SpNox-Sp49-B3-B_088_1_0970.cbf
  971	CBF	https://zenodo.org/records/14901515/files/SpNox-Sp49-B3-B__088_1_xxxx.cbf.zip	ZIP	SpNox-Sp49-B3-B_088_1_0971.cbf
  972	CBF	https://zenodo.org/records/14901515/files/SpNox-Sp49-B3-B__088_1_xxxx.cbf.zip	ZIP	SpNox-Sp49-B3-B_088_1_0972.cbf
  973	CBF	https://zenodo.org/records/14901515/files/SpNox-Sp49-B3-B__088_1_xxxx.cbf.zip	ZIP	SpNox-Sp49-B3-B_088_1_0973.cbf
  974	CBF	https://zenodo.org/records/14901515/files/SpNox-Sp49-B3-B__088_1_xxxx.cbf.zip	ZIP	SpNox-Sp49-B3-B_088_1_0974.cbf
  975	CBF	https://zenodo.org/records/14901515/files/SpNox-Sp49-B3-B__088_1_xxxx.cbf.zip	ZIP	SpNox-Sp49-B3-B_088_1_0975.cbf
  976	CBF	https://zenodo.org/records/14901515/files/SpNox-Sp49-B3-B__088_1_xxxx.cbf.zip	ZIP	SpNox-Sp49-B3-B_088_1_0976.cbf
  977	CBF	https://zenodo.org/records/14901515/files/SpNox-Sp49-B3-B__088_1_xxxx.cbf.zip	ZIP	SpNox-Sp49-B3-B_088_1_0977.cbf
  978	CBF	https://zenodo.org/records/14901515/files/SpNox-Sp49-B3-B__088_1_xxxx.cbf.zip	ZIP	SpNox-Sp49-B3-B_088_1_0978.cbf
  979	CBF	https://zenodo.org/records/14901515/files/SpNox-Sp49-B3-B__088_1_xxxx.cbf.zip	ZIP	SpNox-Sp49-B3-B_088_1_0979.cbf
  980	CBF	https://zenodo.org/records/14901515/files/SpNox-Sp49-B3-B__088_1_xxxx.cbf.zip	ZIP	SpNox-Sp49-B3-B_088_1_0980.cbf
  981	CBF	https://zenodo.org/records/14901515/files/SpNox-Sp49-B3-B__088_1_xxxx.cbf.zip	ZIP	SpNox-Sp49-B3-B_088_1_0981.cbf
  982	CBF	https://zenodo.org/records/14901515/files/SpNox-Sp49-B3-B__088_1_xxxx.cbf.zip	ZIP	SpNox-Sp49-B3-B_088_1_0982.cbf
  983	CBF	https://zenodo.org/records/14901515/files/SpNox-Sp49-B3-B__088_1_xxxx.cbf.zip	ZIP	SpNox-Sp49-B3-B_088_1_0983.cbf
  984	CBF	https://zenodo.org/records/14901515/files/SpNox-Sp49-B3-B__088_1_xxxx.cbf.zip	ZIP	SpNox-Sp49-B3-B_088_1_0984.cbf
  985	CBF	https://zenodo.org/records/14901515/files/SpNox-Sp49-B3-B__088_1_xxxx.cbf.zip	ZIP	SpNox-Sp49-B3-B_088_1_0985.cbf
  986	CBF	https://zenodo.org/records/14901515/files/SpNox-Sp49-B3-B__088_1_xxxx.cbf.zip	ZIP	SpNox-Sp49-B3-B_088_1_0986.cbf
  987	CBF	https://zenodo.org/records/14901515/files/SpNox-Sp49-B3-B__088_1_xxxx.cbf.zip	ZIP	SpNox-Sp49-B3-B_088_1_0987.cbf
  988	CBF	https://zenodo.org/records/14901515/files/SpNox-Sp49-B3-B__088_1_xxxx.cbf.zip	ZIP	SpNox-Sp49-B3-B_088_1_0988.cbf
  989	CBF	https://zenodo.org/records/14901515/files/SpNox-Sp49-B3-B__088_1_xxxx.cbf.zip	ZIP	SpNox-Sp49-B3-B_088_1_0989.cbf
  990	CBF	https://zenodo.org/records/14901515/files/SpNox-Sp49-B3-B__088_1_xxxx.cbf.zip	ZIP	SpNox-Sp49-B3-B_088_1_0990.cbf
  991	CBF	https://zenodo.org/records/14901515/files/SpNox-Sp49-B3-B__088_1_xxxx.cbf.zip	ZIP	SpNox-Sp49-B3-B_088_1_0991.cbf
  992	CBF	https://zenodo.org/records/14901515/files/SpNox-Sp49-B3-B__088_1_xxxx.cbf.zip	ZIP	SpNox-Sp49-B3-B_088_1_0992.cbf
  993	CBF	https://zenodo.org/records/14901515/files/SpNox-Sp49-B3-B__088_1_xxxx.cbf.zip	ZIP	SpNox-Sp49-B3-B_088_1_0993.cbf
  994	CBF	https://zenodo.org/records/14901515/files/SpNox-Sp49-B3-B__088_1_xxxx.cbf.zip	ZIP	SpNox-Sp49-B3-B_088_1_0994.cbf
  995	CBF	https://zenodo.org/records/14901515/files/SpNox-Sp49-B3-B__088_1_xxxx.cbf.zip	ZIP	SpNox-Sp49-B3-B_088_1_0995.cbf
  996	CBF	https://zenodo.org/records/14901515/files/SpNox-Sp49-B3-B__088_1_xxxx.cbf.zip	ZIP	SpNox-Sp49-B3-B_088_1_0996.cbf
  997	CBF	https://zenodo.org/records/14901515/files/SpNox-Sp49-B3-B__088_1_xxxx.cbf.zip	ZIP	SpNox-Sp49-B3-B_088_1_0997.cbf
  998	CBF	https://zenodo.org/records/14901515/files/SpNox-Sp49-B3-B__088_1_xxxx.cbf.zip	ZIP	SpNox-Sp49-B3-B_088_1_0998.cbf
  999	CBF	https://zenodo.org/records/14901515/files/SpNox-Sp49-B3-B__088_1_xxxx.cbf.zip	ZIP	SpNox-Sp49-B3-B_088_1_0999.cbf
  1000	CBF	https://zenodo.org/records/14901515/files/SpNox-Sp49-B3-B__088_1_xxxx.cbf.zip	ZIP	SpNox-Sp49-B3-B_088_1_1000.cbf
  1001	CBF	https://zenodo.org/records/14901515/files/SpNox-Sp49-B3-B__088_1_xxxx.cbf.zip	ZIP	SpNox-Sp49-B3-B_088_1_1001.cbf
  1002	CBF	https://zenodo.org/records/14901515/files/SpNox-Sp49-B3-B__088_1_xxxx.cbf.zip	ZIP	SpNox-Sp49-B3-B_088_1_1002.cbf
  1003	CBF	https://zenodo.org/records/14901515/files/SpNox-Sp49-B3-B__088_1_xxxx.cbf.zip	ZIP	SpNox-Sp49-B3-B_088_1_1003.cbf
  1004	CBF	https://zenodo.org/records/14901515/files/SpNox-Sp49-B3-B__088_1_xxxx.cbf.zip	ZIP	SpNox-Sp49-B3-B_088_1_1004.cbf
  1005	CBF	https://zenodo.org/records/14901515/files/SpNox-Sp49-B3-B__088_1_xxxx.cbf.zip	ZIP	SpNox-Sp49-B3-B_088_1_1005.cbf
  1006	CBF	https://zenodo.org/records/14901515/files/SpNox-Sp49-B3-B__088_1_xxxx.cbf.zip	ZIP	SpNox-Sp49-B3-B_088_1_1006.cbf
  1007	CBF	https://zenodo.org/records/14901515/files/SpNox-Sp49-B3-B__088_1_xxxx.cbf.zip	ZIP	SpNox-Sp49-B3-B_088_1_1007.cbf
  1008	CBF	https://zenodo.org/records/14901515/files/SpNox-Sp49-B3-B__088_1_xxxx.cbf.zip	ZIP	SpNox-Sp49-B3-B_088_1_1008.cbf
  1009	CBF	https://zenodo.org/records/14901515/files/SpNox-Sp49-B3-B__088_1_xxxx.cbf.zip	ZIP	SpNox-Sp49-B3-B_088_1_1009.cbf
  1010	CBF	https://zenodo.org/records/14901515/files/SpNox-Sp49-B3-B__088_1_xxxx.cbf.zip	ZIP	SpNox-Sp49-B3-B_088_1_1010.cbf
  1011	CBF	https://zenodo.org/records/14901515/files/SpNox-Sp49-B3-B__088_1_xxxx.cbf.zip	ZIP	SpNox-Sp49-B3-B_088_1_1011.cbf
  1012	CBF	https://zenodo.org/records/14901515/files/SpNox-Sp49-B3-B__088_1_xxxx.cbf.zip	ZIP	SpNox-Sp49-B3-B_088_1_1012.cbf
  1013	CBF	https://zenodo.org/records/14901515/files/SpNox-Sp49-B3-B__088_1_xxxx.cbf.zip	ZIP	SpNox-Sp49-B3-B_088_1_1013.cbf
  1014	CBF	https://zenodo.org/records/14901515/files/SpNox-Sp49-B3-B__088_1_xxxx.cbf.zip	ZIP	SpNox-Sp49-B3-B_088_1_1014.cbf
  1015	CBF	https://zenodo.org/records/14901515/files/SpNox-Sp49-B3-B__088_1_xxxx.cbf.zip	ZIP	SpNox-Sp49-B3-B_088_1_1015.cbf
  1016	CBF	https://zenodo.org/records/14901515/files/SpNox-Sp49-B3-B__088_1_xxxx.cbf.zip	ZIP	SpNox-Sp49-B3-B_088_1_1016.cbf
  1017	CBF	https://zenodo.org/records/14901515/files/SpNox-Sp49-B3-B__088_1_xxxx.cbf.zip	ZIP	SpNox-Sp49-B3-B_088_1_1017.cbf
  1018	CBF	https://zenodo.org/records/14901515/files/SpNox-Sp49-B3-B__088_1_xxxx.cbf.zip	ZIP	SpNox-Sp49-B3-B_088_1_1018.cbf
  1019	CBF	https://zenodo.org/records/14901515/files/SpNox-Sp49-B3-B__088_1_xxxx.cbf.zip	ZIP	SpNox-Sp49-B3-B_088_1_1019.cbf
  1020	CBF	https://zenodo.org/records/14901515/files/SpNox-Sp49-B3-B__088_1_xxxx.cbf.zip	ZIP	SpNox-Sp49-B3-B_088_1_1020.cbf
  1021	CBF	https://zenodo.org/records/14901515/files/SpNox-Sp49-B3-B__088_1_xxxx.cbf.zip	ZIP	SpNox-Sp49-B3-B_088_1_1021.cbf
  1022	CBF	https://zenodo.org/records/14901515/files/SpNox-Sp49-B3-B__088_1_xxxx.cbf.zip	ZIP	SpNox-Sp49-B3-B_088_1_1022.cbf
  1023	CBF	https://zenodo.org/records/14901515/files/SpNox-Sp49-B3-B__088_1_xxxx.cbf.zip	ZIP	SpNox-Sp49-B3-B_088_1_1023.cbf
  1024	CBF	https://zenodo.org/records/14901515/files/SpNox-Sp49-B3-B__088_1_xxxx.cbf.zip	ZIP	SpNox-Sp49-B3-B_088_1_1024.cbf
  1025	CBF	https://zenodo.org/records/14901515/files/SpNox-Sp49-B3-B__088_1_xxxx.cbf.zip	ZIP	SpNox-Sp49-B3-B_088_1_1025.cbf
  1026	CBF	https://zenodo.org/records/14901515/files/SpNox-Sp49-B3-B__088_1_xxxx.cbf.zip	ZIP	SpNox-Sp49-B3-B_088_1_1026.cbf
  1027	CBF	https://zenodo.org/records/14901515/files/SpNox-Sp49-B3-B__088_1_xxxx.cbf.zip	ZIP	SpNox-Sp49-B3-B_088_1_1027.cbf
  1028	CBF	https://zenodo.org/records/14901515/files/SpNox-Sp49-B3-B__088_1_xxxx.cbf.zip	ZIP	SpNox-Sp49-B3-B_088_1_1028.cbf
  1029	CBF	https://zenodo.org/records/14901515/files/SpNox-Sp49-B3-B__088_1_xxxx.cbf.zip	ZIP	SpNox-Sp49-B3-B_088_1_1029.cbf
  1030	CBF	https://zenodo.org/records/14901515/files/SpNox-Sp49-B3-B__088_1_xxxx.cbf.zip	ZIP	SpNox-Sp49-B3-B_088_1_1030.cbf
  1031	CBF	https://zenodo.org/records/14901515/files/SpNox-Sp49-B3-B__088_1_xxxx.cbf.zip	ZIP	SpNox-Sp49-B3-B_088_1_1031.cbf
  1032	CBF	https://zenodo.org/records/14901515/files/SpNox-Sp49-B3-B__088_1_xxxx.cbf.zip	ZIP	SpNox-Sp49-B3-B_088_1_1032.cbf
  1033	CBF	https://zenodo.org/records/14901515/files/SpNox-Sp49-B3-B__088_1_xxxx.cbf.zip	ZIP	SpNox-Sp49-B3-B_088_1_1033.cbf
  1034	CBF	https://zenodo.org/records/14901515/files/SpNox-Sp49-B3-B__088_1_xxxx.cbf.zip	ZIP	SpNox-Sp49-B3-B_088_1_1034.cbf
  1035	CBF	https://zenodo.org/records/14901515/files/SpNox-Sp49-B3-B__088_1_xxxx.cbf.zip	ZIP	SpNox-Sp49-B3-B_088_1_1035.cbf
  1036	CBF	https://zenodo.org/records/14901515/files/SpNox-Sp49-B3-B__088_1_xxxx.cbf.zip	ZIP	SpNox-Sp49-B3-B_088_1_1036.cbf
  1037	CBF	https://zenodo.org/records/14901515/files/SpNox-Sp49-B3-B__088_1_xxxx.cbf.zip	ZIP	SpNox-Sp49-B3-B_088_1_1037.cbf
  1038	CBF	https://zenodo.org/records/14901515/files/SpNox-Sp49-B3-B__088_1_xxxx.cbf.zip	ZIP	SpNox-Sp49-B3-B_088_1_1038.cbf
  1039	CBF	https://zenodo.org/records/14901515/files/SpNox-Sp49-B3-B__088_1_xxxx.cbf.zip	ZIP	SpNox-Sp49-B3-B_088_1_1039.cbf
  1040	CBF	https://zenodo.org/records/14901515/files/SpNox-Sp49-B3-B__088_1_xxxx.cbf.zip	ZIP	SpNox-Sp49-B3-B_088_1_1040.cbf
  1041	CBF	https://zenodo.org/records/14901515/files/SpNox-Sp49-B3-B__088_1_xxxx.cbf.zip	ZIP	SpNox-Sp49-B3-B_088_1_1041.cbf
  1042	CBF	https://zenodo.org/records/14901515/files/SpNox-Sp49-B3-B__088_1_xxxx.cbf.zip	ZIP	SpNox-Sp49-B3-B_088_1_1042.cbf
  1043	CBF	https://zenodo.org/records/14901515/files/SpNox-Sp49-B3-B__088_1_xxxx.cbf.zip	ZIP	SpNox-Sp49-B3-B_088_1_1043.cbf
  1044	CBF	https://zenodo.org/records/14901515/files/SpNox-Sp49-B3-B__088_1_xxxx.cbf.zip	ZIP	SpNox-Sp49-B3-B_088_1_1044.cbf
  1045	CBF	https://zenodo.org/records/14901515/files/SpNox-Sp49-B3-B__088_1_xxxx.cbf.zip	ZIP	SpNox-Sp49-B3-B_088_1_1045.cbf
  1046	CBF	https://zenodo.org/records/14901515/files/SpNox-Sp49-B3-B__088_1_xxxx.cbf.zip	ZIP	SpNox-Sp49-B3-B_088_1_1046.cbf
  1047	CBF	https://zenodo.org/records/14901515/files/SpNox-Sp49-B3-B__088_1_xxxx.cbf.zip	ZIP	SpNox-Sp49-B3-B_088_1_1047.cbf
  1048	CBF	https://zenodo.org/records/14901515/files/SpNox-Sp49-B3-B__088_1_xxxx.cbf.zip	ZIP	SpNox-Sp49-B3-B_088_1_1048.cbf
  1049	CBF	https://zenodo.org/records/14901515/files/SpNox-Sp49-B3-B__088_1_xxxx.cbf.zip	ZIP	SpNox-Sp49-B3-B_088_1_1049.cbf
  1050	CBF	https://zenodo.org/records/14901515/files/SpNox-Sp49-B3-B__088_1_xxxx.cbf.zip	ZIP	SpNox-Sp49-B3-B_088_1_1050.cbf
  1051	CBF	https://zenodo.org/records/14901515/files/SpNox-Sp49-B3-B__088_1_xxxx.cbf.zip	ZIP	SpNox-Sp49-B3-B_088_1_1051.cbf
  1052	CBF	https://zenodo.org/records/14901515/files/SpNox-Sp49-B3-B__088_1_xxxx.cbf.zip	ZIP	SpNox-Sp49-B3-B_088_1_1052.cbf
  1053	CBF	https://zenodo.org/records/14901515/files/SpNox-Sp49-B3-B__088_1_xxxx.cbf.zip	ZIP	SpNox-Sp49-B3-B_088_1_1053.cbf
  1054	CBF	https://zenodo.org/records/14901515/files/SpNox-Sp49-B3-B__088_1_xxxx.cbf.zip	ZIP	SpNox-Sp49-B3-B_088_1_1054.cbf
  1055	CBF	https://zenodo.org/records/14901515/files/SpNox-Sp49-B3-B__088_1_xxxx.cbf.zip	ZIP	SpNox-Sp49-B3-B_088_1_1055.cbf
  1056	CBF	https://zenodo.org/records/14901515/files/SpNox-Sp49-B3-B__088_1_xxxx.cbf.zip	ZIP	SpNox-Sp49-B3-B_088_1_1056.cbf
  1057	CBF	https://zenodo.org/records/14901515/files/SpNox-Sp49-B3-B__088_1_xxxx.cbf.zip	ZIP	SpNox-Sp49-B3-B_088_1_1057.cbf
  1058	CBF	https://zenodo.org/records/14901515/files/SpNox-Sp49-B3-B__088_1_xxxx.cbf.zip	ZIP	SpNox-Sp49-B3-B_088_1_1058.cbf
  1059	CBF	https://zenodo.org/records/14901515/files/SpNox-Sp49-B3-B__088_1_xxxx.cbf.zip	ZIP	SpNox-Sp49-B3-B_088_1_1059.cbf
  1060	CBF	https://zenodo.org/records/14901515/files/SpNox-Sp49-B3-B__088_1_xxxx.cbf.zip	ZIP	SpNox-Sp49-B3-B_088_1_1060.cbf
  1061	CBF	https://zenodo.org/records/14901515/files/SpNox-Sp49-B3-B__088_1_xxxx.cbf.zip	ZIP	SpNox-Sp49-B3-B_088_1_1061.cbf
  1062	CBF	https://zenodo.org/records/14901515/files/SpNox-Sp49-B3-B__088_1_xxxx.cbf.zip	ZIP	SpNox-Sp49-B3-B_088_1_1062.cbf
  1063	CBF	https://zenodo.org/records/14901515/files/SpNox-Sp49-B3-B__088_1_xxxx.cbf.zip	ZIP	SpNox-Sp49-B3-B_088_1_1063.cbf
  1064	CBF	https://zenodo.org/records/14901515/files/SpNox-Sp49-B3-B__088_1_xxxx.cbf.zip	ZIP	SpNox-Sp49-B3-B_088_1_1064.cbf
  1065	CBF	https://zenodo.org/records/14901515/files/SpNox-Sp49-B3-B__088_1_xxxx.cbf.zip	ZIP	SpNox-Sp49-B3-B_088_1_1065.cbf
  1066	CBF	https://zenodo.org/records/14901515/files/SpNox-Sp49-B3-B__088_1_xxxx.cbf.zip	ZIP	SpNox-Sp49-B3-B_088_1_1066.cbf
  1067	CBF	https://zenodo.org/records/14901515/files/SpNox-Sp49-B3-B__088_1_xxxx.cbf.zip	ZIP	SpNox-Sp49-B3-B_088_1_1067.cbf
  1068	CBF	https://zenodo.org/records/14901515/files/SpNox-Sp49-B3-B__088_1_xxxx.cbf.zip	ZIP	SpNox-Sp49-B3-B_088_1_1068.cbf
  1069	CBF	https://zenodo.org/records/14901515/files/SpNox-Sp49-B3-B__088_1_xxxx.cbf.zip	ZIP	SpNox-Sp49-B3-B_088_1_1069.cbf
  1070	CBF	https://zenodo.org/records/14901515/files/SpNox-Sp49-B3-B__088_1_xxxx.cbf.zip	ZIP	SpNox-Sp49-B3-B_088_1_1070.cbf
  1071	CBF	https://zenodo.org/records/14901515/files/SpNox-Sp49-B3-B__088_1_xxxx.cbf.zip	ZIP	SpNox-Sp49-B3-B_088_1_1071.cbf
  1072	CBF	https://zenodo.org/records/14901515/files/SpNox-Sp49-B3-B__088_1_xxxx.cbf.zip	ZIP	SpNox-Sp49-B3-B_088_1_1072.cbf
  1073	CBF	https://zenodo.org/records/14901515/files/SpNox-Sp49-B3-B__088_1_xxxx.cbf.zip	ZIP	SpNox-Sp49-B3-B_088_1_1073.cbf
  1074	CBF	https://zenodo.org/records/14901515/files/SpNox-Sp49-B3-B__088_1_xxxx.cbf.zip	ZIP	SpNox-Sp49-B3-B_088_1_1074.cbf
  1075	CBF	https://zenodo.org/records/14901515/files/SpNox-Sp49-B3-B__088_1_xxxx.cbf.zip	ZIP	SpNox-Sp49-B3-B_088_1_1075.cbf
  1076	CBF	https://zenodo.org/records/14901515/files/SpNox-Sp49-B3-B__088_1_xxxx.cbf.zip	ZIP	SpNox-Sp49-B3-B_088_1_1076.cbf
  1077	CBF	https://zenodo.org/records/14901515/files/SpNox-Sp49-B3-B__088_1_xxxx.cbf.zip	ZIP	SpNox-Sp49-B3-B_088_1_1077.cbf
  1078	CBF	https://zenodo.org/records/14901515/files/SpNox-Sp49-B3-B__088_1_xxxx.cbf.zip	ZIP	SpNox-Sp49-B3-B_088_1_1078.cbf
  1079	CBF	https://zenodo.org/records/14901515/files/SpNox-Sp49-B3-B__088_1_xxxx.cbf.zip	ZIP	SpNox-Sp49-B3-B_088_1_1079.cbf
  1080	CBF	https://zenodo.org/records/14901515/files/SpNox-Sp49-B3-B__088_1_xxxx.cbf.zip	ZIP	SpNox-Sp49-B3-B_088_1_1080.cbf
  1081	CBF	https://zenodo.org/records/14901515/files/SpNox-Sp49-B3-B__088_1_xxxx.cbf.zip	ZIP	SpNox-Sp49-B3-B_088_1_1081.cbf
  1082	CBF	https://zenodo.org/records/14901515/files/SpNox-Sp49-B3-B__088_1_xxxx.cbf.zip	ZIP	SpNox-Sp49-B3-B_088_1_1082.cbf
  1083	CBF	https://zenodo.org/records/14901515/files/SpNox-Sp49-B3-B__088_1_xxxx.cbf.zip	ZIP	SpNox-Sp49-B3-B_088_1_1083.cbf
  1084	CBF	https://zenodo.org/records/14901515/files/SpNox-Sp49-B3-B__088_1_xxxx.cbf.zip	ZIP	SpNox-Sp49-B3-B_088_1_1084.cbf
  1085	CBF	https://zenodo.org/records/14901515/files/SpNox-Sp49-B3-B__088_1_xxxx.cbf.zip	ZIP	SpNox-Sp49-B3-B_088_1_1085.cbf
  1086	CBF	https://zenodo.org/records/14901515/files/SpNox-Sp49-B3-B__088_1_xxxx.cbf.zip	ZIP	SpNox-Sp49-B3-B_088_1_1086.cbf
  1087	CBF	https://zenodo.org/records/14901515/files/SpNox-Sp49-B3-B__088_1_xxxx.cbf.zip	ZIP	SpNox-Sp49-B3-B_088_1_1087.cbf
  1088	CBF	https://zenodo.org/records/14901515/files/SpNox-Sp49-B3-B__088_1_xxxx.cbf.zip	ZIP	SpNox-Sp49-B3-B_088_1_1088.cbf
  1089	CBF	https://zenodo.org/records/14901515/files/SpNox-Sp49-B3-B__088_1_xxxx.cbf.zip	ZIP	SpNox-Sp49-B3-B_088_1_1089.cbf
  1090	CBF	https://zenodo.org/records/14901515/files/SpNox-Sp49-B3-B__088_1_xxxx.cbf.zip	ZIP	SpNox-Sp49-B3-B_088_1_1090.cbf
  1091	CBF	https://zenodo.org/records/14901515/files/SpNox-Sp49-B3-B__088_1_xxxx.cbf.zip	ZIP	SpNox-Sp49-B3-B_088_1_1091.cbf
  1092	CBF	https://zenodo.org/records/14901515/files/SpNox-Sp49-B3-B__088_1_xxxx.cbf.zip	ZIP	SpNox-Sp49-B3-B_088_1_1092.cbf
  1093	CBF	https://zenodo.org/records/14901515/files/SpNox-Sp49-B3-B__088_1_xxxx.cbf.zip	ZIP	SpNox-Sp49-B3-B_088_1_1093.cbf
  1094	CBF	https://zenodo.org/records/14901515/files/SpNox-Sp49-B3-B__088_1_xxxx.cbf.zip	ZIP	SpNox-Sp49-B3-B_088_1_1094.cbf
  1095	CBF	https://zenodo.org/records/14901515/files/SpNox-Sp49-B3-B__088_1_xxxx.cbf.zip	ZIP	SpNox-Sp49-B3-B_088_1_1095.cbf
  1096	CBF	https://zenodo.org/records/14901515/files/SpNox-Sp49-B3-B__088_1_xxxx.cbf.zip	ZIP	SpNox-Sp49-B3-B_088_1_1096.cbf
  1097	CBF	https://zenodo.org/records/14901515/files/SpNox-Sp49-B3-B__088_1_xxxx.cbf.zip	ZIP	SpNox-Sp49-B3-B_088_1_1097.cbf
  1098	CBF	https://zenodo.org/records/14901515/files/SpNox-Sp49-B3-B__088_1_xxxx.cbf.zip	ZIP	SpNox-Sp49-B3-B_088_1_1098.cbf
  1099	CBF	https://zenodo.org/records/14901515/files/SpNox-Sp49-B3-B__088_1_xxxx.cbf.zip	ZIP	SpNox-Sp49-B3-B_088_1_1099.cbf
  1100	CBF	https://zenodo.org/records/14901515/files/SpNox-Sp49-B3-B__088_1_xxxx.cbf.zip	ZIP	SpNox-Sp49-B3-B_088_1_1100.cbf
  1101	CBF	https://zenodo.org/records/14901515/files/SpNox-Sp49-B3-B__088_1_xxxx.cbf.zip	ZIP	SpNox-Sp49-B3-B_088_1_1101.cbf
  1102	CBF	https://zenodo.org/records/14901515/files/SpNox-Sp49-B3-B__088_1_xxxx.cbf.zip	ZIP	SpNox-Sp49-B3-B_088_1_1102.cbf
  1103	CBF	https://zenodo.org/records/14901515/files/SpNox-Sp49-B3-B__088_1_xxxx.cbf.zip	ZIP	SpNox-Sp49-B3-B_088_1_1103.cbf
  1104	CBF	https://zenodo.org/records/14901515/files/SpNox-Sp49-B3-B__088_1_xxxx.cbf.zip	ZIP	SpNox-Sp49-B3-B_088_1_1104.cbf
  1105	CBF	https://zenodo.org/records/14901515/files/SpNox-Sp49-B3-B__088_1_xxxx.cbf.zip	ZIP	SpNox-Sp49-B3-B_088_1_1105.cbf
  1106	CBF	https://zenodo.org/records/14901515/files/SpNox-Sp49-B3-B__088_1_xxxx.cbf.zip	ZIP	SpNox-Sp49-B3-B_088_1_1106.cbf
  1107	CBF	https://zenodo.org/records/14901515/files/SpNox-Sp49-B3-B__088_1_xxxx.cbf.zip	ZIP	SpNox-Sp49-B3-B_088_1_1107.cbf
  1108	CBF	https://zenodo.org/records/14901515/files/SpNox-Sp49-B3-B__088_1_xxxx.cbf.zip	ZIP	SpNox-Sp49-B3-B_088_1_1108.cbf
  1109	CBF	https://zenodo.org/records/14901515/files/SpNox-Sp49-B3-B__088_1_xxxx.cbf.zip	ZIP	SpNox-Sp49-B3-B_088_1_1109.cbf
  1110	CBF	https://zenodo.org/records/14901515/files/SpNox-Sp49-B3-B__088_1_xxxx.cbf.zip	ZIP	SpNox-Sp49-B3-B_088_1_1110.cbf
  1111	CBF	https://zenodo.org/records/14901515/files/SpNox-Sp49-B3-B__088_1_xxxx.cbf.zip	ZIP	SpNox-Sp49-B3-B_088_1_1111.cbf
  1112	CBF	https://zenodo.org/records/14901515/files/SpNox-Sp49-B3-B__088_1_xxxx.cbf.zip	ZIP	SpNox-Sp49-B3-B_088_1_1112.cbf
  1113	CBF	https://zenodo.org/records/14901515/files/SpNox-Sp49-B3-B__088_1_xxxx.cbf.zip	ZIP	SpNox-Sp49-B3-B_088_1_1113.cbf
  1114	CBF	https://zenodo.org/records/14901515/files/SpNox-Sp49-B3-B__088_1_xxxx.cbf.zip	ZIP	SpNox-Sp49-B3-B_088_1_1114.cbf
  1115	CBF	https://zenodo.org/records/14901515/files/SpNox-Sp49-B3-B__088_1_xxxx.cbf.zip	ZIP	SpNox-Sp49-B3-B_088_1_1115.cbf
  1116	CBF	https://zenodo.org/records/14901515/files/SpNox-Sp49-B3-B__088_1_xxxx.cbf.zip	ZIP	SpNox-Sp49-B3-B_088_1_1116.cbf
  1117	CBF	https://zenodo.org/records/14901515/files/SpNox-Sp49-B3-B__088_1_xxxx.cbf.zip	ZIP	SpNox-Sp49-B3-B_088_1_1117.cbf
  1118	CBF	https://zenodo.org/records/14901515/files/SpNox-Sp49-B3-B__088_1_xxxx.cbf.zip	ZIP	SpNox-Sp49-B3-B_088_1_1118.cbf
  1119	CBF	https://zenodo.org/records/14901515/files/SpNox-Sp49-B3-B__088_1_xxxx.cbf.zip	ZIP	SpNox-Sp49-B3-B_088_1_1119.cbf
  1120	CBF	https://zenodo.org/records/14901515/files/SpNox-Sp49-B3-B__088_1_xxxx.cbf.zip	ZIP	SpNox-Sp49-B3-B_088_1_1120.cbf
  1121	CBF	https://zenodo.org/records/14901515/files/SpNox-Sp49-B3-B__088_1_xxxx.cbf.zip	ZIP	SpNox-Sp49-B3-B_088_1_1121.cbf
  1122	CBF	https://zenodo.org/records/14901515/files/SpNox-Sp49-B3-B__088_1_xxxx.cbf.zip	ZIP	SpNox-Sp49-B3-B_088_1_1122.cbf
  1123	CBF	https://zenodo.org/records/14901515/files/SpNox-Sp49-B3-B__088_1_xxxx.cbf.zip	ZIP	SpNox-Sp49-B3-B_088_1_1123.cbf
  1124	CBF	https://zenodo.org/records/14901515/files/SpNox-Sp49-B3-B__088_1_xxxx.cbf.zip	ZIP	SpNox-Sp49-B3-B_088_1_1124.cbf
  1125	CBF	https://zenodo.org/records/14901515/files/SpNox-Sp49-B3-B__088_1_xxxx.cbf.zip	ZIP	SpNox-Sp49-B3-B_088_1_1125.cbf
  1126	CBF	https://zenodo.org/records/14901515/files/SpNox-Sp49-B3-B__088_1_xxxx.cbf.zip	ZIP	SpNox-Sp49-B3-B_088_1_1126.cbf
  1127	CBF	https://zenodo.org/records/14901515/files/SpNox-Sp49-B3-B__088_1_xxxx.cbf.zip	ZIP	SpNox-Sp49-B3-B_088_1_1127.cbf
  1128	CBF	https://zenodo.org/records/14901515/files/SpNox-Sp49-B3-B__088_1_xxxx.cbf.zip	ZIP	SpNox-Sp49-B3-B_088_1_1128.cbf
  1129	CBF	https://zenodo.org/records/14901515/files/SpNox-Sp49-B3-B__088_1_xxxx.cbf.zip	ZIP	SpNox-Sp49-B3-B_088_1_1129.cbf
  1130	CBF	https://zenodo.org/records/14901515/files/SpNox-Sp49-B3-B__088_1_xxxx.cbf.zip	ZIP	SpNox-Sp49-B3-B_088_1_1130.cbf
  1131	CBF	https://zenodo.org/records/14901515/files/SpNox-Sp49-B3-B__088_1_xxxx.cbf.zip	ZIP	SpNox-Sp49-B3-B_088_1_1131.cbf
  1132	CBF	https://zenodo.org/records/14901515/files/SpNox-Sp49-B3-B__088_1_xxxx.cbf.zip	ZIP	SpNox-Sp49-B3-B_088_1_1132.cbf
  1133	CBF	https://zenodo.org/records/14901515/files/SpNox-Sp49-B3-B__088_1_xxxx.cbf.zip	ZIP	SpNox-Sp49-B3-B_088_1_1133.cbf
  1134	CBF	https://zenodo.org/records/14901515/files/SpNox-Sp49-B3-B__088_1_xxxx.cbf.zip	ZIP	SpNox-Sp49-B3-B_088_1_1134.cbf
  1135	CBF	https://zenodo.org/records/14901515/files/SpNox-Sp49-B3-B__088_1_xxxx.cbf.zip	ZIP	SpNox-Sp49-B3-B_088_1_1135.cbf
  1136	CBF	https://zenodo.org/records/14901515/files/SpNox-Sp49-B3-B__088_1_xxxx.cbf.zip	ZIP	SpNox-Sp49-B3-B_088_1_1136.cbf
  1137	CBF	https://zenodo.org/records/14901515/files/SpNox-Sp49-B3-B__088_1_xxxx.cbf.zip	ZIP	SpNox-Sp49-B3-B_088_1_1137.cbf
  1138	CBF	https://zenodo.org/records/14901515/files/SpNox-Sp49-B3-B__088_1_xxxx.cbf.zip	ZIP	SpNox-Sp49-B3-B_088_1_1138.cbf
  1139	CBF	https://zenodo.org/records/14901515/files/SpNox-Sp49-B3-B__088_1_xxxx.cbf.zip	ZIP	SpNox-Sp49-B3-B_088_1_1139.cbf
  1140	CBF	https://zenodo.org/records/14901515/files/SpNox-Sp49-B3-B__088_1_xxxx.cbf.zip	ZIP	SpNox-Sp49-B3-B_088_1_1140.cbf
  1141	CBF	https://zenodo.org/records/14901515/files/SpNox-Sp49-B3-B__088_1_xxxx.cbf.zip	ZIP	SpNox-Sp49-B3-B_088_1_1141.cbf
  1142	CBF	https://zenodo.org/records/14901515/files/SpNox-Sp49-B3-B__088_1_xxxx.cbf.zip	ZIP	SpNox-Sp49-B3-B_088_1_1142.cbf
  1143	CBF	https://zenodo.org/records/14901515/files/SpNox-Sp49-B3-B__088_1_xxxx.cbf.zip	ZIP	SpNox-Sp49-B3-B_088_1_1143.cbf
  1144	CBF	https://zenodo.org/records/14901515/files/SpNox-Sp49-B3-B__088_1_xxxx.cbf.zip	ZIP	SpNox-Sp49-B3-B_088_1_1144.cbf
  1145	CBF	https://zenodo.org/records/14901515/files/SpNox-Sp49-B3-B__088_1_xxxx.cbf.zip	ZIP	SpNox-Sp49-B3-B_088_1_1145.cbf
  1146	CBF	https://zenodo.org/records/14901515/files/SpNox-Sp49-B3-B__088_1_xxxx.cbf.zip	ZIP	SpNox-Sp49-B3-B_088_1_1146.cbf
  1147	CBF	https://zenodo.org/records/14901515/files/SpNox-Sp49-B3-B__088_1_xxxx.cbf.zip	ZIP	SpNox-Sp49-B3-B_088_1_1147.cbf
  1148	CBF	https://zenodo.org/records/14901515/files/SpNox-Sp49-B3-B__088_1_xxxx.cbf.zip	ZIP	SpNox-Sp49-B3-B_088_1_1148.cbf
  1149	CBF	https://zenodo.org/records/14901515/files/SpNox-Sp49-B3-B__088_1_xxxx.cbf.zip	ZIP	SpNox-Sp49-B3-B_088_1_1149.cbf
  1150	CBF	https://zenodo.org/records/14901515/files/SpNox-Sp49-B3-B__088_1_xxxx.cbf.zip	ZIP	SpNox-Sp49-B3-B_088_1_1150.cbf
  1151	CBF	https://zenodo.org/records/14901515/files/SpNox-Sp49-B3-B__088_1_xxxx.cbf.zip	ZIP	SpNox-Sp49-B3-B_088_1_1151.cbf
  1152	CBF	https://zenodo.org/records/14901515/files/SpNox-Sp49-B3-B__088_1_xxxx.cbf.zip	ZIP	SpNox-Sp49-B3-B_088_1_1152.cbf
  1153	CBF	https://zenodo.org/records/14901515/files/SpNox-Sp49-B3-B__088_1_xxxx.cbf.zip	ZIP	SpNox-Sp49-B3-B_088_1_1153.cbf
  1154	CBF	https://zenodo.org/records/14901515/files/SpNox-Sp49-B3-B__088_1_xxxx.cbf.zip	ZIP	SpNox-Sp49-B3-B_088_1_1154.cbf
  1155	CBF	https://zenodo.org/records/14901515/files/SpNox-Sp49-B3-B__088_1_xxxx.cbf.zip	ZIP	SpNox-Sp49-B3-B_088_1_1155.cbf
  1156	CBF	https://zenodo.org/records/14901515/files/SpNox-Sp49-B3-B__088_1_xxxx.cbf.zip	ZIP	SpNox-Sp49-B3-B_088_1_1156.cbf
  1157	CBF	https://zenodo.org/records/14901515/files/SpNox-Sp49-B3-B__088_1_xxxx.cbf.zip	ZIP	SpNox-Sp49-B3-B_088_1_1157.cbf
  1158	CBF	https://zenodo.org/records/14901515/files/SpNox-Sp49-B3-B__088_1_xxxx.cbf.zip	ZIP	SpNox-Sp49-B3-B_088_1_1158.cbf
  1159	CBF	https://zenodo.org/records/14901515/files/SpNox-Sp49-B3-B__088_1_xxxx.cbf.zip	ZIP	SpNox-Sp49-B3-B_088_1_1159.cbf
  1160	CBF	https://zenodo.org/records/14901515/files/SpNox-Sp49-B3-B__088_1_xxxx.cbf.zip	ZIP	SpNox-Sp49-B3-B_088_1_1160.cbf
  1161	CBF	https://zenodo.org/records/14901515/files/SpNox-Sp49-B3-B__088_1_xxxx.cbf.zip	ZIP	SpNox-Sp49-B3-B_088_1_1161.cbf
  1162	CBF	https://zenodo.org/records/14901515/files/SpNox-Sp49-B3-B__088_1_xxxx.cbf.zip	ZIP	SpNox-Sp49-B3-B_088_1_1162.cbf
  1163	CBF	https://zenodo.org/records/14901515/files/SpNox-Sp49-B3-B__088_1_xxxx.cbf.zip	ZIP	SpNox-Sp49-B3-B_088_1_1163.cbf
  1164	CBF	https://zenodo.org/records/14901515/files/SpNox-Sp49-B3-B__088_1_xxxx.cbf.zip	ZIP	SpNox-Sp49-B3-B_088_1_1164.cbf
  1165	CBF	https://zenodo.org/records/14901515/files/SpNox-Sp49-B3-B__088_1_xxxx.cbf.zip	ZIP	SpNox-Sp49-B3-B_088_1_1165.cbf
  1166	CBF	https://zenodo.org/records/14901515/files/SpNox-Sp49-B3-B__088_1_xxxx.cbf.zip	ZIP	SpNox-Sp49-B3-B_088_1_1166.cbf
  1167	CBF	https://zenodo.org/records/14901515/files/SpNox-Sp49-B3-B__088_1_xxxx.cbf.zip	ZIP	SpNox-Sp49-B3-B_088_1_1167.cbf
  1168	CBF	https://zenodo.org/records/14901515/files/SpNox-Sp49-B3-B__088_1_xxxx.cbf.zip	ZIP	SpNox-Sp49-B3-B_088_1_1168.cbf
  1169	CBF	https://zenodo.org/records/14901515/files/SpNox-Sp49-B3-B__088_1_xxxx.cbf.zip	ZIP	SpNox-Sp49-B3-B_088_1_1169.cbf
  1170	CBF	https://zenodo.org/records/14901515/files/SpNox-Sp49-B3-B__088_1_xxxx.cbf.zip	ZIP	SpNox-Sp49-B3-B_088_1_1170.cbf
  1171	CBF	https://zenodo.org/records/14901515/files/SpNox-Sp49-B3-B__088_1_xxxx.cbf.zip	ZIP	SpNox-Sp49-B3-B_088_1_1171.cbf
  1172	CBF	https://zenodo.org/records/14901515/files/SpNox-Sp49-B3-B__088_1_xxxx.cbf.zip	ZIP	SpNox-Sp49-B3-B_088_1_1172.cbf
  1173	CBF	https://zenodo.org/records/14901515/files/SpNox-Sp49-B3-B__088_1_xxxx.cbf.zip	ZIP	SpNox-Sp49-B3-B_088_1_1173.cbf
  1174	CBF	https://zenodo.org/records/14901515/files/SpNox-Sp49-B3-B__088_1_xxxx.cbf.zip	ZIP	SpNox-Sp49-B3-B_088_1_1174.cbf
  1175	CBF	https://zenodo.org/records/14901515/files/SpNox-Sp49-B3-B__088_1_xxxx.cbf.zip	ZIP	SpNox-Sp49-B3-B_088_1_1175.cbf
  1176	CBF	https://zenodo.org/records/14901515/files/SpNox-Sp49-B3-B__088_1_xxxx.cbf.zip	ZIP	SpNox-Sp49-B3-B_088_1_1176.cbf
  1177	CBF	https://zenodo.org/records/14901515/files/SpNox-Sp49-B3-B__088_1_xxxx.cbf.zip	ZIP	SpNox-Sp49-B3-B_088_1_1177.cbf
  1178	CBF	https://zenodo.org/records/14901515/files/SpNox-Sp49-B3-B__088_1_xxxx.cbf.zip	ZIP	SpNox-Sp49-B3-B_088_1_1178.cbf
  1179	CBF	https://zenodo.org/records/14901515/files/SpNox-Sp49-B3-B__088_1_xxxx.cbf.zip	ZIP	SpNox-Sp49-B3-B_088_1_1179.cbf
  1180	CBF	https://zenodo.org/records/14901515/files/SpNox-Sp49-B3-B__088_1_xxxx.cbf.zip	ZIP	SpNox-Sp49-B3-B_088_1_1180.cbf
  1181	CBF	https://zenodo.org/records/14901515/files/SpNox-Sp49-B3-B__088_1_xxxx.cbf.zip	ZIP	SpNox-Sp49-B3-B_088_1_1181.cbf
  1182	CBF	https://zenodo.org/records/14901515/files/SpNox-Sp49-B3-B__088_1_xxxx.cbf.zip	ZIP	SpNox-Sp49-B3-B_088_1_1182.cbf
  1183	CBF	https://zenodo.org/records/14901515/files/SpNox-Sp49-B3-B__088_1_xxxx.cbf.zip	ZIP	SpNox-Sp49-B3-B_088_1_1183.cbf
  1184	CBF	https://zenodo.org/records/14901515/files/SpNox-Sp49-B3-B__088_1_xxxx.cbf.zip	ZIP	SpNox-Sp49-B3-B_088_1_1184.cbf
  1185	CBF	https://zenodo.org/records/14901515/files/SpNox-Sp49-B3-B__088_1_xxxx.cbf.zip	ZIP	SpNox-Sp49-B3-B_088_1_1185.cbf
  1186	CBF	https://zenodo.org/records/14901515/files/SpNox-Sp49-B3-B__088_1_xxxx.cbf.zip	ZIP	SpNox-Sp49-B3-B_088_1_1186.cbf
  1187	CBF	https://zenodo.org/records/14901515/files/SpNox-Sp49-B3-B__088_1_xxxx.cbf.zip	ZIP	SpNox-Sp49-B3-B_088_1_1187.cbf
  1188	CBF	https://zenodo.org/records/14901515/files/SpNox-Sp49-B3-B__088_1_xxxx.cbf.zip	ZIP	SpNox-Sp49-B3-B_088_1_1188.cbf
  1189	CBF	https://zenodo.org/records/14901515/files/SpNox-Sp49-B3-B__088_1_xxxx.cbf.zip	ZIP	SpNox-Sp49-B3-B_088_1_1189.cbf
  1190	CBF	https://zenodo.org/records/14901515/files/SpNox-Sp49-B3-B__088_1_xxxx.cbf.zip	ZIP	SpNox-Sp49-B3-B_088_1_1190.cbf
  1191	CBF	https://zenodo.org/records/14901515/files/SpNox-Sp49-B3-B__088_1_xxxx.cbf.zip	ZIP	SpNox-Sp49-B3-B_088_1_1191.cbf
  1192	CBF	https://zenodo.org/records/14901515/files/SpNox-Sp49-B3-B__088_1_xxxx.cbf.zip	ZIP	SpNox-Sp49-B3-B_088_1_1192.cbf
  1193	CBF	https://zenodo.org/records/14901515/files/SpNox-Sp49-B3-B__088_1_xxxx.cbf.zip	ZIP	SpNox-Sp49-B3-B_088_1_1193.cbf
  1194	CBF	https://zenodo.org/records/14901515/files/SpNox-Sp49-B3-B__088_1_xxxx.cbf.zip	ZIP	SpNox-Sp49-B3-B_088_1_1194.cbf
  1195	CBF	https://zenodo.org/records/14901515/files/SpNox-Sp49-B3-B__088_1_xxxx.cbf.zip	ZIP	SpNox-Sp49-B3-B_088_1_1195.cbf
  1196	CBF	https://zenodo.org/records/14901515/files/SpNox-Sp49-B3-B__088_1_xxxx.cbf.zip	ZIP	SpNox-Sp49-B3-B_088_1_1196.cbf
  1197	CBF	https://zenodo.org/records/14901515/files/SpNox-Sp49-B3-B__088_1_xxxx.cbf.zip	ZIP	SpNox-Sp49-B3-B_088_1_1197.cbf
  1198	CBF	https://zenodo.org/records/14901515/files/SpNox-Sp49-B3-B__088_1_xxxx.cbf.zip	ZIP	SpNox-Sp49-B3-B_088_1_1198.cbf
  1199	CBF	https://zenodo.org/records/14901515/files/SpNox-Sp49-B3-B__088_1_xxxx.cbf.zip	ZIP	SpNox-Sp49-B3-B_088_1_1199.cbf
  1200	CBF	https://zenodo.org/records/14901515/files/SpNox-Sp49-B3-B__088_1_xxxx.cbf.zip	ZIP	SpNox-Sp49-B3-B_088_1_1200.cbf
  1201	CBF	https://zenodo.org/records/14901515/files/SpNox-Sp49-B3-B__088_1_xxxx.cbf.zip	ZIP	SpNox-Sp49-B3-B_088_1_1201.cbf
  1202	CBF	https://zenodo.org/records/14901515/files/SpNox-Sp49-B3-B__088_1_xxxx.cbf.zip	ZIP	SpNox-Sp49-B3-B_088_1_1202.cbf
  1203	CBF	https://zenodo.org/records/14901515/files/SpNox-Sp49-B3-B__088_1_xxxx.cbf.zip	ZIP	SpNox-Sp49-B3-B_088_1_1203.cbf
  1204	CBF	https://zenodo.org/records/14901515/files/SpNox-Sp49-B3-B__088_1_xxxx.cbf.zip	ZIP	SpNox-Sp49-B3-B_088_1_1204.cbf
  1205	CBF	https://zenodo.org/records/14901515/files/SpNox-Sp49-B3-B__088_1_xxxx.cbf.zip	ZIP	SpNox-Sp49-B3-B_088_1_1205.cbf
  1206	CBF	https://zenodo.org/records/14901515/files/SpNox-Sp49-B3-B__088_1_xxxx.cbf.zip	ZIP	SpNox-Sp49-B3-B_088_1_1206.cbf
  1207	CBF	https://zenodo.org/records/14901515/files/SpNox-Sp49-B3-B__088_1_xxxx.cbf.zip	ZIP	SpNox-Sp49-B3-B_088_1_1207.cbf
  1208	CBF	https://zenodo.org/records/14901515/files/SpNox-Sp49-B3-B__088_1_xxxx.cbf.zip	ZIP	SpNox-Sp49-B3-B_088_1_1208.cbf
  1209	CBF	https://zenodo.org/records/14901515/files/SpNox-Sp49-B3-B__088_1_xxxx.cbf.zip	ZIP	SpNox-Sp49-B3-B_088_1_1209.cbf
  1210	CBF	https://zenodo.org/records/14901515/files/SpNox-Sp49-B3-B__088_1_xxxx.cbf.zip	ZIP	SpNox-Sp49-B3-B_088_1_1210.cbf
  1211	CBF	https://zenodo.org/records/14901515/files/SpNox-Sp49-B3-B__088_1_xxxx.cbf.zip	ZIP	SpNox-Sp49-B3-B_088_1_1211.cbf
  1212	CBF	https://zenodo.org/records/14901515/files/SpNox-Sp49-B3-B__088_1_xxxx.cbf.zip	ZIP	SpNox-Sp49-B3-B_088_1_1212.cbf
  1213	CBF	https://zenodo.org/records/14901515/files/SpNox-Sp49-B3-B__088_1_xxxx.cbf.zip	ZIP	SpNox-Sp49-B3-B_088_1_1213.cbf
  1214	CBF	https://zenodo.org/records/14901515/files/SpNox-Sp49-B3-B__088_1_xxxx.cbf.zip	ZIP	SpNox-Sp49-B3-B_088_1_1214.cbf
  1215	CBF	https://zenodo.org/records/14901515/files/SpNox-Sp49-B3-B__088_1_xxxx.cbf.zip	ZIP	SpNox-Sp49-B3-B_088_1_1215.cbf
  1216	CBF	https://zenodo.org/records/14901515/files/SpNox-Sp49-B3-B__088_1_xxxx.cbf.zip	ZIP	SpNox-Sp49-B3-B_088_1_1216.cbf
  1217	CBF	https://zenodo.org/records/14901515/files/SpNox-Sp49-B3-B__088_1_xxxx.cbf.zip	ZIP	SpNox-Sp49-B3-B_088_1_1217.cbf
  1218	CBF	https://zenodo.org/records/14901515/files/SpNox-Sp49-B3-B__088_1_xxxx.cbf.zip	ZIP	SpNox-Sp49-B3-B_088_1_1218.cbf
  1219	CBF	https://zenodo.org/records/14901515/files/SpNox-Sp49-B3-B__088_1_xxxx.cbf.zip	ZIP	SpNox-Sp49-B3-B_088_1_1219.cbf
  1220	CBF	https://zenodo.org/records/14901515/files/SpNox-Sp49-B3-B__088_1_xxxx.cbf.zip	ZIP	SpNox-Sp49-B3-B_088_1_1220.cbf
  1221	CBF	https://zenodo.org/records/14901515/files/SpNox-Sp49-B3-B__088_1_xxxx.cbf.zip	ZIP	SpNox-Sp49-B3-B_088_1_1221.cbf
  1222	CBF	https://zenodo.org/records/14901515/files/SpNox-Sp49-B3-B__088_1_xxxx.cbf.zip	ZIP	SpNox-Sp49-B3-B_088_1_1222.cbf
  1223	CBF	https://zenodo.org/records/14901515/files/SpNox-Sp49-B3-B__088_1_xxxx.cbf.zip	ZIP	SpNox-Sp49-B3-B_088_1_1223.cbf
  1224	CBF	https://zenodo.org/records/14901515/files/SpNox-Sp49-B3-B__088_1_xxxx.cbf.zip	ZIP	SpNox-Sp49-B3-B_088_1_1224.cbf
  1225	CBF	https://zenodo.org/records/14901515/files/SpNox-Sp49-B3-B__088_1_xxxx.cbf.zip	ZIP	SpNox-Sp49-B3-B_088_1_1225.cbf
  1226	CBF	https://zenodo.org/records/14901515/files/SpNox-Sp49-B3-B__088_1_xxxx.cbf.zip	ZIP	SpNox-Sp49-B3-B_088_1_1226.cbf
  1227	CBF	https://zenodo.org/records/14901515/files/SpNox-Sp49-B3-B__088_1_xxxx.cbf.zip	ZIP	SpNox-Sp49-B3-B_088_1_1227.cbf
  1228	CBF	https://zenodo.org/records/14901515/files/SpNox-Sp49-B3-B__088_1_xxxx.cbf.zip	ZIP	SpNox-Sp49-B3-B_088_1_1228.cbf
  1229	CBF	https://zenodo.org/records/14901515/files/SpNox-Sp49-B3-B__088_1_xxxx.cbf.zip	ZIP	SpNox-Sp49-B3-B_088_1_1229.cbf
  1230	CBF	https://zenodo.org/records/14901515/files/SpNox-Sp49-B3-B__088_1_xxxx.cbf.zip	ZIP	SpNox-Sp49-B3-B_088_1_1230.cbf
  1231	CBF	https://zenodo.org/records/14901515/files/SpNox-Sp49-B3-B__088_1_xxxx.cbf.zip	ZIP	SpNox-Sp49-B3-B_088_1_1231.cbf
  1232	CBF	https://zenodo.org/records/14901515/files/SpNox-Sp49-B3-B__088_1_xxxx.cbf.zip	ZIP	SpNox-Sp49-B3-B_088_1_1232.cbf
  1233	CBF	https://zenodo.org/records/14901515/files/SpNox-Sp49-B3-B__088_1_xxxx.cbf.zip	ZIP	SpNox-Sp49-B3-B_088_1_1233.cbf
  1234	CBF	https://zenodo.org/records/14901515/files/SpNox-Sp49-B3-B__088_1_xxxx.cbf.zip	ZIP	SpNox-Sp49-B3-B_088_1_1234.cbf
  1235	CBF	https://zenodo.org/records/14901515/files/SpNox-Sp49-B3-B__088_1_xxxx.cbf.zip	ZIP	SpNox-Sp49-B3-B_088_1_1235.cbf
  1236	CBF	https://zenodo.org/records/14901515/files/SpNox-Sp49-B3-B__088_1_xxxx.cbf.zip	ZIP	SpNox-Sp49-B3-B_088_1_1236.cbf
  1237	CBF	https://zenodo.org/records/14901515/files/SpNox-Sp49-B3-B__088_1_xxxx.cbf.zip	ZIP	SpNox-Sp49-B3-B_088_1_1237.cbf
  1238	CBF	https://zenodo.org/records/14901515/files/SpNox-Sp49-B3-B__088_1_xxxx.cbf.zip	ZIP	SpNox-Sp49-B3-B_088_1_1238.cbf
  1239	CBF	https://zenodo.org/records/14901515/files/SpNox-Sp49-B3-B__088_1_xxxx.cbf.zip	ZIP	SpNox-Sp49-B3-B_088_1_1239.cbf
  1240	CBF	https://zenodo.org/records/14901515/files/SpNox-Sp49-B3-B__088_1_xxxx.cbf.zip	ZIP	SpNox-Sp49-B3-B_088_1_1240.cbf
  1241	CBF	https://zenodo.org/records/14901515/files/SpNox-Sp49-B3-B__088_1_xxxx.cbf.zip	ZIP	SpNox-Sp49-B3-B_088_1_1241.cbf
  1242	CBF	https://zenodo.org/records/14901515/files/SpNox-Sp49-B3-B__088_1_xxxx.cbf.zip	ZIP	SpNox-Sp49-B3-B_088_1_1242.cbf
  1243	CBF	https://zenodo.org/records/14901515/files/SpNox-Sp49-B3-B__088_1_xxxx.cbf.zip	ZIP	SpNox-Sp49-B3-B_088_1_1243.cbf
  1244	CBF	https://zenodo.org/records/14901515/files/SpNox-Sp49-B3-B__088_1_xxxx.cbf.zip	ZIP	SpNox-Sp49-B3-B_088_1_1244.cbf
  1245	CBF	https://zenodo.org/records/14901515/files/SpNox-Sp49-B3-B__088_1_xxxx.cbf.zip	ZIP	SpNox-Sp49-B3-B_088_1_1245.cbf
  1246	CBF	https://zenodo.org/records/14901515/files/SpNox-Sp49-B3-B__088_1_xxxx.cbf.zip	ZIP	SpNox-Sp49-B3-B_088_1_1246.cbf
  1247	CBF	https://zenodo.org/records/14901515/files/SpNox-Sp49-B3-B__088_1_xxxx.cbf.zip	ZIP	SpNox-Sp49-B3-B_088_1_1247.cbf
  1248	CBF	https://zenodo.org/records/14901515/files/SpNox-Sp49-B3-B__088_1_xxxx.cbf.zip	ZIP	SpNox-Sp49-B3-B_088_1_1248.cbf
  1249	CBF	https://zenodo.org/records/14901515/files/SpNox-Sp49-B3-B__088_1_xxxx.cbf.zip	ZIP	SpNox-Sp49-B3-B_088_1_1249.cbf
  1250	CBF	https://zenodo.org/records/14901515/files/SpNox-Sp49-B3-B__088_1_xxxx.cbf.zip	ZIP	SpNox-Sp49-B3-B_088_1_1250.cbf
  1251	CBF	https://zenodo.org/records/14901515/files/SpNox-Sp49-B3-B__088_1_xxxx.cbf.zip	ZIP	SpNox-Sp49-B3-B_088_1_1251.cbf
  1252	CBF	https://zenodo.org/records/14901515/files/SpNox-Sp49-B3-B__088_1_xxxx.cbf.zip	ZIP	SpNox-Sp49-B3-B_088_1_1252.cbf
  1253	CBF	https://zenodo.org/records/14901515/files/SpNox-Sp49-B3-B__088_1_xxxx.cbf.zip	ZIP	SpNox-Sp49-B3-B_088_1_1253.cbf
  1254	CBF	https://zenodo.org/records/14901515/files/SpNox-Sp49-B3-B__088_1_xxxx.cbf.zip	ZIP	SpNox-Sp49-B3-B_088_1_1254.cbf
  1255	CBF	https://zenodo.org/records/14901515/files/SpNox-Sp49-B3-B__088_1_xxxx.cbf.zip	ZIP	SpNox-Sp49-B3-B_088_1_1255.cbf
  1256	CBF	https://zenodo.org/records/14901515/files/SpNox-Sp49-B3-B__088_1_xxxx.cbf.zip	ZIP	SpNox-Sp49-B3-B_088_1_1256.cbf
  1257	CBF	https://zenodo.org/records/14901515/files/SpNox-Sp49-B3-B__088_1_xxxx.cbf.zip	ZIP	SpNox-Sp49-B3-B_088_1_1257.cbf
  1258	CBF	https://zenodo.org/records/14901515/files/SpNox-Sp49-B3-B__088_1_xxxx.cbf.zip	ZIP	SpNox-Sp49-B3-B_088_1_1258.cbf
  1259	CBF	https://zenodo.org/records/14901515/files/SpNox-Sp49-B3-B__088_1_xxxx.cbf.zip	ZIP	SpNox-Sp49-B3-B_088_1_1259.cbf
  1260	CBF	https://zenodo.org/records/14901515/files/SpNox-Sp49-B3-B__088_1_xxxx.cbf.zip	ZIP	SpNox-Sp49-B3-B_088_1_1260.cbf
  1261	CBF	https://zenodo.org/records/14901515/files/SpNox-Sp49-B3-B__088_1_xxxx.cbf.zip	ZIP	SpNox-Sp49-B3-B_088_1_1261.cbf
  1262	CBF	https://zenodo.org/records/14901515/files/SpNox-Sp49-B3-B__088_1_xxxx.cbf.zip	ZIP	SpNox-Sp49-B3-B_088_1_1262.cbf
  1263	CBF	https://zenodo.org/records/14901515/files/SpNox-Sp49-B3-B__088_1_xxxx.cbf.zip	ZIP	SpNox-Sp49-B3-B_088_1_1263.cbf
  1264	CBF	https://zenodo.org/records/14901515/files/SpNox-Sp49-B3-B__088_1_xxxx.cbf.zip	ZIP	SpNox-Sp49-B3-B_088_1_1264.cbf
  1265	CBF	https://zenodo.org/records/14901515/files/SpNox-Sp49-B3-B__088_1_xxxx.cbf.zip	ZIP	SpNox-Sp49-B3-B_088_1_1265.cbf
  1266	CBF	https://zenodo.org/records/14901515/files/SpNox-Sp49-B3-B__088_1_xxxx.cbf.zip	ZIP	SpNox-Sp49-B3-B_088_1_1266.cbf
  1267	CBF	https://zenodo.org/records/14901515/files/SpNox-Sp49-B3-B__088_1_xxxx.cbf.zip	ZIP	SpNox-Sp49-B3-B_088_1_1267.cbf
  1268	CBF	https://zenodo.org/records/14901515/files/SpNox-Sp49-B3-B__088_1_xxxx.cbf.zip	ZIP	SpNox-Sp49-B3-B_088_1_1268.cbf
  1269	CBF	https://zenodo.org/records/14901515/files/SpNox-Sp49-B3-B__088_1_xxxx.cbf.zip	ZIP	SpNox-Sp49-B3-B_088_1_1269.cbf
  1270	CBF	https://zenodo.org/records/14901515/files/SpNox-Sp49-B3-B__088_1_xxxx.cbf.zip	ZIP	SpNox-Sp49-B3-B_088_1_1270.cbf
  1271	CBF	https://zenodo.org/records/14901515/files/SpNox-Sp49-B3-B__088_1_xxxx.cbf.zip	ZIP	SpNox-Sp49-B3-B_088_1_1271.cbf
  1272	CBF	https://zenodo.org/records/14901515/files/SpNox-Sp49-B3-B__088_1_xxxx.cbf.zip	ZIP	SpNox-Sp49-B3-B_088_1_1272.cbf
  1273	CBF	https://zenodo.org/records/14901515/files/SpNox-Sp49-B3-B__088_1_xxxx.cbf.zip	ZIP	SpNox-Sp49-B3-B_088_1_1273.cbf
  1274	CBF	https://zenodo.org/records/14901515/files/SpNox-Sp49-B3-B__088_1_xxxx.cbf.zip	ZIP	SpNox-Sp49-B3-B_088_1_1274.cbf
  1275	CBF	https://zenodo.org/records/14901515/files/SpNox-Sp49-B3-B__088_1_xxxx.cbf.zip	ZIP	SpNox-Sp49-B3-B_088_1_1275.cbf
  1276	CBF	https://zenodo.org/records/14901515/files/SpNox-Sp49-B3-B__088_1_xxxx.cbf.zip	ZIP	SpNox-Sp49-B3-B_088_1_1276.cbf
  1277	CBF	https://zenodo.org/records/14901515/files/SpNox-Sp49-B3-B__088_1_xxxx.cbf.zip	ZIP	SpNox-Sp49-B3-B_088_1_1277.cbf
  1278	CBF	https://zenodo.org/records/14901515/files/SpNox-Sp49-B3-B__088_1_xxxx.cbf.zip	ZIP	SpNox-Sp49-B3-B_088_1_1278.cbf
  1279	CBF	https://zenodo.org/records/14901515/files/SpNox-Sp49-B3-B__088_1_xxxx.cbf.zip	ZIP	SpNox-Sp49-B3-B_088_1_1279.cbf
  1280	CBF	https://zenodo.org/records/14901515/files/SpNox-Sp49-B3-B__088_1_xxxx.cbf.zip	ZIP	SpNox-Sp49-B3-B_088_1_1280.cbf
  1281	CBF	https://zenodo.org/records/14901515/files/SpNox-Sp49-B3-B__088_1_xxxx.cbf.zip	ZIP	SpNox-Sp49-B3-B_088_1_1281.cbf
  1282	CBF	https://zenodo.org/records/14901515/files/SpNox-Sp49-B3-B__088_1_xxxx.cbf.zip	ZIP	SpNox-Sp49-B3-B_088_1_1282.cbf
  1283	CBF	https://zenodo.org/records/14901515/files/SpNox-Sp49-B3-B__088_1_xxxx.cbf.zip	ZIP	SpNox-Sp49-B3-B_088_1_1283.cbf
  1284	CBF	https://zenodo.org/records/14901515/files/SpNox-Sp49-B3-B__088_1_xxxx.cbf.zip	ZIP	SpNox-Sp49-B3-B_088_1_1284.cbf
  1285	CBF	https://zenodo.org/records/14901515/files/SpNox-Sp49-B3-B__088_1_xxxx.cbf.zip	ZIP	SpNox-Sp49-B3-B_088_1_1285.cbf
  1286	CBF	https://zenodo.org/records/14901515/files/SpNox-Sp49-B3-B__088_1_xxxx.cbf.zip	ZIP	SpNox-Sp49-B3-B_088_1_1286.cbf
  1287	CBF	https://zenodo.org/records/14901515/files/SpNox-Sp49-B3-B__088_1_xxxx.cbf.zip	ZIP	SpNox-Sp49-B3-B_088_1_1287.cbf
  1288	CBF	https://zenodo.org/records/14901515/files/SpNox-Sp49-B3-B__088_1_xxxx.cbf.zip	ZIP	SpNox-Sp49-B3-B_088_1_1288.cbf
  1289	CBF	https://zenodo.org/records/14901515/files/SpNox-Sp49-B3-B__088_1_xxxx.cbf.zip	ZIP	SpNox-Sp49-B3-B_088_1_1289.cbf
  1290	CBF	https://zenodo.org/records/14901515/files/SpNox-Sp49-B3-B__088_1_xxxx.cbf.zip	ZIP	SpNox-Sp49-B3-B_088_1_1290.cbf
  1291	CBF	https://zenodo.org/records/14901515/files/SpNox-Sp49-B3-B__088_1_xxxx.cbf.zip	ZIP	SpNox-Sp49-B3-B_088_1_1291.cbf
  1292	CBF	https://zenodo.org/records/14901515/files/SpNox-Sp49-B3-B__088_1_xxxx.cbf.zip	ZIP	SpNox-Sp49-B3-B_088_1_1292.cbf
  1293	CBF	https://zenodo.org/records/14901515/files/SpNox-Sp49-B3-B__088_1_xxxx.cbf.zip	ZIP	SpNox-Sp49-B3-B_088_1_1293.cbf
  1294	CBF	https://zenodo.org/records/14901515/files/SpNox-Sp49-B3-B__088_1_xxxx.cbf.zip	ZIP	SpNox-Sp49-B3-B_088_1_1294.cbf
  1295	CBF	https://zenodo.org/records/14901515/files/SpNox-Sp49-B3-B__088_1_xxxx.cbf.zip	ZIP	SpNox-Sp49-B3-B_088_1_1295.cbf
  1296	CBF	https://zenodo.org/records/14901515/files/SpNox-Sp49-B3-B__088_1_xxxx.cbf.zip	ZIP	SpNox-Sp49-B3-B_088_1_1296.cbf
  1297	CBF	https://zenodo.org/records/14901515/files/SpNox-Sp49-B3-B__088_1_xxxx.cbf.zip	ZIP	SpNox-Sp49-B3-B_088_1_1297.cbf
  1298	CBF	https://zenodo.org/records/14901515/files/SpNox-Sp49-B3-B__088_1_xxxx.cbf.zip	ZIP	SpNox-Sp49-B3-B_088_1_1298.cbf
  1299	CBF	https://zenodo.org/records/14901515/files/SpNox-Sp49-B3-B__088_1_xxxx.cbf.zip	ZIP	SpNox-Sp49-B3-B_088_1_1299.cbf
  1300	CBF	https://zenodo.org/records/14901515/files/SpNox-Sp49-B3-B__088_1_xxxx.cbf.zip	ZIP	SpNox-Sp49-B3-B_088_1_1300.cbf
