# Supplementary material for: X-ray diffraction images for two membrane protein crystals presenting high anisotropy; the B. subtilis ABC transporter BmrA and the S. pneumoniae NADPH oxidase
Source: IUCrdata. 2025 Jul 4;10(Pt 7):x250591. doi: 10.1107/S2414314625005917 (PMC12326463; doi:10.1107/S2414314625005917)
Supplement: Supplementary file 3 [file x-10-x250591-img3.cif]

#\#CIF_2.0
# CIF converted from DIALS .expt file
# Conversion routine version 0.1
data_14894181_ld

_database.dataset_doi       '10.5281/zenodo.14894181'
_audit.block_code                   SOLEIL-PX2
_audit.update_record         '2025-03-07 Updated by the editor'

_diffrn_source.beamline     PX2
_diffrn_source.facility     SOLEIL


_diffrn_radiation_wavelength.id    1
_diffrn_radiation_wavelength.value 0.9801121950149536
_diffrn_radiation.type             xray

_array_intensities.overload  65535

loop_
 _axis.id
 _axis.depends_on
 _axis.equipment
 _axis.type
 _axis.vector[1]
 _axis.vector[2]
 _axis.vector[3]
 _axis.offset[1]
 _axis.offset[2]
 _axis.offset[3]

  Omega        .           goniometer  rotation          1.0      0.0      0.0      0.0      0.0      0.0
  Trans        .           detector    translation         0        0       -1      0.0      0.0      0.0
  ele1_x       Trans       detector    translation       1.0      0.0      0.0 -111.23305116009688 114.54411139720011      0.0
  ele1_y       ele1_x      detector    translation       0.0     -1.0     -0.0      0.0      0.0      0.0

_diffrn_detector.id        DETECTOR
_diffrn_detector.diffrn_id DIFFRN

loop_
 _diffrn_detector_element.id
 _diffrn_detector_element.detector_id

  ELEMENT1    DETECTOR

loop_
 _diffrn_detector_axis.detector_id
 _diffrn_detector_axis.axis_id

  DETECTOR	Trans


loop_
 _array_structure_list_axis.axis_id
 _array_structure_list_axis.axis_set_id
 _array_structure_list_axis.displacement
 _array_structure_list_axis.displacement_increment

  ele1_x    1      0.037500001781154424    0.07500000356230885
  ele1_y    2      0.037500001781154424    0.07500000356230885

loop_
 _array_structure_list.array_id
 _array_structure_list.axis_set_id
 _array_structure_list.direction
 _array_structure_list.index
 _array_structure_list.precedence
 _array_structure_list.dimension

  1            1          increasing              1 1 3110
  1            2          increasing              2 2 3269

loop_
 _diffrn_scan_axis.scan_id
 _diffrn_scan_axis.axis_id
 _diffrn_scan_axis.displacement_start
 _diffrn_scan_axis.displacement_increment
 _diffrn_scan_axis.displacement_range
 _diffrn_scan_axis.angle_start
 _diffrn_scan_axis.angle_increment
 _diffrn_scan_axis.angle_range

  SCAN01 Omega            .       .       .    0.00    0.10  360.00
  SCAN01 Trans       300.05     0.0     0.0       .       .       .

loop_
 _diffrn_scan.id
 _diffrn_scan.frame_id_start
 _diffrn_scan.frame_id_end
 _diffrn_scan.frames

  SCAN01	frm1	frm3600	3600

loop_
 _diffrn_scan_frame.frame_id
 _diffrn_scan_frame.scan_id
 _diffrn_scan_frame.frame_number
 _diffrn_scan_frame.integration_time

  frm1	SCAN01	1	0.025000007823109627
  frm2	SCAN01	2	0.025000007823109627
  frm3	SCAN01	3	0.025000007823109627
  frm4	SCAN01	4	0.025000007823109627
  frm5	SCAN01	5	0.025000007823109627
  frm6	SCAN01	6	0.025000007823109627
  frm7	SCAN01	7	0.025000007823109627
  frm8	SCAN01	8	0.025000007823109627
  frm9	SCAN01	9	0.025000007823109627
  frm10	SCAN01	10	0.025000007823109627
  frm11	SCAN01	11	0.025000007823109627
  frm12	SCAN01	12	0.025000007823109627
  frm13	SCAN01	13	0.025000007823109627
  frm14	SCAN01	14	0.025000007823109627
  frm15	SCAN01	15	0.025000007823109627
  frm16	SCAN01	16	0.025000007823109627
  frm17	SCAN01	17	0.025000007823109627
  frm18	SCAN01	18	0.025000007823109627
  frm19	SCAN01	19	0.025000007823109627
  frm20	SCAN01	20	0.025000007823109627
  frm21	SCAN01	21	0.025000007823109627
  frm22	SCAN01	22	0.025000007823109627
  frm23	SCAN01	23	0.025000007823109627
  frm24	SCAN01	24	0.025000007823109627
  frm25	SCAN01	25	0.025000007823109627
  frm26	SCAN01	26	0.025000007823109627
  frm27	SCAN01	27	0.025000007823109627
  frm28	SCAN01	28	0.025000007823109627
  frm29	SCAN01	29	0.025000007823109627
  frm30	SCAN01	30	0.025000007823109627
  frm31	SCAN01	31	0.025000007823109627
  frm32	SCAN01	32	0.025000007823109627
  frm33	SCAN01	33	0.025000007823109627
  frm34	SCAN01	34	0.025000007823109627
  frm35	SCAN01	35	0.025000007823109627
  frm36	SCAN01	36	0.025000007823109627
  frm37	SCAN01	37	0.025000007823109627
  frm38	SCAN01	38	0.025000007823109627
  frm39	SCAN01	39	0.025000007823109627
  frm40	SCAN01	40	0.025000007823109627
  frm41	SCAN01	41	0.025000007823109627
  frm42	SCAN01	42	0.025000007823109627
  frm43	SCAN01	43	0.025000007823109627
  frm44	SCAN01	44	0.025000007823109627
  frm45	SCAN01	45	0.025000007823109627
  frm46	SCAN01	46	0.025000007823109627
  frm47	SCAN01	47	0.025000007823109627
  frm48	SCAN01	48	0.025000007823109627
  frm49	SCAN01	49	0.025000007823109627
  frm50	SCAN01	50	0.025000007823109627
  frm51	SCAN01	51	0.025000007823109627
  frm52	SCAN01	52	0.025000007823109627
  frm53	SCAN01	53	0.025000007823109627
  frm54	SCAN01	54	0.025000007823109627
  frm55	SCAN01	55	0.025000007823109627
  frm56	SCAN01	56	0.025000007823109627
  frm57	SCAN01	57	0.025000007823109627
  frm58	SCAN01	58	0.025000007823109627
  frm59	SCAN01	59	0.025000007823109627
  frm60	SCAN01	60	0.025000007823109627
  frm61	SCAN01	61	0.025000007823109627
  frm62	SCAN01	62	0.025000007823109627
  frm63	SCAN01	63	0.025000007823109627
  frm64	SCAN01	64	0.025000007823109627
  frm65	SCAN01	65	0.025000007823109627
  frm66	SCAN01	66	0.025000007823109627
  frm67	SCAN01	67	0.025000007823109627
  frm68	SCAN01	68	0.025000007823109627
  frm69	SCAN01	69	0.025000007823109627
  frm70	SCAN01	70	0.025000007823109627
  frm71	SCAN01	71	0.025000007823109627
  frm72	SCAN01	72	0.025000007823109627
  frm73	SCAN01	73	0.025000007823109627
  frm74	SCAN01	74	0.025000007823109627
  frm75	SCAN01	75	0.025000007823109627
  frm76	SCAN01	76	0.025000007823109627
  frm77	SCAN01	77	0.025000007823109627
  frm78	SCAN01	78	0.025000007823109627
  frm79	SCAN01	79	0.025000007823109627
  frm80	SCAN01	80	0.025000007823109627
  frm81	SCAN01	81	0.025000007823109627
  frm82	SCAN01	82	0.025000007823109627
  frm83	SCAN01	83	0.025000007823109627
  frm84	SCAN01	84	0.025000007823109627
  frm85	SCAN01	85	0.025000007823109627
  frm86	SCAN01	86	0.025000007823109627
  frm87	SCAN01	87	0.025000007823109627
  frm88	SCAN01	88	0.025000007823109627
  frm89	SCAN01	89	0.025000007823109627
  frm90	SCAN01	90	0.025000007823109627
  frm91	SCAN01	91	0.025000007823109627
  frm92	SCAN01	92	0.025000007823109627
  frm93	SCAN01	93	0.025000007823109627
  frm94	SCAN01	94	0.025000007823109627
  frm95	SCAN01	95	0.025000007823109627
  frm96	SCAN01	96	0.025000007823109627
  frm97	SCAN01	97	0.025000007823109627
  frm98	SCAN01	98	0.025000007823109627
  frm99	SCAN01	99	0.025000007823109627
  frm100	SCAN01	100	0.025000007823109627
  frm101	SCAN01	101	0.025000007823109627
  frm102	SCAN01	102	0.025000007823109627
  frm103	SCAN01	103	0.025000007823109627
  frm104	SCAN01	104	0.025000007823109627
  frm105	SCAN01	105	0.025000007823109627
  frm106	SCAN01	106	0.025000007823109627
  frm107	SCAN01	107	0.025000007823109627
  frm108	SCAN01	108	0.025000007823109627
  frm109	SCAN01	109	0.025000007823109627
  frm110	SCAN01	110	0.025000007823109627
  frm111	SCAN01	111	0.025000007823109627
  frm112	SCAN01	112	0.025000007823109627
  frm113	SCAN01	113	0.025000007823109627
  frm114	SCAN01	114	0.025000007823109627
  frm115	SCAN01	115	0.025000007823109627
  frm116	SCAN01	116	0.025000007823109627
  frm117	SCAN01	117	0.025000007823109627
  frm118	SCAN01	118	0.025000007823109627
  frm119	SCAN01	119	0.025000007823109627
  frm120	SCAN01	120	0.025000007823109627
  frm121	SCAN01	121	0.025000007823109627
  frm122	SCAN01	122	0.025000007823109627
  frm123	SCAN01	123	0.025000007823109627
  frm124	SCAN01	124	0.025000007823109627
  frm125	SCAN01	125	0.025000007823109627
  frm126	SCAN01	126	0.025000007823109627
  frm127	SCAN01	127	0.025000007823109627
  frm128	SCAN01	128	0.025000007823109627
  frm129	SCAN01	129	0.025000007823109627
  frm130	SCAN01	130	0.025000007823109627
  frm131	SCAN01	131	0.025000007823109627
  frm132	SCAN01	132	0.025000007823109627
  frm133	SCAN01	133	0.025000007823109627
  frm134	SCAN01	134	0.025000007823109627
  frm135	SCAN01	135	0.025000007823109627
  frm136	SCAN01	136	0.025000007823109627
  frm137	SCAN01	137	0.025000007823109627
  frm138	SCAN01	138	0.025000007823109627
  frm139	SCAN01	139	0.025000007823109627
  frm140	SCAN01	140	0.025000007823109627
  frm141	SCAN01	141	0.025000007823109627
  frm142	SCAN01	142	0.025000007823109627
  frm143	SCAN01	143	0.025000007823109627
  frm144	SCAN01	144	0.025000007823109627
  frm145	SCAN01	145	0.025000007823109627
  frm146	SCAN01	146	0.025000007823109627
  frm147	SCAN01	147	0.025000007823109627
  frm148	SCAN01	148	0.025000007823109627
  frm149	SCAN01	149	0.025000007823109627
  frm150	SCAN01	150	0.025000007823109627
  frm151	SCAN01	151	0.025000007823109627
  frm152	SCAN01	152	0.025000007823109627
  frm153	SCAN01	153	0.025000007823109627
  frm154	SCAN01	154	0.025000007823109627
  frm155	SCAN01	155	0.025000007823109627
  frm156	SCAN01	156	0.025000007823109627
  frm157	SCAN01	157	0.025000007823109627
  frm158	SCAN01	158	0.025000007823109627
  frm159	SCAN01	159	0.025000007823109627
  frm160	SCAN01	160	0.025000007823109627
  frm161	SCAN01	161	0.025000007823109627
  frm162	SCAN01	162	0.025000007823109627
  frm163	SCAN01	163	0.025000007823109627
  frm164	SCAN01	164	0.025000007823109627
  frm165	SCAN01	165	0.025000007823109627
  frm166	SCAN01	166	0.025000007823109627
  frm167	SCAN01	167	0.025000007823109627
  frm168	SCAN01	168	0.025000007823109627
  frm169	SCAN01	169	0.025000007823109627
  frm170	SCAN01	170	0.025000007823109627
  frm171	SCAN01	171	0.025000007823109627
  frm172	SCAN01	172	0.025000007823109627
  frm173	SCAN01	173	0.025000007823109627
  frm174	SCAN01	174	0.025000007823109627
  frm175	SCAN01	175	0.025000007823109627
  frm176	SCAN01	176	0.025000007823109627
  frm177	SCAN01	177	0.025000007823109627
  frm178	SCAN01	178	0.025000007823109627
  frm179	SCAN01	179	0.025000007823109627
  frm180	SCAN01	180	0.025000007823109627
  frm181	SCAN01	181	0.025000007823109627
  frm182	SCAN01	182	0.025000007823109627
  frm183	SCAN01	183	0.025000007823109627
  frm184	SCAN01	184	0.025000007823109627
  frm185	SCAN01	185	0.025000007823109627
  frm186	SCAN01	186	0.025000007823109627
  frm187	SCAN01	187	0.025000007823109627
  frm188	SCAN01	188	0.025000007823109627
  frm189	SCAN01	189	0.025000007823109627
  frm190	SCAN01	190	0.025000007823109627
  frm191	SCAN01	191	0.025000007823109627
  frm192	SCAN01	192	0.025000007823109627
  frm193	SCAN01	193	0.025000007823109627
  frm194	SCAN01	194	0.025000007823109627
  frm195	SCAN01	195	0.025000007823109627
  frm196	SCAN01	196	0.025000007823109627
  frm197	SCAN01	197	0.025000007823109627
  frm198	SCAN01	198	0.025000007823109627
  frm199	SCAN01	199	0.025000007823109627
  frm200	SCAN01	200	0.025000007823109627
  frm201	SCAN01	201	0.025000007823109627
  frm202	SCAN01	202	0.025000007823109627
  frm203	SCAN01	203	0.025000007823109627
  frm204	SCAN01	204	0.025000007823109627
  frm205	SCAN01	205	0.025000007823109627
  frm206	SCAN01	206	0.025000007823109627
  frm207	SCAN01	207	0.025000007823109627
  frm208	SCAN01	208	0.025000007823109627
  frm209	SCAN01	209	0.025000007823109627
  frm210	SCAN01	210	0.025000007823109627
  frm211	SCAN01	211	0.025000007823109627
  frm212	SCAN01	212	0.025000007823109627
  frm213	SCAN01	213	0.025000007823109627
  frm214	SCAN01	214	0.025000007823109627
  frm215	SCAN01	215	0.025000007823109627
  frm216	SCAN01	216	0.025000007823109627
  frm217	SCAN01	217	0.025000007823109627
  frm218	SCAN01	218	0.025000007823109627
  frm219	SCAN01	219	0.025000007823109627
  frm220	SCAN01	220	0.025000007823109627
  frm221	SCAN01	221	0.025000007823109627
  frm222	SCAN01	222	0.025000007823109627
  frm223	SCAN01	223	0.025000007823109627
  frm224	SCAN01	224	0.025000007823109627
  frm225	SCAN01	225	0.025000007823109627
  frm226	SCAN01	226	0.025000007823109627
  frm227	SCAN01	227	0.025000007823109627
  frm228	SCAN01	228	0.025000007823109627
  frm229	SCAN01	229	0.025000007823109627
  frm230	SCAN01	230	0.025000007823109627
  frm231	SCAN01	231	0.025000007823109627
  frm232	SCAN01	232	0.025000007823109627
  frm233	SCAN01	233	0.025000007823109627
  frm234	SCAN01	234	0.025000007823109627
  frm235	SCAN01	235	0.025000007823109627
  frm236	SCAN01	236	0.025000007823109627
  frm237	SCAN01	237	0.025000007823109627
  frm238	SCAN01	238	0.025000007823109627
  frm239	SCAN01	239	0.025000007823109627
  frm240	SCAN01	240	0.025000007823109627
  frm241	SCAN01	241	0.025000007823109627
  frm242	SCAN01	242	0.025000007823109627
  frm243	SCAN01	243	0.025000007823109627
  frm244	SCAN01	244	0.025000007823109627
  frm245	SCAN01	245	0.025000007823109627
  frm246	SCAN01	246	0.025000007823109627
  frm247	SCAN01	247	0.025000007823109627
  frm248	SCAN01	248	0.025000007823109627
  frm249	SCAN01	249	0.025000007823109627
  frm250	SCAN01	250	0.025000007823109627
  frm251	SCAN01	251	0.025000007823109627
  frm252	SCAN01	252	0.025000007823109627
  frm253	SCAN01	253	0.025000007823109627
  frm254	SCAN01	254	0.025000007823109627
  frm255	SCAN01	255	0.025000007823109627
  frm256	SCAN01	256	0.025000007823109627
  frm257	SCAN01	257	0.025000007823109627
  frm258	SCAN01	258	0.025000007823109627
  frm259	SCAN01	259	0.025000007823109627
  frm260	SCAN01	260	0.025000007823109627
  frm261	SCAN01	261	0.025000007823109627
  frm262	SCAN01	262	0.025000007823109627
  frm263	SCAN01	263	0.025000007823109627
  frm264	SCAN01	264	0.025000007823109627
  frm265	SCAN01	265	0.025000007823109627
  frm266	SCAN01	266	0.025000007823109627
  frm267	SCAN01	267	0.025000007823109627
  frm268	SCAN01	268	0.025000007823109627
  frm269	SCAN01	269	0.025000007823109627
  frm270	SCAN01	270	0.025000007823109627
  frm271	SCAN01	271	0.025000007823109627
  frm272	SCAN01	272	0.025000007823109627
  frm273	SCAN01	273	0.025000007823109627
  frm274	SCAN01	274	0.025000007823109627
  frm275	SCAN01	275	0.025000007823109627
  frm276	SCAN01	276	0.025000007823109627
  frm277	SCAN01	277	0.025000007823109627
  frm278	SCAN01	278	0.025000007823109627
  frm279	SCAN01	279	0.025000007823109627
  frm280	SCAN01	280	0.025000007823109627
  frm281	SCAN01	281	0.025000007823109627
  frm282	SCAN01	282	0.025000007823109627
  frm283	SCAN01	283	0.025000007823109627
  frm284	SCAN01	284	0.025000007823109627
  frm285	SCAN01	285	0.025000007823109627
  frm286	SCAN01	286	0.025000007823109627
  frm287	SCAN01	287	0.025000007823109627
  frm288	SCAN01	288	0.025000007823109627
  frm289	SCAN01	289	0.025000007823109627
  frm290	SCAN01	290	0.025000007823109627
  frm291	SCAN01	291	0.025000007823109627
  frm292	SCAN01	292	0.025000007823109627
  frm293	SCAN01	293	0.025000007823109627
  frm294	SCAN01	294	0.025000007823109627
  frm295	SCAN01	295	0.025000007823109627
  frm296	SCAN01	296	0.025000007823109627
  frm297	SCAN01	297	0.025000007823109627
  frm298	SCAN01	298	0.025000007823109627
  frm299	SCAN01	299	0.025000007823109627
  frm300	SCAN01	300	0.025000007823109627
  frm301	SCAN01	301	0.025000007823109627
  frm302	SCAN01	302	0.025000007823109627
  frm303	SCAN01	303	0.025000007823109627
  frm304	SCAN01	304	0.025000007823109627
  frm305	SCAN01	305	0.025000007823109627
  frm306	SCAN01	306	0.025000007823109627
  frm307	SCAN01	307	0.025000007823109627
  frm308	SCAN01	308	0.025000007823109627
  frm309	SCAN01	309	0.025000007823109627
  frm310	SCAN01	310	0.025000007823109627
  frm311	SCAN01	311	0.025000007823109627
  frm312	SCAN01	312	0.025000007823109627
  frm313	SCAN01	313	0.025000007823109627
  frm314	SCAN01	314	0.025000007823109627
  frm315	SCAN01	315	0.025000007823109627
  frm316	SCAN01	316	0.025000007823109627
  frm317	SCAN01	317	0.025000007823109627
  frm318	SCAN01	318	0.025000007823109627
  frm319	SCAN01	319	0.025000007823109627
  frm320	SCAN01	320	0.025000007823109627
  frm321	SCAN01	321	0.025000007823109627
  frm322	SCAN01	322	0.025000007823109627
  frm323	SCAN01	323	0.025000007823109627
  frm324	SCAN01	324	0.025000007823109627
  frm325	SCAN01	325	0.025000007823109627
  frm326	SCAN01	326	0.025000007823109627
  frm327	SCAN01	327	0.025000007823109627
  frm328	SCAN01	328	0.025000007823109627
  frm329	SCAN01	329	0.025000007823109627
  frm330	SCAN01	330	0.025000007823109627
  frm331	SCAN01	331	0.025000007823109627
  frm332	SCAN01	332	0.025000007823109627
  frm333	SCAN01	333	0.025000007823109627
  frm334	SCAN01	334	0.025000007823109627
  frm335	SCAN01	335	0.025000007823109627
  frm336	SCAN01	336	0.025000007823109627
  frm337	SCAN01	337	0.025000007823109627
  frm338	SCAN01	338	0.025000007823109627
  frm339	SCAN01	339	0.025000007823109627
  frm340	SCAN01	340	0.025000007823109627
  frm341	SCAN01	341	0.025000007823109627
  frm342	SCAN01	342	0.025000007823109627
  frm343	SCAN01	343	0.025000007823109627
  frm344	SCAN01	344	0.025000007823109627
  frm345	SCAN01	345	0.025000007823109627
  frm346	SCAN01	346	0.025000007823109627
  frm347	SCAN01	347	0.025000007823109627
  frm348	SCAN01	348	0.025000007823109627
  frm349	SCAN01	349	0.025000007823109627
  frm350	SCAN01	350	0.025000007823109627
  frm351	SCAN01	351	0.025000007823109627
  frm352	SCAN01	352	0.025000007823109627
  frm353	SCAN01	353	0.025000007823109627
  frm354	SCAN01	354	0.025000007823109627
  frm355	SCAN01	355	0.025000007823109627
  frm356	SCAN01	356	0.025000007823109627
  frm357	SCAN01	357	0.025000007823109627
  frm358	SCAN01	358	0.025000007823109627
  frm359	SCAN01	359	0.025000007823109627
  frm360	SCAN01	360	0.025000007823109627
  frm361	SCAN01	361	0.025000007823109627
  frm362	SCAN01	362	0.025000007823109627
  frm363	SCAN01	363	0.025000007823109627
  frm364	SCAN01	364	0.025000007823109627
  frm365	SCAN01	365	0.025000007823109627
  frm366	SCAN01	366	0.025000007823109627
  frm367	SCAN01	367	0.025000007823109627
  frm368	SCAN01	368	0.025000007823109627
  frm369	SCAN01	369	0.025000007823109627
  frm370	SCAN01	370	0.025000007823109627
  frm371	SCAN01	371	0.025000007823109627
  frm372	SCAN01	372	0.025000007823109627
  frm373	SCAN01	373	0.025000007823109627
  frm374	SCAN01	374	0.025000007823109627
  frm375	SCAN01	375	0.025000007823109627
  frm376	SCAN01	376	0.025000007823109627
  frm377	SCAN01	377	0.025000007823109627
  frm378	SCAN01	378	0.025000007823109627
  frm379	SCAN01	379	0.025000007823109627
  frm380	SCAN01	380	0.025000007823109627
  frm381	SCAN01	381	0.025000007823109627
  frm382	SCAN01	382	0.025000007823109627
  frm383	SCAN01	383	0.025000007823109627
  frm384	SCAN01	384	0.025000007823109627
  frm385	SCAN01	385	0.025000007823109627
  frm386	SCAN01	386	0.025000007823109627
  frm387	SCAN01	387	0.025000007823109627
  frm388	SCAN01	388	0.025000007823109627
  frm389	SCAN01	389	0.025000007823109627
  frm390	SCAN01	390	0.025000007823109627
  frm391	SCAN01	391	0.025000007823109627
  frm392	SCAN01	392	0.025000007823109627
  frm393	SCAN01	393	0.025000007823109627
  frm394	SCAN01	394	0.025000007823109627
  frm395	SCAN01	395	0.025000007823109627
  frm396	SCAN01	396	0.025000007823109627
  frm397	SCAN01	397	0.025000007823109627
  frm398	SCAN01	398	0.025000007823109627
  frm399	SCAN01	399	0.025000007823109627
  frm400	SCAN01	400	0.025000007823109627
  frm401	SCAN01	401	0.025000007823109627
  frm402	SCAN01	402	0.025000007823109627
  frm403	SCAN01	403	0.025000007823109627
  frm404	SCAN01	404	0.025000007823109627
  frm405	SCAN01	405	0.025000007823109627
  frm406	SCAN01	406	0.025000007823109627
  frm407	SCAN01	407	0.025000007823109627
  frm408	SCAN01	408	0.025000007823109627
  frm409	SCAN01	409	0.025000007823109627
  frm410	SCAN01	410	0.025000007823109627
  frm411	SCAN01	411	0.025000007823109627
  frm412	SCAN01	412	0.025000007823109627
  frm413	SCAN01	413	0.025000007823109627
  frm414	SCAN01	414	0.025000007823109627
  frm415	SCAN01	415	0.025000007823109627
  frm416	SCAN01	416	0.025000007823109627
  frm417	SCAN01	417	0.025000007823109627
  frm418	SCAN01	418	0.025000007823109627
  frm419	SCAN01	419	0.025000007823109627
  frm420	SCAN01	420	0.025000007823109627
  frm421	SCAN01	421	0.025000007823109627
  frm422	SCAN01	422	0.025000007823109627
  frm423	SCAN01	423	0.025000007823109627
  frm424	SCAN01	424	0.025000007823109627
  frm425	SCAN01	425	0.025000007823109627
  frm426	SCAN01	426	0.025000007823109627
  frm427	SCAN01	427	0.025000007823109627
  frm428	SCAN01	428	0.025000007823109627
  frm429	SCAN01	429	0.025000007823109627
  frm430	SCAN01	430	0.025000007823109627
  frm431	SCAN01	431	0.025000007823109627
  frm432	SCAN01	432	0.025000007823109627
  frm433	SCAN01	433	0.025000007823109627
  frm434	SCAN01	434	0.025000007823109627
  frm435	SCAN01	435	0.025000007823109627
  frm436	SCAN01	436	0.025000007823109627
  frm437	SCAN01	437	0.025000007823109627
  frm438	SCAN01	438	0.025000007823109627
  frm439	SCAN01	439	0.025000007823109627
  frm440	SCAN01	440	0.025000007823109627
  frm441	SCAN01	441	0.025000007823109627
  frm442	SCAN01	442	0.025000007823109627
  frm443	SCAN01	443	0.025000007823109627
  frm444	SCAN01	444	0.025000007823109627
  frm445	SCAN01	445	0.025000007823109627
  frm446	SCAN01	446	0.025000007823109627
  frm447	SCAN01	447	0.025000007823109627
  frm448	SCAN01	448	0.025000007823109627
  frm449	SCAN01	449	0.025000007823109627
  frm450	SCAN01	450	0.025000007823109627
  frm451	SCAN01	451	0.025000007823109627
  frm452	SCAN01	452	0.025000007823109627
  frm453	SCAN01	453	0.025000007823109627
  frm454	SCAN01	454	0.025000007823109627
  frm455	SCAN01	455	0.025000007823109627
  frm456	SCAN01	456	0.025000007823109627
  frm457	SCAN01	457	0.025000007823109627
  frm458	SCAN01	458	0.025000007823109627
  frm459	SCAN01	459	0.025000007823109627
  frm460	SCAN01	460	0.025000007823109627
  frm461	SCAN01	461	0.025000007823109627
  frm462	SCAN01	462	0.025000007823109627
  frm463	SCAN01	463	0.025000007823109627
  frm464	SCAN01	464	0.025000007823109627
  frm465	SCAN01	465	0.025000007823109627
  frm466	SCAN01	466	0.025000007823109627
  frm467	SCAN01	467	0.025000007823109627
  frm468	SCAN01	468	0.025000007823109627
  frm469	SCAN01	469	0.025000007823109627
  frm470	SCAN01	470	0.025000007823109627
  frm471	SCAN01	471	0.025000007823109627
  frm472	SCAN01	472	0.025000007823109627
  frm473	SCAN01	473	0.025000007823109627
  frm474	SCAN01	474	0.025000007823109627
  frm475	SCAN01	475	0.025000007823109627
  frm476	SCAN01	476	0.025000007823109627
  frm477	SCAN01	477	0.025000007823109627
  frm478	SCAN01	478	0.025000007823109627
  frm479	SCAN01	479	0.025000007823109627
  frm480	SCAN01	480	0.025000007823109627
  frm481	SCAN01	481	0.025000007823109627
  frm482	SCAN01	482	0.025000007823109627
  frm483	SCAN01	483	0.025000007823109627
  frm484	SCAN01	484	0.025000007823109627
  frm485	SCAN01	485	0.025000007823109627
  frm486	SCAN01	486	0.025000007823109627
  frm487	SCAN01	487	0.025000007823109627
  frm488	SCAN01	488	0.025000007823109627
  frm489	SCAN01	489	0.025000007823109627
  frm490	SCAN01	490	0.025000007823109627
  frm491	SCAN01	491	0.025000007823109627
  frm492	SCAN01	492	0.025000007823109627
  frm493	SCAN01	493	0.025000007823109627
  frm494	SCAN01	494	0.025000007823109627
  frm495	SCAN01	495	0.025000007823109627
  frm496	SCAN01	496	0.025000007823109627
  frm497	SCAN01	497	0.025000007823109627
  frm498	SCAN01	498	0.025000007823109627
  frm499	SCAN01	499	0.025000007823109627
  frm500	SCAN01	500	0.025000007823109627
  frm501	SCAN01	501	0.025000007823109627
  frm502	SCAN01	502	0.025000007823109627
  frm503	SCAN01	503	0.025000007823109627
  frm504	SCAN01	504	0.025000007823109627
  frm505	SCAN01	505	0.025000007823109627
  frm506	SCAN01	506	0.025000007823109627
  frm507	SCAN01	507	0.025000007823109627
  frm508	SCAN01	508	0.025000007823109627
  frm509	SCAN01	509	0.025000007823109627
  frm510	SCAN01	510	0.025000007823109627
  frm511	SCAN01	511	0.025000007823109627
  frm512	SCAN01	512	0.025000007823109627
  frm513	SCAN01	513	0.025000007823109627
  frm514	SCAN01	514	0.025000007823109627
  frm515	SCAN01	515	0.025000007823109627
  frm516	SCAN01	516	0.025000007823109627
  frm517	SCAN01	517	0.025000007823109627
  frm518	SCAN01	518	0.025000007823109627
  frm519	SCAN01	519	0.025000007823109627
  frm520	SCAN01	520	0.025000007823109627
  frm521	SCAN01	521	0.025000007823109627
  frm522	SCAN01	522	0.025000007823109627
  frm523	SCAN01	523	0.025000007823109627
  frm524	SCAN01	524	0.025000007823109627
  frm525	SCAN01	525	0.025000007823109627
  frm526	SCAN01	526	0.025000007823109627
  frm527	SCAN01	527	0.025000007823109627
  frm528	SCAN01	528	0.025000007823109627
  frm529	SCAN01	529	0.025000007823109627
  frm530	SCAN01	530	0.025000007823109627
  frm531	SCAN01	531	0.025000007823109627
  frm532	SCAN01	532	0.025000007823109627
  frm533	SCAN01	533	0.025000007823109627
  frm534	SCAN01	534	0.025000007823109627
  frm535	SCAN01	535	0.025000007823109627
  frm536	SCAN01	536	0.025000007823109627
  frm537	SCAN01	537	0.025000007823109627
  frm538	SCAN01	538	0.025000007823109627
  frm539	SCAN01	539	0.025000007823109627
  frm540	SCAN01	540	0.025000007823109627
  frm541	SCAN01	541	0.025000007823109627
  frm542	SCAN01	542	0.025000007823109627
  frm543	SCAN01	543	0.025000007823109627
  frm544	SCAN01	544	0.025000007823109627
  frm545	SCAN01	545	0.025000007823109627
  frm546	SCAN01	546	0.025000007823109627
  frm547	SCAN01	547	0.025000007823109627
  frm548	SCAN01	548	0.025000007823109627
  frm549	SCAN01	549	0.025000007823109627
  frm550	SCAN01	550	0.025000007823109627
  frm551	SCAN01	551	0.025000007823109627
  frm552	SCAN01	552	0.025000007823109627
  frm553	SCAN01	553	0.025000007823109627
  frm554	SCAN01	554	0.025000007823109627
  frm555	SCAN01	555	0.025000007823109627
  frm556	SCAN01	556	0.025000007823109627
  frm557	SCAN01	557	0.025000007823109627
  frm558	SCAN01	558	0.025000007823109627
  frm559	SCAN01	559	0.025000007823109627
  frm560	SCAN01	560	0.025000007823109627
  frm561	SCAN01	561	0.025000007823109627
  frm562	SCAN01	562	0.025000007823109627
  frm563	SCAN01	563	0.025000007823109627
  frm564	SCAN01	564	0.025000007823109627
  frm565	SCAN01	565	0.025000007823109627
  frm566	SCAN01	566	0.025000007823109627
  frm567	SCAN01	567	0.025000007823109627
  frm568	SCAN01	568	0.025000007823109627
  frm569	SCAN01	569	0.025000007823109627
  frm570	SCAN01	570	0.025000007823109627
  frm571	SCAN01	571	0.025000007823109627
  frm572	SCAN01	572	0.025000007823109627
  frm573	SCAN01	573	0.025000007823109627
  frm574	SCAN01	574	0.025000007823109627
  frm575	SCAN01	575	0.025000007823109627
  frm576	SCAN01	576	0.025000007823109627
  frm577	SCAN01	577	0.025000007823109627
  frm578	SCAN01	578	0.025000007823109627
  frm579	SCAN01	579	0.025000007823109627
  frm580	SCAN01	580	0.025000007823109627
  frm581	SCAN01	581	0.025000007823109627
  frm582	SCAN01	582	0.025000007823109627
  frm583	SCAN01	583	0.025000007823109627
  frm584	SCAN01	584	0.025000007823109627
  frm585	SCAN01	585	0.025000007823109627
  frm586	SCAN01	586	0.025000007823109627
  frm587	SCAN01	587	0.025000007823109627
  frm588	SCAN01	588	0.025000007823109627
  frm589	SCAN01	589	0.025000007823109627
  frm590	SCAN01	590	0.025000007823109627
  frm591	SCAN01	591	0.025000007823109627
  frm592	SCAN01	592	0.025000007823109627
  frm593	SCAN01	593	0.025000007823109627
  frm594	SCAN01	594	0.025000007823109627
  frm595	SCAN01	595	0.025000007823109627
  frm596	SCAN01	596	0.025000007823109627
  frm597	SCAN01	597	0.025000007823109627
  frm598	SCAN01	598	0.025000007823109627
  frm599	SCAN01	599	0.025000007823109627
  frm600	SCAN01	600	0.025000007823109627
  frm601	SCAN01	601	0.025000007823109627
  frm602	SCAN01	602	0.025000007823109627
  frm603	SCAN01	603	0.025000007823109627
  frm604	SCAN01	604	0.025000007823109627
  frm605	SCAN01	605	0.025000007823109627
  frm606	SCAN01	606	0.025000007823109627
  frm607	SCAN01	607	0.025000007823109627
  frm608	SCAN01	608	0.025000007823109627
  frm609	SCAN01	609	0.025000007823109627
  frm610	SCAN01	610	0.025000007823109627
  frm611	SCAN01	611	0.025000007823109627
  frm612	SCAN01	612	0.025000007823109627
  frm613	SCAN01	613	0.025000007823109627
  frm614	SCAN01	614	0.025000007823109627
  frm615	SCAN01	615	0.025000007823109627
  frm616	SCAN01	616	0.025000007823109627
  frm617	SCAN01	617	0.025000007823109627
  frm618	SCAN01	618	0.025000007823109627
  frm619	SCAN01	619	0.025000007823109627
  frm620	SCAN01	620	0.025000007823109627
  frm621	SCAN01	621	0.025000007823109627
  frm622	SCAN01	622	0.025000007823109627
  frm623	SCAN01	623	0.025000007823109627
  frm624	SCAN01	624	0.025000007823109627
  frm625	SCAN01	625	0.025000007823109627
  frm626	SCAN01	626	0.025000007823109627
  frm627	SCAN01	627	0.025000007823109627
  frm628	SCAN01	628	0.025000007823109627
  frm629	SCAN01	629	0.025000007823109627
  frm630	SCAN01	630	0.025000007823109627
  frm631	SCAN01	631	0.025000007823109627
  frm632	SCAN01	632	0.025000007823109627
  frm633	SCAN01	633	0.025000007823109627
  frm634	SCAN01	634	0.025000007823109627
  frm635	SCAN01	635	0.025000007823109627
  frm636	SCAN01	636	0.025000007823109627
  frm637	SCAN01	637	0.025000007823109627
  frm638	SCAN01	638	0.025000007823109627
  frm639	SCAN01	639	0.025000007823109627
  frm640	SCAN01	640	0.025000007823109627
  frm641	SCAN01	641	0.025000007823109627
  frm642	SCAN01	642	0.025000007823109627
  frm643	SCAN01	643	0.025000007823109627
  frm644	SCAN01	644	0.025000007823109627
  frm645	SCAN01	645	0.025000007823109627
  frm646	SCAN01	646	0.025000007823109627
  frm647	SCAN01	647	0.025000007823109627
  frm648	SCAN01	648	0.025000007823109627
  frm649	SCAN01	649	0.025000007823109627
  frm650	SCAN01	650	0.025000007823109627
  frm651	SCAN01	651	0.025000007823109627
  frm652	SCAN01	652	0.025000007823109627
  frm653	SCAN01	653	0.025000007823109627
  frm654	SCAN01	654	0.025000007823109627
  frm655	SCAN01	655	0.025000007823109627
  frm656	SCAN01	656	0.025000007823109627
  frm657	SCAN01	657	0.025000007823109627
  frm658	SCAN01	658	0.025000007823109627
  frm659	SCAN01	659	0.025000007823109627
  frm660	SCAN01	660	0.025000007823109627
  frm661	SCAN01	661	0.025000007823109627
  frm662	SCAN01	662	0.025000007823109627
  frm663	SCAN01	663	0.025000007823109627
  frm664	SCAN01	664	0.025000007823109627
  frm665	SCAN01	665	0.025000007823109627
  frm666	SCAN01	666	0.025000007823109627
  frm667	SCAN01	667	0.025000007823109627
  frm668	SCAN01	668	0.025000007823109627
  frm669	SCAN01	669	0.025000007823109627
  frm670	SCAN01	670	0.025000007823109627
  frm671	SCAN01	671	0.025000007823109627
  frm672	SCAN01	672	0.025000007823109627
  frm673	SCAN01	673	0.025000007823109627
  frm674	SCAN01	674	0.025000007823109627
  frm675	SCAN01	675	0.025000007823109627
  frm676	SCAN01	676	0.025000007823109627
  frm677	SCAN01	677	0.025000007823109627
  frm678	SCAN01	678	0.025000007823109627
  frm679	SCAN01	679	0.025000007823109627
  frm680	SCAN01	680	0.025000007823109627
  frm681	SCAN01	681	0.025000007823109627
  frm682	SCAN01	682	0.025000007823109627
  frm683	SCAN01	683	0.025000007823109627
  frm684	SCAN01	684	0.025000007823109627
  frm685	SCAN01	685	0.025000007823109627
  frm686	SCAN01	686	0.025000007823109627
  frm687	SCAN01	687	0.025000007823109627
  frm688	SCAN01	688	0.025000007823109627
  frm689	SCAN01	689	0.025000007823109627
  frm690	SCAN01	690	0.025000007823109627
  frm691	SCAN01	691	0.025000007823109627
  frm692	SCAN01	692	0.025000007823109627
  frm693	SCAN01	693	0.025000007823109627
  frm694	SCAN01	694	0.025000007823109627
  frm695	SCAN01	695	0.025000007823109627
  frm696	SCAN01	696	0.025000007823109627
  frm697	SCAN01	697	0.025000007823109627
  frm698	SCAN01	698	0.025000007823109627
  frm699	SCAN01	699	0.025000007823109627
  frm700	SCAN01	700	0.025000007823109627
  frm701	SCAN01	701	0.025000007823109627
  frm702	SCAN01	702	0.025000007823109627
  frm703	SCAN01	703	0.025000007823109627
  frm704	SCAN01	704	0.025000007823109627
  frm705	SCAN01	705	0.025000007823109627
  frm706	SCAN01	706	0.025000007823109627
  frm707	SCAN01	707	0.025000007823109627
  frm708	SCAN01	708	0.025000007823109627
  frm709	SCAN01	709	0.025000007823109627
  frm710	SCAN01	710	0.025000007823109627
  frm711	SCAN01	711	0.025000007823109627
  frm712	SCAN01	712	0.025000007823109627
  frm713	SCAN01	713	0.025000007823109627
  frm714	SCAN01	714	0.025000007823109627
  frm715	SCAN01	715	0.025000007823109627
  frm716	SCAN01	716	0.025000007823109627
  frm717	SCAN01	717	0.025000007823109627
  frm718	SCAN01	718	0.025000007823109627
  frm719	SCAN01	719	0.025000007823109627
  frm720	SCAN01	720	0.025000007823109627
  frm721	SCAN01	721	0.025000007823109627
  frm722	SCAN01	722	0.025000007823109627
  frm723	SCAN01	723	0.025000007823109627
  frm724	SCAN01	724	0.025000007823109627
  frm725	SCAN01	725	0.025000007823109627
  frm726	SCAN01	726	0.025000007823109627
  frm727	SCAN01	727	0.025000007823109627
  frm728	SCAN01	728	0.025000007823109627
  frm729	SCAN01	729	0.025000007823109627
  frm730	SCAN01	730	0.025000007823109627
  frm731	SCAN01	731	0.025000007823109627
  frm732	SCAN01	732	0.025000007823109627
  frm733	SCAN01	733	0.025000007823109627
  frm734	SCAN01	734	0.025000007823109627
  frm735	SCAN01	735	0.025000007823109627
  frm736	SCAN01	736	0.025000007823109627
  frm737	SCAN01	737	0.025000007823109627
  frm738	SCAN01	738	0.025000007823109627
  frm739	SCAN01	739	0.025000007823109627
  frm740	SCAN01	740	0.025000007823109627
  frm741	SCAN01	741	0.025000007823109627
  frm742	SCAN01	742	0.025000007823109627
  frm743	SCAN01	743	0.025000007823109627
  frm744	SCAN01	744	0.025000007823109627
  frm745	SCAN01	745	0.025000007823109627
  frm746	SCAN01	746	0.025000007823109627
  frm747	SCAN01	747	0.025000007823109627
  frm748	SCAN01	748	0.025000007823109627
  frm749	SCAN01	749	0.025000007823109627
  frm750	SCAN01	750	0.025000007823109627
  frm751	SCAN01	751	0.025000007823109627
  frm752	SCAN01	752	0.025000007823109627
  frm753	SCAN01	753	0.025000007823109627
  frm754	SCAN01	754	0.025000007823109627
  frm755	SCAN01	755	0.025000007823109627
  frm756	SCAN01	756	0.025000007823109627
  frm757	SCAN01	757	0.025000007823109627
  frm758	SCAN01	758	0.025000007823109627
  frm759	SCAN01	759	0.025000007823109627
  frm760	SCAN01	760	0.025000007823109627
  frm761	SCAN01	761	0.025000007823109627
  frm762	SCAN01	762	0.025000007823109627
  frm763	SCAN01	763	0.025000007823109627
  frm764	SCAN01	764	0.025000007823109627
  frm765	SCAN01	765	0.025000007823109627
  frm766	SCAN01	766	0.025000007823109627
  frm767	SCAN01	767	0.025000007823109627
  frm768	SCAN01	768	0.025000007823109627
  frm769	SCAN01	769	0.025000007823109627
  frm770	SCAN01	770	0.025000007823109627
  frm771	SCAN01	771	0.025000007823109627
  frm772	SCAN01	772	0.025000007823109627
  frm773	SCAN01	773	0.025000007823109627
  frm774	SCAN01	774	0.025000007823109627
  frm775	SCAN01	775	0.025000007823109627
  frm776	SCAN01	776	0.025000007823109627
  frm777	SCAN01	777	0.025000007823109627
  frm778	SCAN01	778	0.025000007823109627
  frm779	SCAN01	779	0.025000007823109627
  frm780	SCAN01	780	0.025000007823109627
  frm781	SCAN01	781	0.025000007823109627
  frm782	SCAN01	782	0.025000007823109627
  frm783	SCAN01	783	0.025000007823109627
  frm784	SCAN01	784	0.025000007823109627
  frm785	SCAN01	785	0.025000007823109627
  frm786	SCAN01	786	0.025000007823109627
  frm787	SCAN01	787	0.025000007823109627
  frm788	SCAN01	788	0.025000007823109627
  frm789	SCAN01	789	0.025000007823109627
  frm790	SCAN01	790	0.025000007823109627
  frm791	SCAN01	791	0.025000007823109627
  frm792	SCAN01	792	0.025000007823109627
  frm793	SCAN01	793	0.025000007823109627
  frm794	SCAN01	794	0.025000007823109627
  frm795	SCAN01	795	0.025000007823109627
  frm796	SCAN01	796	0.025000007823109627
  frm797	SCAN01	797	0.025000007823109627
  frm798	SCAN01	798	0.025000007823109627
  frm799	SCAN01	799	0.025000007823109627
  frm800	SCAN01	800	0.025000007823109627
  frm801	SCAN01	801	0.025000007823109627
  frm802	SCAN01	802	0.025000007823109627
  frm803	SCAN01	803	0.025000007823109627
  frm804	SCAN01	804	0.025000007823109627
  frm805	SCAN01	805	0.025000007823109627
  frm806	SCAN01	806	0.025000007823109627
  frm807	SCAN01	807	0.025000007823109627
  frm808	SCAN01	808	0.025000007823109627
  frm809	SCAN01	809	0.025000007823109627
  frm810	SCAN01	810	0.025000007823109627
  frm811	SCAN01	811	0.025000007823109627
  frm812	SCAN01	812	0.025000007823109627
  frm813	SCAN01	813	0.025000007823109627
  frm814	SCAN01	814	0.025000007823109627
  frm815	SCAN01	815	0.025000007823109627
  frm816	SCAN01	816	0.025000007823109627
  frm817	SCAN01	817	0.025000007823109627
  frm818	SCAN01	818	0.025000007823109627
  frm819	SCAN01	819	0.025000007823109627
  frm820	SCAN01	820	0.025000007823109627
  frm821	SCAN01	821	0.025000007823109627
  frm822	SCAN01	822	0.025000007823109627
  frm823	SCAN01	823	0.025000007823109627
  frm824	SCAN01	824	0.025000007823109627
  frm825	SCAN01	825	0.025000007823109627
  frm826	SCAN01	826	0.025000007823109627
  frm827	SCAN01	827	0.025000007823109627
  frm828	SCAN01	828	0.025000007823109627
  frm829	SCAN01	829	0.025000007823109627
  frm830	SCAN01	830	0.025000007823109627
  frm831	SCAN01	831	0.025000007823109627
  frm832	SCAN01	832	0.025000007823109627
  frm833	SCAN01	833	0.025000007823109627
  frm834	SCAN01	834	0.025000007823109627
  frm835	SCAN01	835	0.025000007823109627
  frm836	SCAN01	836	0.025000007823109627
  frm837	SCAN01	837	0.025000007823109627
  frm838	SCAN01	838	0.025000007823109627
  frm839	SCAN01	839	0.025000007823109627
  frm840	SCAN01	840	0.025000007823109627
  frm841	SCAN01	841	0.025000007823109627
  frm842	SCAN01	842	0.025000007823109627
  frm843	SCAN01	843	0.025000007823109627
  frm844	SCAN01	844	0.025000007823109627
  frm845	SCAN01	845	0.025000007823109627
  frm846	SCAN01	846	0.025000007823109627
  frm847	SCAN01	847	0.025000007823109627
  frm848	SCAN01	848	0.025000007823109627
  frm849	SCAN01	849	0.025000007823109627
  frm850	SCAN01	850	0.025000007823109627
  frm851	SCAN01	851	0.025000007823109627
  frm852	SCAN01	852	0.025000007823109627
  frm853	SCAN01	853	0.025000007823109627
  frm854	SCAN01	854	0.025000007823109627
  frm855	SCAN01	855	0.025000007823109627
  frm856	SCAN01	856	0.025000007823109627
  frm857	SCAN01	857	0.025000007823109627
  frm858	SCAN01	858	0.025000007823109627
  frm859	SCAN01	859	0.025000007823109627
  frm860	SCAN01	860	0.025000007823109627
  frm861	SCAN01	861	0.025000007823109627
  frm862	SCAN01	862	0.025000007823109627
  frm863	SCAN01	863	0.025000007823109627
  frm864	SCAN01	864	0.025000007823109627
  frm865	SCAN01	865	0.025000007823109627
  frm866	SCAN01	866	0.025000007823109627
  frm867	SCAN01	867	0.025000007823109627
  frm868	SCAN01	868	0.025000007823109627
  frm869	SCAN01	869	0.025000007823109627
  frm870	SCAN01	870	0.025000007823109627
  frm871	SCAN01	871	0.025000007823109627
  frm872	SCAN01	872	0.025000007823109627
  frm873	SCAN01	873	0.025000007823109627
  frm874	SCAN01	874	0.025000007823109627
  frm875	SCAN01	875	0.025000007823109627
  frm876	SCAN01	876	0.025000007823109627
  frm877	SCAN01	877	0.025000007823109627
  frm878	SCAN01	878	0.025000007823109627
  frm879	SCAN01	879	0.025000007823109627
  frm880	SCAN01	880	0.025000007823109627
  frm881	SCAN01	881	0.025000007823109627
  frm882	SCAN01	882	0.025000007823109627
  frm883	SCAN01	883	0.025000007823109627
  frm884	SCAN01	884	0.025000007823109627
  frm885	SCAN01	885	0.025000007823109627
  frm886	SCAN01	886	0.025000007823109627
  frm887	SCAN01	887	0.025000007823109627
  frm888	SCAN01	888	0.025000007823109627
  frm889	SCAN01	889	0.025000007823109627
  frm890	SCAN01	890	0.025000007823109627
  frm891	SCAN01	891	0.025000007823109627
  frm892	SCAN01	892	0.025000007823109627
  frm893	SCAN01	893	0.025000007823109627
  frm894	SCAN01	894	0.025000007823109627
  frm895	SCAN01	895	0.025000007823109627
  frm896	SCAN01	896	0.025000007823109627
  frm897	SCAN01	897	0.025000007823109627
  frm898	SCAN01	898	0.025000007823109627
  frm899	SCAN01	899	0.025000007823109627
  frm900	SCAN01	900	0.025000007823109627
  frm901	SCAN01	901	0.025000007823109627
  frm902	SCAN01	902	0.025000007823109627
  frm903	SCAN01	903	0.025000007823109627
  frm904	SCAN01	904	0.025000007823109627
  frm905	SCAN01	905	0.025000007823109627
  frm906	SCAN01	906	0.025000007823109627
  frm907	SCAN01	907	0.025000007823109627
  frm908	SCAN01	908	0.025000007823109627
  frm909	SCAN01	909	0.025000007823109627
  frm910	SCAN01	910	0.025000007823109627
  frm911	SCAN01	911	0.025000007823109627
  frm912	SCAN01	912	0.025000007823109627
  frm913	SCAN01	913	0.025000007823109627
  frm914	SCAN01	914	0.025000007823109627
  frm915	SCAN01	915	0.025000007823109627
  frm916	SCAN01	916	0.025000007823109627
  frm917	SCAN01	917	0.025000007823109627
  frm918	SCAN01	918	0.025000007823109627
  frm919	SCAN01	919	0.025000007823109627
  frm920	SCAN01	920	0.025000007823109627
  frm921	SCAN01	921	0.025000007823109627
  frm922	SCAN01	922	0.025000007823109627
  frm923	SCAN01	923	0.025000007823109627
  frm924	SCAN01	924	0.025000007823109627
  frm925	SCAN01	925	0.025000007823109627
  frm926	SCAN01	926	0.025000007823109627
  frm927	SCAN01	927	0.025000007823109627
  frm928	SCAN01	928	0.025000007823109627
  frm929	SCAN01	929	0.025000007823109627
  frm930	SCAN01	930	0.025000007823109627
  frm931	SCAN01	931	0.025000007823109627
  frm932	SCAN01	932	0.025000007823109627
  frm933	SCAN01	933	0.025000007823109627
  frm934	SCAN01	934	0.025000007823109627
  frm935	SCAN01	935	0.025000007823109627
  frm936	SCAN01	936	0.025000007823109627
  frm937	SCAN01	937	0.025000007823109627
  frm938	SCAN01	938	0.025000007823109627
  frm939	SCAN01	939	0.025000007823109627
  frm940	SCAN01	940	0.025000007823109627
  frm941	SCAN01	941	0.025000007823109627
  frm942	SCAN01	942	0.025000007823109627
  frm943	SCAN01	943	0.025000007823109627
  frm944	SCAN01	944	0.025000007823109627
  frm945	SCAN01	945	0.025000007823109627
  frm946	SCAN01	946	0.025000007823109627
  frm947	SCAN01	947	0.025000007823109627
  frm948	SCAN01	948	0.025000007823109627
  frm949	SCAN01	949	0.025000007823109627
  frm950	SCAN01	950	0.025000007823109627
  frm951	SCAN01	951	0.025000007823109627
  frm952	SCAN01	952	0.025000007823109627
  frm953	SCAN01	953	0.025000007823109627
  frm954	SCAN01	954	0.025000007823109627
  frm955	SCAN01	955	0.025000007823109627
  frm956	SCAN01	956	0.025000007823109627
  frm957	SCAN01	957	0.025000007823109627
  frm958	SCAN01	958	0.025000007823109627
  frm959	SCAN01	959	0.025000007823109627
  frm960	SCAN01	960	0.025000007823109627
  frm961	SCAN01	961	0.025000007823109627
  frm962	SCAN01	962	0.025000007823109627
  frm963	SCAN01	963	0.025000007823109627
  frm964	SCAN01	964	0.025000007823109627
  frm965	SCAN01	965	0.025000007823109627
  frm966	SCAN01	966	0.025000007823109627
  frm967	SCAN01	967	0.025000007823109627
  frm968	SCAN01	968	0.025000007823109627
  frm969	SCAN01	969	0.025000007823109627
  frm970	SCAN01	970	0.025000007823109627
  frm971	SCAN01	971	0.025000007823109627
  frm972	SCAN01	972	0.025000007823109627
  frm973	SCAN01	973	0.025000007823109627
  frm974	SCAN01	974	0.025000007823109627
  frm975	SCAN01	975	0.025000007823109627
  frm976	SCAN01	976	0.025000007823109627
  frm977	SCAN01	977	0.025000007823109627
  frm978	SCAN01	978	0.025000007823109627
  frm979	SCAN01	979	0.025000007823109627
  frm980	SCAN01	980	0.025000007823109627
  frm981	SCAN01	981	0.025000007823109627
  frm982	SCAN01	982	0.025000007823109627
  frm983	SCAN01	983	0.025000007823109627
  frm984	SCAN01	984	0.025000007823109627
  frm985	SCAN01	985	0.025000007823109627
  frm986	SCAN01	986	0.025000007823109627
  frm987	SCAN01	987	0.025000007823109627
  frm988	SCAN01	988	0.025000007823109627
  frm989	SCAN01	989	0.025000007823109627
  frm990	SCAN01	990	0.025000007823109627
  frm991	SCAN01	991	0.025000007823109627
  frm992	SCAN01	992	0.025000007823109627
  frm993	SCAN01	993	0.025000007823109627
  frm994	SCAN01	994	0.025000007823109627
  frm995	SCAN01	995	0.025000007823109627
  frm996	SCAN01	996	0.025000007823109627
  frm997	SCAN01	997	0.025000007823109627
  frm998	SCAN01	998	0.025000007823109627
  frm999	SCAN01	999	0.025000007823109627
  frm1000	SCAN01	1000	0.025000007823109627
  frm1001	SCAN01	1001	0.025000007823109627
  frm1002	SCAN01	1002	0.025000007823109627
  frm1003	SCAN01	1003	0.025000007823109627
  frm1004	SCAN01	1004	0.025000007823109627
  frm1005	SCAN01	1005	0.025000007823109627
  frm1006	SCAN01	1006	0.025000007823109627
  frm1007	SCAN01	1007	0.025000007823109627
  frm1008	SCAN01	1008	0.025000007823109627
  frm1009	SCAN01	1009	0.025000007823109627
  frm1010	SCAN01	1010	0.025000007823109627
  frm1011	SCAN01	1011	0.025000007823109627
  frm1012	SCAN01	1012	0.025000007823109627
  frm1013	SCAN01	1013	0.025000007823109627
  frm1014	SCAN01	1014	0.025000007823109627
  frm1015	SCAN01	1015	0.025000007823109627
  frm1016	SCAN01	1016	0.025000007823109627
  frm1017	SCAN01	1017	0.025000007823109627
  frm1018	SCAN01	1018	0.025000007823109627
  frm1019	SCAN01	1019	0.025000007823109627
  frm1020	SCAN01	1020	0.025000007823109627
  frm1021	SCAN01	1021	0.025000007823109627
  frm1022	SCAN01	1022	0.025000007823109627
  frm1023	SCAN01	1023	0.025000007823109627
  frm1024	SCAN01	1024	0.025000007823109627
  frm1025	SCAN01	1025	0.025000007823109627
  frm1026	SCAN01	1026	0.025000007823109627
  frm1027	SCAN01	1027	0.025000007823109627
  frm1028	SCAN01	1028	0.025000007823109627
  frm1029	SCAN01	1029	0.025000007823109627
  frm1030	SCAN01	1030	0.025000007823109627
  frm1031	SCAN01	1031	0.025000007823109627
  frm1032	SCAN01	1032	0.025000007823109627
  frm1033	SCAN01	1033	0.025000007823109627
  frm1034	SCAN01	1034	0.025000007823109627
  frm1035	SCAN01	1035	0.025000007823109627
  frm1036	SCAN01	1036	0.025000007823109627
  frm1037	SCAN01	1037	0.025000007823109627
  frm1038	SCAN01	1038	0.025000007823109627
  frm1039	SCAN01	1039	0.025000007823109627
  frm1040	SCAN01	1040	0.025000007823109627
  frm1041	SCAN01	1041	0.025000007823109627
  frm1042	SCAN01	1042	0.025000007823109627
  frm1043	SCAN01	1043	0.025000007823109627
  frm1044	SCAN01	1044	0.025000007823109627
  frm1045	SCAN01	1045	0.025000007823109627
  frm1046	SCAN01	1046	0.025000007823109627
  frm1047	SCAN01	1047	0.025000007823109627
  frm1048	SCAN01	1048	0.025000007823109627
  frm1049	SCAN01	1049	0.025000007823109627
  frm1050	SCAN01	1050	0.025000007823109627
  frm1051	SCAN01	1051	0.025000007823109627
  frm1052	SCAN01	1052	0.025000007823109627
  frm1053	SCAN01	1053	0.025000007823109627
  frm1054	SCAN01	1054	0.025000007823109627
  frm1055	SCAN01	1055	0.025000007823109627
  frm1056	SCAN01	1056	0.025000007823109627
  frm1057	SCAN01	1057	0.025000007823109627
  frm1058	SCAN01	1058	0.025000007823109627
  frm1059	SCAN01	1059	0.025000007823109627
  frm1060	SCAN01	1060	0.025000007823109627
  frm1061	SCAN01	1061	0.025000007823109627
  frm1062	SCAN01	1062	0.025000007823109627
  frm1063	SCAN01	1063	0.025000007823109627
  frm1064	SCAN01	1064	0.025000007823109627
  frm1065	SCAN01	1065	0.025000007823109627
  frm1066	SCAN01	1066	0.025000007823109627
  frm1067	SCAN01	1067	0.025000007823109627
  frm1068	SCAN01	1068	0.025000007823109627
  frm1069	SCAN01	1069	0.025000007823109627
  frm1070	SCAN01	1070	0.025000007823109627
  frm1071	SCAN01	1071	0.025000007823109627
  frm1072	SCAN01	1072	0.025000007823109627
  frm1073	SCAN01	1073	0.025000007823109627
  frm1074	SCAN01	1074	0.025000007823109627
  frm1075	SCAN01	1075	0.025000007823109627
  frm1076	SCAN01	1076	0.025000007823109627
  frm1077	SCAN01	1077	0.025000007823109627
  frm1078	SCAN01	1078	0.025000007823109627
  frm1079	SCAN01	1079	0.025000007823109627
  frm1080	SCAN01	1080	0.025000007823109627
  frm1081	SCAN01	1081	0.025000007823109627
  frm1082	SCAN01	1082	0.025000007823109627
  frm1083	SCAN01	1083	0.025000007823109627
  frm1084	SCAN01	1084	0.025000007823109627
  frm1085	SCAN01	1085	0.025000007823109627
  frm1086	SCAN01	1086	0.025000007823109627
  frm1087	SCAN01	1087	0.025000007823109627
  frm1088	SCAN01	1088	0.025000007823109627
  frm1089	SCAN01	1089	0.025000007823109627
  frm1090	SCAN01	1090	0.025000007823109627
  frm1091	SCAN01	1091	0.025000007823109627
  frm1092	SCAN01	1092	0.025000007823109627
  frm1093	SCAN01	1093	0.025000007823109627
  frm1094	SCAN01	1094	0.025000007823109627
  frm1095	SCAN01	1095	0.025000007823109627
  frm1096	SCAN01	1096	0.025000007823109627
  frm1097	SCAN01	1097	0.025000007823109627
  frm1098	SCAN01	1098	0.025000007823109627
  frm1099	SCAN01	1099	0.025000007823109627
  frm1100	SCAN01	1100	0.025000007823109627
  frm1101	SCAN01	1101	0.025000007823109627
  frm1102	SCAN01	1102	0.025000007823109627
  frm1103	SCAN01	1103	0.025000007823109627
  frm1104	SCAN01	1104	0.025000007823109627
  frm1105	SCAN01	1105	0.025000007823109627
  frm1106	SCAN01	1106	0.025000007823109627
  frm1107	SCAN01	1107	0.025000007823109627
  frm1108	SCAN01	1108	0.025000007823109627
  frm1109	SCAN01	1109	0.025000007823109627
  frm1110	SCAN01	1110	0.025000007823109627
  frm1111	SCAN01	1111	0.025000007823109627
  frm1112	SCAN01	1112	0.025000007823109627
  frm1113	SCAN01	1113	0.025000007823109627
  frm1114	SCAN01	1114	0.025000007823109627
  frm1115	SCAN01	1115	0.025000007823109627
  frm1116	SCAN01	1116	0.025000007823109627
  frm1117	SCAN01	1117	0.025000007823109627
  frm1118	SCAN01	1118	0.025000007823109627
  frm1119	SCAN01	1119	0.025000007823109627
  frm1120	SCAN01	1120	0.025000007823109627
  frm1121	SCAN01	1121	0.025000007823109627
  frm1122	SCAN01	1122	0.025000007823109627
  frm1123	SCAN01	1123	0.025000007823109627
  frm1124	SCAN01	1124	0.025000007823109627
  frm1125	SCAN01	1125	0.025000007823109627
  frm1126	SCAN01	1126	0.025000007823109627
  frm1127	SCAN01	1127	0.025000007823109627
  frm1128	SCAN01	1128	0.025000007823109627
  frm1129	SCAN01	1129	0.025000007823109627
  frm1130	SCAN01	1130	0.025000007823109627
  frm1131	SCAN01	1131	0.025000007823109627
  frm1132	SCAN01	1132	0.025000007823109627
  frm1133	SCAN01	1133	0.025000007823109627
  frm1134	SCAN01	1134	0.025000007823109627
  frm1135	SCAN01	1135	0.025000007823109627
  frm1136	SCAN01	1136	0.025000007823109627
  frm1137	SCAN01	1137	0.025000007823109627
  frm1138	SCAN01	1138	0.025000007823109627
  frm1139	SCAN01	1139	0.025000007823109627
  frm1140	SCAN01	1140	0.025000007823109627
  frm1141	SCAN01	1141	0.025000007823109627
  frm1142	SCAN01	1142	0.025000007823109627
  frm1143	SCAN01	1143	0.025000007823109627
  frm1144	SCAN01	1144	0.025000007823109627
  frm1145	SCAN01	1145	0.025000007823109627
  frm1146	SCAN01	1146	0.025000007823109627
  frm1147	SCAN01	1147	0.025000007823109627
  frm1148	SCAN01	1148	0.025000007823109627
  frm1149	SCAN01	1149	0.025000007823109627
  frm1150	SCAN01	1150	0.025000007823109627
  frm1151	SCAN01	1151	0.025000007823109627
  frm1152	SCAN01	1152	0.025000007823109627
  frm1153	SCAN01	1153	0.025000007823109627
  frm1154	SCAN01	1154	0.025000007823109627
  frm1155	SCAN01	1155	0.025000007823109627
  frm1156	SCAN01	1156	0.025000007823109627
  frm1157	SCAN01	1157	0.025000007823109627
  frm1158	SCAN01	1158	0.025000007823109627
  frm1159	SCAN01	1159	0.025000007823109627
  frm1160	SCAN01	1160	0.025000007823109627
  frm1161	SCAN01	1161	0.025000007823109627
  frm1162	SCAN01	1162	0.025000007823109627
  frm1163	SCAN01	1163	0.025000007823109627
  frm1164	SCAN01	1164	0.025000007823109627
  frm1165	SCAN01	1165	0.025000007823109627
  frm1166	SCAN01	1166	0.025000007823109627
  frm1167	SCAN01	1167	0.025000007823109627
  frm1168	SCAN01	1168	0.025000007823109627
  frm1169	SCAN01	1169	0.025000007823109627
  frm1170	SCAN01	1170	0.025000007823109627
  frm1171	SCAN01	1171	0.025000007823109627
  frm1172	SCAN01	1172	0.025000007823109627
  frm1173	SCAN01	1173	0.025000007823109627
  frm1174	SCAN01	1174	0.025000007823109627
  frm1175	SCAN01	1175	0.025000007823109627
  frm1176	SCAN01	1176	0.025000007823109627
  frm1177	SCAN01	1177	0.025000007823109627
  frm1178	SCAN01	1178	0.025000007823109627
  frm1179	SCAN01	1179	0.025000007823109627
  frm1180	SCAN01	1180	0.025000007823109627
  frm1181	SCAN01	1181	0.025000007823109627
  frm1182	SCAN01	1182	0.025000007823109627
  frm1183	SCAN01	1183	0.025000007823109627
  frm1184	SCAN01	1184	0.025000007823109627
  frm1185	SCAN01	1185	0.025000007823109627
  frm1186	SCAN01	1186	0.025000007823109627
  frm1187	SCAN01	1187	0.025000007823109627
  frm1188	SCAN01	1188	0.025000007823109627
  frm1189	SCAN01	1189	0.025000007823109627
  frm1190	SCAN01	1190	0.025000007823109627
  frm1191	SCAN01	1191	0.025000007823109627
  frm1192	SCAN01	1192	0.025000007823109627
  frm1193	SCAN01	1193	0.025000007823109627
  frm1194	SCAN01	1194	0.025000007823109627
  frm1195	SCAN01	1195	0.025000007823109627
  frm1196	SCAN01	1196	0.025000007823109627
  frm1197	SCAN01	1197	0.025000007823109627
  frm1198	SCAN01	1198	0.025000007823109627
  frm1199	SCAN01	1199	0.025000007823109627
  frm1200	SCAN01	1200	0.025000007823109627
  frm1201	SCAN01	1201	0.025000007823109627
  frm1202	SCAN01	1202	0.025000007823109627
  frm1203	SCAN01	1203	0.025000007823109627
  frm1204	SCAN01	1204	0.025000007823109627
  frm1205	SCAN01	1205	0.025000007823109627
  frm1206	SCAN01	1206	0.025000007823109627
  frm1207	SCAN01	1207	0.025000007823109627
  frm1208	SCAN01	1208	0.025000007823109627
  frm1209	SCAN01	1209	0.025000007823109627
  frm1210	SCAN01	1210	0.025000007823109627
  frm1211	SCAN01	1211	0.025000007823109627
  frm1212	SCAN01	1212	0.025000007823109627
  frm1213	SCAN01	1213	0.025000007823109627
  frm1214	SCAN01	1214	0.025000007823109627
  frm1215	SCAN01	1215	0.025000007823109627
  frm1216	SCAN01	1216	0.025000007823109627
  frm1217	SCAN01	1217	0.025000007823109627
  frm1218	SCAN01	1218	0.025000007823109627
  frm1219	SCAN01	1219	0.025000007823109627
  frm1220	SCAN01	1220	0.025000007823109627
  frm1221	SCAN01	1221	0.025000007823109627
  frm1222	SCAN01	1222	0.025000007823109627
  frm1223	SCAN01	1223	0.025000007823109627
  frm1224	SCAN01	1224	0.025000007823109627
  frm1225	SCAN01	1225	0.025000007823109627
  frm1226	SCAN01	1226	0.025000007823109627
  frm1227	SCAN01	1227	0.025000007823109627
  frm1228	SCAN01	1228	0.025000007823109627
  frm1229	SCAN01	1229	0.025000007823109627
  frm1230	SCAN01	1230	0.025000007823109627
  frm1231	SCAN01	1231	0.025000007823109627
  frm1232	SCAN01	1232	0.025000007823109627
  frm1233	SCAN01	1233	0.025000007823109627
  frm1234	SCAN01	1234	0.025000007823109627
  frm1235	SCAN01	1235	0.025000007823109627
  frm1236	SCAN01	1236	0.025000007823109627
  frm1237	SCAN01	1237	0.025000007823109627
  frm1238	SCAN01	1238	0.025000007823109627
  frm1239	SCAN01	1239	0.025000007823109627
  frm1240	SCAN01	1240	0.025000007823109627
  frm1241	SCAN01	1241	0.025000007823109627
  frm1242	SCAN01	1242	0.025000007823109627
  frm1243	SCAN01	1243	0.025000007823109627
  frm1244	SCAN01	1244	0.025000007823109627
  frm1245	SCAN01	1245	0.025000007823109627
  frm1246	SCAN01	1246	0.025000007823109627
  frm1247	SCAN01	1247	0.025000007823109627
  frm1248	SCAN01	1248	0.025000007823109627
  frm1249	SCAN01	1249	0.025000007823109627
  frm1250	SCAN01	1250	0.025000007823109627
  frm1251	SCAN01	1251	0.025000007823109627
  frm1252	SCAN01	1252	0.025000007823109627
  frm1253	SCAN01	1253	0.025000007823109627
  frm1254	SCAN01	1254	0.025000007823109627
  frm1255	SCAN01	1255	0.025000007823109627
  frm1256	SCAN01	1256	0.025000007823109627
  frm1257	SCAN01	1257	0.025000007823109627
  frm1258	SCAN01	1258	0.025000007823109627
  frm1259	SCAN01	1259	0.025000007823109627
  frm1260	SCAN01	1260	0.025000007823109627
  frm1261	SCAN01	1261	0.025000007823109627
  frm1262	SCAN01	1262	0.025000007823109627
  frm1263	SCAN01	1263	0.025000007823109627
  frm1264	SCAN01	1264	0.025000007823109627
  frm1265	SCAN01	1265	0.025000007823109627
  frm1266	SCAN01	1266	0.025000007823109627
  frm1267	SCAN01	1267	0.025000007823109627
  frm1268	SCAN01	1268	0.025000007823109627
  frm1269	SCAN01	1269	0.025000007823109627
  frm1270	SCAN01	1270	0.025000007823109627
  frm1271	SCAN01	1271	0.025000007823109627
  frm1272	SCAN01	1272	0.025000007823109627
  frm1273	SCAN01	1273	0.025000007823109627
  frm1274	SCAN01	1274	0.025000007823109627
  frm1275	SCAN01	1275	0.025000007823109627
  frm1276	SCAN01	1276	0.025000007823109627
  frm1277	SCAN01	1277	0.025000007823109627
  frm1278	SCAN01	1278	0.025000007823109627
  frm1279	SCAN01	1279	0.025000007823109627
  frm1280	SCAN01	1280	0.025000007823109627
  frm1281	SCAN01	1281	0.025000007823109627
  frm1282	SCAN01	1282	0.025000007823109627
  frm1283	SCAN01	1283	0.025000007823109627
  frm1284	SCAN01	1284	0.025000007823109627
  frm1285	SCAN01	1285	0.025000007823109627
  frm1286	SCAN01	1286	0.025000007823109627
  frm1287	SCAN01	1287	0.025000007823109627
  frm1288	SCAN01	1288	0.025000007823109627
  frm1289	SCAN01	1289	0.025000007823109627
  frm1290	SCAN01	1290	0.025000007823109627
  frm1291	SCAN01	1291	0.025000007823109627
  frm1292	SCAN01	1292	0.025000007823109627
  frm1293	SCAN01	1293	0.025000007823109627
  frm1294	SCAN01	1294	0.025000007823109627
  frm1295	SCAN01	1295	0.025000007823109627
  frm1296	SCAN01	1296	0.025000007823109627
  frm1297	SCAN01	1297	0.025000007823109627
  frm1298	SCAN01	1298	0.025000007823109627
  frm1299	SCAN01	1299	0.025000007823109627
  frm1300	SCAN01	1300	0.025000007823109627
  frm1301	SCAN01	1301	0.025000007823109627
  frm1302	SCAN01	1302	0.025000007823109627
  frm1303	SCAN01	1303	0.025000007823109627
  frm1304	SCAN01	1304	0.025000007823109627
  frm1305	SCAN01	1305	0.025000007823109627
  frm1306	SCAN01	1306	0.025000007823109627
  frm1307	SCAN01	1307	0.025000007823109627
  frm1308	SCAN01	1308	0.025000007823109627
  frm1309	SCAN01	1309	0.025000007823109627
  frm1310	SCAN01	1310	0.025000007823109627
  frm1311	SCAN01	1311	0.025000007823109627
  frm1312	SCAN01	1312	0.025000007823109627
  frm1313	SCAN01	1313	0.025000007823109627
  frm1314	SCAN01	1314	0.025000007823109627
  frm1315	SCAN01	1315	0.025000007823109627
  frm1316	SCAN01	1316	0.025000007823109627
  frm1317	SCAN01	1317	0.025000007823109627
  frm1318	SCAN01	1318	0.025000007823109627
  frm1319	SCAN01	1319	0.025000007823109627
  frm1320	SCAN01	1320	0.025000007823109627
  frm1321	SCAN01	1321	0.025000007823109627
  frm1322	SCAN01	1322	0.025000007823109627
  frm1323	SCAN01	1323	0.025000007823109627
  frm1324	SCAN01	1324	0.025000007823109627
  frm1325	SCAN01	1325	0.025000007823109627
  frm1326	SCAN01	1326	0.025000007823109627
  frm1327	SCAN01	1327	0.025000007823109627
  frm1328	SCAN01	1328	0.025000007823109627
  frm1329	SCAN01	1329	0.025000007823109627
  frm1330	SCAN01	1330	0.025000007823109627
  frm1331	SCAN01	1331	0.025000007823109627
  frm1332	SCAN01	1332	0.025000007823109627
  frm1333	SCAN01	1333	0.025000007823109627
  frm1334	SCAN01	1334	0.025000007823109627
  frm1335	SCAN01	1335	0.025000007823109627
  frm1336	SCAN01	1336	0.025000007823109627
  frm1337	SCAN01	1337	0.025000007823109627
  frm1338	SCAN01	1338	0.025000007823109627
  frm1339	SCAN01	1339	0.025000007823109627
  frm1340	SCAN01	1340	0.025000007823109627
  frm1341	SCAN01	1341	0.025000007823109627
  frm1342	SCAN01	1342	0.025000007823109627
  frm1343	SCAN01	1343	0.025000007823109627
  frm1344	SCAN01	1344	0.025000007823109627
  frm1345	SCAN01	1345	0.025000007823109627
  frm1346	SCAN01	1346	0.025000007823109627
  frm1347	SCAN01	1347	0.025000007823109627
  frm1348	SCAN01	1348	0.025000007823109627
  frm1349	SCAN01	1349	0.025000007823109627
  frm1350	SCAN01	1350	0.025000007823109627
  frm1351	SCAN01	1351	0.025000007823109627
  frm1352	SCAN01	1352	0.025000007823109627
  frm1353	SCAN01	1353	0.025000007823109627
  frm1354	SCAN01	1354	0.025000007823109627
  frm1355	SCAN01	1355	0.025000007823109627
  frm1356	SCAN01	1356	0.025000007823109627
  frm1357	SCAN01	1357	0.025000007823109627
  frm1358	SCAN01	1358	0.025000007823109627
  frm1359	SCAN01	1359	0.025000007823109627
  frm1360	SCAN01	1360	0.025000007823109627
  frm1361	SCAN01	1361	0.025000007823109627
  frm1362	SCAN01	1362	0.025000007823109627
  frm1363	SCAN01	1363	0.025000007823109627
  frm1364	SCAN01	1364	0.025000007823109627
  frm1365	SCAN01	1365	0.025000007823109627
  frm1366	SCAN01	1366	0.025000007823109627
  frm1367	SCAN01	1367	0.025000007823109627
  frm1368	SCAN01	1368	0.025000007823109627
  frm1369	SCAN01	1369	0.025000007823109627
  frm1370	SCAN01	1370	0.025000007823109627
  frm1371	SCAN01	1371	0.025000007823109627
  frm1372	SCAN01	1372	0.025000007823109627
  frm1373	SCAN01	1373	0.025000007823109627
  frm1374	SCAN01	1374	0.025000007823109627
  frm1375	SCAN01	1375	0.025000007823109627
  frm1376	SCAN01	1376	0.025000007823109627
  frm1377	SCAN01	1377	0.025000007823109627
  frm1378	SCAN01	1378	0.025000007823109627
  frm1379	SCAN01	1379	0.025000007823109627
  frm1380	SCAN01	1380	0.025000007823109627
  frm1381	SCAN01	1381	0.025000007823109627
  frm1382	SCAN01	1382	0.025000007823109627
  frm1383	SCAN01	1383	0.025000007823109627
  frm1384	SCAN01	1384	0.025000007823109627
  frm1385	SCAN01	1385	0.025000007823109627
  frm1386	SCAN01	1386	0.025000007823109627
  frm1387	SCAN01	1387	0.025000007823109627
  frm1388	SCAN01	1388	0.025000007823109627
  frm1389	SCAN01	1389	0.025000007823109627
  frm1390	SCAN01	1390	0.025000007823109627
  frm1391	SCAN01	1391	0.025000007823109627
  frm1392	SCAN01	1392	0.025000007823109627
  frm1393	SCAN01	1393	0.025000007823109627
  frm1394	SCAN01	1394	0.025000007823109627
  frm1395	SCAN01	1395	0.025000007823109627
  frm1396	SCAN01	1396	0.025000007823109627
  frm1397	SCAN01	1397	0.025000007823109627
  frm1398	SCAN01	1398	0.025000007823109627
  frm1399	SCAN01	1399	0.025000007823109627
  frm1400	SCAN01	1400	0.025000007823109627
  frm1401	SCAN01	1401	0.025000007823109627
  frm1402	SCAN01	1402	0.025000007823109627
  frm1403	SCAN01	1403	0.025000007823109627
  frm1404	SCAN01	1404	0.025000007823109627
  frm1405	SCAN01	1405	0.025000007823109627
  frm1406	SCAN01	1406	0.025000007823109627
  frm1407	SCAN01	1407	0.025000007823109627
  frm1408	SCAN01	1408	0.025000007823109627
  frm1409	SCAN01	1409	0.025000007823109627
  frm1410	SCAN01	1410	0.025000007823109627
  frm1411	SCAN01	1411	0.025000007823109627
  frm1412	SCAN01	1412	0.025000007823109627
  frm1413	SCAN01	1413	0.025000007823109627
  frm1414	SCAN01	1414	0.025000007823109627
  frm1415	SCAN01	1415	0.025000007823109627
  frm1416	SCAN01	1416	0.025000007823109627
  frm1417	SCAN01	1417	0.025000007823109627
  frm1418	SCAN01	1418	0.025000007823109627
  frm1419	SCAN01	1419	0.025000007823109627
  frm1420	SCAN01	1420	0.025000007823109627
  frm1421	SCAN01	1421	0.025000007823109627
  frm1422	SCAN01	1422	0.025000007823109627
  frm1423	SCAN01	1423	0.025000007823109627
  frm1424	SCAN01	1424	0.025000007823109627
  frm1425	SCAN01	1425	0.025000007823109627
  frm1426	SCAN01	1426	0.025000007823109627
  frm1427	SCAN01	1427	0.025000007823109627
  frm1428	SCAN01	1428	0.025000007823109627
  frm1429	SCAN01	1429	0.025000007823109627
  frm1430	SCAN01	1430	0.025000007823109627
  frm1431	SCAN01	1431	0.025000007823109627
  frm1432	SCAN01	1432	0.025000007823109627
  frm1433	SCAN01	1433	0.025000007823109627
  frm1434	SCAN01	1434	0.025000007823109627
  frm1435	SCAN01	1435	0.025000007823109627
  frm1436	SCAN01	1436	0.025000007823109627
  frm1437	SCAN01	1437	0.025000007823109627
  frm1438	SCAN01	1438	0.025000007823109627
  frm1439	SCAN01	1439	0.025000007823109627
  frm1440	SCAN01	1440	0.025000007823109627
  frm1441	SCAN01	1441	0.025000007823109627
  frm1442	SCAN01	1442	0.025000007823109627
  frm1443	SCAN01	1443	0.025000007823109627
  frm1444	SCAN01	1444	0.025000007823109627
  frm1445	SCAN01	1445	0.025000007823109627
  frm1446	SCAN01	1446	0.025000007823109627
  frm1447	SCAN01	1447	0.025000007823109627
  frm1448	SCAN01	1448	0.025000007823109627
  frm1449	SCAN01	1449	0.025000007823109627
  frm1450	SCAN01	1450	0.025000007823109627
  frm1451	SCAN01	1451	0.025000007823109627
  frm1452	SCAN01	1452	0.025000007823109627
  frm1453	SCAN01	1453	0.025000007823109627
  frm1454	SCAN01	1454	0.025000007823109627
  frm1455	SCAN01	1455	0.025000007823109627
  frm1456	SCAN01	1456	0.025000007823109627
  frm1457	SCAN01	1457	0.025000007823109627
  frm1458	SCAN01	1458	0.025000007823109627
  frm1459	SCAN01	1459	0.025000007823109627
  frm1460	SCAN01	1460	0.025000007823109627
  frm1461	SCAN01	1461	0.025000007823109627
  frm1462	SCAN01	1462	0.025000007823109627
  frm1463	SCAN01	1463	0.025000007823109627
  frm1464	SCAN01	1464	0.025000007823109627
  frm1465	SCAN01	1465	0.025000007823109627
  frm1466	SCAN01	1466	0.025000007823109627
  frm1467	SCAN01	1467	0.025000007823109627
  frm1468	SCAN01	1468	0.025000007823109627
  frm1469	SCAN01	1469	0.025000007823109627
  frm1470	SCAN01	1470	0.025000007823109627
  frm1471	SCAN01	1471	0.025000007823109627
  frm1472	SCAN01	1472	0.025000007823109627
  frm1473	SCAN01	1473	0.025000007823109627
  frm1474	SCAN01	1474	0.025000007823109627
  frm1475	SCAN01	1475	0.025000007823109627
  frm1476	SCAN01	1476	0.025000007823109627
  frm1477	SCAN01	1477	0.025000007823109627
  frm1478	SCAN01	1478	0.025000007823109627
  frm1479	SCAN01	1479	0.025000007823109627
  frm1480	SCAN01	1480	0.025000007823109627
  frm1481	SCAN01	1481	0.025000007823109627
  frm1482	SCAN01	1482	0.025000007823109627
  frm1483	SCAN01	1483	0.025000007823109627
  frm1484	SCAN01	1484	0.025000007823109627
  frm1485	SCAN01	1485	0.025000007823109627
  frm1486	SCAN01	1486	0.025000007823109627
  frm1487	SCAN01	1487	0.025000007823109627
  frm1488	SCAN01	1488	0.025000007823109627
  frm1489	SCAN01	1489	0.025000007823109627
  frm1490	SCAN01	1490	0.025000007823109627
  frm1491	SCAN01	1491	0.025000007823109627
  frm1492	SCAN01	1492	0.025000007823109627
  frm1493	SCAN01	1493	0.025000007823109627
  frm1494	SCAN01	1494	0.025000007823109627
  frm1495	SCAN01	1495	0.025000007823109627
  frm1496	SCAN01	1496	0.025000007823109627
  frm1497	SCAN01	1497	0.025000007823109627
  frm1498	SCAN01	1498	0.025000007823109627
  frm1499	SCAN01	1499	0.025000007823109627
  frm1500	SCAN01	1500	0.025000007823109627
  frm1501	SCAN01	1501	0.025000007823109627
  frm1502	SCAN01	1502	0.025000007823109627
  frm1503	SCAN01	1503	0.025000007823109627
  frm1504	SCAN01	1504	0.025000007823109627
  frm1505	SCAN01	1505	0.025000007823109627
  frm1506	SCAN01	1506	0.025000007823109627
  frm1507	SCAN01	1507	0.025000007823109627
  frm1508	SCAN01	1508	0.025000007823109627
  frm1509	SCAN01	1509	0.025000007823109627
  frm1510	SCAN01	1510	0.025000007823109627
  frm1511	SCAN01	1511	0.025000007823109627
  frm1512	SCAN01	1512	0.025000007823109627
  frm1513	SCAN01	1513	0.025000007823109627
  frm1514	SCAN01	1514	0.025000007823109627
  frm1515	SCAN01	1515	0.025000007823109627
  frm1516	SCAN01	1516	0.025000007823109627
  frm1517	SCAN01	1517	0.025000007823109627
  frm1518	SCAN01	1518	0.025000007823109627
  frm1519	SCAN01	1519	0.025000007823109627
  frm1520	SCAN01	1520	0.025000007823109627
  frm1521	SCAN01	1521	0.025000007823109627
  frm1522	SCAN01	1522	0.025000007823109627
  frm1523	SCAN01	1523	0.025000007823109627
  frm1524	SCAN01	1524	0.025000007823109627
  frm1525	SCAN01	1525	0.025000007823109627
  frm1526	SCAN01	1526	0.025000007823109627
  frm1527	SCAN01	1527	0.025000007823109627
  frm1528	SCAN01	1528	0.025000007823109627
  frm1529	SCAN01	1529	0.025000007823109627
  frm1530	SCAN01	1530	0.025000007823109627
  frm1531	SCAN01	1531	0.025000007823109627
  frm1532	SCAN01	1532	0.025000007823109627
  frm1533	SCAN01	1533	0.025000007823109627
  frm1534	SCAN01	1534	0.025000007823109627
  frm1535	SCAN01	1535	0.025000007823109627
  frm1536	SCAN01	1536	0.025000007823109627
  frm1537	SCAN01	1537	0.025000007823109627
  frm1538	SCAN01	1538	0.025000007823109627
  frm1539	SCAN01	1539	0.025000007823109627
  frm1540	SCAN01	1540	0.025000007823109627
  frm1541	SCAN01	1541	0.025000007823109627
  frm1542	SCAN01	1542	0.025000007823109627
  frm1543	SCAN01	1543	0.025000007823109627
  frm1544	SCAN01	1544	0.025000007823109627
  frm1545	SCAN01	1545	0.025000007823109627
  frm1546	SCAN01	1546	0.025000007823109627
  frm1547	SCAN01	1547	0.025000007823109627
  frm1548	SCAN01	1548	0.025000007823109627
  frm1549	SCAN01	1549	0.025000007823109627
  frm1550	SCAN01	1550	0.025000007823109627
  frm1551	SCAN01	1551	0.025000007823109627
  frm1552	SCAN01	1552	0.025000007823109627
  frm1553	SCAN01	1553	0.025000007823109627
  frm1554	SCAN01	1554	0.025000007823109627
  frm1555	SCAN01	1555	0.025000007823109627
  frm1556	SCAN01	1556	0.025000007823109627
  frm1557	SCAN01	1557	0.025000007823109627
  frm1558	SCAN01	1558	0.025000007823109627
  frm1559	SCAN01	1559	0.025000007823109627
  frm1560	SCAN01	1560	0.025000007823109627
  frm1561	SCAN01	1561	0.025000007823109627
  frm1562	SCAN01	1562	0.025000007823109627
  frm1563	SCAN01	1563	0.025000007823109627
  frm1564	SCAN01	1564	0.025000007823109627
  frm1565	SCAN01	1565	0.025000007823109627
  frm1566	SCAN01	1566	0.025000007823109627
  frm1567	SCAN01	1567	0.025000007823109627
  frm1568	SCAN01	1568	0.025000007823109627
  frm1569	SCAN01	1569	0.025000007823109627
  frm1570	SCAN01	1570	0.025000007823109627
  frm1571	SCAN01	1571	0.025000007823109627
  frm1572	SCAN01	1572	0.025000007823109627
  frm1573	SCAN01	1573	0.025000007823109627
  frm1574	SCAN01	1574	0.025000007823109627
  frm1575	SCAN01	1575	0.025000007823109627
  frm1576	SCAN01	1576	0.025000007823109627
  frm1577	SCAN01	1577	0.025000007823109627
  frm1578	SCAN01	1578	0.025000007823109627
  frm1579	SCAN01	1579	0.025000007823109627
  frm1580	SCAN01	1580	0.025000007823109627
  frm1581	SCAN01	1581	0.025000007823109627
  frm1582	SCAN01	1582	0.025000007823109627
  frm1583	SCAN01	1583	0.025000007823109627
  frm1584	SCAN01	1584	0.025000007823109627
  frm1585	SCAN01	1585	0.025000007823109627
  frm1586	SCAN01	1586	0.025000007823109627
  frm1587	SCAN01	1587	0.025000007823109627
  frm1588	SCAN01	1588	0.025000007823109627
  frm1589	SCAN01	1589	0.025000007823109627
  frm1590	SCAN01	1590	0.025000007823109627
  frm1591	SCAN01	1591	0.025000007823109627
  frm1592	SCAN01	1592	0.025000007823109627
  frm1593	SCAN01	1593	0.025000007823109627
  frm1594	SCAN01	1594	0.025000007823109627
  frm1595	SCAN01	1595	0.025000007823109627
  frm1596	SCAN01	1596	0.025000007823109627
  frm1597	SCAN01	1597	0.025000007823109627
  frm1598	SCAN01	1598	0.025000007823109627
  frm1599	SCAN01	1599	0.025000007823109627
  frm1600	SCAN01	1600	0.025000007823109627
  frm1601	SCAN01	1601	0.025000007823109627
  frm1602	SCAN01	1602	0.025000007823109627
  frm1603	SCAN01	1603	0.025000007823109627
  frm1604	SCAN01	1604	0.025000007823109627
  frm1605	SCAN01	1605	0.025000007823109627
  frm1606	SCAN01	1606	0.025000007823109627
  frm1607	SCAN01	1607	0.025000007823109627
  frm1608	SCAN01	1608	0.025000007823109627
  frm1609	SCAN01	1609	0.025000007823109627
  frm1610	SCAN01	1610	0.025000007823109627
  frm1611	SCAN01	1611	0.025000007823109627
  frm1612	SCAN01	1612	0.025000007823109627
  frm1613	SCAN01	1613	0.025000007823109627
  frm1614	SCAN01	1614	0.025000007823109627
  frm1615	SCAN01	1615	0.025000007823109627
  frm1616	SCAN01	1616	0.025000007823109627
  frm1617	SCAN01	1617	0.025000007823109627
  frm1618	SCAN01	1618	0.025000007823109627
  frm1619	SCAN01	1619	0.025000007823109627
  frm1620	SCAN01	1620	0.025000007823109627
  frm1621	SCAN01	1621	0.025000007823109627
  frm1622	SCAN01	1622	0.025000007823109627
  frm1623	SCAN01	1623	0.025000007823109627
  frm1624	SCAN01	1624	0.025000007823109627
  frm1625	SCAN01	1625	0.025000007823109627
  frm1626	SCAN01	1626	0.025000007823109627
  frm1627	SCAN01	1627	0.025000007823109627
  frm1628	SCAN01	1628	0.025000007823109627
  frm1629	SCAN01	1629	0.025000007823109627
  frm1630	SCAN01	1630	0.025000007823109627
  frm1631	SCAN01	1631	0.025000007823109627
  frm1632	SCAN01	1632	0.025000007823109627
  frm1633	SCAN01	1633	0.025000007823109627
  frm1634	SCAN01	1634	0.025000007823109627
  frm1635	SCAN01	1635	0.025000007823109627
  frm1636	SCAN01	1636	0.025000007823109627
  frm1637	SCAN01	1637	0.025000007823109627
  frm1638	SCAN01	1638	0.025000007823109627
  frm1639	SCAN01	1639	0.025000007823109627
  frm1640	SCAN01	1640	0.025000007823109627
  frm1641	SCAN01	1641	0.025000007823109627
  frm1642	SCAN01	1642	0.025000007823109627
  frm1643	SCAN01	1643	0.025000007823109627
  frm1644	SCAN01	1644	0.025000007823109627
  frm1645	SCAN01	1645	0.025000007823109627
  frm1646	SCAN01	1646	0.025000007823109627
  frm1647	SCAN01	1647	0.025000007823109627
  frm1648	SCAN01	1648	0.025000007823109627
  frm1649	SCAN01	1649	0.025000007823109627
  frm1650	SCAN01	1650	0.025000007823109627
  frm1651	SCAN01	1651	0.025000007823109627
  frm1652	SCAN01	1652	0.025000007823109627
  frm1653	SCAN01	1653	0.025000007823109627
  frm1654	SCAN01	1654	0.025000007823109627
  frm1655	SCAN01	1655	0.025000007823109627
  frm1656	SCAN01	1656	0.025000007823109627
  frm1657	SCAN01	1657	0.025000007823109627
  frm1658	SCAN01	1658	0.025000007823109627
  frm1659	SCAN01	1659	0.025000007823109627
  frm1660	SCAN01	1660	0.025000007823109627
  frm1661	SCAN01	1661	0.025000007823109627
  frm1662	SCAN01	1662	0.025000007823109627
  frm1663	SCAN01	1663	0.025000007823109627
  frm1664	SCAN01	1664	0.025000007823109627
  frm1665	SCAN01	1665	0.025000007823109627
  frm1666	SCAN01	1666	0.025000007823109627
  frm1667	SCAN01	1667	0.025000007823109627
  frm1668	SCAN01	1668	0.025000007823109627
  frm1669	SCAN01	1669	0.025000007823109627
  frm1670	SCAN01	1670	0.025000007823109627
  frm1671	SCAN01	1671	0.025000007823109627
  frm1672	SCAN01	1672	0.025000007823109627
  frm1673	SCAN01	1673	0.025000007823109627
  frm1674	SCAN01	1674	0.025000007823109627
  frm1675	SCAN01	1675	0.025000007823109627
  frm1676	SCAN01	1676	0.025000007823109627
  frm1677	SCAN01	1677	0.025000007823109627
  frm1678	SCAN01	1678	0.025000007823109627
  frm1679	SCAN01	1679	0.025000007823109627
  frm1680	SCAN01	1680	0.025000007823109627
  frm1681	SCAN01	1681	0.025000007823109627
  frm1682	SCAN01	1682	0.025000007823109627
  frm1683	SCAN01	1683	0.025000007823109627
  frm1684	SCAN01	1684	0.025000007823109627
  frm1685	SCAN01	1685	0.025000007823109627
  frm1686	SCAN01	1686	0.025000007823109627
  frm1687	SCAN01	1687	0.025000007823109627
  frm1688	SCAN01	1688	0.025000007823109627
  frm1689	SCAN01	1689	0.025000007823109627
  frm1690	SCAN01	1690	0.025000007823109627
  frm1691	SCAN01	1691	0.025000007823109627
  frm1692	SCAN01	1692	0.025000007823109627
  frm1693	SCAN01	1693	0.025000007823109627
  frm1694	SCAN01	1694	0.025000007823109627
  frm1695	SCAN01	1695	0.025000007823109627
  frm1696	SCAN01	1696	0.025000007823109627
  frm1697	SCAN01	1697	0.025000007823109627
  frm1698	SCAN01	1698	0.025000007823109627
  frm1699	SCAN01	1699	0.025000007823109627
  frm1700	SCAN01	1700	0.025000007823109627
  frm1701	SCAN01	1701	0.025000007823109627
  frm1702	SCAN01	1702	0.025000007823109627
  frm1703	SCAN01	1703	0.025000007823109627
  frm1704	SCAN01	1704	0.025000007823109627
  frm1705	SCAN01	1705	0.025000007823109627
  frm1706	SCAN01	1706	0.025000007823109627
  frm1707	SCAN01	1707	0.025000007823109627
  frm1708	SCAN01	1708	0.025000007823109627
  frm1709	SCAN01	1709	0.025000007823109627
  frm1710	SCAN01	1710	0.025000007823109627
  frm1711	SCAN01	1711	0.025000007823109627
  frm1712	SCAN01	1712	0.025000007823109627
  frm1713	SCAN01	1713	0.025000007823109627
  frm1714	SCAN01	1714	0.025000007823109627
  frm1715	SCAN01	1715	0.025000007823109627
  frm1716	SCAN01	1716	0.025000007823109627
  frm1717	SCAN01	1717	0.025000007823109627
  frm1718	SCAN01	1718	0.025000007823109627
  frm1719	SCAN01	1719	0.025000007823109627
  frm1720	SCAN01	1720	0.025000007823109627
  frm1721	SCAN01	1721	0.025000007823109627
  frm1722	SCAN01	1722	0.025000007823109627
  frm1723	SCAN01	1723	0.025000007823109627
  frm1724	SCAN01	1724	0.025000007823109627
  frm1725	SCAN01	1725	0.025000007823109627
  frm1726	SCAN01	1726	0.025000007823109627
  frm1727	SCAN01	1727	0.025000007823109627
  frm1728	SCAN01	1728	0.025000007823109627
  frm1729	SCAN01	1729	0.025000007823109627
  frm1730	SCAN01	1730	0.025000007823109627
  frm1731	SCAN01	1731	0.025000007823109627
  frm1732	SCAN01	1732	0.025000007823109627
  frm1733	SCAN01	1733	0.025000007823109627
  frm1734	SCAN01	1734	0.025000007823109627
  frm1735	SCAN01	1735	0.025000007823109627
  frm1736	SCAN01	1736	0.025000007823109627
  frm1737	SCAN01	1737	0.025000007823109627
  frm1738	SCAN01	1738	0.025000007823109627
  frm1739	SCAN01	1739	0.025000007823109627
  frm1740	SCAN01	1740	0.025000007823109627
  frm1741	SCAN01	1741	0.025000007823109627
  frm1742	SCAN01	1742	0.025000007823109627
  frm1743	SCAN01	1743	0.025000007823109627
  frm1744	SCAN01	1744	0.025000007823109627
  frm1745	SCAN01	1745	0.025000007823109627
  frm1746	SCAN01	1746	0.025000007823109627
  frm1747	SCAN01	1747	0.025000007823109627
  frm1748	SCAN01	1748	0.025000007823109627
  frm1749	SCAN01	1749	0.025000007823109627
  frm1750	SCAN01	1750	0.025000007823109627
  frm1751	SCAN01	1751	0.025000007823109627
  frm1752	SCAN01	1752	0.025000007823109627
  frm1753	SCAN01	1753	0.025000007823109627
  frm1754	SCAN01	1754	0.025000007823109627
  frm1755	SCAN01	1755	0.025000007823109627
  frm1756	SCAN01	1756	0.025000007823109627
  frm1757	SCAN01	1757	0.025000007823109627
  frm1758	SCAN01	1758	0.025000007823109627
  frm1759	SCAN01	1759	0.025000007823109627
  frm1760	SCAN01	1760	0.025000007823109627
  frm1761	SCAN01	1761	0.025000007823109627
  frm1762	SCAN01	1762	0.025000007823109627
  frm1763	SCAN01	1763	0.025000007823109627
  frm1764	SCAN01	1764	0.025000007823109627
  frm1765	SCAN01	1765	0.025000007823109627
  frm1766	SCAN01	1766	0.025000007823109627
  frm1767	SCAN01	1767	0.025000007823109627
  frm1768	SCAN01	1768	0.025000007823109627
  frm1769	SCAN01	1769	0.025000007823109627
  frm1770	SCAN01	1770	0.025000007823109627
  frm1771	SCAN01	1771	0.025000007823109627
  frm1772	SCAN01	1772	0.025000007823109627
  frm1773	SCAN01	1773	0.025000007823109627
  frm1774	SCAN01	1774	0.025000007823109627
  frm1775	SCAN01	1775	0.025000007823109627
  frm1776	SCAN01	1776	0.025000007823109627
  frm1777	SCAN01	1777	0.025000007823109627
  frm1778	SCAN01	1778	0.025000007823109627
  frm1779	SCAN01	1779	0.025000007823109627
  frm1780	SCAN01	1780	0.025000007823109627
  frm1781	SCAN01	1781	0.025000007823109627
  frm1782	SCAN01	1782	0.025000007823109627
  frm1783	SCAN01	1783	0.025000007823109627
  frm1784	SCAN01	1784	0.025000007823109627
  frm1785	SCAN01	1785	0.025000007823109627
  frm1786	SCAN01	1786	0.025000007823109627
  frm1787	SCAN01	1787	0.025000007823109627
  frm1788	SCAN01	1788	0.025000007823109627
  frm1789	SCAN01	1789	0.025000007823109627
  frm1790	SCAN01	1790	0.025000007823109627
  frm1791	SCAN01	1791	0.025000007823109627
  frm1792	SCAN01	1792	0.025000007823109627
  frm1793	SCAN01	1793	0.025000007823109627
  frm1794	SCAN01	1794	0.025000007823109627
  frm1795	SCAN01	1795	0.025000007823109627
  frm1796	SCAN01	1796	0.025000007823109627
  frm1797	SCAN01	1797	0.025000007823109627
  frm1798	SCAN01	1798	0.025000007823109627
  frm1799	SCAN01	1799	0.025000007823109627
  frm1800	SCAN01	1800	0.025000007823109627
  frm1801	SCAN01	1801	0.025000007823109627
  frm1802	SCAN01	1802	0.025000007823109627
  frm1803	SCAN01	1803	0.025000007823109627
  frm1804	SCAN01	1804	0.025000007823109627
  frm1805	SCAN01	1805	0.025000007823109627
  frm1806	SCAN01	1806	0.025000007823109627
  frm1807	SCAN01	1807	0.025000007823109627
  frm1808	SCAN01	1808	0.025000007823109627
  frm1809	SCAN01	1809	0.025000007823109627
  frm1810	SCAN01	1810	0.025000007823109627
  frm1811	SCAN01	1811	0.025000007823109627
  frm1812	SCAN01	1812	0.025000007823109627
  frm1813	SCAN01	1813	0.025000007823109627
  frm1814	SCAN01	1814	0.025000007823109627
  frm1815	SCAN01	1815	0.025000007823109627
  frm1816	SCAN01	1816	0.025000007823109627
  frm1817	SCAN01	1817	0.025000007823109627
  frm1818	SCAN01	1818	0.025000007823109627
  frm1819	SCAN01	1819	0.025000007823109627
  frm1820	SCAN01	1820	0.025000007823109627
  frm1821	SCAN01	1821	0.025000007823109627
  frm1822	SCAN01	1822	0.025000007823109627
  frm1823	SCAN01	1823	0.025000007823109627
  frm1824	SCAN01	1824	0.025000007823109627
  frm1825	SCAN01	1825	0.025000007823109627
  frm1826	SCAN01	1826	0.025000007823109627
  frm1827	SCAN01	1827	0.025000007823109627
  frm1828	SCAN01	1828	0.025000007823109627
  frm1829	SCAN01	1829	0.025000007823109627
  frm1830	SCAN01	1830	0.025000007823109627
  frm1831	SCAN01	1831	0.025000007823109627
  frm1832	SCAN01	1832	0.025000007823109627
  frm1833	SCAN01	1833	0.025000007823109627
  frm1834	SCAN01	1834	0.025000007823109627
  frm1835	SCAN01	1835	0.025000007823109627
  frm1836	SCAN01	1836	0.025000007823109627
  frm1837	SCAN01	1837	0.025000007823109627
  frm1838	SCAN01	1838	0.025000007823109627
  frm1839	SCAN01	1839	0.025000007823109627
  frm1840	SCAN01	1840	0.025000007823109627
  frm1841	SCAN01	1841	0.025000007823109627
  frm1842	SCAN01	1842	0.025000007823109627
  frm1843	SCAN01	1843	0.025000007823109627
  frm1844	SCAN01	1844	0.025000007823109627
  frm1845	SCAN01	1845	0.025000007823109627
  frm1846	SCAN01	1846	0.025000007823109627
  frm1847	SCAN01	1847	0.025000007823109627
  frm1848	SCAN01	1848	0.025000007823109627
  frm1849	SCAN01	1849	0.025000007823109627
  frm1850	SCAN01	1850	0.025000007823109627
  frm1851	SCAN01	1851	0.025000007823109627
  frm1852	SCAN01	1852	0.025000007823109627
  frm1853	SCAN01	1853	0.025000007823109627
  frm1854	SCAN01	1854	0.025000007823109627
  frm1855	SCAN01	1855	0.025000007823109627
  frm1856	SCAN01	1856	0.025000007823109627
  frm1857	SCAN01	1857	0.025000007823109627
  frm1858	SCAN01	1858	0.025000007823109627
  frm1859	SCAN01	1859	0.025000007823109627
  frm1860	SCAN01	1860	0.025000007823109627
  frm1861	SCAN01	1861	0.025000007823109627
  frm1862	SCAN01	1862	0.025000007823109627
  frm1863	SCAN01	1863	0.025000007823109627
  frm1864	SCAN01	1864	0.025000007823109627
  frm1865	SCAN01	1865	0.025000007823109627
  frm1866	SCAN01	1866	0.025000007823109627
  frm1867	SCAN01	1867	0.025000007823109627
  frm1868	SCAN01	1868	0.025000007823109627
  frm1869	SCAN01	1869	0.025000007823109627
  frm1870	SCAN01	1870	0.025000007823109627
  frm1871	SCAN01	1871	0.025000007823109627
  frm1872	SCAN01	1872	0.025000007823109627
  frm1873	SCAN01	1873	0.025000007823109627
  frm1874	SCAN01	1874	0.025000007823109627
  frm1875	SCAN01	1875	0.025000007823109627
  frm1876	SCAN01	1876	0.025000007823109627
  frm1877	SCAN01	1877	0.025000007823109627
  frm1878	SCAN01	1878	0.025000007823109627
  frm1879	SCAN01	1879	0.025000007823109627
  frm1880	SCAN01	1880	0.025000007823109627
  frm1881	SCAN01	1881	0.025000007823109627
  frm1882	SCAN01	1882	0.025000007823109627
  frm1883	SCAN01	1883	0.025000007823109627
  frm1884	SCAN01	1884	0.025000007823109627
  frm1885	SCAN01	1885	0.025000007823109627
  frm1886	SCAN01	1886	0.025000007823109627
  frm1887	SCAN01	1887	0.025000007823109627
  frm1888	SCAN01	1888	0.025000007823109627
  frm1889	SCAN01	1889	0.025000007823109627
  frm1890	SCAN01	1890	0.025000007823109627
  frm1891	SCAN01	1891	0.025000007823109627
  frm1892	SCAN01	1892	0.025000007823109627
  frm1893	SCAN01	1893	0.025000007823109627
  frm1894	SCAN01	1894	0.025000007823109627
  frm1895	SCAN01	1895	0.025000007823109627
  frm1896	SCAN01	1896	0.025000007823109627
  frm1897	SCAN01	1897	0.025000007823109627
  frm1898	SCAN01	1898	0.025000007823109627
  frm1899	SCAN01	1899	0.025000007823109627
  frm1900	SCAN01	1900	0.025000007823109627
  frm1901	SCAN01	1901	0.025000007823109627
  frm1902	SCAN01	1902	0.025000007823109627
  frm1903	SCAN01	1903	0.025000007823109627
  frm1904	SCAN01	1904	0.025000007823109627
  frm1905	SCAN01	1905	0.025000007823109627
  frm1906	SCAN01	1906	0.025000007823109627
  frm1907	SCAN01	1907	0.025000007823109627
  frm1908	SCAN01	1908	0.025000007823109627
  frm1909	SCAN01	1909	0.025000007823109627
  frm1910	SCAN01	1910	0.025000007823109627
  frm1911	SCAN01	1911	0.025000007823109627
  frm1912	SCAN01	1912	0.025000007823109627
  frm1913	SCAN01	1913	0.025000007823109627
  frm1914	SCAN01	1914	0.025000007823109627
  frm1915	SCAN01	1915	0.025000007823109627
  frm1916	SCAN01	1916	0.025000007823109627
  frm1917	SCAN01	1917	0.025000007823109627
  frm1918	SCAN01	1918	0.025000007823109627
  frm1919	SCAN01	1919	0.025000007823109627
  frm1920	SCAN01	1920	0.025000007823109627
  frm1921	SCAN01	1921	0.025000007823109627
  frm1922	SCAN01	1922	0.025000007823109627
  frm1923	SCAN01	1923	0.025000007823109627
  frm1924	SCAN01	1924	0.025000007823109627
  frm1925	SCAN01	1925	0.025000007823109627
  frm1926	SCAN01	1926	0.025000007823109627
  frm1927	SCAN01	1927	0.025000007823109627
  frm1928	SCAN01	1928	0.025000007823109627
  frm1929	SCAN01	1929	0.025000007823109627
  frm1930	SCAN01	1930	0.025000007823109627
  frm1931	SCAN01	1931	0.025000007823109627
  frm1932	SCAN01	1932	0.025000007823109627
  frm1933	SCAN01	1933	0.025000007823109627
  frm1934	SCAN01	1934	0.025000007823109627
  frm1935	SCAN01	1935	0.025000007823109627
  frm1936	SCAN01	1936	0.025000007823109627
  frm1937	SCAN01	1937	0.025000007823109627
  frm1938	SCAN01	1938	0.025000007823109627
  frm1939	SCAN01	1939	0.025000007823109627
  frm1940	SCAN01	1940	0.025000007823109627
  frm1941	SCAN01	1941	0.025000007823109627
  frm1942	SCAN01	1942	0.025000007823109627
  frm1943	SCAN01	1943	0.025000007823109627
  frm1944	SCAN01	1944	0.025000007823109627
  frm1945	SCAN01	1945	0.025000007823109627
  frm1946	SCAN01	1946	0.025000007823109627
  frm1947	SCAN01	1947	0.025000007823109627
  frm1948	SCAN01	1948	0.025000007823109627
  frm1949	SCAN01	1949	0.025000007823109627
  frm1950	SCAN01	1950	0.025000007823109627
  frm1951	SCAN01	1951	0.025000007823109627
  frm1952	SCAN01	1952	0.025000007823109627
  frm1953	SCAN01	1953	0.025000007823109627
  frm1954	SCAN01	1954	0.025000007823109627
  frm1955	SCAN01	1955	0.025000007823109627
  frm1956	SCAN01	1956	0.025000007823109627
  frm1957	SCAN01	1957	0.025000007823109627
  frm1958	SCAN01	1958	0.025000007823109627
  frm1959	SCAN01	1959	0.025000007823109627
  frm1960	SCAN01	1960	0.025000007823109627
  frm1961	SCAN01	1961	0.025000007823109627
  frm1962	SCAN01	1962	0.025000007823109627
  frm1963	SCAN01	1963	0.025000007823109627
  frm1964	SCAN01	1964	0.025000007823109627
  frm1965	SCAN01	1965	0.025000007823109627
  frm1966	SCAN01	1966	0.025000007823109627
  frm1967	SCAN01	1967	0.025000007823109627
  frm1968	SCAN01	1968	0.025000007823109627
  frm1969	SCAN01	1969	0.025000007823109627
  frm1970	SCAN01	1970	0.025000007823109627
  frm1971	SCAN01	1971	0.025000007823109627
  frm1972	SCAN01	1972	0.025000007823109627
  frm1973	SCAN01	1973	0.025000007823109627
  frm1974	SCAN01	1974	0.025000007823109627
  frm1975	SCAN01	1975	0.025000007823109627
  frm1976	SCAN01	1976	0.025000007823109627
  frm1977	SCAN01	1977	0.025000007823109627
  frm1978	SCAN01	1978	0.025000007823109627
  frm1979	SCAN01	1979	0.025000007823109627
  frm1980	SCAN01	1980	0.025000007823109627
  frm1981	SCAN01	1981	0.025000007823109627
  frm1982	SCAN01	1982	0.025000007823109627
  frm1983	SCAN01	1983	0.025000007823109627
  frm1984	SCAN01	1984	0.025000007823109627
  frm1985	SCAN01	1985	0.025000007823109627
  frm1986	SCAN01	1986	0.025000007823109627
  frm1987	SCAN01	1987	0.025000007823109627
  frm1988	SCAN01	1988	0.025000007823109627
  frm1989	SCAN01	1989	0.025000007823109627
  frm1990	SCAN01	1990	0.025000007823109627
  frm1991	SCAN01	1991	0.025000007823109627
  frm1992	SCAN01	1992	0.025000007823109627
  frm1993	SCAN01	1993	0.025000007823109627
  frm1994	SCAN01	1994	0.025000007823109627
  frm1995	SCAN01	1995	0.025000007823109627
  frm1996	SCAN01	1996	0.025000007823109627
  frm1997	SCAN01	1997	0.025000007823109627
  frm1998	SCAN01	1998	0.025000007823109627
  frm1999	SCAN01	1999	0.025000007823109627
  frm2000	SCAN01	2000	0.025000007823109627
  frm2001	SCAN01	2001	0.025000007823109627
  frm2002	SCAN01	2002	0.025000007823109627
  frm2003	SCAN01	2003	0.025000007823109627
  frm2004	SCAN01	2004	0.025000007823109627
  frm2005	SCAN01	2005	0.025000007823109627
  frm2006	SCAN01	2006	0.025000007823109627
  frm2007	SCAN01	2007	0.025000007823109627
  frm2008	SCAN01	2008	0.025000007823109627
  frm2009	SCAN01	2009	0.025000007823109627
  frm2010	SCAN01	2010	0.025000007823109627
  frm2011	SCAN01	2011	0.025000007823109627
  frm2012	SCAN01	2012	0.025000007823109627
  frm2013	SCAN01	2013	0.025000007823109627
  frm2014	SCAN01	2014	0.025000007823109627
  frm2015	SCAN01	2015	0.025000007823109627
  frm2016	SCAN01	2016	0.025000007823109627
  frm2017	SCAN01	2017	0.025000007823109627
  frm2018	SCAN01	2018	0.025000007823109627
  frm2019	SCAN01	2019	0.025000007823109627
  frm2020	SCAN01	2020	0.025000007823109627
  frm2021	SCAN01	2021	0.025000007823109627
  frm2022	SCAN01	2022	0.025000007823109627
  frm2023	SCAN01	2023	0.025000007823109627
  frm2024	SCAN01	2024	0.025000007823109627
  frm2025	SCAN01	2025	0.025000007823109627
  frm2026	SCAN01	2026	0.025000007823109627
  frm2027	SCAN01	2027	0.025000007823109627
  frm2028	SCAN01	2028	0.025000007823109627
  frm2029	SCAN01	2029	0.025000007823109627
  frm2030	SCAN01	2030	0.025000007823109627
  frm2031	SCAN01	2031	0.025000007823109627
  frm2032	SCAN01	2032	0.025000007823109627
  frm2033	SCAN01	2033	0.025000007823109627
  frm2034	SCAN01	2034	0.025000007823109627
  frm2035	SCAN01	2035	0.025000007823109627
  frm2036	SCAN01	2036	0.025000007823109627
  frm2037	SCAN01	2037	0.025000007823109627
  frm2038	SCAN01	2038	0.025000007823109627
  frm2039	SCAN01	2039	0.025000007823109627
  frm2040	SCAN01	2040	0.025000007823109627
  frm2041	SCAN01	2041	0.025000007823109627
  frm2042	SCAN01	2042	0.025000007823109627
  frm2043	SCAN01	2043	0.025000007823109627
  frm2044	SCAN01	2044	0.025000007823109627
  frm2045	SCAN01	2045	0.025000007823109627
  frm2046	SCAN01	2046	0.025000007823109627
  frm2047	SCAN01	2047	0.025000007823109627
  frm2048	SCAN01	2048	0.025000007823109627
  frm2049	SCAN01	2049	0.025000007823109627
  frm2050	SCAN01	2050	0.025000007823109627
  frm2051	SCAN01	2051	0.025000007823109627
  frm2052	SCAN01	2052	0.025000007823109627
  frm2053	SCAN01	2053	0.025000007823109627
  frm2054	SCAN01	2054	0.025000007823109627
  frm2055	SCAN01	2055	0.025000007823109627
  frm2056	SCAN01	2056	0.025000007823109627
  frm2057	SCAN01	2057	0.025000007823109627
  frm2058	SCAN01	2058	0.025000007823109627
  frm2059	SCAN01	2059	0.025000007823109627
  frm2060	SCAN01	2060	0.025000007823109627
  frm2061	SCAN01	2061	0.025000007823109627
  frm2062	SCAN01	2062	0.025000007823109627
  frm2063	SCAN01	2063	0.025000007823109627
  frm2064	SCAN01	2064	0.025000007823109627
  frm2065	SCAN01	2065	0.025000007823109627
  frm2066	SCAN01	2066	0.025000007823109627
  frm2067	SCAN01	2067	0.025000007823109627
  frm2068	SCAN01	2068	0.025000007823109627
  frm2069	SCAN01	2069	0.025000007823109627
  frm2070	SCAN01	2070	0.025000007823109627
  frm2071	SCAN01	2071	0.025000007823109627
  frm2072	SCAN01	2072	0.025000007823109627
  frm2073	SCAN01	2073	0.025000007823109627
  frm2074	SCAN01	2074	0.025000007823109627
  frm2075	SCAN01	2075	0.025000007823109627
  frm2076	SCAN01	2076	0.025000007823109627
  frm2077	SCAN01	2077	0.025000007823109627
  frm2078	SCAN01	2078	0.025000007823109627
  frm2079	SCAN01	2079	0.025000007823109627
  frm2080	SCAN01	2080	0.025000007823109627
  frm2081	SCAN01	2081	0.025000007823109627
  frm2082	SCAN01	2082	0.025000007823109627
  frm2083	SCAN01	2083	0.025000007823109627
  frm2084	SCAN01	2084	0.025000007823109627
  frm2085	SCAN01	2085	0.025000007823109627
  frm2086	SCAN01	2086	0.025000007823109627
  frm2087	SCAN01	2087	0.025000007823109627
  frm2088	SCAN01	2088	0.025000007823109627
  frm2089	SCAN01	2089	0.025000007823109627
  frm2090	SCAN01	2090	0.025000007823109627
  frm2091	SCAN01	2091	0.025000007823109627
  frm2092	SCAN01	2092	0.025000007823109627
  frm2093	SCAN01	2093	0.025000007823109627
  frm2094	SCAN01	2094	0.025000007823109627
  frm2095	SCAN01	2095	0.025000007823109627
  frm2096	SCAN01	2096	0.025000007823109627
  frm2097	SCAN01	2097	0.025000007823109627
  frm2098	SCAN01	2098	0.025000007823109627
  frm2099	SCAN01	2099	0.025000007823109627
  frm2100	SCAN01	2100	0.025000007823109627
  frm2101	SCAN01	2101	0.025000007823109627
  frm2102	SCAN01	2102	0.025000007823109627
  frm2103	SCAN01	2103	0.025000007823109627
  frm2104	SCAN01	2104	0.025000007823109627
  frm2105	SCAN01	2105	0.025000007823109627
  frm2106	SCAN01	2106	0.025000007823109627
  frm2107	SCAN01	2107	0.025000007823109627
  frm2108	SCAN01	2108	0.025000007823109627
  frm2109	SCAN01	2109	0.025000007823109627
  frm2110	SCAN01	2110	0.025000007823109627
  frm2111	SCAN01	2111	0.025000007823109627
  frm2112	SCAN01	2112	0.025000007823109627
  frm2113	SCAN01	2113	0.025000007823109627
  frm2114	SCAN01	2114	0.025000007823109627
  frm2115	SCAN01	2115	0.025000007823109627
  frm2116	SCAN01	2116	0.025000007823109627
  frm2117	SCAN01	2117	0.025000007823109627
  frm2118	SCAN01	2118	0.025000007823109627
  frm2119	SCAN01	2119	0.025000007823109627
  frm2120	SCAN01	2120	0.025000007823109627
  frm2121	SCAN01	2121	0.025000007823109627
  frm2122	SCAN01	2122	0.025000007823109627
  frm2123	SCAN01	2123	0.025000007823109627
  frm2124	SCAN01	2124	0.025000007823109627
  frm2125	SCAN01	2125	0.025000007823109627
  frm2126	SCAN01	2126	0.025000007823109627
  frm2127	SCAN01	2127	0.025000007823109627
  frm2128	SCAN01	2128	0.025000007823109627
  frm2129	SCAN01	2129	0.025000007823109627
  frm2130	SCAN01	2130	0.025000007823109627
  frm2131	SCAN01	2131	0.025000007823109627
  frm2132	SCAN01	2132	0.025000007823109627
  frm2133	SCAN01	2133	0.025000007823109627
  frm2134	SCAN01	2134	0.025000007823109627
  frm2135	SCAN01	2135	0.025000007823109627
  frm2136	SCAN01	2136	0.025000007823109627
  frm2137	SCAN01	2137	0.025000007823109627
  frm2138	SCAN01	2138	0.025000007823109627
  frm2139	SCAN01	2139	0.025000007823109627
  frm2140	SCAN01	2140	0.025000007823109627
  frm2141	SCAN01	2141	0.025000007823109627
  frm2142	SCAN01	2142	0.025000007823109627
  frm2143	SCAN01	2143	0.025000007823109627
  frm2144	SCAN01	2144	0.025000007823109627
  frm2145	SCAN01	2145	0.025000007823109627
  frm2146	SCAN01	2146	0.025000007823109627
  frm2147	SCAN01	2147	0.025000007823109627
  frm2148	SCAN01	2148	0.025000007823109627
  frm2149	SCAN01	2149	0.025000007823109627
  frm2150	SCAN01	2150	0.025000007823109627
  frm2151	SCAN01	2151	0.025000007823109627
  frm2152	SCAN01	2152	0.025000007823109627
  frm2153	SCAN01	2153	0.025000007823109627
  frm2154	SCAN01	2154	0.025000007823109627
  frm2155	SCAN01	2155	0.025000007823109627
  frm2156	SCAN01	2156	0.025000007823109627
  frm2157	SCAN01	2157	0.025000007823109627
  frm2158	SCAN01	2158	0.025000007823109627
  frm2159	SCAN01	2159	0.025000007823109627
  frm2160	SCAN01	2160	0.025000007823109627
  frm2161	SCAN01	2161	0.025000007823109627
  frm2162	SCAN01	2162	0.025000007823109627
  frm2163	SCAN01	2163	0.025000007823109627
  frm2164	SCAN01	2164	0.025000007823109627
  frm2165	SCAN01	2165	0.025000007823109627
  frm2166	SCAN01	2166	0.025000007823109627
  frm2167	SCAN01	2167	0.025000007823109627
  frm2168	SCAN01	2168	0.025000007823109627
  frm2169	SCAN01	2169	0.025000007823109627
  frm2170	SCAN01	2170	0.025000007823109627
  frm2171	SCAN01	2171	0.025000007823109627
  frm2172	SCAN01	2172	0.025000007823109627
  frm2173	SCAN01	2173	0.025000007823109627
  frm2174	SCAN01	2174	0.025000007823109627
  frm2175	SCAN01	2175	0.025000007823109627
  frm2176	SCAN01	2176	0.025000007823109627
  frm2177	SCAN01	2177	0.025000007823109627
  frm2178	SCAN01	2178	0.025000007823109627
  frm2179	SCAN01	2179	0.025000007823109627
  frm2180	SCAN01	2180	0.025000007823109627
  frm2181	SCAN01	2181	0.025000007823109627
  frm2182	SCAN01	2182	0.025000007823109627
  frm2183	SCAN01	2183	0.025000007823109627
  frm2184	SCAN01	2184	0.025000007823109627
  frm2185	SCAN01	2185	0.025000007823109627
  frm2186	SCAN01	2186	0.025000007823109627
  frm2187	SCAN01	2187	0.025000007823109627
  frm2188	SCAN01	2188	0.025000007823109627
  frm2189	SCAN01	2189	0.025000007823109627
  frm2190	SCAN01	2190	0.025000007823109627
  frm2191	SCAN01	2191	0.025000007823109627
  frm2192	SCAN01	2192	0.025000007823109627
  frm2193	SCAN01	2193	0.025000007823109627
  frm2194	SCAN01	2194	0.025000007823109627
  frm2195	SCAN01	2195	0.025000007823109627
  frm2196	SCAN01	2196	0.025000007823109627
  frm2197	SCAN01	2197	0.025000007823109627
  frm2198	SCAN01	2198	0.025000007823109627
  frm2199	SCAN01	2199	0.025000007823109627
  frm2200	SCAN01	2200	0.025000007823109627
  frm2201	SCAN01	2201	0.025000007823109627
  frm2202	SCAN01	2202	0.025000007823109627
  frm2203	SCAN01	2203	0.025000007823109627
  frm2204	SCAN01	2204	0.025000007823109627
  frm2205	SCAN01	2205	0.025000007823109627
  frm2206	SCAN01	2206	0.025000007823109627
  frm2207	SCAN01	2207	0.025000007823109627
  frm2208	SCAN01	2208	0.025000007823109627
  frm2209	SCAN01	2209	0.025000007823109627
  frm2210	SCAN01	2210	0.025000007823109627
  frm2211	SCAN01	2211	0.025000007823109627
  frm2212	SCAN01	2212	0.025000007823109627
  frm2213	SCAN01	2213	0.025000007823109627
  frm2214	SCAN01	2214	0.025000007823109627
  frm2215	SCAN01	2215	0.025000007823109627
  frm2216	SCAN01	2216	0.025000007823109627
  frm2217	SCAN01	2217	0.025000007823109627
  frm2218	SCAN01	2218	0.025000007823109627
  frm2219	SCAN01	2219	0.025000007823109627
  frm2220	SCAN01	2220	0.025000007823109627
  frm2221	SCAN01	2221	0.025000007823109627
  frm2222	SCAN01	2222	0.025000007823109627
  frm2223	SCAN01	2223	0.025000007823109627
  frm2224	SCAN01	2224	0.025000007823109627
  frm2225	SCAN01	2225	0.025000007823109627
  frm2226	SCAN01	2226	0.025000007823109627
  frm2227	SCAN01	2227	0.025000007823109627
  frm2228	SCAN01	2228	0.025000007823109627
  frm2229	SCAN01	2229	0.025000007823109627
  frm2230	SCAN01	2230	0.025000007823109627
  frm2231	SCAN01	2231	0.025000007823109627
  frm2232	SCAN01	2232	0.025000007823109627
  frm2233	SCAN01	2233	0.025000007823109627
  frm2234	SCAN01	2234	0.025000007823109627
  frm2235	SCAN01	2235	0.025000007823109627
  frm2236	SCAN01	2236	0.025000007823109627
  frm2237	SCAN01	2237	0.025000007823109627
  frm2238	SCAN01	2238	0.025000007823109627
  frm2239	SCAN01	2239	0.025000007823109627
  frm2240	SCAN01	2240	0.025000007823109627
  frm2241	SCAN01	2241	0.025000007823109627
  frm2242	SCAN01	2242	0.025000007823109627
  frm2243	SCAN01	2243	0.025000007823109627
  frm2244	SCAN01	2244	0.025000007823109627
  frm2245	SCAN01	2245	0.025000007823109627
  frm2246	SCAN01	2246	0.025000007823109627
  frm2247	SCAN01	2247	0.025000007823109627
  frm2248	SCAN01	2248	0.025000007823109627
  frm2249	SCAN01	2249	0.025000007823109627
  frm2250	SCAN01	2250	0.025000007823109627
  frm2251	SCAN01	2251	0.025000007823109627
  frm2252	SCAN01	2252	0.025000007823109627
  frm2253	SCAN01	2253	0.025000007823109627
  frm2254	SCAN01	2254	0.025000007823109627
  frm2255	SCAN01	2255	0.025000007823109627
  frm2256	SCAN01	2256	0.025000007823109627
  frm2257	SCAN01	2257	0.025000007823109627
  frm2258	SCAN01	2258	0.025000007823109627
  frm2259	SCAN01	2259	0.025000007823109627
  frm2260	SCAN01	2260	0.025000007823109627
  frm2261	SCAN01	2261	0.025000007823109627
  frm2262	SCAN01	2262	0.025000007823109627
  frm2263	SCAN01	2263	0.025000007823109627
  frm2264	SCAN01	2264	0.025000007823109627
  frm2265	SCAN01	2265	0.025000007823109627
  frm2266	SCAN01	2266	0.025000007823109627
  frm2267	SCAN01	2267	0.025000007823109627
  frm2268	SCAN01	2268	0.025000007823109627
  frm2269	SCAN01	2269	0.025000007823109627
  frm2270	SCAN01	2270	0.025000007823109627
  frm2271	SCAN01	2271	0.025000007823109627
  frm2272	SCAN01	2272	0.025000007823109627
  frm2273	SCAN01	2273	0.025000007823109627
  frm2274	SCAN01	2274	0.025000007823109627
  frm2275	SCAN01	2275	0.025000007823109627
  frm2276	SCAN01	2276	0.025000007823109627
  frm2277	SCAN01	2277	0.025000007823109627
  frm2278	SCAN01	2278	0.025000007823109627
  frm2279	SCAN01	2279	0.025000007823109627
  frm2280	SCAN01	2280	0.025000007823109627
  frm2281	SCAN01	2281	0.025000007823109627
  frm2282	SCAN01	2282	0.025000007823109627
  frm2283	SCAN01	2283	0.025000007823109627
  frm2284	SCAN01	2284	0.025000007823109627
  frm2285	SCAN01	2285	0.025000007823109627
  frm2286	SCAN01	2286	0.025000007823109627
  frm2287	SCAN01	2287	0.025000007823109627
  frm2288	SCAN01	2288	0.025000007823109627
  frm2289	SCAN01	2289	0.025000007823109627
  frm2290	SCAN01	2290	0.025000007823109627
  frm2291	SCAN01	2291	0.025000007823109627
  frm2292	SCAN01	2292	0.025000007823109627
  frm2293	SCAN01	2293	0.025000007823109627
  frm2294	SCAN01	2294	0.025000007823109627
  frm2295	SCAN01	2295	0.025000007823109627
  frm2296	SCAN01	2296	0.025000007823109627
  frm2297	SCAN01	2297	0.025000007823109627
  frm2298	SCAN01	2298	0.025000007823109627
  frm2299	SCAN01	2299	0.025000007823109627
  frm2300	SCAN01	2300	0.025000007823109627
  frm2301	SCAN01	2301	0.025000007823109627
  frm2302	SCAN01	2302	0.025000007823109627
  frm2303	SCAN01	2303	0.025000007823109627
  frm2304	SCAN01	2304	0.025000007823109627
  frm2305	SCAN01	2305	0.025000007823109627
  frm2306	SCAN01	2306	0.025000007823109627
  frm2307	SCAN01	2307	0.025000007823109627
  frm2308	SCAN01	2308	0.025000007823109627
  frm2309	SCAN01	2309	0.025000007823109627
  frm2310	SCAN01	2310	0.025000007823109627
  frm2311	SCAN01	2311	0.025000007823109627
  frm2312	SCAN01	2312	0.025000007823109627
  frm2313	SCAN01	2313	0.025000007823109627
  frm2314	SCAN01	2314	0.025000007823109627
  frm2315	SCAN01	2315	0.025000007823109627
  frm2316	SCAN01	2316	0.025000007823109627
  frm2317	SCAN01	2317	0.025000007823109627
  frm2318	SCAN01	2318	0.025000007823109627
  frm2319	SCAN01	2319	0.025000007823109627
  frm2320	SCAN01	2320	0.025000007823109627
  frm2321	SCAN01	2321	0.025000007823109627
  frm2322	SCAN01	2322	0.025000007823109627
  frm2323	SCAN01	2323	0.025000007823109627
  frm2324	SCAN01	2324	0.025000007823109627
  frm2325	SCAN01	2325	0.025000007823109627
  frm2326	SCAN01	2326	0.025000007823109627
  frm2327	SCAN01	2327	0.025000007823109627
  frm2328	SCAN01	2328	0.025000007823109627
  frm2329	SCAN01	2329	0.025000007823109627
  frm2330	SCAN01	2330	0.025000007823109627
  frm2331	SCAN01	2331	0.025000007823109627
  frm2332	SCAN01	2332	0.025000007823109627
  frm2333	SCAN01	2333	0.025000007823109627
  frm2334	SCAN01	2334	0.025000007823109627
  frm2335	SCAN01	2335	0.025000007823109627
  frm2336	SCAN01	2336	0.025000007823109627
  frm2337	SCAN01	2337	0.025000007823109627
  frm2338	SCAN01	2338	0.025000007823109627
  frm2339	SCAN01	2339	0.025000007823109627
  frm2340	SCAN01	2340	0.025000007823109627
  frm2341	SCAN01	2341	0.025000007823109627
  frm2342	SCAN01	2342	0.025000007823109627
  frm2343	SCAN01	2343	0.025000007823109627
  frm2344	SCAN01	2344	0.025000007823109627
  frm2345	SCAN01	2345	0.025000007823109627
  frm2346	SCAN01	2346	0.025000007823109627
  frm2347	SCAN01	2347	0.025000007823109627
  frm2348	SCAN01	2348	0.025000007823109627
  frm2349	SCAN01	2349	0.025000007823109627
  frm2350	SCAN01	2350	0.025000007823109627
  frm2351	SCAN01	2351	0.025000007823109627
  frm2352	SCAN01	2352	0.025000007823109627
  frm2353	SCAN01	2353	0.025000007823109627
  frm2354	SCAN01	2354	0.025000007823109627
  frm2355	SCAN01	2355	0.025000007823109627
  frm2356	SCAN01	2356	0.025000007823109627
  frm2357	SCAN01	2357	0.025000007823109627
  frm2358	SCAN01	2358	0.025000007823109627
  frm2359	SCAN01	2359	0.025000007823109627
  frm2360	SCAN01	2360	0.025000007823109627
  frm2361	SCAN01	2361	0.025000007823109627
  frm2362	SCAN01	2362	0.025000007823109627
  frm2363	SCAN01	2363	0.025000007823109627
  frm2364	SCAN01	2364	0.025000007823109627
  frm2365	SCAN01	2365	0.025000007823109627
  frm2366	SCAN01	2366	0.025000007823109627
  frm2367	SCAN01	2367	0.025000007823109627
  frm2368	SCAN01	2368	0.025000007823109627
  frm2369	SCAN01	2369	0.025000007823109627
  frm2370	SCAN01	2370	0.025000007823109627
  frm2371	SCAN01	2371	0.025000007823109627
  frm2372	SCAN01	2372	0.025000007823109627
  frm2373	SCAN01	2373	0.025000007823109627
  frm2374	SCAN01	2374	0.025000007823109627
  frm2375	SCAN01	2375	0.025000007823109627
  frm2376	SCAN01	2376	0.025000007823109627
  frm2377	SCAN01	2377	0.025000007823109627
  frm2378	SCAN01	2378	0.025000007823109627
  frm2379	SCAN01	2379	0.025000007823109627
  frm2380	SCAN01	2380	0.025000007823109627
  frm2381	SCAN01	2381	0.025000007823109627
  frm2382	SCAN01	2382	0.025000007823109627
  frm2383	SCAN01	2383	0.025000007823109627
  frm2384	SCAN01	2384	0.025000007823109627
  frm2385	SCAN01	2385	0.025000007823109627
  frm2386	SCAN01	2386	0.025000007823109627
  frm2387	SCAN01	2387	0.025000007823109627
  frm2388	SCAN01	2388	0.025000007823109627
  frm2389	SCAN01	2389	0.025000007823109627
  frm2390	SCAN01	2390	0.025000007823109627
  frm2391	SCAN01	2391	0.025000007823109627
  frm2392	SCAN01	2392	0.025000007823109627
  frm2393	SCAN01	2393	0.025000007823109627
  frm2394	SCAN01	2394	0.025000007823109627
  frm2395	SCAN01	2395	0.025000007823109627
  frm2396	SCAN01	2396	0.025000007823109627
  frm2397	SCAN01	2397	0.025000007823109627
  frm2398	SCAN01	2398	0.025000007823109627
  frm2399	SCAN01	2399	0.025000007823109627
  frm2400	SCAN01	2400	0.025000007823109627
  frm2401	SCAN01	2401	0.025000007823109627
  frm2402	SCAN01	2402	0.025000007823109627
  frm2403	SCAN01	2403	0.025000007823109627
  frm2404	SCAN01	2404	0.025000007823109627
  frm2405	SCAN01	2405	0.025000007823109627
  frm2406	SCAN01	2406	0.025000007823109627
  frm2407	SCAN01	2407	0.025000007823109627
  frm2408	SCAN01	2408	0.025000007823109627
  frm2409	SCAN01	2409	0.025000007823109627
  frm2410	SCAN01	2410	0.025000007823109627
  frm2411	SCAN01	2411	0.025000007823109627
  frm2412	SCAN01	2412	0.025000007823109627
  frm2413	SCAN01	2413	0.025000007823109627
  frm2414	SCAN01	2414	0.025000007823109627
  frm2415	SCAN01	2415	0.025000007823109627
  frm2416	SCAN01	2416	0.025000007823109627
  frm2417	SCAN01	2417	0.025000007823109627
  frm2418	SCAN01	2418	0.025000007823109627
  frm2419	SCAN01	2419	0.025000007823109627
  frm2420	SCAN01	2420	0.025000007823109627
  frm2421	SCAN01	2421	0.025000007823109627
  frm2422	SCAN01	2422	0.025000007823109627
  frm2423	SCAN01	2423	0.025000007823109627
  frm2424	SCAN01	2424	0.025000007823109627
  frm2425	SCAN01	2425	0.025000007823109627
  frm2426	SCAN01	2426	0.025000007823109627
  frm2427	SCAN01	2427	0.025000007823109627
  frm2428	SCAN01	2428	0.025000007823109627
  frm2429	SCAN01	2429	0.025000007823109627
  frm2430	SCAN01	2430	0.025000007823109627
  frm2431	SCAN01	2431	0.025000007823109627
  frm2432	SCAN01	2432	0.025000007823109627
  frm2433	SCAN01	2433	0.025000007823109627
  frm2434	SCAN01	2434	0.025000007823109627
  frm2435	SCAN01	2435	0.025000007823109627
  frm2436	SCAN01	2436	0.025000007823109627
  frm2437	SCAN01	2437	0.025000007823109627
  frm2438	SCAN01	2438	0.025000007823109627
  frm2439	SCAN01	2439	0.025000007823109627
  frm2440	SCAN01	2440	0.025000007823109627
  frm2441	SCAN01	2441	0.025000007823109627
  frm2442	SCAN01	2442	0.025000007823109627
  frm2443	SCAN01	2443	0.025000007823109627
  frm2444	SCAN01	2444	0.025000007823109627
  frm2445	SCAN01	2445	0.025000007823109627
  frm2446	SCAN01	2446	0.025000007823109627
  frm2447	SCAN01	2447	0.025000007823109627
  frm2448	SCAN01	2448	0.025000007823109627
  frm2449	SCAN01	2449	0.025000007823109627
  frm2450	SCAN01	2450	0.025000007823109627
  frm2451	SCAN01	2451	0.025000007823109627
  frm2452	SCAN01	2452	0.025000007823109627
  frm2453	SCAN01	2453	0.025000007823109627
  frm2454	SCAN01	2454	0.025000007823109627
  frm2455	SCAN01	2455	0.025000007823109627
  frm2456	SCAN01	2456	0.025000007823109627
  frm2457	SCAN01	2457	0.025000007823109627
  frm2458	SCAN01	2458	0.025000007823109627
  frm2459	SCAN01	2459	0.025000007823109627
  frm2460	SCAN01	2460	0.025000007823109627
  frm2461	SCAN01	2461	0.025000007823109627
  frm2462	SCAN01	2462	0.025000007823109627
  frm2463	SCAN01	2463	0.025000007823109627
  frm2464	SCAN01	2464	0.025000007823109627
  frm2465	SCAN01	2465	0.025000007823109627
  frm2466	SCAN01	2466	0.025000007823109627
  frm2467	SCAN01	2467	0.025000007823109627
  frm2468	SCAN01	2468	0.025000007823109627
  frm2469	SCAN01	2469	0.025000007823109627
  frm2470	SCAN01	2470	0.025000007823109627
  frm2471	SCAN01	2471	0.025000007823109627
  frm2472	SCAN01	2472	0.025000007823109627
  frm2473	SCAN01	2473	0.025000007823109627
  frm2474	SCAN01	2474	0.025000007823109627
  frm2475	SCAN01	2475	0.025000007823109627
  frm2476	SCAN01	2476	0.025000007823109627
  frm2477	SCAN01	2477	0.025000007823109627
  frm2478	SCAN01	2478	0.025000007823109627
  frm2479	SCAN01	2479	0.025000007823109627
  frm2480	SCAN01	2480	0.025000007823109627
  frm2481	SCAN01	2481	0.025000007823109627
  frm2482	SCAN01	2482	0.025000007823109627
  frm2483	SCAN01	2483	0.025000007823109627
  frm2484	SCAN01	2484	0.025000007823109627
  frm2485	SCAN01	2485	0.025000007823109627
  frm2486	SCAN01	2486	0.025000007823109627
  frm2487	SCAN01	2487	0.025000007823109627
  frm2488	SCAN01	2488	0.025000007823109627
  frm2489	SCAN01	2489	0.025000007823109627
  frm2490	SCAN01	2490	0.025000007823109627
  frm2491	SCAN01	2491	0.025000007823109627
  frm2492	SCAN01	2492	0.025000007823109627
  frm2493	SCAN01	2493	0.025000007823109627
  frm2494	SCAN01	2494	0.025000007823109627
  frm2495	SCAN01	2495	0.025000007823109627
  frm2496	SCAN01	2496	0.025000007823109627
  frm2497	SCAN01	2497	0.025000007823109627
  frm2498	SCAN01	2498	0.025000007823109627
  frm2499	SCAN01	2499	0.025000007823109627
  frm2500	SCAN01	2500	0.025000007823109627
  frm2501	SCAN01	2501	0.025000007823109627
  frm2502	SCAN01	2502	0.025000007823109627
  frm2503	SCAN01	2503	0.025000007823109627
  frm2504	SCAN01	2504	0.025000007823109627
  frm2505	SCAN01	2505	0.025000007823109627
  frm2506	SCAN01	2506	0.025000007823109627
  frm2507	SCAN01	2507	0.025000007823109627
  frm2508	SCAN01	2508	0.025000007823109627
  frm2509	SCAN01	2509	0.025000007823109627
  frm2510	SCAN01	2510	0.025000007823109627
  frm2511	SCAN01	2511	0.025000007823109627
  frm2512	SCAN01	2512	0.025000007823109627
  frm2513	SCAN01	2513	0.025000007823109627
  frm2514	SCAN01	2514	0.025000007823109627
  frm2515	SCAN01	2515	0.025000007823109627
  frm2516	SCAN01	2516	0.025000007823109627
  frm2517	SCAN01	2517	0.025000007823109627
  frm2518	SCAN01	2518	0.025000007823109627
  frm2519	SCAN01	2519	0.025000007823109627
  frm2520	SCAN01	2520	0.025000007823109627
  frm2521	SCAN01	2521	0.025000007823109627
  frm2522	SCAN01	2522	0.025000007823109627
  frm2523	SCAN01	2523	0.025000007823109627
  frm2524	SCAN01	2524	0.025000007823109627
  frm2525	SCAN01	2525	0.025000007823109627
  frm2526	SCAN01	2526	0.025000007823109627
  frm2527	SCAN01	2527	0.025000007823109627
  frm2528	SCAN01	2528	0.025000007823109627
  frm2529	SCAN01	2529	0.025000007823109627
  frm2530	SCAN01	2530	0.025000007823109627
  frm2531	SCAN01	2531	0.025000007823109627
  frm2532	SCAN01	2532	0.025000007823109627
  frm2533	SCAN01	2533	0.025000007823109627
  frm2534	SCAN01	2534	0.025000007823109627
  frm2535	SCAN01	2535	0.025000007823109627
  frm2536	SCAN01	2536	0.025000007823109627
  frm2537	SCAN01	2537	0.025000007823109627
  frm2538	SCAN01	2538	0.025000007823109627
  frm2539	SCAN01	2539	0.025000007823109627
  frm2540	SCAN01	2540	0.025000007823109627
  frm2541	SCAN01	2541	0.025000007823109627
  frm2542	SCAN01	2542	0.025000007823109627
  frm2543	SCAN01	2543	0.025000007823109627
  frm2544	SCAN01	2544	0.025000007823109627
  frm2545	SCAN01	2545	0.025000007823109627
  frm2546	SCAN01	2546	0.025000007823109627
  frm2547	SCAN01	2547	0.025000007823109627
  frm2548	SCAN01	2548	0.025000007823109627
  frm2549	SCAN01	2549	0.025000007823109627
  frm2550	SCAN01	2550	0.025000007823109627
  frm2551	SCAN01	2551	0.025000007823109627
  frm2552	SCAN01	2552	0.025000007823109627
  frm2553	SCAN01	2553	0.025000007823109627
  frm2554	SCAN01	2554	0.025000007823109627
  frm2555	SCAN01	2555	0.025000007823109627
  frm2556	SCAN01	2556	0.025000007823109627
  frm2557	SCAN01	2557	0.025000007823109627
  frm2558	SCAN01	2558	0.025000007823109627
  frm2559	SCAN01	2559	0.025000007823109627
  frm2560	SCAN01	2560	0.025000007823109627
  frm2561	SCAN01	2561	0.025000007823109627
  frm2562	SCAN01	2562	0.025000007823109627
  frm2563	SCAN01	2563	0.025000007823109627
  frm2564	SCAN01	2564	0.025000007823109627
  frm2565	SCAN01	2565	0.025000007823109627
  frm2566	SCAN01	2566	0.025000007823109627
  frm2567	SCAN01	2567	0.025000007823109627
  frm2568	SCAN01	2568	0.025000007823109627
  frm2569	SCAN01	2569	0.025000007823109627
  frm2570	SCAN01	2570	0.025000007823109627
  frm2571	SCAN01	2571	0.025000007823109627
  frm2572	SCAN01	2572	0.025000007823109627
  frm2573	SCAN01	2573	0.025000007823109627
  frm2574	SCAN01	2574	0.025000007823109627
  frm2575	SCAN01	2575	0.025000007823109627
  frm2576	SCAN01	2576	0.025000007823109627
  frm2577	SCAN01	2577	0.025000007823109627
  frm2578	SCAN01	2578	0.025000007823109627
  frm2579	SCAN01	2579	0.025000007823109627
  frm2580	SCAN01	2580	0.025000007823109627
  frm2581	SCAN01	2581	0.025000007823109627
  frm2582	SCAN01	2582	0.025000007823109627
  frm2583	SCAN01	2583	0.025000007823109627
  frm2584	SCAN01	2584	0.025000007823109627
  frm2585	SCAN01	2585	0.025000007823109627
  frm2586	SCAN01	2586	0.025000007823109627
  frm2587	SCAN01	2587	0.025000007823109627
  frm2588	SCAN01	2588	0.025000007823109627
  frm2589	SCAN01	2589	0.025000007823109627
  frm2590	SCAN01	2590	0.025000007823109627
  frm2591	SCAN01	2591	0.025000007823109627
  frm2592	SCAN01	2592	0.025000007823109627
  frm2593	SCAN01	2593	0.025000007823109627
  frm2594	SCAN01	2594	0.025000007823109627
  frm2595	SCAN01	2595	0.025000007823109627
  frm2596	SCAN01	2596	0.025000007823109627
  frm2597	SCAN01	2597	0.025000007823109627
  frm2598	SCAN01	2598	0.025000007823109627
  frm2599	SCAN01	2599	0.025000007823109627
  frm2600	SCAN01	2600	0.025000007823109627
  frm2601	SCAN01	2601	0.025000007823109627
  frm2602	SCAN01	2602	0.025000007823109627
  frm2603	SCAN01	2603	0.025000007823109627
  frm2604	SCAN01	2604	0.025000007823109627
  frm2605	SCAN01	2605	0.025000007823109627
  frm2606	SCAN01	2606	0.025000007823109627
  frm2607	SCAN01	2607	0.025000007823109627
  frm2608	SCAN01	2608	0.025000007823109627
  frm2609	SCAN01	2609	0.025000007823109627
  frm2610	SCAN01	2610	0.025000007823109627
  frm2611	SCAN01	2611	0.025000007823109627
  frm2612	SCAN01	2612	0.025000007823109627
  frm2613	SCAN01	2613	0.025000007823109627
  frm2614	SCAN01	2614	0.025000007823109627
  frm2615	SCAN01	2615	0.025000007823109627
  frm2616	SCAN01	2616	0.025000007823109627
  frm2617	SCAN01	2617	0.025000007823109627
  frm2618	SCAN01	2618	0.025000007823109627
  frm2619	SCAN01	2619	0.025000007823109627
  frm2620	SCAN01	2620	0.025000007823109627
  frm2621	SCAN01	2621	0.025000007823109627
  frm2622	SCAN01	2622	0.025000007823109627
  frm2623	SCAN01	2623	0.025000007823109627
  frm2624	SCAN01	2624	0.025000007823109627
  frm2625	SCAN01	2625	0.025000007823109627
  frm2626	SCAN01	2626	0.025000007823109627
  frm2627	SCAN01	2627	0.025000007823109627
  frm2628	SCAN01	2628	0.025000007823109627
  frm2629	SCAN01	2629	0.025000007823109627
  frm2630	SCAN01	2630	0.025000007823109627
  frm2631	SCAN01	2631	0.025000007823109627
  frm2632	SCAN01	2632	0.025000007823109627
  frm2633	SCAN01	2633	0.025000007823109627
  frm2634	SCAN01	2634	0.025000007823109627
  frm2635	SCAN01	2635	0.025000007823109627
  frm2636	SCAN01	2636	0.025000007823109627
  frm2637	SCAN01	2637	0.025000007823109627
  frm2638	SCAN01	2638	0.025000007823109627
  frm2639	SCAN01	2639	0.025000007823109627
  frm2640	SCAN01	2640	0.025000007823109627
  frm2641	SCAN01	2641	0.025000007823109627
  frm2642	SCAN01	2642	0.025000007823109627
  frm2643	SCAN01	2643	0.025000007823109627
  frm2644	SCAN01	2644	0.025000007823109627
  frm2645	SCAN01	2645	0.025000007823109627
  frm2646	SCAN01	2646	0.025000007823109627
  frm2647	SCAN01	2647	0.025000007823109627
  frm2648	SCAN01	2648	0.025000007823109627
  frm2649	SCAN01	2649	0.025000007823109627
  frm2650	SCAN01	2650	0.025000007823109627
  frm2651	SCAN01	2651	0.025000007823109627
  frm2652	SCAN01	2652	0.025000007823109627
  frm2653	SCAN01	2653	0.025000007823109627
  frm2654	SCAN01	2654	0.025000007823109627
  frm2655	SCAN01	2655	0.025000007823109627
  frm2656	SCAN01	2656	0.025000007823109627
  frm2657	SCAN01	2657	0.025000007823109627
  frm2658	SCAN01	2658	0.025000007823109627
  frm2659	SCAN01	2659	0.025000007823109627
  frm2660	SCAN01	2660	0.025000007823109627
  frm2661	SCAN01	2661	0.025000007823109627
  frm2662	SCAN01	2662	0.025000007823109627
  frm2663	SCAN01	2663	0.025000007823109627
  frm2664	SCAN01	2664	0.025000007823109627
  frm2665	SCAN01	2665	0.025000007823109627
  frm2666	SCAN01	2666	0.025000007823109627
  frm2667	SCAN01	2667	0.025000007823109627
  frm2668	SCAN01	2668	0.025000007823109627
  frm2669	SCAN01	2669	0.025000007823109627
  frm2670	SCAN01	2670	0.025000007823109627
  frm2671	SCAN01	2671	0.025000007823109627
  frm2672	SCAN01	2672	0.025000007823109627
  frm2673	SCAN01	2673	0.025000007823109627
  frm2674	SCAN01	2674	0.025000007823109627
  frm2675	SCAN01	2675	0.025000007823109627
  frm2676	SCAN01	2676	0.025000007823109627
  frm2677	SCAN01	2677	0.025000007823109627
  frm2678	SCAN01	2678	0.025000007823109627
  frm2679	SCAN01	2679	0.025000007823109627
  frm2680	SCAN01	2680	0.025000007823109627
  frm2681	SCAN01	2681	0.025000007823109627
  frm2682	SCAN01	2682	0.025000007823109627
  frm2683	SCAN01	2683	0.025000007823109627
  frm2684	SCAN01	2684	0.025000007823109627
  frm2685	SCAN01	2685	0.025000007823109627
  frm2686	SCAN01	2686	0.025000007823109627
  frm2687	SCAN01	2687	0.025000007823109627
  frm2688	SCAN01	2688	0.025000007823109627
  frm2689	SCAN01	2689	0.025000007823109627
  frm2690	SCAN01	2690	0.025000007823109627
  frm2691	SCAN01	2691	0.025000007823109627
  frm2692	SCAN01	2692	0.025000007823109627
  frm2693	SCAN01	2693	0.025000007823109627
  frm2694	SCAN01	2694	0.025000007823109627
  frm2695	SCAN01	2695	0.025000007823109627
  frm2696	SCAN01	2696	0.025000007823109627
  frm2697	SCAN01	2697	0.025000007823109627
  frm2698	SCAN01	2698	0.025000007823109627
  frm2699	SCAN01	2699	0.025000007823109627
  frm2700	SCAN01	2700	0.025000007823109627
  frm2701	SCAN01	2701	0.025000007823109627
  frm2702	SCAN01	2702	0.025000007823109627
  frm2703	SCAN01	2703	0.025000007823109627
  frm2704	SCAN01	2704	0.025000007823109627
  frm2705	SCAN01	2705	0.025000007823109627
  frm2706	SCAN01	2706	0.025000007823109627
  frm2707	SCAN01	2707	0.025000007823109627
  frm2708	SCAN01	2708	0.025000007823109627
  frm2709	SCAN01	2709	0.025000007823109627
  frm2710	SCAN01	2710	0.025000007823109627
  frm2711	SCAN01	2711	0.025000007823109627
  frm2712	SCAN01	2712	0.025000007823109627
  frm2713	SCAN01	2713	0.025000007823109627
  frm2714	SCAN01	2714	0.025000007823109627
  frm2715	SCAN01	2715	0.025000007823109627
  frm2716	SCAN01	2716	0.025000007823109627
  frm2717	SCAN01	2717	0.025000007823109627
  frm2718	SCAN01	2718	0.025000007823109627
  frm2719	SCAN01	2719	0.025000007823109627
  frm2720	SCAN01	2720	0.025000007823109627
  frm2721	SCAN01	2721	0.025000007823109627
  frm2722	SCAN01	2722	0.025000007823109627
  frm2723	SCAN01	2723	0.025000007823109627
  frm2724	SCAN01	2724	0.025000007823109627
  frm2725	SCAN01	2725	0.025000007823109627
  frm2726	SCAN01	2726	0.025000007823109627
  frm2727	SCAN01	2727	0.025000007823109627
  frm2728	SCAN01	2728	0.025000007823109627
  frm2729	SCAN01	2729	0.025000007823109627
  frm2730	SCAN01	2730	0.025000007823109627
  frm2731	SCAN01	2731	0.025000007823109627
  frm2732	SCAN01	2732	0.025000007823109627
  frm2733	SCAN01	2733	0.025000007823109627
  frm2734	SCAN01	2734	0.025000007823109627
  frm2735	SCAN01	2735	0.025000007823109627
  frm2736	SCAN01	2736	0.025000007823109627
  frm2737	SCAN01	2737	0.025000007823109627
  frm2738	SCAN01	2738	0.025000007823109627
  frm2739	SCAN01	2739	0.025000007823109627
  frm2740	SCAN01	2740	0.025000007823109627
  frm2741	SCAN01	2741	0.025000007823109627
  frm2742	SCAN01	2742	0.025000007823109627
  frm2743	SCAN01	2743	0.025000007823109627
  frm2744	SCAN01	2744	0.025000007823109627
  frm2745	SCAN01	2745	0.025000007823109627
  frm2746	SCAN01	2746	0.025000007823109627
  frm2747	SCAN01	2747	0.025000007823109627
  frm2748	SCAN01	2748	0.025000007823109627
  frm2749	SCAN01	2749	0.025000007823109627
  frm2750	SCAN01	2750	0.025000007823109627
  frm2751	SCAN01	2751	0.025000007823109627
  frm2752	SCAN01	2752	0.025000007823109627
  frm2753	SCAN01	2753	0.025000007823109627
  frm2754	SCAN01	2754	0.025000007823109627
  frm2755	SCAN01	2755	0.025000007823109627
  frm2756	SCAN01	2756	0.025000007823109627
  frm2757	SCAN01	2757	0.025000007823109627
  frm2758	SCAN01	2758	0.025000007823109627
  frm2759	SCAN01	2759	0.025000007823109627
  frm2760	SCAN01	2760	0.025000007823109627
  frm2761	SCAN01	2761	0.025000007823109627
  frm2762	SCAN01	2762	0.025000007823109627
  frm2763	SCAN01	2763	0.025000007823109627
  frm2764	SCAN01	2764	0.025000007823109627
  frm2765	SCAN01	2765	0.025000007823109627
  frm2766	SCAN01	2766	0.025000007823109627
  frm2767	SCAN01	2767	0.025000007823109627
  frm2768	SCAN01	2768	0.025000007823109627
  frm2769	SCAN01	2769	0.025000007823109627
  frm2770	SCAN01	2770	0.025000007823109627
  frm2771	SCAN01	2771	0.025000007823109627
  frm2772	SCAN01	2772	0.025000007823109627
  frm2773	SCAN01	2773	0.025000007823109627
  frm2774	SCAN01	2774	0.025000007823109627
  frm2775	SCAN01	2775	0.025000007823109627
  frm2776	SCAN01	2776	0.025000007823109627
  frm2777	SCAN01	2777	0.025000007823109627
  frm2778	SCAN01	2778	0.025000007823109627
  frm2779	SCAN01	2779	0.025000007823109627
  frm2780	SCAN01	2780	0.025000007823109627
  frm2781	SCAN01	2781	0.025000007823109627
  frm2782	SCAN01	2782	0.025000007823109627
  frm2783	SCAN01	2783	0.025000007823109627
  frm2784	SCAN01	2784	0.025000007823109627
  frm2785	SCAN01	2785	0.025000007823109627
  frm2786	SCAN01	2786	0.025000007823109627
  frm2787	SCAN01	2787	0.025000007823109627
  frm2788	SCAN01	2788	0.025000007823109627
  frm2789	SCAN01	2789	0.025000007823109627
  frm2790	SCAN01	2790	0.025000007823109627
  frm2791	SCAN01	2791	0.025000007823109627
  frm2792	SCAN01	2792	0.025000007823109627
  frm2793	SCAN01	2793	0.025000007823109627
  frm2794	SCAN01	2794	0.025000007823109627
  frm2795	SCAN01	2795	0.025000007823109627
  frm2796	SCAN01	2796	0.025000007823109627
  frm2797	SCAN01	2797	0.025000007823109627
  frm2798	SCAN01	2798	0.025000007823109627
  frm2799	SCAN01	2799	0.025000007823109627
  frm2800	SCAN01	2800	0.025000007823109627
  frm2801	SCAN01	2801	0.025000007823109627
  frm2802	SCAN01	2802	0.025000007823109627
  frm2803	SCAN01	2803	0.025000007823109627
  frm2804	SCAN01	2804	0.025000007823109627
  frm2805	SCAN01	2805	0.025000007823109627
  frm2806	SCAN01	2806	0.025000007823109627
  frm2807	SCAN01	2807	0.025000007823109627
  frm2808	SCAN01	2808	0.025000007823109627
  frm2809	SCAN01	2809	0.025000007823109627
  frm2810	SCAN01	2810	0.025000007823109627
  frm2811	SCAN01	2811	0.025000007823109627
  frm2812	SCAN01	2812	0.025000007823109627
  frm2813	SCAN01	2813	0.025000007823109627
  frm2814	SCAN01	2814	0.025000007823109627
  frm2815	SCAN01	2815	0.025000007823109627
  frm2816	SCAN01	2816	0.025000007823109627
  frm2817	SCAN01	2817	0.025000007823109627
  frm2818	SCAN01	2818	0.025000007823109627
  frm2819	SCAN01	2819	0.025000007823109627
  frm2820	SCAN01	2820	0.025000007823109627
  frm2821	SCAN01	2821	0.025000007823109627
  frm2822	SCAN01	2822	0.025000007823109627
  frm2823	SCAN01	2823	0.025000007823109627
  frm2824	SCAN01	2824	0.025000007823109627
  frm2825	SCAN01	2825	0.025000007823109627
  frm2826	SCAN01	2826	0.025000007823109627
  frm2827	SCAN01	2827	0.025000007823109627
  frm2828	SCAN01	2828	0.025000007823109627
  frm2829	SCAN01	2829	0.025000007823109627
  frm2830	SCAN01	2830	0.025000007823109627
  frm2831	SCAN01	2831	0.025000007823109627
  frm2832	SCAN01	2832	0.025000007823109627
  frm2833	SCAN01	2833	0.025000007823109627
  frm2834	SCAN01	2834	0.025000007823109627
  frm2835	SCAN01	2835	0.025000007823109627
  frm2836	SCAN01	2836	0.025000007823109627
  frm2837	SCAN01	2837	0.025000007823109627
  frm2838	SCAN01	2838	0.025000007823109627
  frm2839	SCAN01	2839	0.025000007823109627
  frm2840	SCAN01	2840	0.025000007823109627
  frm2841	SCAN01	2841	0.025000007823109627
  frm2842	SCAN01	2842	0.025000007823109627
  frm2843	SCAN01	2843	0.025000007823109627
  frm2844	SCAN01	2844	0.025000007823109627
  frm2845	SCAN01	2845	0.025000007823109627
  frm2846	SCAN01	2846	0.025000007823109627
  frm2847	SCAN01	2847	0.025000007823109627
  frm2848	SCAN01	2848	0.025000007823109627
  frm2849	SCAN01	2849	0.025000007823109627
  frm2850	SCAN01	2850	0.025000007823109627
  frm2851	SCAN01	2851	0.025000007823109627
  frm2852	SCAN01	2852	0.025000007823109627
  frm2853	SCAN01	2853	0.025000007823109627
  frm2854	SCAN01	2854	0.025000007823109627
  frm2855	SCAN01	2855	0.025000007823109627
  frm2856	SCAN01	2856	0.025000007823109627
  frm2857	SCAN01	2857	0.025000007823109627
  frm2858	SCAN01	2858	0.025000007823109627
  frm2859	SCAN01	2859	0.025000007823109627
  frm2860	SCAN01	2860	0.025000007823109627
  frm2861	SCAN01	2861	0.025000007823109627
  frm2862	SCAN01	2862	0.025000007823109627
  frm2863	SCAN01	2863	0.025000007823109627
  frm2864	SCAN01	2864	0.025000007823109627
  frm2865	SCAN01	2865	0.025000007823109627
  frm2866	SCAN01	2866	0.025000007823109627
  frm2867	SCAN01	2867	0.025000007823109627
  frm2868	SCAN01	2868	0.025000007823109627
  frm2869	SCAN01	2869	0.025000007823109627
  frm2870	SCAN01	2870	0.025000007823109627
  frm2871	SCAN01	2871	0.025000007823109627
  frm2872	SCAN01	2872	0.025000007823109627
  frm2873	SCAN01	2873	0.025000007823109627
  frm2874	SCAN01	2874	0.025000007823109627
  frm2875	SCAN01	2875	0.025000007823109627
  frm2876	SCAN01	2876	0.025000007823109627
  frm2877	SCAN01	2877	0.025000007823109627
  frm2878	SCAN01	2878	0.025000007823109627
  frm2879	SCAN01	2879	0.025000007823109627
  frm2880	SCAN01	2880	0.025000007823109627
  frm2881	SCAN01	2881	0.025000007823109627
  frm2882	SCAN01	2882	0.025000007823109627
  frm2883	SCAN01	2883	0.025000007823109627
  frm2884	SCAN01	2884	0.025000007823109627
  frm2885	SCAN01	2885	0.025000007823109627
  frm2886	SCAN01	2886	0.025000007823109627
  frm2887	SCAN01	2887	0.025000007823109627
  frm2888	SCAN01	2888	0.025000007823109627
  frm2889	SCAN01	2889	0.025000007823109627
  frm2890	SCAN01	2890	0.025000007823109627
  frm2891	SCAN01	2891	0.025000007823109627
  frm2892	SCAN01	2892	0.025000007823109627
  frm2893	SCAN01	2893	0.025000007823109627
  frm2894	SCAN01	2894	0.025000007823109627
  frm2895	SCAN01	2895	0.025000007823109627
  frm2896	SCAN01	2896	0.025000007823109627
  frm2897	SCAN01	2897	0.025000007823109627
  frm2898	SCAN01	2898	0.025000007823109627
  frm2899	SCAN01	2899	0.025000007823109627
  frm2900	SCAN01	2900	0.025000007823109627
  frm2901	SCAN01	2901	0.025000007823109627
  frm2902	SCAN01	2902	0.025000007823109627
  frm2903	SCAN01	2903	0.025000007823109627
  frm2904	SCAN01	2904	0.025000007823109627
  frm2905	SCAN01	2905	0.025000007823109627
  frm2906	SCAN01	2906	0.025000007823109627
  frm2907	SCAN01	2907	0.025000007823109627
  frm2908	SCAN01	2908	0.025000007823109627
  frm2909	SCAN01	2909	0.025000007823109627
  frm2910	SCAN01	2910	0.025000007823109627
  frm2911	SCAN01	2911	0.025000007823109627
  frm2912	SCAN01	2912	0.025000007823109627
  frm2913	SCAN01	2913	0.025000007823109627
  frm2914	SCAN01	2914	0.025000007823109627
  frm2915	SCAN01	2915	0.025000007823109627
  frm2916	SCAN01	2916	0.025000007823109627
  frm2917	SCAN01	2917	0.025000007823109627
  frm2918	SCAN01	2918	0.025000007823109627
  frm2919	SCAN01	2919	0.025000007823109627
  frm2920	SCAN01	2920	0.025000007823109627
  frm2921	SCAN01	2921	0.025000007823109627
  frm2922	SCAN01	2922	0.025000007823109627
  frm2923	SCAN01	2923	0.025000007823109627
  frm2924	SCAN01	2924	0.025000007823109627
  frm2925	SCAN01	2925	0.025000007823109627
  frm2926	SCAN01	2926	0.025000007823109627
  frm2927	SCAN01	2927	0.025000007823109627
  frm2928	SCAN01	2928	0.025000007823109627
  frm2929	SCAN01	2929	0.025000007823109627
  frm2930	SCAN01	2930	0.025000007823109627
  frm2931	SCAN01	2931	0.025000007823109627
  frm2932	SCAN01	2932	0.025000007823109627
  frm2933	SCAN01	2933	0.025000007823109627
  frm2934	SCAN01	2934	0.025000007823109627
  frm2935	SCAN01	2935	0.025000007823109627
  frm2936	SCAN01	2936	0.025000007823109627
  frm2937	SCAN01	2937	0.025000007823109627
  frm2938	SCAN01	2938	0.025000007823109627
  frm2939	SCAN01	2939	0.025000007823109627
  frm2940	SCAN01	2940	0.025000007823109627
  frm2941	SCAN01	2941	0.025000007823109627
  frm2942	SCAN01	2942	0.025000007823109627
  frm2943	SCAN01	2943	0.025000007823109627
  frm2944	SCAN01	2944	0.025000007823109627
  frm2945	SCAN01	2945	0.025000007823109627
  frm2946	SCAN01	2946	0.025000007823109627
  frm2947	SCAN01	2947	0.025000007823109627
  frm2948	SCAN01	2948	0.025000007823109627
  frm2949	SCAN01	2949	0.025000007823109627
  frm2950	SCAN01	2950	0.025000007823109627
  frm2951	SCAN01	2951	0.025000007823109627
  frm2952	SCAN01	2952	0.025000007823109627
  frm2953	SCAN01	2953	0.025000007823109627
  frm2954	SCAN01	2954	0.025000007823109627
  frm2955	SCAN01	2955	0.025000007823109627
  frm2956	SCAN01	2956	0.025000007823109627
  frm2957	SCAN01	2957	0.025000007823109627
  frm2958	SCAN01	2958	0.025000007823109627
  frm2959	SCAN01	2959	0.025000007823109627
  frm2960	SCAN01	2960	0.025000007823109627
  frm2961	SCAN01	2961	0.025000007823109627
  frm2962	SCAN01	2962	0.025000007823109627
  frm2963	SCAN01	2963	0.025000007823109627
  frm2964	SCAN01	2964	0.025000007823109627
  frm2965	SCAN01	2965	0.025000007823109627
  frm2966	SCAN01	2966	0.025000007823109627
  frm2967	SCAN01	2967	0.025000007823109627
  frm2968	SCAN01	2968	0.025000007823109627
  frm2969	SCAN01	2969	0.025000007823109627
  frm2970	SCAN01	2970	0.025000007823109627
  frm2971	SCAN01	2971	0.025000007823109627
  frm2972	SCAN01	2972	0.025000007823109627
  frm2973	SCAN01	2973	0.025000007823109627
  frm2974	SCAN01	2974	0.025000007823109627
  frm2975	SCAN01	2975	0.025000007823109627
  frm2976	SCAN01	2976	0.025000007823109627
  frm2977	SCAN01	2977	0.025000007823109627
  frm2978	SCAN01	2978	0.025000007823109627
  frm2979	SCAN01	2979	0.025000007823109627
  frm2980	SCAN01	2980	0.025000007823109627
  frm2981	SCAN01	2981	0.025000007823109627
  frm2982	SCAN01	2982	0.025000007823109627
  frm2983	SCAN01	2983	0.025000007823109627
  frm2984	SCAN01	2984	0.025000007823109627
  frm2985	SCAN01	2985	0.025000007823109627
  frm2986	SCAN01	2986	0.025000007823109627
  frm2987	SCAN01	2987	0.025000007823109627
  frm2988	SCAN01	2988	0.025000007823109627
  frm2989	SCAN01	2989	0.025000007823109627
  frm2990	SCAN01	2990	0.025000007823109627
  frm2991	SCAN01	2991	0.025000007823109627
  frm2992	SCAN01	2992	0.025000007823109627
  frm2993	SCAN01	2993	0.025000007823109627
  frm2994	SCAN01	2994	0.025000007823109627
  frm2995	SCAN01	2995	0.025000007823109627
  frm2996	SCAN01	2996	0.025000007823109627
  frm2997	SCAN01	2997	0.025000007823109627
  frm2998	SCAN01	2998	0.025000007823109627
  frm2999	SCAN01	2999	0.025000007823109627
  frm3000	SCAN01	3000	0.025000007823109627
  frm3001	SCAN01	3001	0.025000007823109627
  frm3002	SCAN01	3002	0.025000007823109627
  frm3003	SCAN01	3003	0.025000007823109627
  frm3004	SCAN01	3004	0.025000007823109627
  frm3005	SCAN01	3005	0.025000007823109627
  frm3006	SCAN01	3006	0.025000007823109627
  frm3007	SCAN01	3007	0.025000007823109627
  frm3008	SCAN01	3008	0.025000007823109627
  frm3009	SCAN01	3009	0.025000007823109627
  frm3010	SCAN01	3010	0.025000007823109627
  frm3011	SCAN01	3011	0.025000007823109627
  frm3012	SCAN01	3012	0.025000007823109627
  frm3013	SCAN01	3013	0.025000007823109627
  frm3014	SCAN01	3014	0.025000007823109627
  frm3015	SCAN01	3015	0.025000007823109627
  frm3016	SCAN01	3016	0.025000007823109627
  frm3017	SCAN01	3017	0.025000007823109627
  frm3018	SCAN01	3018	0.025000007823109627
  frm3019	SCAN01	3019	0.025000007823109627
  frm3020	SCAN01	3020	0.025000007823109627
  frm3021	SCAN01	3021	0.025000007823109627
  frm3022	SCAN01	3022	0.025000007823109627
  frm3023	SCAN01	3023	0.025000007823109627
  frm3024	SCAN01	3024	0.025000007823109627
  frm3025	SCAN01	3025	0.025000007823109627
  frm3026	SCAN01	3026	0.025000007823109627
  frm3027	SCAN01	3027	0.025000007823109627
  frm3028	SCAN01	3028	0.025000007823109627
  frm3029	SCAN01	3029	0.025000007823109627
  frm3030	SCAN01	3030	0.025000007823109627
  frm3031	SCAN01	3031	0.025000007823109627
  frm3032	SCAN01	3032	0.025000007823109627
  frm3033	SCAN01	3033	0.025000007823109627
  frm3034	SCAN01	3034	0.025000007823109627
  frm3035	SCAN01	3035	0.025000007823109627
  frm3036	SCAN01	3036	0.025000007823109627
  frm3037	SCAN01	3037	0.025000007823109627
  frm3038	SCAN01	3038	0.025000007823109627
  frm3039	SCAN01	3039	0.025000007823109627
  frm3040	SCAN01	3040	0.025000007823109627
  frm3041	SCAN01	3041	0.025000007823109627
  frm3042	SCAN01	3042	0.025000007823109627
  frm3043	SCAN01	3043	0.025000007823109627
  frm3044	SCAN01	3044	0.025000007823109627
  frm3045	SCAN01	3045	0.025000007823109627
  frm3046	SCAN01	3046	0.025000007823109627
  frm3047	SCAN01	3047	0.025000007823109627
  frm3048	SCAN01	3048	0.025000007823109627
  frm3049	SCAN01	3049	0.025000007823109627
  frm3050	SCAN01	3050	0.025000007823109627
  frm3051	SCAN01	3051	0.025000007823109627
  frm3052	SCAN01	3052	0.025000007823109627
  frm3053	SCAN01	3053	0.025000007823109627
  frm3054	SCAN01	3054	0.025000007823109627
  frm3055	SCAN01	3055	0.025000007823109627
  frm3056	SCAN01	3056	0.025000007823109627
  frm3057	SCAN01	3057	0.025000007823109627
  frm3058	SCAN01	3058	0.025000007823109627
  frm3059	SCAN01	3059	0.025000007823109627
  frm3060	SCAN01	3060	0.025000007823109627
  frm3061	SCAN01	3061	0.025000007823109627
  frm3062	SCAN01	3062	0.025000007823109627
  frm3063	SCAN01	3063	0.025000007823109627
  frm3064	SCAN01	3064	0.025000007823109627
  frm3065	SCAN01	3065	0.025000007823109627
  frm3066	SCAN01	3066	0.025000007823109627
  frm3067	SCAN01	3067	0.025000007823109627
  frm3068	SCAN01	3068	0.025000007823109627
  frm3069	SCAN01	3069	0.025000007823109627
  frm3070	SCAN01	3070	0.025000007823109627
  frm3071	SCAN01	3071	0.025000007823109627
  frm3072	SCAN01	3072	0.025000007823109627
  frm3073	SCAN01	3073	0.025000007823109627
  frm3074	SCAN01	3074	0.025000007823109627
  frm3075	SCAN01	3075	0.025000007823109627
  frm3076	SCAN01	3076	0.025000007823109627
  frm3077	SCAN01	3077	0.025000007823109627
  frm3078	SCAN01	3078	0.025000007823109627
  frm3079	SCAN01	3079	0.025000007823109627
  frm3080	SCAN01	3080	0.025000007823109627
  frm3081	SCAN01	3081	0.025000007823109627
  frm3082	SCAN01	3082	0.025000007823109627
  frm3083	SCAN01	3083	0.025000007823109627
  frm3084	SCAN01	3084	0.025000007823109627
  frm3085	SCAN01	3085	0.025000007823109627
  frm3086	SCAN01	3086	0.025000007823109627
  frm3087	SCAN01	3087	0.025000007823109627
  frm3088	SCAN01	3088	0.025000007823109627
  frm3089	SCAN01	3089	0.025000007823109627
  frm3090	SCAN01	3090	0.025000007823109627
  frm3091	SCAN01	3091	0.025000007823109627
  frm3092	SCAN01	3092	0.025000007823109627
  frm3093	SCAN01	3093	0.025000007823109627
  frm3094	SCAN01	3094	0.025000007823109627
  frm3095	SCAN01	3095	0.025000007823109627
  frm3096	SCAN01	3096	0.025000007823109627
  frm3097	SCAN01	3097	0.025000007823109627
  frm3098	SCAN01	3098	0.025000007823109627
  frm3099	SCAN01	3099	0.025000007823109627
  frm3100	SCAN01	3100	0.025000007823109627
  frm3101	SCAN01	3101	0.025000007823109627
  frm3102	SCAN01	3102	0.025000007823109627
  frm3103	SCAN01	3103	0.025000007823109627
  frm3104	SCAN01	3104	0.025000007823109627
  frm3105	SCAN01	3105	0.025000007823109627
  frm3106	SCAN01	3106	0.025000007823109627
  frm3107	SCAN01	3107	0.025000007823109627
  frm3108	SCAN01	3108	0.025000007823109627
  frm3109	SCAN01	3109	0.025000007823109627
  frm3110	SCAN01	3110	0.025000007823109627
  frm3111	SCAN01	3111	0.025000007823109627
  frm3112	SCAN01	3112	0.025000007823109627
  frm3113	SCAN01	3113	0.025000007823109627
  frm3114	SCAN01	3114	0.025000007823109627
  frm3115	SCAN01	3115	0.025000007823109627
  frm3116	SCAN01	3116	0.025000007823109627
  frm3117	SCAN01	3117	0.025000007823109627
  frm3118	SCAN01	3118	0.025000007823109627
  frm3119	SCAN01	3119	0.025000007823109627
  frm3120	SCAN01	3120	0.025000007823109627
  frm3121	SCAN01	3121	0.025000007823109627
  frm3122	SCAN01	3122	0.025000007823109627
  frm3123	SCAN01	3123	0.025000007823109627
  frm3124	SCAN01	3124	0.025000007823109627
  frm3125	SCAN01	3125	0.025000007823109627
  frm3126	SCAN01	3126	0.025000007823109627
  frm3127	SCAN01	3127	0.025000007823109627
  frm3128	SCAN01	3128	0.025000007823109627
  frm3129	SCAN01	3129	0.025000007823109627
  frm3130	SCAN01	3130	0.025000007823109627
  frm3131	SCAN01	3131	0.025000007823109627
  frm3132	SCAN01	3132	0.025000007823109627
  frm3133	SCAN01	3133	0.025000007823109627
  frm3134	SCAN01	3134	0.025000007823109627
  frm3135	SCAN01	3135	0.025000007823109627
  frm3136	SCAN01	3136	0.025000007823109627
  frm3137	SCAN01	3137	0.025000007823109627
  frm3138	SCAN01	3138	0.025000007823109627
  frm3139	SCAN01	3139	0.025000007823109627
  frm3140	SCAN01	3140	0.025000007823109627
  frm3141	SCAN01	3141	0.025000007823109627
  frm3142	SCAN01	3142	0.025000007823109627
  frm3143	SCAN01	3143	0.025000007823109627
  frm3144	SCAN01	3144	0.025000007823109627
  frm3145	SCAN01	3145	0.025000007823109627
  frm3146	SCAN01	3146	0.025000007823109627
  frm3147	SCAN01	3147	0.025000007823109627
  frm3148	SCAN01	3148	0.025000007823109627
  frm3149	SCAN01	3149	0.025000007823109627
  frm3150	SCAN01	3150	0.025000007823109627
  frm3151	SCAN01	3151	0.025000007823109627
  frm3152	SCAN01	3152	0.025000007823109627
  frm3153	SCAN01	3153	0.025000007823109627
  frm3154	SCAN01	3154	0.025000007823109627
  frm3155	SCAN01	3155	0.025000007823109627
  frm3156	SCAN01	3156	0.025000007823109627
  frm3157	SCAN01	3157	0.025000007823109627
  frm3158	SCAN01	3158	0.025000007823109627
  frm3159	SCAN01	3159	0.025000007823109627
  frm3160	SCAN01	3160	0.025000007823109627
  frm3161	SCAN01	3161	0.025000007823109627
  frm3162	SCAN01	3162	0.025000007823109627
  frm3163	SCAN01	3163	0.025000007823109627
  frm3164	SCAN01	3164	0.025000007823109627
  frm3165	SCAN01	3165	0.025000007823109627
  frm3166	SCAN01	3166	0.025000007823109627
  frm3167	SCAN01	3167	0.025000007823109627
  frm3168	SCAN01	3168	0.025000007823109627
  frm3169	SCAN01	3169	0.025000007823109627
  frm3170	SCAN01	3170	0.025000007823109627
  frm3171	SCAN01	3171	0.025000007823109627
  frm3172	SCAN01	3172	0.025000007823109627
  frm3173	SCAN01	3173	0.025000007823109627
  frm3174	SCAN01	3174	0.025000007823109627
  frm3175	SCAN01	3175	0.025000007823109627
  frm3176	SCAN01	3176	0.025000007823109627
  frm3177	SCAN01	3177	0.025000007823109627
  frm3178	SCAN01	3178	0.025000007823109627
  frm3179	SCAN01	3179	0.025000007823109627
  frm3180	SCAN01	3180	0.025000007823109627
  frm3181	SCAN01	3181	0.025000007823109627
  frm3182	SCAN01	3182	0.025000007823109627
  frm3183	SCAN01	3183	0.025000007823109627
  frm3184	SCAN01	3184	0.025000007823109627
  frm3185	SCAN01	3185	0.025000007823109627
  frm3186	SCAN01	3186	0.025000007823109627
  frm3187	SCAN01	3187	0.025000007823109627
  frm3188	SCAN01	3188	0.025000007823109627
  frm3189	SCAN01	3189	0.025000007823109627
  frm3190	SCAN01	3190	0.025000007823109627
  frm3191	SCAN01	3191	0.025000007823109627
  frm3192	SCAN01	3192	0.025000007823109627
  frm3193	SCAN01	3193	0.025000007823109627
  frm3194	SCAN01	3194	0.025000007823109627
  frm3195	SCAN01	3195	0.025000007823109627
  frm3196	SCAN01	3196	0.025000007823109627
  frm3197	SCAN01	3197	0.025000007823109627
  frm3198	SCAN01	3198	0.025000007823109627
  frm3199	SCAN01	3199	0.025000007823109627
  frm3200	SCAN01	3200	0.025000007823109627
  frm3201	SCAN01	3201	0.025000007823109627
  frm3202	SCAN01	3202	0.025000007823109627
  frm3203	SCAN01	3203	0.025000007823109627
  frm3204	SCAN01	3204	0.025000007823109627
  frm3205	SCAN01	3205	0.025000007823109627
  frm3206	SCAN01	3206	0.025000007823109627
  frm3207	SCAN01	3207	0.025000007823109627
  frm3208	SCAN01	3208	0.025000007823109627
  frm3209	SCAN01	3209	0.025000007823109627
  frm3210	SCAN01	3210	0.025000007823109627
  frm3211	SCAN01	3211	0.025000007823109627
  frm3212	SCAN01	3212	0.025000007823109627
  frm3213	SCAN01	3213	0.025000007823109627
  frm3214	SCAN01	3214	0.025000007823109627
  frm3215	SCAN01	3215	0.025000007823109627
  frm3216	SCAN01	3216	0.025000007823109627
  frm3217	SCAN01	3217	0.025000007823109627
  frm3218	SCAN01	3218	0.025000007823109627
  frm3219	SCAN01	3219	0.025000007823109627
  frm3220	SCAN01	3220	0.025000007823109627
  frm3221	SCAN01	3221	0.025000007823109627
  frm3222	SCAN01	3222	0.025000007823109627
  frm3223	SCAN01	3223	0.025000007823109627
  frm3224	SCAN01	3224	0.025000007823109627
  frm3225	SCAN01	3225	0.025000007823109627
  frm3226	SCAN01	3226	0.025000007823109627
  frm3227	SCAN01	3227	0.025000007823109627
  frm3228	SCAN01	3228	0.025000007823109627
  frm3229	SCAN01	3229	0.025000007823109627
  frm3230	SCAN01	3230	0.025000007823109627
  frm3231	SCAN01	3231	0.025000007823109627
  frm3232	SCAN01	3232	0.025000007823109627
  frm3233	SCAN01	3233	0.025000007823109627
  frm3234	SCAN01	3234	0.025000007823109627
  frm3235	SCAN01	3235	0.025000007823109627
  frm3236	SCAN01	3236	0.025000007823109627
  frm3237	SCAN01	3237	0.025000007823109627
  frm3238	SCAN01	3238	0.025000007823109627
  frm3239	SCAN01	3239	0.025000007823109627
  frm3240	SCAN01	3240	0.025000007823109627
  frm3241	SCAN01	3241	0.025000007823109627
  frm3242	SCAN01	3242	0.025000007823109627
  frm3243	SCAN01	3243	0.025000007823109627
  frm3244	SCAN01	3244	0.025000007823109627
  frm3245	SCAN01	3245	0.025000007823109627
  frm3246	SCAN01	3246	0.025000007823109627
  frm3247	SCAN01	3247	0.025000007823109627
  frm3248	SCAN01	3248	0.025000007823109627
  frm3249	SCAN01	3249	0.025000007823109627
  frm3250	SCAN01	3250	0.025000007823109627
  frm3251	SCAN01	3251	0.025000007823109627
  frm3252	SCAN01	3252	0.025000007823109627
  frm3253	SCAN01	3253	0.025000007823109627
  frm3254	SCAN01	3254	0.025000007823109627
  frm3255	SCAN01	3255	0.025000007823109627
  frm3256	SCAN01	3256	0.025000007823109627
  frm3257	SCAN01	3257	0.025000007823109627
  frm3258	SCAN01	3258	0.025000007823109627
  frm3259	SCAN01	3259	0.025000007823109627
  frm3260	SCAN01	3260	0.025000007823109627
  frm3261	SCAN01	3261	0.025000007823109627
  frm3262	SCAN01	3262	0.025000007823109627
  frm3263	SCAN01	3263	0.025000007823109627
  frm3264	SCAN01	3264	0.025000007823109627
  frm3265	SCAN01	3265	0.025000007823109627
  frm3266	SCAN01	3266	0.025000007823109627
  frm3267	SCAN01	3267	0.025000007823109627
  frm3268	SCAN01	3268	0.025000007823109627
  frm3269	SCAN01	3269	0.025000007823109627
  frm3270	SCAN01	3270	0.025000007823109627
  frm3271	SCAN01	3271	0.025000007823109627
  frm3272	SCAN01	3272	0.025000007823109627
  frm3273	SCAN01	3273	0.025000007823109627
  frm3274	SCAN01	3274	0.025000007823109627
  frm3275	SCAN01	3275	0.025000007823109627
  frm3276	SCAN01	3276	0.025000007823109627
  frm3277	SCAN01	3277	0.025000007823109627
  frm3278	SCAN01	3278	0.025000007823109627
  frm3279	SCAN01	3279	0.025000007823109627
  frm3280	SCAN01	3280	0.025000007823109627
  frm3281	SCAN01	3281	0.025000007823109627
  frm3282	SCAN01	3282	0.025000007823109627
  frm3283	SCAN01	3283	0.025000007823109627
  frm3284	SCAN01	3284	0.025000007823109627
  frm3285	SCAN01	3285	0.025000007823109627
  frm3286	SCAN01	3286	0.025000007823109627
  frm3287	SCAN01	3287	0.025000007823109627
  frm3288	SCAN01	3288	0.025000007823109627
  frm3289	SCAN01	3289	0.025000007823109627
  frm3290	SCAN01	3290	0.025000007823109627
  frm3291	SCAN01	3291	0.025000007823109627
  frm3292	SCAN01	3292	0.025000007823109627
  frm3293	SCAN01	3293	0.025000007823109627
  frm3294	SCAN01	3294	0.025000007823109627
  frm3295	SCAN01	3295	0.025000007823109627
  frm3296	SCAN01	3296	0.025000007823109627
  frm3297	SCAN01	3297	0.025000007823109627
  frm3298	SCAN01	3298	0.025000007823109627
  frm3299	SCAN01	3299	0.025000007823109627
  frm3300	SCAN01	3300	0.025000007823109627
  frm3301	SCAN01	3301	0.025000007823109627
  frm3302	SCAN01	3302	0.025000007823109627
  frm3303	SCAN01	3303	0.025000007823109627
  frm3304	SCAN01	3304	0.025000007823109627
  frm3305	SCAN01	3305	0.025000007823109627
  frm3306	SCAN01	3306	0.025000007823109627
  frm3307	SCAN01	3307	0.025000007823109627
  frm3308	SCAN01	3308	0.025000007823109627
  frm3309	SCAN01	3309	0.025000007823109627
  frm3310	SCAN01	3310	0.025000007823109627
  frm3311	SCAN01	3311	0.025000007823109627
  frm3312	SCAN01	3312	0.025000007823109627
  frm3313	SCAN01	3313	0.025000007823109627
  frm3314	SCAN01	3314	0.025000007823109627
  frm3315	SCAN01	3315	0.025000007823109627
  frm3316	SCAN01	3316	0.025000007823109627
  frm3317	SCAN01	3317	0.025000007823109627
  frm3318	SCAN01	3318	0.025000007823109627
  frm3319	SCAN01	3319	0.025000007823109627
  frm3320	SCAN01	3320	0.025000007823109627
  frm3321	SCAN01	3321	0.025000007823109627
  frm3322	SCAN01	3322	0.025000007823109627
  frm3323	SCAN01	3323	0.025000007823109627
  frm3324	SCAN01	3324	0.025000007823109627
  frm3325	SCAN01	3325	0.025000007823109627
  frm3326	SCAN01	3326	0.025000007823109627
  frm3327	SCAN01	3327	0.025000007823109627
  frm3328	SCAN01	3328	0.025000007823109627
  frm3329	SCAN01	3329	0.025000007823109627
  frm3330	SCAN01	3330	0.025000007823109627
  frm3331	SCAN01	3331	0.025000007823109627
  frm3332	SCAN01	3332	0.025000007823109627
  frm3333	SCAN01	3333	0.025000007823109627
  frm3334	SCAN01	3334	0.025000007823109627
  frm3335	SCAN01	3335	0.025000007823109627
  frm3336	SCAN01	3336	0.025000007823109627
  frm3337	SCAN01	3337	0.025000007823109627
  frm3338	SCAN01	3338	0.025000007823109627
  frm3339	SCAN01	3339	0.025000007823109627
  frm3340	SCAN01	3340	0.025000007823109627
  frm3341	SCAN01	3341	0.025000007823109627
  frm3342	SCAN01	3342	0.025000007823109627
  frm3343	SCAN01	3343	0.025000007823109627
  frm3344	SCAN01	3344	0.025000007823109627
  frm3345	SCAN01	3345	0.025000007823109627
  frm3346	SCAN01	3346	0.025000007823109627
  frm3347	SCAN01	3347	0.025000007823109627
  frm3348	SCAN01	3348	0.025000007823109627
  frm3349	SCAN01	3349	0.025000007823109627
  frm3350	SCAN01	3350	0.025000007823109627
  frm3351	SCAN01	3351	0.025000007823109627
  frm3352	SCAN01	3352	0.025000007823109627
  frm3353	SCAN01	3353	0.025000007823109627
  frm3354	SCAN01	3354	0.025000007823109627
  frm3355	SCAN01	3355	0.025000007823109627
  frm3356	SCAN01	3356	0.025000007823109627
  frm3357	SCAN01	3357	0.025000007823109627
  frm3358	SCAN01	3358	0.025000007823109627
  frm3359	SCAN01	3359	0.025000007823109627
  frm3360	SCAN01	3360	0.025000007823109627
  frm3361	SCAN01	3361	0.025000007823109627
  frm3362	SCAN01	3362	0.025000007823109627
  frm3363	SCAN01	3363	0.025000007823109627
  frm3364	SCAN01	3364	0.025000007823109627
  frm3365	SCAN01	3365	0.025000007823109627
  frm3366	SCAN01	3366	0.025000007823109627
  frm3367	SCAN01	3367	0.025000007823109627
  frm3368	SCAN01	3368	0.025000007823109627
  frm3369	SCAN01	3369	0.025000007823109627
  frm3370	SCAN01	3370	0.025000007823109627
  frm3371	SCAN01	3371	0.025000007823109627
  frm3372	SCAN01	3372	0.025000007823109627
  frm3373	SCAN01	3373	0.025000007823109627
  frm3374	SCAN01	3374	0.025000007823109627
  frm3375	SCAN01	3375	0.025000007823109627
  frm3376	SCAN01	3376	0.025000007823109627
  frm3377	SCAN01	3377	0.025000007823109627
  frm3378	SCAN01	3378	0.025000007823109627
  frm3379	SCAN01	3379	0.025000007823109627
  frm3380	SCAN01	3380	0.025000007823109627
  frm3381	SCAN01	3381	0.025000007823109627
  frm3382	SCAN01	3382	0.025000007823109627
  frm3383	SCAN01	3383	0.025000007823109627
  frm3384	SCAN01	3384	0.025000007823109627
  frm3385	SCAN01	3385	0.025000007823109627
  frm3386	SCAN01	3386	0.025000007823109627
  frm3387	SCAN01	3387	0.025000007823109627
  frm3388	SCAN01	3388	0.025000007823109627
  frm3389	SCAN01	3389	0.025000007823109627
  frm3390	SCAN01	3390	0.025000007823109627
  frm3391	SCAN01	3391	0.025000007823109627
  frm3392	SCAN01	3392	0.025000007823109627
  frm3393	SCAN01	3393	0.025000007823109627
  frm3394	SCAN01	3394	0.025000007823109627
  frm3395	SCAN01	3395	0.025000007823109627
  frm3396	SCAN01	3396	0.025000007823109627
  frm3397	SCAN01	3397	0.025000007823109627
  frm3398	SCAN01	3398	0.025000007823109627
  frm3399	SCAN01	3399	0.025000007823109627
  frm3400	SCAN01	3400	0.025000007823109627
  frm3401	SCAN01	3401	0.025000007823109627
  frm3402	SCAN01	3402	0.025000007823109627
  frm3403	SCAN01	3403	0.025000007823109627
  frm3404	SCAN01	3404	0.025000007823109627
  frm3405	SCAN01	3405	0.025000007823109627
  frm3406	SCAN01	3406	0.025000007823109627
  frm3407	SCAN01	3407	0.025000007823109627
  frm3408	SCAN01	3408	0.025000007823109627
  frm3409	SCAN01	3409	0.025000007823109627
  frm3410	SCAN01	3410	0.025000007823109627
  frm3411	SCAN01	3411	0.025000007823109627
  frm3412	SCAN01	3412	0.025000007823109627
  frm3413	SCAN01	3413	0.025000007823109627
  frm3414	SCAN01	3414	0.025000007823109627
  frm3415	SCAN01	3415	0.025000007823109627
  frm3416	SCAN01	3416	0.025000007823109627
  frm3417	SCAN01	3417	0.025000007823109627
  frm3418	SCAN01	3418	0.025000007823109627
  frm3419	SCAN01	3419	0.025000007823109627
  frm3420	SCAN01	3420	0.025000007823109627
  frm3421	SCAN01	3421	0.025000007823109627
  frm3422	SCAN01	3422	0.025000007823109627
  frm3423	SCAN01	3423	0.025000007823109627
  frm3424	SCAN01	3424	0.025000007823109627
  frm3425	SCAN01	3425	0.025000007823109627
  frm3426	SCAN01	3426	0.025000007823109627
  frm3427	SCAN01	3427	0.025000007823109627
  frm3428	SCAN01	3428	0.025000007823109627
  frm3429	SCAN01	3429	0.025000007823109627
  frm3430	SCAN01	3430	0.025000007823109627
  frm3431	SCAN01	3431	0.025000007823109627
  frm3432	SCAN01	3432	0.025000007823109627
  frm3433	SCAN01	3433	0.025000007823109627
  frm3434	SCAN01	3434	0.025000007823109627
  frm3435	SCAN01	3435	0.025000007823109627
  frm3436	SCAN01	3436	0.025000007823109627
  frm3437	SCAN01	3437	0.025000007823109627
  frm3438	SCAN01	3438	0.025000007823109627
  frm3439	SCAN01	3439	0.025000007823109627
  frm3440	SCAN01	3440	0.025000007823109627
  frm3441	SCAN01	3441	0.025000007823109627
  frm3442	SCAN01	3442	0.025000007823109627
  frm3443	SCAN01	3443	0.025000007823109627
  frm3444	SCAN01	3444	0.025000007823109627
  frm3445	SCAN01	3445	0.025000007823109627
  frm3446	SCAN01	3446	0.025000007823109627
  frm3447	SCAN01	3447	0.025000007823109627
  frm3448	SCAN01	3448	0.025000007823109627
  frm3449	SCAN01	3449	0.025000007823109627
  frm3450	SCAN01	3450	0.025000007823109627
  frm3451	SCAN01	3451	0.025000007823109627
  frm3452	SCAN01	3452	0.025000007823109627
  frm3453	SCAN01	3453	0.025000007823109627
  frm3454	SCAN01	3454	0.025000007823109627
  frm3455	SCAN01	3455	0.025000007823109627
  frm3456	SCAN01	3456	0.025000007823109627
  frm3457	SCAN01	3457	0.025000007823109627
  frm3458	SCAN01	3458	0.025000007823109627
  frm3459	SCAN01	3459	0.025000007823109627
  frm3460	SCAN01	3460	0.025000007823109627
  frm3461	SCAN01	3461	0.025000007823109627
  frm3462	SCAN01	3462	0.025000007823109627
  frm3463	SCAN01	3463	0.025000007823109627
  frm3464	SCAN01	3464	0.025000007823109627
  frm3465	SCAN01	3465	0.025000007823109627
  frm3466	SCAN01	3466	0.025000007823109627
  frm3467	SCAN01	3467	0.025000007823109627
  frm3468	SCAN01	3468	0.025000007823109627
  frm3469	SCAN01	3469	0.025000007823109627
  frm3470	SCAN01	3470	0.025000007823109627
  frm3471	SCAN01	3471	0.025000007823109627
  frm3472	SCAN01	3472	0.025000007823109627
  frm3473	SCAN01	3473	0.025000007823109627
  frm3474	SCAN01	3474	0.025000007823109627
  frm3475	SCAN01	3475	0.025000007823109627
  frm3476	SCAN01	3476	0.025000007823109627
  frm3477	SCAN01	3477	0.025000007823109627
  frm3478	SCAN01	3478	0.025000007823109627
  frm3479	SCAN01	3479	0.025000007823109627
  frm3480	SCAN01	3480	0.025000007823109627
  frm3481	SCAN01	3481	0.025000007823109627
  frm3482	SCAN01	3482	0.025000007823109627
  frm3483	SCAN01	3483	0.025000007823109627
  frm3484	SCAN01	3484	0.025000007823109627
  frm3485	SCAN01	3485	0.025000007823109627
  frm3486	SCAN01	3486	0.025000007823109627
  frm3487	SCAN01	3487	0.025000007823109627
  frm3488	SCAN01	3488	0.025000007823109627
  frm3489	SCAN01	3489	0.025000007823109627
  frm3490	SCAN01	3490	0.025000007823109627
  frm3491	SCAN01	3491	0.025000007823109627
  frm3492	SCAN01	3492	0.025000007823109627
  frm3493	SCAN01	3493	0.025000007823109627
  frm3494	SCAN01	3494	0.025000007823109627
  frm3495	SCAN01	3495	0.025000007823109627
  frm3496	SCAN01	3496	0.025000007823109627
  frm3497	SCAN01	3497	0.025000007823109627
  frm3498	SCAN01	3498	0.025000007823109627
  frm3499	SCAN01	3499	0.025000007823109627
  frm3500	SCAN01	3500	0.025000007823109627
  frm3501	SCAN01	3501	0.025000007823109627
  frm3502	SCAN01	3502	0.025000007823109627
  frm3503	SCAN01	3503	0.025000007823109627
  frm3504	SCAN01	3504	0.025000007823109627
  frm3505	SCAN01	3505	0.025000007823109627
  frm3506	SCAN01	3506	0.025000007823109627
  frm3507	SCAN01	3507	0.025000007823109627
  frm3508	SCAN01	3508	0.025000007823109627
  frm3509	SCAN01	3509	0.025000007823109627
  frm3510	SCAN01	3510	0.025000007823109627
  frm3511	SCAN01	3511	0.025000007823109627
  frm3512	SCAN01	3512	0.025000007823109627
  frm3513	SCAN01	3513	0.025000007823109627
  frm3514	SCAN01	3514	0.025000007823109627
  frm3515	SCAN01	3515	0.025000007823109627
  frm3516	SCAN01	3516	0.025000007823109627
  frm3517	SCAN01	3517	0.025000007823109627
  frm3518	SCAN01	3518	0.025000007823109627
  frm3519	SCAN01	3519	0.025000007823109627
  frm3520	SCAN01	3520	0.025000007823109627
  frm3521	SCAN01	3521	0.025000007823109627
  frm3522	SCAN01	3522	0.025000007823109627
  frm3523	SCAN01	3523	0.025000007823109627
  frm3524	SCAN01	3524	0.025000007823109627
  frm3525	SCAN01	3525	0.025000007823109627
  frm3526	SCAN01	3526	0.025000007823109627
  frm3527	SCAN01	3527	0.025000007823109627
  frm3528	SCAN01	3528	0.025000007823109627
  frm3529	SCAN01	3529	0.025000007823109627
  frm3530	SCAN01	3530	0.025000007823109627
  frm3531	SCAN01	3531	0.025000007823109627
  frm3532	SCAN01	3532	0.025000007823109627
  frm3533	SCAN01	3533	0.025000007823109627
  frm3534	SCAN01	3534	0.025000007823109627
  frm3535	SCAN01	3535	0.025000007823109627
  frm3536	SCAN01	3536	0.025000007823109627
  frm3537	SCAN01	3537	0.025000007823109627
  frm3538	SCAN01	3538	0.025000007823109627
  frm3539	SCAN01	3539	0.025000007823109627
  frm3540	SCAN01	3540	0.025000007823109627
  frm3541	SCAN01	3541	0.025000007823109627
  frm3542	SCAN01	3542	0.025000007823109627
  frm3543	SCAN01	3543	0.025000007823109627
  frm3544	SCAN01	3544	0.025000007823109627
  frm3545	SCAN01	3545	0.025000007823109627
  frm3546	SCAN01	3546	0.025000007823109627
  frm3547	SCAN01	3547	0.025000007823109627
  frm3548	SCAN01	3548	0.025000007823109627
  frm3549	SCAN01	3549	0.025000007823109627
  frm3550	SCAN01	3550	0.025000007823109627
  frm3551	SCAN01	3551	0.025000007823109627
  frm3552	SCAN01	3552	0.025000007823109627
  frm3553	SCAN01	3553	0.025000007823109627
  frm3554	SCAN01	3554	0.025000007823109627
  frm3555	SCAN01	3555	0.025000007823109627
  frm3556	SCAN01	3556	0.025000007823109627
  frm3557	SCAN01	3557	0.025000007823109627
  frm3558	SCAN01	3558	0.025000007823109627
  frm3559	SCAN01	3559	0.025000007823109627
  frm3560	SCAN01	3560	0.025000007823109627
  frm3561	SCAN01	3561	0.025000007823109627
  frm3562	SCAN01	3562	0.025000007823109627
  frm3563	SCAN01	3563	0.025000007823109627
  frm3564	SCAN01	3564	0.025000007823109627
  frm3565	SCAN01	3565	0.025000007823109627
  frm3566	SCAN01	3566	0.025000007823109627
  frm3567	SCAN01	3567	0.025000007823109627
  frm3568	SCAN01	3568	0.025000007823109627
  frm3569	SCAN01	3569	0.025000007823109627
  frm3570	SCAN01	3570	0.025000007823109627
  frm3571	SCAN01	3571	0.025000007823109627
  frm3572	SCAN01	3572	0.025000007823109627
  frm3573	SCAN01	3573	0.025000007823109627
  frm3574	SCAN01	3574	0.025000007823109627
  frm3575	SCAN01	3575	0.025000007823109627
  frm3576	SCAN01	3576	0.025000007823109627
  frm3577	SCAN01	3577	0.025000007823109627
  frm3578	SCAN01	3578	0.025000007823109627
  frm3579	SCAN01	3579	0.025000007823109627
  frm3580	SCAN01	3580	0.025000007823109627
  frm3581	SCAN01	3581	0.025000007823109627
  frm3582	SCAN01	3582	0.025000007823109627
  frm3583	SCAN01	3583	0.025000007823109627
  frm3584	SCAN01	3584	0.025000007823109627
  frm3585	SCAN01	3585	0.025000007823109627
  frm3586	SCAN01	3586	0.025000007823109627
  frm3587	SCAN01	3587	0.025000007823109627
  frm3588	SCAN01	3588	0.025000007823109627
  frm3589	SCAN01	3589	0.025000007823109627
  frm3590	SCAN01	3590	0.025000007823109627
  frm3591	SCAN01	3591	0.025000007823109627
  frm3592	SCAN01	3592	0.025000007823109627
  frm3593	SCAN01	3593	0.025000007823109627
  frm3594	SCAN01	3594	0.025000007823109627
  frm3595	SCAN01	3595	0.025000007823109627
  frm3596	SCAN01	3596	0.025000007823109627
  frm3597	SCAN01	3597	0.025000007823109627
  frm3598	SCAN01	3598	0.025000007823109627
  frm3599	SCAN01	3599	0.025000007823109627
  frm3600	SCAN01	3600	0.025000007823109627

loop_
 _diffrn_data_frame.id
 _diffrn_data_frame.detector_element_id
 _diffrn_data_frame.array_id
 _diffrn_data_frame.binary_id

  frm1	ELEMENT	IMAGE	1
  frm2	ELEMENT	IMAGE	2
  frm3	ELEMENT	IMAGE	3
  frm4	ELEMENT	IMAGE	4
  frm5	ELEMENT	IMAGE	5
  frm6	ELEMENT	IMAGE	6
  frm7	ELEMENT	IMAGE	7
  frm8	ELEMENT	IMAGE	8
  frm9	ELEMENT	IMAGE	9
  frm10	ELEMENT	IMAGE	10
  frm11	ELEMENT	IMAGE	11
  frm12	ELEMENT	IMAGE	12
  frm13	ELEMENT	IMAGE	13
  frm14	ELEMENT	IMAGE	14
  frm15	ELEMENT	IMAGE	15
  frm16	ELEMENT	IMAGE	16
  frm17	ELEMENT	IMAGE	17
  frm18	ELEMENT	IMAGE	18
  frm19	ELEMENT	IMAGE	19
  frm20	ELEMENT	IMAGE	20
  frm21	ELEMENT	IMAGE	21
  frm22	ELEMENT	IMAGE	22
  frm23	ELEMENT	IMAGE	23
  frm24	ELEMENT	IMAGE	24
  frm25	ELEMENT	IMAGE	25
  frm26	ELEMENT	IMAGE	26
  frm27	ELEMENT	IMAGE	27
  frm28	ELEMENT	IMAGE	28
  frm29	ELEMENT	IMAGE	29
  frm30	ELEMENT	IMAGE	30
  frm31	ELEMENT	IMAGE	31
  frm32	ELEMENT	IMAGE	32
  frm33	ELEMENT	IMAGE	33
  frm34	ELEMENT	IMAGE	34
  frm35	ELEMENT	IMAGE	35
  frm36	ELEMENT	IMAGE	36
  frm37	ELEMENT	IMAGE	37
  frm38	ELEMENT	IMAGE	38
  frm39	ELEMENT	IMAGE	39
  frm40	ELEMENT	IMAGE	40
  frm41	ELEMENT	IMAGE	41
  frm42	ELEMENT	IMAGE	42
  frm43	ELEMENT	IMAGE	43
  frm44	ELEMENT	IMAGE	44
  frm45	ELEMENT	IMAGE	45
  frm46	ELEMENT	IMAGE	46
  frm47	ELEMENT	IMAGE	47
  frm48	ELEMENT	IMAGE	48
  frm49	ELEMENT	IMAGE	49
  frm50	ELEMENT	IMAGE	50
  frm51	ELEMENT	IMAGE	51
  frm52	ELEMENT	IMAGE	52
  frm53	ELEMENT	IMAGE	53
  frm54	ELEMENT	IMAGE	54
  frm55	ELEMENT	IMAGE	55
  frm56	ELEMENT	IMAGE	56
  frm57	ELEMENT	IMAGE	57
  frm58	ELEMENT	IMAGE	58
  frm59	ELEMENT	IMAGE	59
  frm60	ELEMENT	IMAGE	60
  frm61	ELEMENT	IMAGE	61
  frm62	ELEMENT	IMAGE	62
  frm63	ELEMENT	IMAGE	63
  frm64	ELEMENT	IMAGE	64
  frm65	ELEMENT	IMAGE	65
  frm66	ELEMENT	IMAGE	66
  frm67	ELEMENT	IMAGE	67
  frm68	ELEMENT	IMAGE	68
  frm69	ELEMENT	IMAGE	69
  frm70	ELEMENT	IMAGE	70
  frm71	ELEMENT	IMAGE	71
  frm72	ELEMENT	IMAGE	72
  frm73	ELEMENT	IMAGE	73
  frm74	ELEMENT	IMAGE	74
  frm75	ELEMENT	IMAGE	75
  frm76	ELEMENT	IMAGE	76
  frm77	ELEMENT	IMAGE	77
  frm78	ELEMENT	IMAGE	78
  frm79	ELEMENT	IMAGE	79
  frm80	ELEMENT	IMAGE	80
  frm81	ELEMENT	IMAGE	81
  frm82	ELEMENT	IMAGE	82
  frm83	ELEMENT	IMAGE	83
  frm84	ELEMENT	IMAGE	84
  frm85	ELEMENT	IMAGE	85
  frm86	ELEMENT	IMAGE	86
  frm87	ELEMENT	IMAGE	87
  frm88	ELEMENT	IMAGE	88
  frm89	ELEMENT	IMAGE	89
  frm90	ELEMENT	IMAGE	90
  frm91	ELEMENT	IMAGE	91
  frm92	ELEMENT	IMAGE	92
  frm93	ELEMENT	IMAGE	93
  frm94	ELEMENT	IMAGE	94
  frm95	ELEMENT	IMAGE	95
  frm96	ELEMENT	IMAGE	96
  frm97	ELEMENT	IMAGE	97
  frm98	ELEMENT	IMAGE	98
  frm99	ELEMENT	IMAGE	99
  frm100	ELEMENT	IMAGE	100
  frm101	ELEMENT	IMAGE	101
  frm102	ELEMENT	IMAGE	102
  frm103	ELEMENT	IMAGE	103
  frm104	ELEMENT	IMAGE	104
  frm105	ELEMENT	IMAGE	105
  frm106	ELEMENT	IMAGE	106
  frm107	ELEMENT	IMAGE	107
  frm108	ELEMENT	IMAGE	108
  frm109	ELEMENT	IMAGE	109
  frm110	ELEMENT	IMAGE	110
  frm111	ELEMENT	IMAGE	111
  frm112	ELEMENT	IMAGE	112
  frm113	ELEMENT	IMAGE	113
  frm114	ELEMENT	IMAGE	114
  frm115	ELEMENT	IMAGE	115
  frm116	ELEMENT	IMAGE	116
  frm117	ELEMENT	IMAGE	117
  frm118	ELEMENT	IMAGE	118
  frm119	ELEMENT	IMAGE	119
  frm120	ELEMENT	IMAGE	120
  frm121	ELEMENT	IMAGE	121
  frm122	ELEMENT	IMAGE	122
  frm123	ELEMENT	IMAGE	123
  frm124	ELEMENT	IMAGE	124
  frm125	ELEMENT	IMAGE	125
  frm126	ELEMENT	IMAGE	126
  frm127	ELEMENT	IMAGE	127
  frm128	ELEMENT	IMAGE	128
  frm129	ELEMENT	IMAGE	129
  frm130	ELEMENT	IMAGE	130
  frm131	ELEMENT	IMAGE	131
  frm132	ELEMENT	IMAGE	132
  frm133	ELEMENT	IMAGE	133
  frm134	ELEMENT	IMAGE	134
  frm135	ELEMENT	IMAGE	135
  frm136	ELEMENT	IMAGE	136
  frm137	ELEMENT	IMAGE	137
  frm138	ELEMENT	IMAGE	138
  frm139	ELEMENT	IMAGE	139
  frm140	ELEMENT	IMAGE	140
  frm141	ELEMENT	IMAGE	141
  frm142	ELEMENT	IMAGE	142
  frm143	ELEMENT	IMAGE	143
  frm144	ELEMENT	IMAGE	144
  frm145	ELEMENT	IMAGE	145
  frm146	ELEMENT	IMAGE	146
  frm147	ELEMENT	IMAGE	147
  frm148	ELEMENT	IMAGE	148
  frm149	ELEMENT	IMAGE	149
  frm150	ELEMENT	IMAGE	150
  frm151	ELEMENT	IMAGE	151
  frm152	ELEMENT	IMAGE	152
  frm153	ELEMENT	IMAGE	153
  frm154	ELEMENT	IMAGE	154
  frm155	ELEMENT	IMAGE	155
  frm156	ELEMENT	IMAGE	156
  frm157	ELEMENT	IMAGE	157
  frm158	ELEMENT	IMAGE	158
  frm159	ELEMENT	IMAGE	159
  frm160	ELEMENT	IMAGE	160
  frm161	ELEMENT	IMAGE	161
  frm162	ELEMENT	IMAGE	162
  frm163	ELEMENT	IMAGE	163
  frm164	ELEMENT	IMAGE	164
  frm165	ELEMENT	IMAGE	165
  frm166	ELEMENT	IMAGE	166
  frm167	ELEMENT	IMAGE	167
  frm168	ELEMENT	IMAGE	168
  frm169	ELEMENT	IMAGE	169
  frm170	ELEMENT	IMAGE	170
  frm171	ELEMENT	IMAGE	171
  frm172	ELEMENT	IMAGE	172
  frm173	ELEMENT	IMAGE	173
  frm174	ELEMENT	IMAGE	174
  frm175	ELEMENT	IMAGE	175
  frm176	ELEMENT	IMAGE	176
  frm177	ELEMENT	IMAGE	177
  frm178	ELEMENT	IMAGE	178
  frm179	ELEMENT	IMAGE	179
  frm180	ELEMENT	IMAGE	180
  frm181	ELEMENT	IMAGE	181
  frm182	ELEMENT	IMAGE	182
  frm183	ELEMENT	IMAGE	183
  frm184	ELEMENT	IMAGE	184
  frm185	ELEMENT	IMAGE	185
  frm186	ELEMENT	IMAGE	186
  frm187	ELEMENT	IMAGE	187
  frm188	ELEMENT	IMAGE	188
  frm189	ELEMENT	IMAGE	189
  frm190	ELEMENT	IMAGE	190
  frm191	ELEMENT	IMAGE	191
  frm192	ELEMENT	IMAGE	192
  frm193	ELEMENT	IMAGE	193
  frm194	ELEMENT	IMAGE	194
  frm195	ELEMENT	IMAGE	195
  frm196	ELEMENT	IMAGE	196
  frm197	ELEMENT	IMAGE	197
  frm198	ELEMENT	IMAGE	198
  frm199	ELEMENT	IMAGE	199
  frm200	ELEMENT	IMAGE	200
  frm201	ELEMENT	IMAGE	201
  frm202	ELEMENT	IMAGE	202
  frm203	ELEMENT	IMAGE	203
  frm204	ELEMENT	IMAGE	204
  frm205	ELEMENT	IMAGE	205
  frm206	ELEMENT	IMAGE	206
  frm207	ELEMENT	IMAGE	207
  frm208	ELEMENT	IMAGE	208
  frm209	ELEMENT	IMAGE	209
  frm210	ELEMENT	IMAGE	210
  frm211	ELEMENT	IMAGE	211
  frm212	ELEMENT	IMAGE	212
  frm213	ELEMENT	IMAGE	213
  frm214	ELEMENT	IMAGE	214
  frm215	ELEMENT	IMAGE	215
  frm216	ELEMENT	IMAGE	216
  frm217	ELEMENT	IMAGE	217
  frm218	ELEMENT	IMAGE	218
  frm219	ELEMENT	IMAGE	219
  frm220	ELEMENT	IMAGE	220
  frm221	ELEMENT	IMAGE	221
  frm222	ELEMENT	IMAGE	222
  frm223	ELEMENT	IMAGE	223
  frm224	ELEMENT	IMAGE	224
  frm225	ELEMENT	IMAGE	225
  frm226	ELEMENT	IMAGE	226
  frm227	ELEMENT	IMAGE	227
  frm228	ELEMENT	IMAGE	228
  frm229	ELEMENT	IMAGE	229
  frm230	ELEMENT	IMAGE	230
  frm231	ELEMENT	IMAGE	231
  frm232	ELEMENT	IMAGE	232
  frm233	ELEMENT	IMAGE	233
  frm234	ELEMENT	IMAGE	234
  frm235	ELEMENT	IMAGE	235
  frm236	ELEMENT	IMAGE	236
  frm237	ELEMENT	IMAGE	237
  frm238	ELEMENT	IMAGE	238
  frm239	ELEMENT	IMAGE	239
  frm240	ELEMENT	IMAGE	240
  frm241	ELEMENT	IMAGE	241
  frm242	ELEMENT	IMAGE	242
  frm243	ELEMENT	IMAGE	243
  frm244	ELEMENT	IMAGE	244
  frm245	ELEMENT	IMAGE	245
  frm246	ELEMENT	IMAGE	246
  frm247	ELEMENT	IMAGE	247
  frm248	ELEMENT	IMAGE	248
  frm249	ELEMENT	IMAGE	249
  frm250	ELEMENT	IMAGE	250
  frm251	ELEMENT	IMAGE	251
  frm252	ELEMENT	IMAGE	252
  frm253	ELEMENT	IMAGE	253
  frm254	ELEMENT	IMAGE	254
  frm255	ELEMENT	IMAGE	255
  frm256	ELEMENT	IMAGE	256
  frm257	ELEMENT	IMAGE	257
  frm258	ELEMENT	IMAGE	258
  frm259	ELEMENT	IMAGE	259
  frm260	ELEMENT	IMAGE	260
  frm261	ELEMENT	IMAGE	261
  frm262	ELEMENT	IMAGE	262
  frm263	ELEMENT	IMAGE	263
  frm264	ELEMENT	IMAGE	264
  frm265	ELEMENT	IMAGE	265
  frm266	ELEMENT	IMAGE	266
  frm267	ELEMENT	IMAGE	267
  frm268	ELEMENT	IMAGE	268
  frm269	ELEMENT	IMAGE	269
  frm270	ELEMENT	IMAGE	270
  frm271	ELEMENT	IMAGE	271
  frm272	ELEMENT	IMAGE	272
  frm273	ELEMENT	IMAGE	273
  frm274	ELEMENT	IMAGE	274
  frm275	ELEMENT	IMAGE	275
  frm276	ELEMENT	IMAGE	276
  frm277	ELEMENT	IMAGE	277
  frm278	ELEMENT	IMAGE	278
  frm279	ELEMENT	IMAGE	279
  frm280	ELEMENT	IMAGE	280
  frm281	ELEMENT	IMAGE	281
  frm282	ELEMENT	IMAGE	282
  frm283	ELEMENT	IMAGE	283
  frm284	ELEMENT	IMAGE	284
  frm285	ELEMENT	IMAGE	285
  frm286	ELEMENT	IMAGE	286
  frm287	ELEMENT	IMAGE	287
  frm288	ELEMENT	IMAGE	288
  frm289	ELEMENT	IMAGE	289
  frm290	ELEMENT	IMAGE	290
  frm291	ELEMENT	IMAGE	291
  frm292	ELEMENT	IMAGE	292
  frm293	ELEMENT	IMAGE	293
  frm294	ELEMENT	IMAGE	294
  frm295	ELEMENT	IMAGE	295
  frm296	ELEMENT	IMAGE	296
  frm297	ELEMENT	IMAGE	297
  frm298	ELEMENT	IMAGE	298
  frm299	ELEMENT	IMAGE	299
  frm300	ELEMENT	IMAGE	300
  frm301	ELEMENT	IMAGE	301
  frm302	ELEMENT	IMAGE	302
  frm303	ELEMENT	IMAGE	303
  frm304	ELEMENT	IMAGE	304
  frm305	ELEMENT	IMAGE	305
  frm306	ELEMENT	IMAGE	306
  frm307	ELEMENT	IMAGE	307
  frm308	ELEMENT	IMAGE	308
  frm309	ELEMENT	IMAGE	309
  frm310	ELEMENT	IMAGE	310
  frm311	ELEMENT	IMAGE	311
  frm312	ELEMENT	IMAGE	312
  frm313	ELEMENT	IMAGE	313
  frm314	ELEMENT	IMAGE	314
  frm315	ELEMENT	IMAGE	315
  frm316	ELEMENT	IMAGE	316
  frm317	ELEMENT	IMAGE	317
  frm318	ELEMENT	IMAGE	318
  frm319	ELEMENT	IMAGE	319
  frm320	ELEMENT	IMAGE	320
  frm321	ELEMENT	IMAGE	321
  frm322	ELEMENT	IMAGE	322
  frm323	ELEMENT	IMAGE	323
  frm324	ELEMENT	IMAGE	324
  frm325	ELEMENT	IMAGE	325
  frm326	ELEMENT	IMAGE	326
  frm327	ELEMENT	IMAGE	327
  frm328	ELEMENT	IMAGE	328
  frm329	ELEMENT	IMAGE	329
  frm330	ELEMENT	IMAGE	330
  frm331	ELEMENT	IMAGE	331
  frm332	ELEMENT	IMAGE	332
  frm333	ELEMENT	IMAGE	333
  frm334	ELEMENT	IMAGE	334
  frm335	ELEMENT	IMAGE	335
  frm336	ELEMENT	IMAGE	336
  frm337	ELEMENT	IMAGE	337
  frm338	ELEMENT	IMAGE	338
  frm339	ELEMENT	IMAGE	339
  frm340	ELEMENT	IMAGE	340
  frm341	ELEMENT	IMAGE	341
  frm342	ELEMENT	IMAGE	342
  frm343	ELEMENT	IMAGE	343
  frm344	ELEMENT	IMAGE	344
  frm345	ELEMENT	IMAGE	345
  frm346	ELEMENT	IMAGE	346
  frm347	ELEMENT	IMAGE	347
  frm348	ELEMENT	IMAGE	348
  frm349	ELEMENT	IMAGE	349
  frm350	ELEMENT	IMAGE	350
  frm351	ELEMENT	IMAGE	351
  frm352	ELEMENT	IMAGE	352
  frm353	ELEMENT	IMAGE	353
  frm354	ELEMENT	IMAGE	354
  frm355	ELEMENT	IMAGE	355
  frm356	ELEMENT	IMAGE	356
  frm357	ELEMENT	IMAGE	357
  frm358	ELEMENT	IMAGE	358
  frm359	ELEMENT	IMAGE	359
  frm360	ELEMENT	IMAGE	360
  frm361	ELEMENT	IMAGE	361
  frm362	ELEMENT	IMAGE	362
  frm363	ELEMENT	IMAGE	363
  frm364	ELEMENT	IMAGE	364
  frm365	ELEMENT	IMAGE	365
  frm366	ELEMENT	IMAGE	366
  frm367	ELEMENT	IMAGE	367
  frm368	ELEMENT	IMAGE	368
  frm369	ELEMENT	IMAGE	369
  frm370	ELEMENT	IMAGE	370
  frm371	ELEMENT	IMAGE	371
  frm372	ELEMENT	IMAGE	372
  frm373	ELEMENT	IMAGE	373
  frm374	ELEMENT	IMAGE	374
  frm375	ELEMENT	IMAGE	375
  frm376	ELEMENT	IMAGE	376
  frm377	ELEMENT	IMAGE	377
  frm378	ELEMENT	IMAGE	378
  frm379	ELEMENT	IMAGE	379
  frm380	ELEMENT	IMAGE	380
  frm381	ELEMENT	IMAGE	381
  frm382	ELEMENT	IMAGE	382
  frm383	ELEMENT	IMAGE	383
  frm384	ELEMENT	IMAGE	384
  frm385	ELEMENT	IMAGE	385
  frm386	ELEMENT	IMAGE	386
  frm387	ELEMENT	IMAGE	387
  frm388	ELEMENT	IMAGE	388
  frm389	ELEMENT	IMAGE	389
  frm390	ELEMENT	IMAGE	390
  frm391	ELEMENT	IMAGE	391
  frm392	ELEMENT	IMAGE	392
  frm393	ELEMENT	IMAGE	393
  frm394	ELEMENT	IMAGE	394
  frm395	ELEMENT	IMAGE	395
  frm396	ELEMENT	IMAGE	396
  frm397	ELEMENT	IMAGE	397
  frm398	ELEMENT	IMAGE	398
  frm399	ELEMENT	IMAGE	399
  frm400	ELEMENT	IMAGE	400
  frm401	ELEMENT	IMAGE	401
  frm402	ELEMENT	IMAGE	402
  frm403	ELEMENT	IMAGE	403
  frm404	ELEMENT	IMAGE	404
  frm405	ELEMENT	IMAGE	405
  frm406	ELEMENT	IMAGE	406
  frm407	ELEMENT	IMAGE	407
  frm408	ELEMENT	IMAGE	408
  frm409	ELEMENT	IMAGE	409
  frm410	ELEMENT	IMAGE	410
  frm411	ELEMENT	IMAGE	411
  frm412	ELEMENT	IMAGE	412
  frm413	ELEMENT	IMAGE	413
  frm414	ELEMENT	IMAGE	414
  frm415	ELEMENT	IMAGE	415
  frm416	ELEMENT	IMAGE	416
  frm417	ELEMENT	IMAGE	417
  frm418	ELEMENT	IMAGE	418
  frm419	ELEMENT	IMAGE	419
  frm420	ELEMENT	IMAGE	420
  frm421	ELEMENT	IMAGE	421
  frm422	ELEMENT	IMAGE	422
  frm423	ELEMENT	IMAGE	423
  frm424	ELEMENT	IMAGE	424
  frm425	ELEMENT	IMAGE	425
  frm426	ELEMENT	IMAGE	426
  frm427	ELEMENT	IMAGE	427
  frm428	ELEMENT	IMAGE	428
  frm429	ELEMENT	IMAGE	429
  frm430	ELEMENT	IMAGE	430
  frm431	ELEMENT	IMAGE	431
  frm432	ELEMENT	IMAGE	432
  frm433	ELEMENT	IMAGE	433
  frm434	ELEMENT	IMAGE	434
  frm435	ELEMENT	IMAGE	435
  frm436	ELEMENT	IMAGE	436
  frm437	ELEMENT	IMAGE	437
  frm438	ELEMENT	IMAGE	438
  frm439	ELEMENT	IMAGE	439
  frm440	ELEMENT	IMAGE	440
  frm441	ELEMENT	IMAGE	441
  frm442	ELEMENT	IMAGE	442
  frm443	ELEMENT	IMAGE	443
  frm444	ELEMENT	IMAGE	444
  frm445	ELEMENT	IMAGE	445
  frm446	ELEMENT	IMAGE	446
  frm447	ELEMENT	IMAGE	447
  frm448	ELEMENT	IMAGE	448
  frm449	ELEMENT	IMAGE	449
  frm450	ELEMENT	IMAGE	450
  frm451	ELEMENT	IMAGE	451
  frm452	ELEMENT	IMAGE	452
  frm453	ELEMENT	IMAGE	453
  frm454	ELEMENT	IMAGE	454
  frm455	ELEMENT	IMAGE	455
  frm456	ELEMENT	IMAGE	456
  frm457	ELEMENT	IMAGE	457
  frm458	ELEMENT	IMAGE	458
  frm459	ELEMENT	IMAGE	459
  frm460	ELEMENT	IMAGE	460
  frm461	ELEMENT	IMAGE	461
  frm462	ELEMENT	IMAGE	462
  frm463	ELEMENT	IMAGE	463
  frm464	ELEMENT	IMAGE	464
  frm465	ELEMENT	IMAGE	465
  frm466	ELEMENT	IMAGE	466
  frm467	ELEMENT	IMAGE	467
  frm468	ELEMENT	IMAGE	468
  frm469	ELEMENT	IMAGE	469
  frm470	ELEMENT	IMAGE	470
  frm471	ELEMENT	IMAGE	471
  frm472	ELEMENT	IMAGE	472
  frm473	ELEMENT	IMAGE	473
  frm474	ELEMENT	IMAGE	474
  frm475	ELEMENT	IMAGE	475
  frm476	ELEMENT	IMAGE	476
  frm477	ELEMENT	IMAGE	477
  frm478	ELEMENT	IMAGE	478
  frm479	ELEMENT	IMAGE	479
  frm480	ELEMENT	IMAGE	480
  frm481	ELEMENT	IMAGE	481
  frm482	ELEMENT	IMAGE	482
  frm483	ELEMENT	IMAGE	483
  frm484	ELEMENT	IMAGE	484
  frm485	ELEMENT	IMAGE	485
  frm486	ELEMENT	IMAGE	486
  frm487	ELEMENT	IMAGE	487
  frm488	ELEMENT	IMAGE	488
  frm489	ELEMENT	IMAGE	489
  frm490	ELEMENT	IMAGE	490
  frm491	ELEMENT	IMAGE	491
  frm492	ELEMENT	IMAGE	492
  frm493	ELEMENT	IMAGE	493
  frm494	ELEMENT	IMAGE	494
  frm495	ELEMENT	IMAGE	495
  frm496	ELEMENT	IMAGE	496
  frm497	ELEMENT	IMAGE	497
  frm498	ELEMENT	IMAGE	498
  frm499	ELEMENT	IMAGE	499
  frm500	ELEMENT	IMAGE	500
  frm501	ELEMENT	IMAGE	501
  frm502	ELEMENT	IMAGE	502
  frm503	ELEMENT	IMAGE	503
  frm504	ELEMENT	IMAGE	504
  frm505	ELEMENT	IMAGE	505
  frm506	ELEMENT	IMAGE	506
  frm507	ELEMENT	IMAGE	507
  frm508	ELEMENT	IMAGE	508
  frm509	ELEMENT	IMAGE	509
  frm510	ELEMENT	IMAGE	510
  frm511	ELEMENT	IMAGE	511
  frm512	ELEMENT	IMAGE	512
  frm513	ELEMENT	IMAGE	513
  frm514	ELEMENT	IMAGE	514
  frm515	ELEMENT	IMAGE	515
  frm516	ELEMENT	IMAGE	516
  frm517	ELEMENT	IMAGE	517
  frm518	ELEMENT	IMAGE	518
  frm519	ELEMENT	IMAGE	519
  frm520	ELEMENT	IMAGE	520
  frm521	ELEMENT	IMAGE	521
  frm522	ELEMENT	IMAGE	522
  frm523	ELEMENT	IMAGE	523
  frm524	ELEMENT	IMAGE	524
  frm525	ELEMENT	IMAGE	525
  frm526	ELEMENT	IMAGE	526
  frm527	ELEMENT	IMAGE	527
  frm528	ELEMENT	IMAGE	528
  frm529	ELEMENT	IMAGE	529
  frm530	ELEMENT	IMAGE	530
  frm531	ELEMENT	IMAGE	531
  frm532	ELEMENT	IMAGE	532
  frm533	ELEMENT	IMAGE	533
  frm534	ELEMENT	IMAGE	534
  frm535	ELEMENT	IMAGE	535
  frm536	ELEMENT	IMAGE	536
  frm537	ELEMENT	IMAGE	537
  frm538	ELEMENT	IMAGE	538
  frm539	ELEMENT	IMAGE	539
  frm540	ELEMENT	IMAGE	540
  frm541	ELEMENT	IMAGE	541
  frm542	ELEMENT	IMAGE	542
  frm543	ELEMENT	IMAGE	543
  frm544	ELEMENT	IMAGE	544
  frm545	ELEMENT	IMAGE	545
  frm546	ELEMENT	IMAGE	546
  frm547	ELEMENT	IMAGE	547
  frm548	ELEMENT	IMAGE	548
  frm549	ELEMENT	IMAGE	549
  frm550	ELEMENT	IMAGE	550
  frm551	ELEMENT	IMAGE	551
  frm552	ELEMENT	IMAGE	552
  frm553	ELEMENT	IMAGE	553
  frm554	ELEMENT	IMAGE	554
  frm555	ELEMENT	IMAGE	555
  frm556	ELEMENT	IMAGE	556
  frm557	ELEMENT	IMAGE	557
  frm558	ELEMENT	IMAGE	558
  frm559	ELEMENT	IMAGE	559
  frm560	ELEMENT	IMAGE	560
  frm561	ELEMENT	IMAGE	561
  frm562	ELEMENT	IMAGE	562
  frm563	ELEMENT	IMAGE	563
  frm564	ELEMENT	IMAGE	564
  frm565	ELEMENT	IMAGE	565
  frm566	ELEMENT	IMAGE	566
  frm567	ELEMENT	IMAGE	567
  frm568	ELEMENT	IMAGE	568
  frm569	ELEMENT	IMAGE	569
  frm570	ELEMENT	IMAGE	570
  frm571	ELEMENT	IMAGE	571
  frm572	ELEMENT	IMAGE	572
  frm573	ELEMENT	IMAGE	573
  frm574	ELEMENT	IMAGE	574
  frm575	ELEMENT	IMAGE	575
  frm576	ELEMENT	IMAGE	576
  frm577	ELEMENT	IMAGE	577
  frm578	ELEMENT	IMAGE	578
  frm579	ELEMENT	IMAGE	579
  frm580	ELEMENT	IMAGE	580
  frm581	ELEMENT	IMAGE	581
  frm582	ELEMENT	IMAGE	582
  frm583	ELEMENT	IMAGE	583
  frm584	ELEMENT	IMAGE	584
  frm585	ELEMENT	IMAGE	585
  frm586	ELEMENT	IMAGE	586
  frm587	ELEMENT	IMAGE	587
  frm588	ELEMENT	IMAGE	588
  frm589	ELEMENT	IMAGE	589
  frm590	ELEMENT	IMAGE	590
  frm591	ELEMENT	IMAGE	591
  frm592	ELEMENT	IMAGE	592
  frm593	ELEMENT	IMAGE	593
  frm594	ELEMENT	IMAGE	594
  frm595	ELEMENT	IMAGE	595
  frm596	ELEMENT	IMAGE	596
  frm597	ELEMENT	IMAGE	597
  frm598	ELEMENT	IMAGE	598
  frm599	ELEMENT	IMAGE	599
  frm600	ELEMENT	IMAGE	600
  frm601	ELEMENT	IMAGE	601
  frm602	ELEMENT	IMAGE	602
  frm603	ELEMENT	IMAGE	603
  frm604	ELEMENT	IMAGE	604
  frm605	ELEMENT	IMAGE	605
  frm606	ELEMENT	IMAGE	606
  frm607	ELEMENT	IMAGE	607
  frm608	ELEMENT	IMAGE	608
  frm609	ELEMENT	IMAGE	609
  frm610	ELEMENT	IMAGE	610
  frm611	ELEMENT	IMAGE	611
  frm612	ELEMENT	IMAGE	612
  frm613	ELEMENT	IMAGE	613
  frm614	ELEMENT	IMAGE	614
  frm615	ELEMENT	IMAGE	615
  frm616	ELEMENT	IMAGE	616
  frm617	ELEMENT	IMAGE	617
  frm618	ELEMENT	IMAGE	618
  frm619	ELEMENT	IMAGE	619
  frm620	ELEMENT	IMAGE	620
  frm621	ELEMENT	IMAGE	621
  frm622	ELEMENT	IMAGE	622
  frm623	ELEMENT	IMAGE	623
  frm624	ELEMENT	IMAGE	624
  frm625	ELEMENT	IMAGE	625
  frm626	ELEMENT	IMAGE	626
  frm627	ELEMENT	IMAGE	627
  frm628	ELEMENT	IMAGE	628
  frm629	ELEMENT	IMAGE	629
  frm630	ELEMENT	IMAGE	630
  frm631	ELEMENT	IMAGE	631
  frm632	ELEMENT	IMAGE	632
  frm633	ELEMENT	IMAGE	633
  frm634	ELEMENT	IMAGE	634
  frm635	ELEMENT	IMAGE	635
  frm636	ELEMENT	IMAGE	636
  frm637	ELEMENT	IMAGE	637
  frm638	ELEMENT	IMAGE	638
  frm639	ELEMENT	IMAGE	639
  frm640	ELEMENT	IMAGE	640
  frm641	ELEMENT	IMAGE	641
  frm642	ELEMENT	IMAGE	642
  frm643	ELEMENT	IMAGE	643
  frm644	ELEMENT	IMAGE	644
  frm645	ELEMENT	IMAGE	645
  frm646	ELEMENT	IMAGE	646
  frm647	ELEMENT	IMAGE	647
  frm648	ELEMENT	IMAGE	648
  frm649	ELEMENT	IMAGE	649
  frm650	ELEMENT	IMAGE	650
  frm651	ELEMENT	IMAGE	651
  frm652	ELEMENT	IMAGE	652
  frm653	ELEMENT	IMAGE	653
  frm654	ELEMENT	IMAGE	654
  frm655	ELEMENT	IMAGE	655
  frm656	ELEMENT	IMAGE	656
  frm657	ELEMENT	IMAGE	657
  frm658	ELEMENT	IMAGE	658
  frm659	ELEMENT	IMAGE	659
  frm660	ELEMENT	IMAGE	660
  frm661	ELEMENT	IMAGE	661
  frm662	ELEMENT	IMAGE	662
  frm663	ELEMENT	IMAGE	663
  frm664	ELEMENT	IMAGE	664
  frm665	ELEMENT	IMAGE	665
  frm666	ELEMENT	IMAGE	666
  frm667	ELEMENT	IMAGE	667
  frm668	ELEMENT	IMAGE	668
  frm669	ELEMENT	IMAGE	669
  frm670	ELEMENT	IMAGE	670
  frm671	ELEMENT	IMAGE	671
  frm672	ELEMENT	IMAGE	672
  frm673	ELEMENT	IMAGE	673
  frm674	ELEMENT	IMAGE	674
  frm675	ELEMENT	IMAGE	675
  frm676	ELEMENT	IMAGE	676
  frm677	ELEMENT	IMAGE	677
  frm678	ELEMENT	IMAGE	678
  frm679	ELEMENT	IMAGE	679
  frm680	ELEMENT	IMAGE	680
  frm681	ELEMENT	IMAGE	681
  frm682	ELEMENT	IMAGE	682
  frm683	ELEMENT	IMAGE	683
  frm684	ELEMENT	IMAGE	684
  frm685	ELEMENT	IMAGE	685
  frm686	ELEMENT	IMAGE	686
  frm687	ELEMENT	IMAGE	687
  frm688	ELEMENT	IMAGE	688
  frm689	ELEMENT	IMAGE	689
  frm690	ELEMENT	IMAGE	690
  frm691	ELEMENT	IMAGE	691
  frm692	ELEMENT	IMAGE	692
  frm693	ELEMENT	IMAGE	693
  frm694	ELEMENT	IMAGE	694
  frm695	ELEMENT	IMAGE	695
  frm696	ELEMENT	IMAGE	696
  frm697	ELEMENT	IMAGE	697
  frm698	ELEMENT	IMAGE	698
  frm699	ELEMENT	IMAGE	699
  frm700	ELEMENT	IMAGE	700
  frm701	ELEMENT	IMAGE	701
  frm702	ELEMENT	IMAGE	702
  frm703	ELEMENT	IMAGE	703
  frm704	ELEMENT	IMAGE	704
  frm705	ELEMENT	IMAGE	705
  frm706	ELEMENT	IMAGE	706
  frm707	ELEMENT	IMAGE	707
  frm708	ELEMENT	IMAGE	708
  frm709	ELEMENT	IMAGE	709
  frm710	ELEMENT	IMAGE	710
  frm711	ELEMENT	IMAGE	711
  frm712	ELEMENT	IMAGE	712
  frm713	ELEMENT	IMAGE	713
  frm714	ELEMENT	IMAGE	714
  frm715	ELEMENT	IMAGE	715
  frm716	ELEMENT	IMAGE	716
  frm717	ELEMENT	IMAGE	717
  frm718	ELEMENT	IMAGE	718
  frm719	ELEMENT	IMAGE	719
  frm720	ELEMENT	IMAGE	720
  frm721	ELEMENT	IMAGE	721
  frm722	ELEMENT	IMAGE	722
  frm723	ELEMENT	IMAGE	723
  frm724	ELEMENT	IMAGE	724
  frm725	ELEMENT	IMAGE	725
  frm726	ELEMENT	IMAGE	726
  frm727	ELEMENT	IMAGE	727
  frm728	ELEMENT	IMAGE	728
  frm729	ELEMENT	IMAGE	729
  frm730	ELEMENT	IMAGE	730
  frm731	ELEMENT	IMAGE	731
  frm732	ELEMENT	IMAGE	732
  frm733	ELEMENT	IMAGE	733
  frm734	ELEMENT	IMAGE	734
  frm735	ELEMENT	IMAGE	735
  frm736	ELEMENT	IMAGE	736
  frm737	ELEMENT	IMAGE	737
  frm738	ELEMENT	IMAGE	738
  frm739	ELEMENT	IMAGE	739
  frm740	ELEMENT	IMAGE	740
  frm741	ELEMENT	IMAGE	741
  frm742	ELEMENT	IMAGE	742
  frm743	ELEMENT	IMAGE	743
  frm744	ELEMENT	IMAGE	744
  frm745	ELEMENT	IMAGE	745
  frm746	ELEMENT	IMAGE	746
  frm747	ELEMENT	IMAGE	747
  frm748	ELEMENT	IMAGE	748
  frm749	ELEMENT	IMAGE	749
  frm750	ELEMENT	IMAGE	750
  frm751	ELEMENT	IMAGE	751
  frm752	ELEMENT	IMAGE	752
  frm753	ELEMENT	IMAGE	753
  frm754	ELEMENT	IMAGE	754
  frm755	ELEMENT	IMAGE	755
  frm756	ELEMENT	IMAGE	756
  frm757	ELEMENT	IMAGE	757
  frm758	ELEMENT	IMAGE	758
  frm759	ELEMENT	IMAGE	759
  frm760	ELEMENT	IMAGE	760
  frm761	ELEMENT	IMAGE	761
  frm762	ELEMENT	IMAGE	762
  frm763	ELEMENT	IMAGE	763
  frm764	ELEMENT	IMAGE	764
  frm765	ELEMENT	IMAGE	765
  frm766	ELEMENT	IMAGE	766
  frm767	ELEMENT	IMAGE	767
  frm768	ELEMENT	IMAGE	768
  frm769	ELEMENT	IMAGE	769
  frm770	ELEMENT	IMAGE	770
  frm771	ELEMENT	IMAGE	771
  frm772	ELEMENT	IMAGE	772
  frm773	ELEMENT	IMAGE	773
  frm774	ELEMENT	IMAGE	774
  frm775	ELEMENT	IMAGE	775
  frm776	ELEMENT	IMAGE	776
  frm777	ELEMENT	IMAGE	777
  frm778	ELEMENT	IMAGE	778
  frm779	ELEMENT	IMAGE	779
  frm780	ELEMENT	IMAGE	780
  frm781	ELEMENT	IMAGE	781
  frm782	ELEMENT	IMAGE	782
  frm783	ELEMENT	IMAGE	783
  frm784	ELEMENT	IMAGE	784
  frm785	ELEMENT	IMAGE	785
  frm786	ELEMENT	IMAGE	786
  frm787	ELEMENT	IMAGE	787
  frm788	ELEMENT	IMAGE	788
  frm789	ELEMENT	IMAGE	789
  frm790	ELEMENT	IMAGE	790
  frm791	ELEMENT	IMAGE	791
  frm792	ELEMENT	IMAGE	792
  frm793	ELEMENT	IMAGE	793
  frm794	ELEMENT	IMAGE	794
  frm795	ELEMENT	IMAGE	795
  frm796	ELEMENT	IMAGE	796
  frm797	ELEMENT	IMAGE	797
  frm798	ELEMENT	IMAGE	798
  frm799	ELEMENT	IMAGE	799
  frm800	ELEMENT	IMAGE	800
  frm801	ELEMENT	IMAGE	801
  frm802	ELEMENT	IMAGE	802
  frm803	ELEMENT	IMAGE	803
  frm804	ELEMENT	IMAGE	804
  frm805	ELEMENT	IMAGE	805
  frm806	ELEMENT	IMAGE	806
  frm807	ELEMENT	IMAGE	807
  frm808	ELEMENT	IMAGE	808
  frm809	ELEMENT	IMAGE	809
  frm810	ELEMENT	IMAGE	810
  frm811	ELEMENT	IMAGE	811
  frm812	ELEMENT	IMAGE	812
  frm813	ELEMENT	IMAGE	813
  frm814	ELEMENT	IMAGE	814
  frm815	ELEMENT	IMAGE	815
  frm816	ELEMENT	IMAGE	816
  frm817	ELEMENT	IMAGE	817
  frm818	ELEMENT	IMAGE	818
  frm819	ELEMENT	IMAGE	819
  frm820	ELEMENT	IMAGE	820
  frm821	ELEMENT	IMAGE	821
  frm822	ELEMENT	IMAGE	822
  frm823	ELEMENT	IMAGE	823
  frm824	ELEMENT	IMAGE	824
  frm825	ELEMENT	IMAGE	825
  frm826	ELEMENT	IMAGE	826
  frm827	ELEMENT	IMAGE	827
  frm828	ELEMENT	IMAGE	828
  frm829	ELEMENT	IMAGE	829
  frm830	ELEMENT	IMAGE	830
  frm831	ELEMENT	IMAGE	831
  frm832	ELEMENT	IMAGE	832
  frm833	ELEMENT	IMAGE	833
  frm834	ELEMENT	IMAGE	834
  frm835	ELEMENT	IMAGE	835
  frm836	ELEMENT	IMAGE	836
  frm837	ELEMENT	IMAGE	837
  frm838	ELEMENT	IMAGE	838
  frm839	ELEMENT	IMAGE	839
  frm840	ELEMENT	IMAGE	840
  frm841	ELEMENT	IMAGE	841
  frm842	ELEMENT	IMAGE	842
  frm843	ELEMENT	IMAGE	843
  frm844	ELEMENT	IMAGE	844
  frm845	ELEMENT	IMAGE	845
  frm846	ELEMENT	IMAGE	846
  frm847	ELEMENT	IMAGE	847
  frm848	ELEMENT	IMAGE	848
  frm849	ELEMENT	IMAGE	849
  frm850	ELEMENT	IMAGE	850
  frm851	ELEMENT	IMAGE	851
  frm852	ELEMENT	IMAGE	852
  frm853	ELEMENT	IMAGE	853
  frm854	ELEMENT	IMAGE	854
  frm855	ELEMENT	IMAGE	855
  frm856	ELEMENT	IMAGE	856
  frm857	ELEMENT	IMAGE	857
  frm858	ELEMENT	IMAGE	858
  frm859	ELEMENT	IMAGE	859
  frm860	ELEMENT	IMAGE	860
  frm861	ELEMENT	IMAGE	861
  frm862	ELEMENT	IMAGE	862
  frm863	ELEMENT	IMAGE	863
  frm864	ELEMENT	IMAGE	864
  frm865	ELEMENT	IMAGE	865
  frm866	ELEMENT	IMAGE	866
  frm867	ELEMENT	IMAGE	867
  frm868	ELEMENT	IMAGE	868
  frm869	ELEMENT	IMAGE	869
  frm870	ELEMENT	IMAGE	870
  frm871	ELEMENT	IMAGE	871
  frm872	ELEMENT	IMAGE	872
  frm873	ELEMENT	IMAGE	873
  frm874	ELEMENT	IMAGE	874
  frm875	ELEMENT	IMAGE	875
  frm876	ELEMENT	IMAGE	876
  frm877	ELEMENT	IMAGE	877
  frm878	ELEMENT	IMAGE	878
  frm879	ELEMENT	IMAGE	879
  frm880	ELEMENT	IMAGE	880
  frm881	ELEMENT	IMAGE	881
  frm882	ELEMENT	IMAGE	882
  frm883	ELEMENT	IMAGE	883
  frm884	ELEMENT	IMAGE	884
  frm885	ELEMENT	IMAGE	885
  frm886	ELEMENT	IMAGE	886
  frm887	ELEMENT	IMAGE	887
  frm888	ELEMENT	IMAGE	888
  frm889	ELEMENT	IMAGE	889
  frm890	ELEMENT	IMAGE	890
  frm891	ELEMENT	IMAGE	891
  frm892	ELEMENT	IMAGE	892
  frm893	ELEMENT	IMAGE	893
  frm894	ELEMENT	IMAGE	894
  frm895	ELEMENT	IMAGE	895
  frm896	ELEMENT	IMAGE	896
  frm897	ELEMENT	IMAGE	897
  frm898	ELEMENT	IMAGE	898
  frm899	ELEMENT	IMAGE	899
  frm900	ELEMENT	IMAGE	900
  frm901	ELEMENT	IMAGE	901
  frm902	ELEMENT	IMAGE	902
  frm903	ELEMENT	IMAGE	903
  frm904	ELEMENT	IMAGE	904
  frm905	ELEMENT	IMAGE	905
  frm906	ELEMENT	IMAGE	906
  frm907	ELEMENT	IMAGE	907
  frm908	ELEMENT	IMAGE	908
  frm909	ELEMENT	IMAGE	909
  frm910	ELEMENT	IMAGE	910
  frm911	ELEMENT	IMAGE	911
  frm912	ELEMENT	IMAGE	912
  frm913	ELEMENT	IMAGE	913
  frm914	ELEMENT	IMAGE	914
  frm915	ELEMENT	IMAGE	915
  frm916	ELEMENT	IMAGE	916
  frm917	ELEMENT	IMAGE	917
  frm918	ELEMENT	IMAGE	918
  frm919	ELEMENT	IMAGE	919
  frm920	ELEMENT	IMAGE	920
  frm921	ELEMENT	IMAGE	921
  frm922	ELEMENT	IMAGE	922
  frm923	ELEMENT	IMAGE	923
  frm924	ELEMENT	IMAGE	924
  frm925	ELEMENT	IMAGE	925
  frm926	ELEMENT	IMAGE	926
  frm927	ELEMENT	IMAGE	927
  frm928	ELEMENT	IMAGE	928
  frm929	ELEMENT	IMAGE	929
  frm930	ELEMENT	IMAGE	930
  frm931	ELEMENT	IMAGE	931
  frm932	ELEMENT	IMAGE	932
  frm933	ELEMENT	IMAGE	933
  frm934	ELEMENT	IMAGE	934
  frm935	ELEMENT	IMAGE	935
  frm936	ELEMENT	IMAGE	936
  frm937	ELEMENT	IMAGE	937
  frm938	ELEMENT	IMAGE	938
  frm939	ELEMENT	IMAGE	939
  frm940	ELEMENT	IMAGE	940
  frm941	ELEMENT	IMAGE	941
  frm942	ELEMENT	IMAGE	942
  frm943	ELEMENT	IMAGE	943
  frm944	ELEMENT	IMAGE	944
  frm945	ELEMENT	IMAGE	945
  frm946	ELEMENT	IMAGE	946
  frm947	ELEMENT	IMAGE	947
  frm948	ELEMENT	IMAGE	948
  frm949	ELEMENT	IMAGE	949
  frm950	ELEMENT	IMAGE	950
  frm951	ELEMENT	IMAGE	951
  frm952	ELEMENT	IMAGE	952
  frm953	ELEMENT	IMAGE	953
  frm954	ELEMENT	IMAGE	954
  frm955	ELEMENT	IMAGE	955
  frm956	ELEMENT	IMAGE	956
  frm957	ELEMENT	IMAGE	957
  frm958	ELEMENT	IMAGE	958
  frm959	ELEMENT	IMAGE	959
  frm960	ELEMENT	IMAGE	960
  frm961	ELEMENT	IMAGE	961
  frm962	ELEMENT	IMAGE	962
  frm963	ELEMENT	IMAGE	963
  frm964	ELEMENT	IMAGE	964
  frm965	ELEMENT	IMAGE	965
  frm966	ELEMENT	IMAGE	966
  frm967	ELEMENT	IMAGE	967
  frm968	ELEMENT	IMAGE	968
  frm969	ELEMENT	IMAGE	969
  frm970	ELEMENT	IMAGE	970
  frm971	ELEMENT	IMAGE	971
  frm972	ELEMENT	IMAGE	972
  frm973	ELEMENT	IMAGE	973
  frm974	ELEMENT	IMAGE	974
  frm975	ELEMENT	IMAGE	975
  frm976	ELEMENT	IMAGE	976
  frm977	ELEMENT	IMAGE	977
  frm978	ELEMENT	IMAGE	978
  frm979	ELEMENT	IMAGE	979
  frm980	ELEMENT	IMAGE	980
  frm981	ELEMENT	IMAGE	981
  frm982	ELEMENT	IMAGE	982
  frm983	ELEMENT	IMAGE	983
  frm984	ELEMENT	IMAGE	984
  frm985	ELEMENT	IMAGE	985
  frm986	ELEMENT	IMAGE	986
  frm987	ELEMENT	IMAGE	987
  frm988	ELEMENT	IMAGE	988
  frm989	ELEMENT	IMAGE	989
  frm990	ELEMENT	IMAGE	990
  frm991	ELEMENT	IMAGE	991
  frm992	ELEMENT	IMAGE	992
  frm993	ELEMENT	IMAGE	993
  frm994	ELEMENT	IMAGE	994
  frm995	ELEMENT	IMAGE	995
  frm996	ELEMENT	IMAGE	996
  frm997	ELEMENT	IMAGE	997
  frm998	ELEMENT	IMAGE	998
  frm999	ELEMENT	IMAGE	999
  frm1000	ELEMENT	IMAGE	1000
  frm1001	ELEMENT	IMAGE	1001
  frm1002	ELEMENT	IMAGE	1002
  frm1003	ELEMENT	IMAGE	1003
  frm1004	ELEMENT	IMAGE	1004
  frm1005	ELEMENT	IMAGE	1005
  frm1006	ELEMENT	IMAGE	1006
  frm1007	ELEMENT	IMAGE	1007
  frm1008	ELEMENT	IMAGE	1008
  frm1009	ELEMENT	IMAGE	1009
  frm1010	ELEMENT	IMAGE	1010
  frm1011	ELEMENT	IMAGE	1011
  frm1012	ELEMENT	IMAGE	1012
  frm1013	ELEMENT	IMAGE	1013
  frm1014	ELEMENT	IMAGE	1014
  frm1015	ELEMENT	IMAGE	1015
  frm1016	ELEMENT	IMAGE	1016
  frm1017	ELEMENT	IMAGE	1017
  frm1018	ELEMENT	IMAGE	1018
  frm1019	ELEMENT	IMAGE	1019
  frm1020	ELEMENT	IMAGE	1020
  frm1021	ELEMENT	IMAGE	1021
  frm1022	ELEMENT	IMAGE	1022
  frm1023	ELEMENT	IMAGE	1023
  frm1024	ELEMENT	IMAGE	1024
  frm1025	ELEMENT	IMAGE	1025
  frm1026	ELEMENT	IMAGE	1026
  frm1027	ELEMENT	IMAGE	1027
  frm1028	ELEMENT	IMAGE	1028
  frm1029	ELEMENT	IMAGE	1029
  frm1030	ELEMENT	IMAGE	1030
  frm1031	ELEMENT	IMAGE	1031
  frm1032	ELEMENT	IMAGE	1032
  frm1033	ELEMENT	IMAGE	1033
  frm1034	ELEMENT	IMAGE	1034
  frm1035	ELEMENT	IMAGE	1035
  frm1036	ELEMENT	IMAGE	1036
  frm1037	ELEMENT	IMAGE	1037
  frm1038	ELEMENT	IMAGE	1038
  frm1039	ELEMENT	IMAGE	1039
  frm1040	ELEMENT	IMAGE	1040
  frm1041	ELEMENT	IMAGE	1041
  frm1042	ELEMENT	IMAGE	1042
  frm1043	ELEMENT	IMAGE	1043
  frm1044	ELEMENT	IMAGE	1044
  frm1045	ELEMENT	IMAGE	1045
  frm1046	ELEMENT	IMAGE	1046
  frm1047	ELEMENT	IMAGE	1047
  frm1048	ELEMENT	IMAGE	1048
  frm1049	ELEMENT	IMAGE	1049
  frm1050	ELEMENT	IMAGE	1050
  frm1051	ELEMENT	IMAGE	1051
  frm1052	ELEMENT	IMAGE	1052
  frm1053	ELEMENT	IMAGE	1053
  frm1054	ELEMENT	IMAGE	1054
  frm1055	ELEMENT	IMAGE	1055
  frm1056	ELEMENT	IMAGE	1056
  frm1057	ELEMENT	IMAGE	1057
  frm1058	ELEMENT	IMAGE	1058
  frm1059	ELEMENT	IMAGE	1059
  frm1060	ELEMENT	IMAGE	1060
  frm1061	ELEMENT	IMAGE	1061
  frm1062	ELEMENT	IMAGE	1062
  frm1063	ELEMENT	IMAGE	1063
  frm1064	ELEMENT	IMAGE	1064
  frm1065	ELEMENT	IMAGE	1065
  frm1066	ELEMENT	IMAGE	1066
  frm1067	ELEMENT	IMAGE	1067
  frm1068	ELEMENT	IMAGE	1068
  frm1069	ELEMENT	IMAGE	1069
  frm1070	ELEMENT	IMAGE	1070
  frm1071	ELEMENT	IMAGE	1071
  frm1072	ELEMENT	IMAGE	1072
  frm1073	ELEMENT	IMAGE	1073
  frm1074	ELEMENT	IMAGE	1074
  frm1075	ELEMENT	IMAGE	1075
  frm1076	ELEMENT	IMAGE	1076
  frm1077	ELEMENT	IMAGE	1077
  frm1078	ELEMENT	IMAGE	1078
  frm1079	ELEMENT	IMAGE	1079
  frm1080	ELEMENT	IMAGE	1080
  frm1081	ELEMENT	IMAGE	1081
  frm1082	ELEMENT	IMAGE	1082
  frm1083	ELEMENT	IMAGE	1083
  frm1084	ELEMENT	IMAGE	1084
  frm1085	ELEMENT	IMAGE	1085
  frm1086	ELEMENT	IMAGE	1086
  frm1087	ELEMENT	IMAGE	1087
  frm1088	ELEMENT	IMAGE	1088
  frm1089	ELEMENT	IMAGE	1089
  frm1090	ELEMENT	IMAGE	1090
  frm1091	ELEMENT	IMAGE	1091
  frm1092	ELEMENT	IMAGE	1092
  frm1093	ELEMENT	IMAGE	1093
  frm1094	ELEMENT	IMAGE	1094
  frm1095	ELEMENT	IMAGE	1095
  frm1096	ELEMENT	IMAGE	1096
  frm1097	ELEMENT	IMAGE	1097
  frm1098	ELEMENT	IMAGE	1098
  frm1099	ELEMENT	IMAGE	1099
  frm1100	ELEMENT	IMAGE	1100
  frm1101	ELEMENT	IMAGE	1101
  frm1102	ELEMENT	IMAGE	1102
  frm1103	ELEMENT	IMAGE	1103
  frm1104	ELEMENT	IMAGE	1104
  frm1105	ELEMENT	IMAGE	1105
  frm1106	ELEMENT	IMAGE	1106
  frm1107	ELEMENT	IMAGE	1107
  frm1108	ELEMENT	IMAGE	1108
  frm1109	ELEMENT	IMAGE	1109
  frm1110	ELEMENT	IMAGE	1110
  frm1111	ELEMENT	IMAGE	1111
  frm1112	ELEMENT	IMAGE	1112
  frm1113	ELEMENT	IMAGE	1113
  frm1114	ELEMENT	IMAGE	1114
  frm1115	ELEMENT	IMAGE	1115
  frm1116	ELEMENT	IMAGE	1116
  frm1117	ELEMENT	IMAGE	1117
  frm1118	ELEMENT	IMAGE	1118
  frm1119	ELEMENT	IMAGE	1119
  frm1120	ELEMENT	IMAGE	1120
  frm1121	ELEMENT	IMAGE	1121
  frm1122	ELEMENT	IMAGE	1122
  frm1123	ELEMENT	IMAGE	1123
  frm1124	ELEMENT	IMAGE	1124
  frm1125	ELEMENT	IMAGE	1125
  frm1126	ELEMENT	IMAGE	1126
  frm1127	ELEMENT	IMAGE	1127
  frm1128	ELEMENT	IMAGE	1128
  frm1129	ELEMENT	IMAGE	1129
  frm1130	ELEMENT	IMAGE	1130
  frm1131	ELEMENT	IMAGE	1131
  frm1132	ELEMENT	IMAGE	1132
  frm1133	ELEMENT	IMAGE	1133
  frm1134	ELEMENT	IMAGE	1134
  frm1135	ELEMENT	IMAGE	1135
  frm1136	ELEMENT	IMAGE	1136
  frm1137	ELEMENT	IMAGE	1137
  frm1138	ELEMENT	IMAGE	1138
  frm1139	ELEMENT	IMAGE	1139
  frm1140	ELEMENT	IMAGE	1140
  frm1141	ELEMENT	IMAGE	1141
  frm1142	ELEMENT	IMAGE	1142
  frm1143	ELEMENT	IMAGE	1143
  frm1144	ELEMENT	IMAGE	1144
  frm1145	ELEMENT	IMAGE	1145
  frm1146	ELEMENT	IMAGE	1146
  frm1147	ELEMENT	IMAGE	1147
  frm1148	ELEMENT	IMAGE	1148
  frm1149	ELEMENT	IMAGE	1149
  frm1150	ELEMENT	IMAGE	1150
  frm1151	ELEMENT	IMAGE	1151
  frm1152	ELEMENT	IMAGE	1152
  frm1153	ELEMENT	IMAGE	1153
  frm1154	ELEMENT	IMAGE	1154
  frm1155	ELEMENT	IMAGE	1155
  frm1156	ELEMENT	IMAGE	1156
  frm1157	ELEMENT	IMAGE	1157
  frm1158	ELEMENT	IMAGE	1158
  frm1159	ELEMENT	IMAGE	1159
  frm1160	ELEMENT	IMAGE	1160
  frm1161	ELEMENT	IMAGE	1161
  frm1162	ELEMENT	IMAGE	1162
  frm1163	ELEMENT	IMAGE	1163
  frm1164	ELEMENT	IMAGE	1164
  frm1165	ELEMENT	IMAGE	1165
  frm1166	ELEMENT	IMAGE	1166
  frm1167	ELEMENT	IMAGE	1167
  frm1168	ELEMENT	IMAGE	1168
  frm1169	ELEMENT	IMAGE	1169
  frm1170	ELEMENT	IMAGE	1170
  frm1171	ELEMENT	IMAGE	1171
  frm1172	ELEMENT	IMAGE	1172
  frm1173	ELEMENT	IMAGE	1173
  frm1174	ELEMENT	IMAGE	1174
  frm1175	ELEMENT	IMAGE	1175
  frm1176	ELEMENT	IMAGE	1176
  frm1177	ELEMENT	IMAGE	1177
  frm1178	ELEMENT	IMAGE	1178
  frm1179	ELEMENT	IMAGE	1179
  frm1180	ELEMENT	IMAGE	1180
  frm1181	ELEMENT	IMAGE	1181
  frm1182	ELEMENT	IMAGE	1182
  frm1183	ELEMENT	IMAGE	1183
  frm1184	ELEMENT	IMAGE	1184
  frm1185	ELEMENT	IMAGE	1185
  frm1186	ELEMENT	IMAGE	1186
  frm1187	ELEMENT	IMAGE	1187
  frm1188	ELEMENT	IMAGE	1188
  frm1189	ELEMENT	IMAGE	1189
  frm1190	ELEMENT	IMAGE	1190
  frm1191	ELEMENT	IMAGE	1191
  frm1192	ELEMENT	IMAGE	1192
  frm1193	ELEMENT	IMAGE	1193
  frm1194	ELEMENT	IMAGE	1194
  frm1195	ELEMENT	IMAGE	1195
  frm1196	ELEMENT	IMAGE	1196
  frm1197	ELEMENT	IMAGE	1197
  frm1198	ELEMENT	IMAGE	1198
  frm1199	ELEMENT	IMAGE	1199
  frm1200	ELEMENT	IMAGE	1200
  frm1201	ELEMENT	IMAGE	1201
  frm1202	ELEMENT	IMAGE	1202
  frm1203	ELEMENT	IMAGE	1203
  frm1204	ELEMENT	IMAGE	1204
  frm1205	ELEMENT	IMAGE	1205
  frm1206	ELEMENT	IMAGE	1206
  frm1207	ELEMENT	IMAGE	1207
  frm1208	ELEMENT	IMAGE	1208
  frm1209	ELEMENT	IMAGE	1209
  frm1210	ELEMENT	IMAGE	1210
  frm1211	ELEMENT	IMAGE	1211
  frm1212	ELEMENT	IMAGE	1212
  frm1213	ELEMENT	IMAGE	1213
  frm1214	ELEMENT	IMAGE	1214
  frm1215	ELEMENT	IMAGE	1215
  frm1216	ELEMENT	IMAGE	1216
  frm1217	ELEMENT	IMAGE	1217
  frm1218	ELEMENT	IMAGE	1218
  frm1219	ELEMENT	IMAGE	1219
  frm1220	ELEMENT	IMAGE	1220
  frm1221	ELEMENT	IMAGE	1221
  frm1222	ELEMENT	IMAGE	1222
  frm1223	ELEMENT	IMAGE	1223
  frm1224	ELEMENT	IMAGE	1224
  frm1225	ELEMENT	IMAGE	1225
  frm1226	ELEMENT	IMAGE	1226
  frm1227	ELEMENT	IMAGE	1227
  frm1228	ELEMENT	IMAGE	1228
  frm1229	ELEMENT	IMAGE	1229
  frm1230	ELEMENT	IMAGE	1230
  frm1231	ELEMENT	IMAGE	1231
  frm1232	ELEMENT	IMAGE	1232
  frm1233	ELEMENT	IMAGE	1233
  frm1234	ELEMENT	IMAGE	1234
  frm1235	ELEMENT	IMAGE	1235
  frm1236	ELEMENT	IMAGE	1236
  frm1237	ELEMENT	IMAGE	1237
  frm1238	ELEMENT	IMAGE	1238
  frm1239	ELEMENT	IMAGE	1239
  frm1240	ELEMENT	IMAGE	1240
  frm1241	ELEMENT	IMAGE	1241
  frm1242	ELEMENT	IMAGE	1242
  frm1243	ELEMENT	IMAGE	1243
  frm1244	ELEMENT	IMAGE	1244
  frm1245	ELEMENT	IMAGE	1245
  frm1246	ELEMENT	IMAGE	1246
  frm1247	ELEMENT	IMAGE	1247
  frm1248	ELEMENT	IMAGE	1248
  frm1249	ELEMENT	IMAGE	1249
  frm1250	ELEMENT	IMAGE	1250
  frm1251	ELEMENT	IMAGE	1251
  frm1252	ELEMENT	IMAGE	1252
  frm1253	ELEMENT	IMAGE	1253
  frm1254	ELEMENT	IMAGE	1254
  frm1255	ELEMENT	IMAGE	1255
  frm1256	ELEMENT	IMAGE	1256
  frm1257	ELEMENT	IMAGE	1257
  frm1258	ELEMENT	IMAGE	1258
  frm1259	ELEMENT	IMAGE	1259
  frm1260	ELEMENT	IMAGE	1260
  frm1261	ELEMENT	IMAGE	1261
  frm1262	ELEMENT	IMAGE	1262
  frm1263	ELEMENT	IMAGE	1263
  frm1264	ELEMENT	IMAGE	1264
  frm1265	ELEMENT	IMAGE	1265
  frm1266	ELEMENT	IMAGE	1266
  frm1267	ELEMENT	IMAGE	1267
  frm1268	ELEMENT	IMAGE	1268
  frm1269	ELEMENT	IMAGE	1269
  frm1270	ELEMENT	IMAGE	1270
  frm1271	ELEMENT	IMAGE	1271
  frm1272	ELEMENT	IMAGE	1272
  frm1273	ELEMENT	IMAGE	1273
  frm1274	ELEMENT	IMAGE	1274
  frm1275	ELEMENT	IMAGE	1275
  frm1276	ELEMENT	IMAGE	1276
  frm1277	ELEMENT	IMAGE	1277
  frm1278	ELEMENT	IMAGE	1278
  frm1279	ELEMENT	IMAGE	1279
  frm1280	ELEMENT	IMAGE	1280
  frm1281	ELEMENT	IMAGE	1281
  frm1282	ELEMENT	IMAGE	1282
  frm1283	ELEMENT	IMAGE	1283
  frm1284	ELEMENT	IMAGE	1284
  frm1285	ELEMENT	IMAGE	1285
  frm1286	ELEMENT	IMAGE	1286
  frm1287	ELEMENT	IMAGE	1287
  frm1288	ELEMENT	IMAGE	1288
  frm1289	ELEMENT	IMAGE	1289
  frm1290	ELEMENT	IMAGE	1290
  frm1291	ELEMENT	IMAGE	1291
  frm1292	ELEMENT	IMAGE	1292
  frm1293	ELEMENT	IMAGE	1293
  frm1294	ELEMENT	IMAGE	1294
  frm1295	ELEMENT	IMAGE	1295
  frm1296	ELEMENT	IMAGE	1296
  frm1297	ELEMENT	IMAGE	1297
  frm1298	ELEMENT	IMAGE	1298
  frm1299	ELEMENT	IMAGE	1299
  frm1300	ELEMENT	IMAGE	1300
  frm1301	ELEMENT	IMAGE	1301
  frm1302	ELEMENT	IMAGE	1302
  frm1303	ELEMENT	IMAGE	1303
  frm1304	ELEMENT	IMAGE	1304
  frm1305	ELEMENT	IMAGE	1305
  frm1306	ELEMENT	IMAGE	1306
  frm1307	ELEMENT	IMAGE	1307
  frm1308	ELEMENT	IMAGE	1308
  frm1309	ELEMENT	IMAGE	1309
  frm1310	ELEMENT	IMAGE	1310
  frm1311	ELEMENT	IMAGE	1311
  frm1312	ELEMENT	IMAGE	1312
  frm1313	ELEMENT	IMAGE	1313
  frm1314	ELEMENT	IMAGE	1314
  frm1315	ELEMENT	IMAGE	1315
  frm1316	ELEMENT	IMAGE	1316
  frm1317	ELEMENT	IMAGE	1317
  frm1318	ELEMENT	IMAGE	1318
  frm1319	ELEMENT	IMAGE	1319
  frm1320	ELEMENT	IMAGE	1320
  frm1321	ELEMENT	IMAGE	1321
  frm1322	ELEMENT	IMAGE	1322
  frm1323	ELEMENT	IMAGE	1323
  frm1324	ELEMENT	IMAGE	1324
  frm1325	ELEMENT	IMAGE	1325
  frm1326	ELEMENT	IMAGE	1326
  frm1327	ELEMENT	IMAGE	1327
  frm1328	ELEMENT	IMAGE	1328
  frm1329	ELEMENT	IMAGE	1329
  frm1330	ELEMENT	IMAGE	1330
  frm1331	ELEMENT	IMAGE	1331
  frm1332	ELEMENT	IMAGE	1332
  frm1333	ELEMENT	IMAGE	1333
  frm1334	ELEMENT	IMAGE	1334
  frm1335	ELEMENT	IMAGE	1335
  frm1336	ELEMENT	IMAGE	1336
  frm1337	ELEMENT	IMAGE	1337
  frm1338	ELEMENT	IMAGE	1338
  frm1339	ELEMENT	IMAGE	1339
  frm1340	ELEMENT	IMAGE	1340
  frm1341	ELEMENT	IMAGE	1341
  frm1342	ELEMENT	IMAGE	1342
  frm1343	ELEMENT	IMAGE	1343
  frm1344	ELEMENT	IMAGE	1344
  frm1345	ELEMENT	IMAGE	1345
  frm1346	ELEMENT	IMAGE	1346
  frm1347	ELEMENT	IMAGE	1347
  frm1348	ELEMENT	IMAGE	1348
  frm1349	ELEMENT	IMAGE	1349
  frm1350	ELEMENT	IMAGE	1350
  frm1351	ELEMENT	IMAGE	1351
  frm1352	ELEMENT	IMAGE	1352
  frm1353	ELEMENT	IMAGE	1353
  frm1354	ELEMENT	IMAGE	1354
  frm1355	ELEMENT	IMAGE	1355
  frm1356	ELEMENT	IMAGE	1356
  frm1357	ELEMENT	IMAGE	1357
  frm1358	ELEMENT	IMAGE	1358
  frm1359	ELEMENT	IMAGE	1359
  frm1360	ELEMENT	IMAGE	1360
  frm1361	ELEMENT	IMAGE	1361
  frm1362	ELEMENT	IMAGE	1362
  frm1363	ELEMENT	IMAGE	1363
  frm1364	ELEMENT	IMAGE	1364
  frm1365	ELEMENT	IMAGE	1365
  frm1366	ELEMENT	IMAGE	1366
  frm1367	ELEMENT	IMAGE	1367
  frm1368	ELEMENT	IMAGE	1368
  frm1369	ELEMENT	IMAGE	1369
  frm1370	ELEMENT	IMAGE	1370
  frm1371	ELEMENT	IMAGE	1371
  frm1372	ELEMENT	IMAGE	1372
  frm1373	ELEMENT	IMAGE	1373
  frm1374	ELEMENT	IMAGE	1374
  frm1375	ELEMENT	IMAGE	1375
  frm1376	ELEMENT	IMAGE	1376
  frm1377	ELEMENT	IMAGE	1377
  frm1378	ELEMENT	IMAGE	1378
  frm1379	ELEMENT	IMAGE	1379
  frm1380	ELEMENT	IMAGE	1380
  frm1381	ELEMENT	IMAGE	1381
  frm1382	ELEMENT	IMAGE	1382
  frm1383	ELEMENT	IMAGE	1383
  frm1384	ELEMENT	IMAGE	1384
  frm1385	ELEMENT	IMAGE	1385
  frm1386	ELEMENT	IMAGE	1386
  frm1387	ELEMENT	IMAGE	1387
  frm1388	ELEMENT	IMAGE	1388
  frm1389	ELEMENT	IMAGE	1389
  frm1390	ELEMENT	IMAGE	1390
  frm1391	ELEMENT	IMAGE	1391
  frm1392	ELEMENT	IMAGE	1392
  frm1393	ELEMENT	IMAGE	1393
  frm1394	ELEMENT	IMAGE	1394
  frm1395	ELEMENT	IMAGE	1395
  frm1396	ELEMENT	IMAGE	1396
  frm1397	ELEMENT	IMAGE	1397
  frm1398	ELEMENT	IMAGE	1398
  frm1399	ELEMENT	IMAGE	1399
  frm1400	ELEMENT	IMAGE	1400
  frm1401	ELEMENT	IMAGE	1401
  frm1402	ELEMENT	IMAGE	1402
  frm1403	ELEMENT	IMAGE	1403
  frm1404	ELEMENT	IMAGE	1404
  frm1405	ELEMENT	IMAGE	1405
  frm1406	ELEMENT	IMAGE	1406
  frm1407	ELEMENT	IMAGE	1407
  frm1408	ELEMENT	IMAGE	1408
  frm1409	ELEMENT	IMAGE	1409
  frm1410	ELEMENT	IMAGE	1410
  frm1411	ELEMENT	IMAGE	1411
  frm1412	ELEMENT	IMAGE	1412
  frm1413	ELEMENT	IMAGE	1413
  frm1414	ELEMENT	IMAGE	1414
  frm1415	ELEMENT	IMAGE	1415
  frm1416	ELEMENT	IMAGE	1416
  frm1417	ELEMENT	IMAGE	1417
  frm1418	ELEMENT	IMAGE	1418
  frm1419	ELEMENT	IMAGE	1419
  frm1420	ELEMENT	IMAGE	1420
  frm1421	ELEMENT	IMAGE	1421
  frm1422	ELEMENT	IMAGE	1422
  frm1423	ELEMENT	IMAGE	1423
  frm1424	ELEMENT	IMAGE	1424
  frm1425	ELEMENT	IMAGE	1425
  frm1426	ELEMENT	IMAGE	1426
  frm1427	ELEMENT	IMAGE	1427
  frm1428	ELEMENT	IMAGE	1428
  frm1429	ELEMENT	IMAGE	1429
  frm1430	ELEMENT	IMAGE	1430
  frm1431	ELEMENT	IMAGE	1431
  frm1432	ELEMENT	IMAGE	1432
  frm1433	ELEMENT	IMAGE	1433
  frm1434	ELEMENT	IMAGE	1434
  frm1435	ELEMENT	IMAGE	1435
  frm1436	ELEMENT	IMAGE	1436
  frm1437	ELEMENT	IMAGE	1437
  frm1438	ELEMENT	IMAGE	1438
  frm1439	ELEMENT	IMAGE	1439
  frm1440	ELEMENT	IMAGE	1440
  frm1441	ELEMENT	IMAGE	1441
  frm1442	ELEMENT	IMAGE	1442
  frm1443	ELEMENT	IMAGE	1443
  frm1444	ELEMENT	IMAGE	1444
  frm1445	ELEMENT	IMAGE	1445
  frm1446	ELEMENT	IMAGE	1446
  frm1447	ELEMENT	IMAGE	1447
  frm1448	ELEMENT	IMAGE	1448
  frm1449	ELEMENT	IMAGE	1449
  frm1450	ELEMENT	IMAGE	1450
  frm1451	ELEMENT	IMAGE	1451
  frm1452	ELEMENT	IMAGE	1452
  frm1453	ELEMENT	IMAGE	1453
  frm1454	ELEMENT	IMAGE	1454
  frm1455	ELEMENT	IMAGE	1455
  frm1456	ELEMENT	IMAGE	1456
  frm1457	ELEMENT	IMAGE	1457
  frm1458	ELEMENT	IMAGE	1458
  frm1459	ELEMENT	IMAGE	1459
  frm1460	ELEMENT	IMAGE	1460
  frm1461	ELEMENT	IMAGE	1461
  frm1462	ELEMENT	IMAGE	1462
  frm1463	ELEMENT	IMAGE	1463
  frm1464	ELEMENT	IMAGE	1464
  frm1465	ELEMENT	IMAGE	1465
  frm1466	ELEMENT	IMAGE	1466
  frm1467	ELEMENT	IMAGE	1467
  frm1468	ELEMENT	IMAGE	1468
  frm1469	ELEMENT	IMAGE	1469
  frm1470	ELEMENT	IMAGE	1470
  frm1471	ELEMENT	IMAGE	1471
  frm1472	ELEMENT	IMAGE	1472
  frm1473	ELEMENT	IMAGE	1473
  frm1474	ELEMENT	IMAGE	1474
  frm1475	ELEMENT	IMAGE	1475
  frm1476	ELEMENT	IMAGE	1476
  frm1477	ELEMENT	IMAGE	1477
  frm1478	ELEMENT	IMAGE	1478
  frm1479	ELEMENT	IMAGE	1479
  frm1480	ELEMENT	IMAGE	1480
  frm1481	ELEMENT	IMAGE	1481
  frm1482	ELEMENT	IMAGE	1482
  frm1483	ELEMENT	IMAGE	1483
  frm1484	ELEMENT	IMAGE	1484
  frm1485	ELEMENT	IMAGE	1485
  frm1486	ELEMENT	IMAGE	1486
  frm1487	ELEMENT	IMAGE	1487
  frm1488	ELEMENT	IMAGE	1488
  frm1489	ELEMENT	IMAGE	1489
  frm1490	ELEMENT	IMAGE	1490
  frm1491	ELEMENT	IMAGE	1491
  frm1492	ELEMENT	IMAGE	1492
  frm1493	ELEMENT	IMAGE	1493
  frm1494	ELEMENT	IMAGE	1494
  frm1495	ELEMENT	IMAGE	1495
  frm1496	ELEMENT	IMAGE	1496
  frm1497	ELEMENT	IMAGE	1497
  frm1498	ELEMENT	IMAGE	1498
  frm1499	ELEMENT	IMAGE	1499
  frm1500	ELEMENT	IMAGE	1500
  frm1501	ELEMENT	IMAGE	1501
  frm1502	ELEMENT	IMAGE	1502
  frm1503	ELEMENT	IMAGE	1503
  frm1504	ELEMENT	IMAGE	1504
  frm1505	ELEMENT	IMAGE	1505
  frm1506	ELEMENT	IMAGE	1506
  frm1507	ELEMENT	IMAGE	1507
  frm1508	ELEMENT	IMAGE	1508
  frm1509	ELEMENT	IMAGE	1509
  frm1510	ELEMENT	IMAGE	1510
  frm1511	ELEMENT	IMAGE	1511
  frm1512	ELEMENT	IMAGE	1512
  frm1513	ELEMENT	IMAGE	1513
  frm1514	ELEMENT	IMAGE	1514
  frm1515	ELEMENT	IMAGE	1515
  frm1516	ELEMENT	IMAGE	1516
  frm1517	ELEMENT	IMAGE	1517
  frm1518	ELEMENT	IMAGE	1518
  frm1519	ELEMENT	IMAGE	1519
  frm1520	ELEMENT	IMAGE	1520
  frm1521	ELEMENT	IMAGE	1521
  frm1522	ELEMENT	IMAGE	1522
  frm1523	ELEMENT	IMAGE	1523
  frm1524	ELEMENT	IMAGE	1524
  frm1525	ELEMENT	IMAGE	1525
  frm1526	ELEMENT	IMAGE	1526
  frm1527	ELEMENT	IMAGE	1527
  frm1528	ELEMENT	IMAGE	1528
  frm1529	ELEMENT	IMAGE	1529
  frm1530	ELEMENT	IMAGE	1530
  frm1531	ELEMENT	IMAGE	1531
  frm1532	ELEMENT	IMAGE	1532
  frm1533	ELEMENT	IMAGE	1533
  frm1534	ELEMENT	IMAGE	1534
  frm1535	ELEMENT	IMAGE	1535
  frm1536	ELEMENT	IMAGE	1536
  frm1537	ELEMENT	IMAGE	1537
  frm1538	ELEMENT	IMAGE	1538
  frm1539	ELEMENT	IMAGE	1539
  frm1540	ELEMENT	IMAGE	1540
  frm1541	ELEMENT	IMAGE	1541
  frm1542	ELEMENT	IMAGE	1542
  frm1543	ELEMENT	IMAGE	1543
  frm1544	ELEMENT	IMAGE	1544
  frm1545	ELEMENT	IMAGE	1545
  frm1546	ELEMENT	IMAGE	1546
  frm1547	ELEMENT	IMAGE	1547
  frm1548	ELEMENT	IMAGE	1548
  frm1549	ELEMENT	IMAGE	1549
  frm1550	ELEMENT	IMAGE	1550
  frm1551	ELEMENT	IMAGE	1551
  frm1552	ELEMENT	IMAGE	1552
  frm1553	ELEMENT	IMAGE	1553
  frm1554	ELEMENT	IMAGE	1554
  frm1555	ELEMENT	IMAGE	1555
  frm1556	ELEMENT	IMAGE	1556
  frm1557	ELEMENT	IMAGE	1557
  frm1558	ELEMENT	IMAGE	1558
  frm1559	ELEMENT	IMAGE	1559
  frm1560	ELEMENT	IMAGE	1560
  frm1561	ELEMENT	IMAGE	1561
  frm1562	ELEMENT	IMAGE	1562
  frm1563	ELEMENT	IMAGE	1563
  frm1564	ELEMENT	IMAGE	1564
  frm1565	ELEMENT	IMAGE	1565
  frm1566	ELEMENT	IMAGE	1566
  frm1567	ELEMENT	IMAGE	1567
  frm1568	ELEMENT	IMAGE	1568
  frm1569	ELEMENT	IMAGE	1569
  frm1570	ELEMENT	IMAGE	1570
  frm1571	ELEMENT	IMAGE	1571
  frm1572	ELEMENT	IMAGE	1572
  frm1573	ELEMENT	IMAGE	1573
  frm1574	ELEMENT	IMAGE	1574
  frm1575	ELEMENT	IMAGE	1575
  frm1576	ELEMENT	IMAGE	1576
  frm1577	ELEMENT	IMAGE	1577
  frm1578	ELEMENT	IMAGE	1578
  frm1579	ELEMENT	IMAGE	1579
  frm1580	ELEMENT	IMAGE	1580
  frm1581	ELEMENT	IMAGE	1581
  frm1582	ELEMENT	IMAGE	1582
  frm1583	ELEMENT	IMAGE	1583
  frm1584	ELEMENT	IMAGE	1584
  frm1585	ELEMENT	IMAGE	1585
  frm1586	ELEMENT	IMAGE	1586
  frm1587	ELEMENT	IMAGE	1587
  frm1588	ELEMENT	IMAGE	1588
  frm1589	ELEMENT	IMAGE	1589
  frm1590	ELEMENT	IMAGE	1590
  frm1591	ELEMENT	IMAGE	1591
  frm1592	ELEMENT	IMAGE	1592
  frm1593	ELEMENT	IMAGE	1593
  frm1594	ELEMENT	IMAGE	1594
  frm1595	ELEMENT	IMAGE	1595
  frm1596	ELEMENT	IMAGE	1596
  frm1597	ELEMENT	IMAGE	1597
  frm1598	ELEMENT	IMAGE	1598
  frm1599	ELEMENT	IMAGE	1599
  frm1600	ELEMENT	IMAGE	1600
  frm1601	ELEMENT	IMAGE	1601
  frm1602	ELEMENT	IMAGE	1602
  frm1603	ELEMENT	IMAGE	1603
  frm1604	ELEMENT	IMAGE	1604
  frm1605	ELEMENT	IMAGE	1605
  frm1606	ELEMENT	IMAGE	1606
  frm1607	ELEMENT	IMAGE	1607
  frm1608	ELEMENT	IMAGE	1608
  frm1609	ELEMENT	IMAGE	1609
  frm1610	ELEMENT	IMAGE	1610
  frm1611	ELEMENT	IMAGE	1611
  frm1612	ELEMENT	IMAGE	1612
  frm1613	ELEMENT	IMAGE	1613
  frm1614	ELEMENT	IMAGE	1614
  frm1615	ELEMENT	IMAGE	1615
  frm1616	ELEMENT	IMAGE	1616
  frm1617	ELEMENT	IMAGE	1617
  frm1618	ELEMENT	IMAGE	1618
  frm1619	ELEMENT	IMAGE	1619
  frm1620	ELEMENT	IMAGE	1620
  frm1621	ELEMENT	IMAGE	1621
  frm1622	ELEMENT	IMAGE	1622
  frm1623	ELEMENT	IMAGE	1623
  frm1624	ELEMENT	IMAGE	1624
  frm1625	ELEMENT	IMAGE	1625
  frm1626	ELEMENT	IMAGE	1626
  frm1627	ELEMENT	IMAGE	1627
  frm1628	ELEMENT	IMAGE	1628
  frm1629	ELEMENT	IMAGE	1629
  frm1630	ELEMENT	IMAGE	1630
  frm1631	ELEMENT	IMAGE	1631
  frm1632	ELEMENT	IMAGE	1632
  frm1633	ELEMENT	IMAGE	1633
  frm1634	ELEMENT	IMAGE	1634
  frm1635	ELEMENT	IMAGE	1635
  frm1636	ELEMENT	IMAGE	1636
  frm1637	ELEMENT	IMAGE	1637
  frm1638	ELEMENT	IMAGE	1638
  frm1639	ELEMENT	IMAGE	1639
  frm1640	ELEMENT	IMAGE	1640
  frm1641	ELEMENT	IMAGE	1641
  frm1642	ELEMENT	IMAGE	1642
  frm1643	ELEMENT	IMAGE	1643
  frm1644	ELEMENT	IMAGE	1644
  frm1645	ELEMENT	IMAGE	1645
  frm1646	ELEMENT	IMAGE	1646
  frm1647	ELEMENT	IMAGE	1647
  frm1648	ELEMENT	IMAGE	1648
  frm1649	ELEMENT	IMAGE	1649
  frm1650	ELEMENT	IMAGE	1650
  frm1651	ELEMENT	IMAGE	1651
  frm1652	ELEMENT	IMAGE	1652
  frm1653	ELEMENT	IMAGE	1653
  frm1654	ELEMENT	IMAGE	1654
  frm1655	ELEMENT	IMAGE	1655
  frm1656	ELEMENT	IMAGE	1656
  frm1657	ELEMENT	IMAGE	1657
  frm1658	ELEMENT	IMAGE	1658
  frm1659	ELEMENT	IMAGE	1659
  frm1660	ELEMENT	IMAGE	1660
  frm1661	ELEMENT	IMAGE	1661
  frm1662	ELEMENT	IMAGE	1662
  frm1663	ELEMENT	IMAGE	1663
  frm1664	ELEMENT	IMAGE	1664
  frm1665	ELEMENT	IMAGE	1665
  frm1666	ELEMENT	IMAGE	1666
  frm1667	ELEMENT	IMAGE	1667
  frm1668	ELEMENT	IMAGE	1668
  frm1669	ELEMENT	IMAGE	1669
  frm1670	ELEMENT	IMAGE	1670
  frm1671	ELEMENT	IMAGE	1671
  frm1672	ELEMENT	IMAGE	1672
  frm1673	ELEMENT	IMAGE	1673
  frm1674	ELEMENT	IMAGE	1674
  frm1675	ELEMENT	IMAGE	1675
  frm1676	ELEMENT	IMAGE	1676
  frm1677	ELEMENT	IMAGE	1677
  frm1678	ELEMENT	IMAGE	1678
  frm1679	ELEMENT	IMAGE	1679
  frm1680	ELEMENT	IMAGE	1680
  frm1681	ELEMENT	IMAGE	1681
  frm1682	ELEMENT	IMAGE	1682
  frm1683	ELEMENT	IMAGE	1683
  frm1684	ELEMENT	IMAGE	1684
  frm1685	ELEMENT	IMAGE	1685
  frm1686	ELEMENT	IMAGE	1686
  frm1687	ELEMENT	IMAGE	1687
  frm1688	ELEMENT	IMAGE	1688
  frm1689	ELEMENT	IMAGE	1689
  frm1690	ELEMENT	IMAGE	1690
  frm1691	ELEMENT	IMAGE	1691
  frm1692	ELEMENT	IMAGE	1692
  frm1693	ELEMENT	IMAGE	1693
  frm1694	ELEMENT	IMAGE	1694
  frm1695	ELEMENT	IMAGE	1695
  frm1696	ELEMENT	IMAGE	1696
  frm1697	ELEMENT	IMAGE	1697
  frm1698	ELEMENT	IMAGE	1698
  frm1699	ELEMENT	IMAGE	1699
  frm1700	ELEMENT	IMAGE	1700
  frm1701	ELEMENT	IMAGE	1701
  frm1702	ELEMENT	IMAGE	1702
  frm1703	ELEMENT	IMAGE	1703
  frm1704	ELEMENT	IMAGE	1704
  frm1705	ELEMENT	IMAGE	1705
  frm1706	ELEMENT	IMAGE	1706
  frm1707	ELEMENT	IMAGE	1707
  frm1708	ELEMENT	IMAGE	1708
  frm1709	ELEMENT	IMAGE	1709
  frm1710	ELEMENT	IMAGE	1710
  frm1711	ELEMENT	IMAGE	1711
  frm1712	ELEMENT	IMAGE	1712
  frm1713	ELEMENT	IMAGE	1713
  frm1714	ELEMENT	IMAGE	1714
  frm1715	ELEMENT	IMAGE	1715
  frm1716	ELEMENT	IMAGE	1716
  frm1717	ELEMENT	IMAGE	1717
  frm1718	ELEMENT	IMAGE	1718
  frm1719	ELEMENT	IMAGE	1719
  frm1720	ELEMENT	IMAGE	1720
  frm1721	ELEMENT	IMAGE	1721
  frm1722	ELEMENT	IMAGE	1722
  frm1723	ELEMENT	IMAGE	1723
  frm1724	ELEMENT	IMAGE	1724
  frm1725	ELEMENT	IMAGE	1725
  frm1726	ELEMENT	IMAGE	1726
  frm1727	ELEMENT	IMAGE	1727
  frm1728	ELEMENT	IMAGE	1728
  frm1729	ELEMENT	IMAGE	1729
  frm1730	ELEMENT	IMAGE	1730
  frm1731	ELEMENT	IMAGE	1731
  frm1732	ELEMENT	IMAGE	1732
  frm1733	ELEMENT	IMAGE	1733
  frm1734	ELEMENT	IMAGE	1734
  frm1735	ELEMENT	IMAGE	1735
  frm1736	ELEMENT	IMAGE	1736
  frm1737	ELEMENT	IMAGE	1737
  frm1738	ELEMENT	IMAGE	1738
  frm1739	ELEMENT	IMAGE	1739
  frm1740	ELEMENT	IMAGE	1740
  frm1741	ELEMENT	IMAGE	1741
  frm1742	ELEMENT	IMAGE	1742
  frm1743	ELEMENT	IMAGE	1743
  frm1744	ELEMENT	IMAGE	1744
  frm1745	ELEMENT	IMAGE	1745
  frm1746	ELEMENT	IMAGE	1746
  frm1747	ELEMENT	IMAGE	1747
  frm1748	ELEMENT	IMAGE	1748
  frm1749	ELEMENT	IMAGE	1749
  frm1750	ELEMENT	IMAGE	1750
  frm1751	ELEMENT	IMAGE	1751
  frm1752	ELEMENT	IMAGE	1752
  frm1753	ELEMENT	IMAGE	1753
  frm1754	ELEMENT	IMAGE	1754
  frm1755	ELEMENT	IMAGE	1755
  frm1756	ELEMENT	IMAGE	1756
  frm1757	ELEMENT	IMAGE	1757
  frm1758	ELEMENT	IMAGE	1758
  frm1759	ELEMENT	IMAGE	1759
  frm1760	ELEMENT	IMAGE	1760
  frm1761	ELEMENT	IMAGE	1761
  frm1762	ELEMENT	IMAGE	1762
  frm1763	ELEMENT	IMAGE	1763
  frm1764	ELEMENT	IMAGE	1764
  frm1765	ELEMENT	IMAGE	1765
  frm1766	ELEMENT	IMAGE	1766
  frm1767	ELEMENT	IMAGE	1767
  frm1768	ELEMENT	IMAGE	1768
  frm1769	ELEMENT	IMAGE	1769
  frm1770	ELEMENT	IMAGE	1770
  frm1771	ELEMENT	IMAGE	1771
  frm1772	ELEMENT	IMAGE	1772
  frm1773	ELEMENT	IMAGE	1773
  frm1774	ELEMENT	IMAGE	1774
  frm1775	ELEMENT	IMAGE	1775
  frm1776	ELEMENT	IMAGE	1776
  frm1777	ELEMENT	IMAGE	1777
  frm1778	ELEMENT	IMAGE	1778
  frm1779	ELEMENT	IMAGE	1779
  frm1780	ELEMENT	IMAGE	1780
  frm1781	ELEMENT	IMAGE	1781
  frm1782	ELEMENT	IMAGE	1782
  frm1783	ELEMENT	IMAGE	1783
  frm1784	ELEMENT	IMAGE	1784
  frm1785	ELEMENT	IMAGE	1785
  frm1786	ELEMENT	IMAGE	1786
  frm1787	ELEMENT	IMAGE	1787
  frm1788	ELEMENT	IMAGE	1788
  frm1789	ELEMENT	IMAGE	1789
  frm1790	ELEMENT	IMAGE	1790
  frm1791	ELEMENT	IMAGE	1791
  frm1792	ELEMENT	IMAGE	1792
  frm1793	ELEMENT	IMAGE	1793
  frm1794	ELEMENT	IMAGE	1794
  frm1795	ELEMENT	IMAGE	1795
  frm1796	ELEMENT	IMAGE	1796
  frm1797	ELEMENT	IMAGE	1797
  frm1798	ELEMENT	IMAGE	1798
  frm1799	ELEMENT	IMAGE	1799
  frm1800	ELEMENT	IMAGE	1800
  frm1801	ELEMENT	IMAGE	1801
  frm1802	ELEMENT	IMAGE	1802
  frm1803	ELEMENT	IMAGE	1803
  frm1804	ELEMENT	IMAGE	1804
  frm1805	ELEMENT	IMAGE	1805
  frm1806	ELEMENT	IMAGE	1806
  frm1807	ELEMENT	IMAGE	1807
  frm1808	ELEMENT	IMAGE	1808
  frm1809	ELEMENT	IMAGE	1809
  frm1810	ELEMENT	IMAGE	1810
  frm1811	ELEMENT	IMAGE	1811
  frm1812	ELEMENT	IMAGE	1812
  frm1813	ELEMENT	IMAGE	1813
  frm1814	ELEMENT	IMAGE	1814
  frm1815	ELEMENT	IMAGE	1815
  frm1816	ELEMENT	IMAGE	1816
  frm1817	ELEMENT	IMAGE	1817
  frm1818	ELEMENT	IMAGE	1818
  frm1819	ELEMENT	IMAGE	1819
  frm1820	ELEMENT	IMAGE	1820
  frm1821	ELEMENT	IMAGE	1821
  frm1822	ELEMENT	IMAGE	1822
  frm1823	ELEMENT	IMAGE	1823
  frm1824	ELEMENT	IMAGE	1824
  frm1825	ELEMENT	IMAGE	1825
  frm1826	ELEMENT	IMAGE	1826
  frm1827	ELEMENT	IMAGE	1827
  frm1828	ELEMENT	IMAGE	1828
  frm1829	ELEMENT	IMAGE	1829
  frm1830	ELEMENT	IMAGE	1830
  frm1831	ELEMENT	IMAGE	1831
  frm1832	ELEMENT	IMAGE	1832
  frm1833	ELEMENT	IMAGE	1833
  frm1834	ELEMENT	IMAGE	1834
  frm1835	ELEMENT	IMAGE	1835
  frm1836	ELEMENT	IMAGE	1836
  frm1837	ELEMENT	IMAGE	1837
  frm1838	ELEMENT	IMAGE	1838
  frm1839	ELEMENT	IMAGE	1839
  frm1840	ELEMENT	IMAGE	1840
  frm1841	ELEMENT	IMAGE	1841
  frm1842	ELEMENT	IMAGE	1842
  frm1843	ELEMENT	IMAGE	1843
  frm1844	ELEMENT	IMAGE	1844
  frm1845	ELEMENT	IMAGE	1845
  frm1846	ELEMENT	IMAGE	1846
  frm1847	ELEMENT	IMAGE	1847
  frm1848	ELEMENT	IMAGE	1848
  frm1849	ELEMENT	IMAGE	1849
  frm1850	ELEMENT	IMAGE	1850
  frm1851	ELEMENT	IMAGE	1851
  frm1852	ELEMENT	IMAGE	1852
  frm1853	ELEMENT	IMAGE	1853
  frm1854	ELEMENT	IMAGE	1854
  frm1855	ELEMENT	IMAGE	1855
  frm1856	ELEMENT	IMAGE	1856
  frm1857	ELEMENT	IMAGE	1857
  frm1858	ELEMENT	IMAGE	1858
  frm1859	ELEMENT	IMAGE	1859
  frm1860	ELEMENT	IMAGE	1860
  frm1861	ELEMENT	IMAGE	1861
  frm1862	ELEMENT	IMAGE	1862
  frm1863	ELEMENT	IMAGE	1863
  frm1864	ELEMENT	IMAGE	1864
  frm1865	ELEMENT	IMAGE	1865
  frm1866	ELEMENT	IMAGE	1866
  frm1867	ELEMENT	IMAGE	1867
  frm1868	ELEMENT	IMAGE	1868
  frm1869	ELEMENT	IMAGE	1869
  frm1870	ELEMENT	IMAGE	1870
  frm1871	ELEMENT	IMAGE	1871
  frm1872	ELEMENT	IMAGE	1872
  frm1873	ELEMENT	IMAGE	1873
  frm1874	ELEMENT	IMAGE	1874
  frm1875	ELEMENT	IMAGE	1875
  frm1876	ELEMENT	IMAGE	1876
  frm1877	ELEMENT	IMAGE	1877
  frm1878	ELEMENT	IMAGE	1878
  frm1879	ELEMENT	IMAGE	1879
  frm1880	ELEMENT	IMAGE	1880
  frm1881	ELEMENT	IMAGE	1881
  frm1882	ELEMENT	IMAGE	1882
  frm1883	ELEMENT	IMAGE	1883
  frm1884	ELEMENT	IMAGE	1884
  frm1885	ELEMENT	IMAGE	1885
  frm1886	ELEMENT	IMAGE	1886
  frm1887	ELEMENT	IMAGE	1887
  frm1888	ELEMENT	IMAGE	1888
  frm1889	ELEMENT	IMAGE	1889
  frm1890	ELEMENT	IMAGE	1890
  frm1891	ELEMENT	IMAGE	1891
  frm1892	ELEMENT	IMAGE	1892
  frm1893	ELEMENT	IMAGE	1893
  frm1894	ELEMENT	IMAGE	1894
  frm1895	ELEMENT	IMAGE	1895
  frm1896	ELEMENT	IMAGE	1896
  frm1897	ELEMENT	IMAGE	1897
  frm1898	ELEMENT	IMAGE	1898
  frm1899	ELEMENT	IMAGE	1899
  frm1900	ELEMENT	IMAGE	1900
  frm1901	ELEMENT	IMAGE	1901
  frm1902	ELEMENT	IMAGE	1902
  frm1903	ELEMENT	IMAGE	1903
  frm1904	ELEMENT	IMAGE	1904
  frm1905	ELEMENT	IMAGE	1905
  frm1906	ELEMENT	IMAGE	1906
  frm1907	ELEMENT	IMAGE	1907
  frm1908	ELEMENT	IMAGE	1908
  frm1909	ELEMENT	IMAGE	1909
  frm1910	ELEMENT	IMAGE	1910
  frm1911	ELEMENT	IMAGE	1911
  frm1912	ELEMENT	IMAGE	1912
  frm1913	ELEMENT	IMAGE	1913
  frm1914	ELEMENT	IMAGE	1914
  frm1915	ELEMENT	IMAGE	1915
  frm1916	ELEMENT	IMAGE	1916
  frm1917	ELEMENT	IMAGE	1917
  frm1918	ELEMENT	IMAGE	1918
  frm1919	ELEMENT	IMAGE	1919
  frm1920	ELEMENT	IMAGE	1920
  frm1921	ELEMENT	IMAGE	1921
  frm1922	ELEMENT	IMAGE	1922
  frm1923	ELEMENT	IMAGE	1923
  frm1924	ELEMENT	IMAGE	1924
  frm1925	ELEMENT	IMAGE	1925
  frm1926	ELEMENT	IMAGE	1926
  frm1927	ELEMENT	IMAGE	1927
  frm1928	ELEMENT	IMAGE	1928
  frm1929	ELEMENT	IMAGE	1929
  frm1930	ELEMENT	IMAGE	1930
  frm1931	ELEMENT	IMAGE	1931
  frm1932	ELEMENT	IMAGE	1932
  frm1933	ELEMENT	IMAGE	1933
  frm1934	ELEMENT	IMAGE	1934
  frm1935	ELEMENT	IMAGE	1935
  frm1936	ELEMENT	IMAGE	1936
  frm1937	ELEMENT	IMAGE	1937
  frm1938	ELEMENT	IMAGE	1938
  frm1939	ELEMENT	IMAGE	1939
  frm1940	ELEMENT	IMAGE	1940
  frm1941	ELEMENT	IMAGE	1941
  frm1942	ELEMENT	IMAGE	1942
  frm1943	ELEMENT	IMAGE	1943
  frm1944	ELEMENT	IMAGE	1944
  frm1945	ELEMENT	IMAGE	1945
  frm1946	ELEMENT	IMAGE	1946
  frm1947	ELEMENT	IMAGE	1947
  frm1948	ELEMENT	IMAGE	1948
  frm1949	ELEMENT	IMAGE	1949
  frm1950	ELEMENT	IMAGE	1950
  frm1951	ELEMENT	IMAGE	1951
  frm1952	ELEMENT	IMAGE	1952
  frm1953	ELEMENT	IMAGE	1953
  frm1954	ELEMENT	IMAGE	1954
  frm1955	ELEMENT	IMAGE	1955
  frm1956	ELEMENT	IMAGE	1956
  frm1957	ELEMENT	IMAGE	1957
  frm1958	ELEMENT	IMAGE	1958
  frm1959	ELEMENT	IMAGE	1959
  frm1960	ELEMENT	IMAGE	1960
  frm1961	ELEMENT	IMAGE	1961
  frm1962	ELEMENT	IMAGE	1962
  frm1963	ELEMENT	IMAGE	1963
  frm1964	ELEMENT	IMAGE	1964
  frm1965	ELEMENT	IMAGE	1965
  frm1966	ELEMENT	IMAGE	1966
  frm1967	ELEMENT	IMAGE	1967
  frm1968	ELEMENT	IMAGE	1968
  frm1969	ELEMENT	IMAGE	1969
  frm1970	ELEMENT	IMAGE	1970
  frm1971	ELEMENT	IMAGE	1971
  frm1972	ELEMENT	IMAGE	1972
  frm1973	ELEMENT	IMAGE	1973
  frm1974	ELEMENT	IMAGE	1974
  frm1975	ELEMENT	IMAGE	1975
  frm1976	ELEMENT	IMAGE	1976
  frm1977	ELEMENT	IMAGE	1977
  frm1978	ELEMENT	IMAGE	1978
  frm1979	ELEMENT	IMAGE	1979
  frm1980	ELEMENT	IMAGE	1980
  frm1981	ELEMENT	IMAGE	1981
  frm1982	ELEMENT	IMAGE	1982
  frm1983	ELEMENT	IMAGE	1983
  frm1984	ELEMENT	IMAGE	1984
  frm1985	ELEMENT	IMAGE	1985
  frm1986	ELEMENT	IMAGE	1986
  frm1987	ELEMENT	IMAGE	1987
  frm1988	ELEMENT	IMAGE	1988
  frm1989	ELEMENT	IMAGE	1989
  frm1990	ELEMENT	IMAGE	1990
  frm1991	ELEMENT	IMAGE	1991
  frm1992	ELEMENT	IMAGE	1992
  frm1993	ELEMENT	IMAGE	1993
  frm1994	ELEMENT	IMAGE	1994
  frm1995	ELEMENT	IMAGE	1995
  frm1996	ELEMENT	IMAGE	1996
  frm1997	ELEMENT	IMAGE	1997
  frm1998	ELEMENT	IMAGE	1998
  frm1999	ELEMENT	IMAGE	1999
  frm2000	ELEMENT	IMAGE	2000
  frm2001	ELEMENT	IMAGE	2001
  frm2002	ELEMENT	IMAGE	2002
  frm2003	ELEMENT	IMAGE	2003
  frm2004	ELEMENT	IMAGE	2004
  frm2005	ELEMENT	IMAGE	2005
  frm2006	ELEMENT	IMAGE	2006
  frm2007	ELEMENT	IMAGE	2007
  frm2008	ELEMENT	IMAGE	2008
  frm2009	ELEMENT	IMAGE	2009
  frm2010	ELEMENT	IMAGE	2010
  frm2011	ELEMENT	IMAGE	2011
  frm2012	ELEMENT	IMAGE	2012
  frm2013	ELEMENT	IMAGE	2013
  frm2014	ELEMENT	IMAGE	2014
  frm2015	ELEMENT	IMAGE	2015
  frm2016	ELEMENT	IMAGE	2016
  frm2017	ELEMENT	IMAGE	2017
  frm2018	ELEMENT	IMAGE	2018
  frm2019	ELEMENT	IMAGE	2019
  frm2020	ELEMENT	IMAGE	2020
  frm2021	ELEMENT	IMAGE	2021
  frm2022	ELEMENT	IMAGE	2022
  frm2023	ELEMENT	IMAGE	2023
  frm2024	ELEMENT	IMAGE	2024
  frm2025	ELEMENT	IMAGE	2025
  frm2026	ELEMENT	IMAGE	2026
  frm2027	ELEMENT	IMAGE	2027
  frm2028	ELEMENT	IMAGE	2028
  frm2029	ELEMENT	IMAGE	2029
  frm2030	ELEMENT	IMAGE	2030
  frm2031	ELEMENT	IMAGE	2031
  frm2032	ELEMENT	IMAGE	2032
  frm2033	ELEMENT	IMAGE	2033
  frm2034	ELEMENT	IMAGE	2034
  frm2035	ELEMENT	IMAGE	2035
  frm2036	ELEMENT	IMAGE	2036
  frm2037	ELEMENT	IMAGE	2037
  frm2038	ELEMENT	IMAGE	2038
  frm2039	ELEMENT	IMAGE	2039
  frm2040	ELEMENT	IMAGE	2040
  frm2041	ELEMENT	IMAGE	2041
  frm2042	ELEMENT	IMAGE	2042
  frm2043	ELEMENT	IMAGE	2043
  frm2044	ELEMENT	IMAGE	2044
  frm2045	ELEMENT	IMAGE	2045
  frm2046	ELEMENT	IMAGE	2046
  frm2047	ELEMENT	IMAGE	2047
  frm2048	ELEMENT	IMAGE	2048
  frm2049	ELEMENT	IMAGE	2049
  frm2050	ELEMENT	IMAGE	2050
  frm2051	ELEMENT	IMAGE	2051
  frm2052	ELEMENT	IMAGE	2052
  frm2053	ELEMENT	IMAGE	2053
  frm2054	ELEMENT	IMAGE	2054
  frm2055	ELEMENT	IMAGE	2055
  frm2056	ELEMENT	IMAGE	2056
  frm2057	ELEMENT	IMAGE	2057
  frm2058	ELEMENT	IMAGE	2058
  frm2059	ELEMENT	IMAGE	2059
  frm2060	ELEMENT	IMAGE	2060
  frm2061	ELEMENT	IMAGE	2061
  frm2062	ELEMENT	IMAGE	2062
  frm2063	ELEMENT	IMAGE	2063
  frm2064	ELEMENT	IMAGE	2064
  frm2065	ELEMENT	IMAGE	2065
  frm2066	ELEMENT	IMAGE	2066
  frm2067	ELEMENT	IMAGE	2067
  frm2068	ELEMENT	IMAGE	2068
  frm2069	ELEMENT	IMAGE	2069
  frm2070	ELEMENT	IMAGE	2070
  frm2071	ELEMENT	IMAGE	2071
  frm2072	ELEMENT	IMAGE	2072
  frm2073	ELEMENT	IMAGE	2073
  frm2074	ELEMENT	IMAGE	2074
  frm2075	ELEMENT	IMAGE	2075
  frm2076	ELEMENT	IMAGE	2076
  frm2077	ELEMENT	IMAGE	2077
  frm2078	ELEMENT	IMAGE	2078
  frm2079	ELEMENT	IMAGE	2079
  frm2080	ELEMENT	IMAGE	2080
  frm2081	ELEMENT	IMAGE	2081
  frm2082	ELEMENT	IMAGE	2082
  frm2083	ELEMENT	IMAGE	2083
  frm2084	ELEMENT	IMAGE	2084
  frm2085	ELEMENT	IMAGE	2085
  frm2086	ELEMENT	IMAGE	2086
  frm2087	ELEMENT	IMAGE	2087
  frm2088	ELEMENT	IMAGE	2088
  frm2089	ELEMENT	IMAGE	2089
  frm2090	ELEMENT	IMAGE	2090
  frm2091	ELEMENT	IMAGE	2091
  frm2092	ELEMENT	IMAGE	2092
  frm2093	ELEMENT	IMAGE	2093
  frm2094	ELEMENT	IMAGE	2094
  frm2095	ELEMENT	IMAGE	2095
  frm2096	ELEMENT	IMAGE	2096
  frm2097	ELEMENT	IMAGE	2097
  frm2098	ELEMENT	IMAGE	2098
  frm2099	ELEMENT	IMAGE	2099
  frm2100	ELEMENT	IMAGE	2100
  frm2101	ELEMENT	IMAGE	2101
  frm2102	ELEMENT	IMAGE	2102
  frm2103	ELEMENT	IMAGE	2103
  frm2104	ELEMENT	IMAGE	2104
  frm2105	ELEMENT	IMAGE	2105
  frm2106	ELEMENT	IMAGE	2106
  frm2107	ELEMENT	IMAGE	2107
  frm2108	ELEMENT	IMAGE	2108
  frm2109	ELEMENT	IMAGE	2109
  frm2110	ELEMENT	IMAGE	2110
  frm2111	ELEMENT	IMAGE	2111
  frm2112	ELEMENT	IMAGE	2112
  frm2113	ELEMENT	IMAGE	2113
  frm2114	ELEMENT	IMAGE	2114
  frm2115	ELEMENT	IMAGE	2115
  frm2116	ELEMENT	IMAGE	2116
  frm2117	ELEMENT	IMAGE	2117
  frm2118	ELEMENT	IMAGE	2118
  frm2119	ELEMENT	IMAGE	2119
  frm2120	ELEMENT	IMAGE	2120
  frm2121	ELEMENT	IMAGE	2121
  frm2122	ELEMENT	IMAGE	2122
  frm2123	ELEMENT	IMAGE	2123
  frm2124	ELEMENT	IMAGE	2124
  frm2125	ELEMENT	IMAGE	2125
  frm2126	ELEMENT	IMAGE	2126
  frm2127	ELEMENT	IMAGE	2127
  frm2128	ELEMENT	IMAGE	2128
  frm2129	ELEMENT	IMAGE	2129
  frm2130	ELEMENT	IMAGE	2130
  frm2131	ELEMENT	IMAGE	2131
  frm2132	ELEMENT	IMAGE	2132
  frm2133	ELEMENT	IMAGE	2133
  frm2134	ELEMENT	IMAGE	2134
  frm2135	ELEMENT	IMAGE	2135
  frm2136	ELEMENT	IMAGE	2136
  frm2137	ELEMENT	IMAGE	2137
  frm2138	ELEMENT	IMAGE	2138
  frm2139	ELEMENT	IMAGE	2139
  frm2140	ELEMENT	IMAGE	2140
  frm2141	ELEMENT	IMAGE	2141
  frm2142	ELEMENT	IMAGE	2142
  frm2143	ELEMENT	IMAGE	2143
  frm2144	ELEMENT	IMAGE	2144
  frm2145	ELEMENT	IMAGE	2145
  frm2146	ELEMENT	IMAGE	2146
  frm2147	ELEMENT	IMAGE	2147
  frm2148	ELEMENT	IMAGE	2148
  frm2149	ELEMENT	IMAGE	2149
  frm2150	ELEMENT	IMAGE	2150
  frm2151	ELEMENT	IMAGE	2151
  frm2152	ELEMENT	IMAGE	2152
  frm2153	ELEMENT	IMAGE	2153
  frm2154	ELEMENT	IMAGE	2154
  frm2155	ELEMENT	IMAGE	2155
  frm2156	ELEMENT	IMAGE	2156
  frm2157	ELEMENT	IMAGE	2157
  frm2158	ELEMENT	IMAGE	2158
  frm2159	ELEMENT	IMAGE	2159
  frm2160	ELEMENT	IMAGE	2160
  frm2161	ELEMENT	IMAGE	2161
  frm2162	ELEMENT	IMAGE	2162
  frm2163	ELEMENT	IMAGE	2163
  frm2164	ELEMENT	IMAGE	2164
  frm2165	ELEMENT	IMAGE	2165
  frm2166	ELEMENT	IMAGE	2166
  frm2167	ELEMENT	IMAGE	2167
  frm2168	ELEMENT	IMAGE	2168
  frm2169	ELEMENT	IMAGE	2169
  frm2170	ELEMENT	IMAGE	2170
  frm2171	ELEMENT	IMAGE	2171
  frm2172	ELEMENT	IMAGE	2172
  frm2173	ELEMENT	IMAGE	2173
  frm2174	ELEMENT	IMAGE	2174
  frm2175	ELEMENT	IMAGE	2175
  frm2176	ELEMENT	IMAGE	2176
  frm2177	ELEMENT	IMAGE	2177
  frm2178	ELEMENT	IMAGE	2178
  frm2179	ELEMENT	IMAGE	2179
  frm2180	ELEMENT	IMAGE	2180
  frm2181	ELEMENT	IMAGE	2181
  frm2182	ELEMENT	IMAGE	2182
  frm2183	ELEMENT	IMAGE	2183
  frm2184	ELEMENT	IMAGE	2184
  frm2185	ELEMENT	IMAGE	2185
  frm2186	ELEMENT	IMAGE	2186
  frm2187	ELEMENT	IMAGE	2187
  frm2188	ELEMENT	IMAGE	2188
  frm2189	ELEMENT	IMAGE	2189
  frm2190	ELEMENT	IMAGE	2190
  frm2191	ELEMENT	IMAGE	2191
  frm2192	ELEMENT	IMAGE	2192
  frm2193	ELEMENT	IMAGE	2193
  frm2194	ELEMENT	IMAGE	2194
  frm2195	ELEMENT	IMAGE	2195
  frm2196	ELEMENT	IMAGE	2196
  frm2197	ELEMENT	IMAGE	2197
  frm2198	ELEMENT	IMAGE	2198
  frm2199	ELEMENT	IMAGE	2199
  frm2200	ELEMENT	IMAGE	2200
  frm2201	ELEMENT	IMAGE	2201
  frm2202	ELEMENT	IMAGE	2202
  frm2203	ELEMENT	IMAGE	2203
  frm2204	ELEMENT	IMAGE	2204
  frm2205	ELEMENT	IMAGE	2205
  frm2206	ELEMENT	IMAGE	2206
  frm2207	ELEMENT	IMAGE	2207
  frm2208	ELEMENT	IMAGE	2208
  frm2209	ELEMENT	IMAGE	2209
  frm2210	ELEMENT	IMAGE	2210
  frm2211	ELEMENT	IMAGE	2211
  frm2212	ELEMENT	IMAGE	2212
  frm2213	ELEMENT	IMAGE	2213
  frm2214	ELEMENT	IMAGE	2214
  frm2215	ELEMENT	IMAGE	2215
  frm2216	ELEMENT	IMAGE	2216
  frm2217	ELEMENT	IMAGE	2217
  frm2218	ELEMENT	IMAGE	2218
  frm2219	ELEMENT	IMAGE	2219
  frm2220	ELEMENT	IMAGE	2220
  frm2221	ELEMENT	IMAGE	2221
  frm2222	ELEMENT	IMAGE	2222
  frm2223	ELEMENT	IMAGE	2223
  frm2224	ELEMENT	IMAGE	2224
  frm2225	ELEMENT	IMAGE	2225
  frm2226	ELEMENT	IMAGE	2226
  frm2227	ELEMENT	IMAGE	2227
  frm2228	ELEMENT	IMAGE	2228
  frm2229	ELEMENT	IMAGE	2229
  frm2230	ELEMENT	IMAGE	2230
  frm2231	ELEMENT	IMAGE	2231
  frm2232	ELEMENT	IMAGE	2232
  frm2233	ELEMENT	IMAGE	2233
  frm2234	ELEMENT	IMAGE	2234
  frm2235	ELEMENT	IMAGE	2235
  frm2236	ELEMENT	IMAGE	2236
  frm2237	ELEMENT	IMAGE	2237
  frm2238	ELEMENT	IMAGE	2238
  frm2239	ELEMENT	IMAGE	2239
  frm2240	ELEMENT	IMAGE	2240
  frm2241	ELEMENT	IMAGE	2241
  frm2242	ELEMENT	IMAGE	2242
  frm2243	ELEMENT	IMAGE	2243
  frm2244	ELEMENT	IMAGE	2244
  frm2245	ELEMENT	IMAGE	2245
  frm2246	ELEMENT	IMAGE	2246
  frm2247	ELEMENT	IMAGE	2247
  frm2248	ELEMENT	IMAGE	2248
  frm2249	ELEMENT	IMAGE	2249
  frm2250	ELEMENT	IMAGE	2250
  frm2251	ELEMENT	IMAGE	2251
  frm2252	ELEMENT	IMAGE	2252
  frm2253	ELEMENT	IMAGE	2253
  frm2254	ELEMENT	IMAGE	2254
  frm2255	ELEMENT	IMAGE	2255
  frm2256	ELEMENT	IMAGE	2256
  frm2257	ELEMENT	IMAGE	2257
  frm2258	ELEMENT	IMAGE	2258
  frm2259	ELEMENT	IMAGE	2259
  frm2260	ELEMENT	IMAGE	2260
  frm2261	ELEMENT	IMAGE	2261
  frm2262	ELEMENT	IMAGE	2262
  frm2263	ELEMENT	IMAGE	2263
  frm2264	ELEMENT	IMAGE	2264
  frm2265	ELEMENT	IMAGE	2265
  frm2266	ELEMENT	IMAGE	2266
  frm2267	ELEMENT	IMAGE	2267
  frm2268	ELEMENT	IMAGE	2268
  frm2269	ELEMENT	IMAGE	2269
  frm2270	ELEMENT	IMAGE	2270
  frm2271	ELEMENT	IMAGE	2271
  frm2272	ELEMENT	IMAGE	2272
  frm2273	ELEMENT	IMAGE	2273
  frm2274	ELEMENT	IMAGE	2274
  frm2275	ELEMENT	IMAGE	2275
  frm2276	ELEMENT	IMAGE	2276
  frm2277	ELEMENT	IMAGE	2277
  frm2278	ELEMENT	IMAGE	2278
  frm2279	ELEMENT	IMAGE	2279
  frm2280	ELEMENT	IMAGE	2280
  frm2281	ELEMENT	IMAGE	2281
  frm2282	ELEMENT	IMAGE	2282
  frm2283	ELEMENT	IMAGE	2283
  frm2284	ELEMENT	IMAGE	2284
  frm2285	ELEMENT	IMAGE	2285
  frm2286	ELEMENT	IMAGE	2286
  frm2287	ELEMENT	IMAGE	2287
  frm2288	ELEMENT	IMAGE	2288
  frm2289	ELEMENT	IMAGE	2289
  frm2290	ELEMENT	IMAGE	2290
  frm2291	ELEMENT	IMAGE	2291
  frm2292	ELEMENT	IMAGE	2292
  frm2293	ELEMENT	IMAGE	2293
  frm2294	ELEMENT	IMAGE	2294
  frm2295	ELEMENT	IMAGE	2295
  frm2296	ELEMENT	IMAGE	2296
  frm2297	ELEMENT	IMAGE	2297
  frm2298	ELEMENT	IMAGE	2298
  frm2299	ELEMENT	IMAGE	2299
  frm2300	ELEMENT	IMAGE	2300
  frm2301	ELEMENT	IMAGE	2301
  frm2302	ELEMENT	IMAGE	2302
  frm2303	ELEMENT	IMAGE	2303
  frm2304	ELEMENT	IMAGE	2304
  frm2305	ELEMENT	IMAGE	2305
  frm2306	ELEMENT	IMAGE	2306
  frm2307	ELEMENT	IMAGE	2307
  frm2308	ELEMENT	IMAGE	2308
  frm2309	ELEMENT	IMAGE	2309
  frm2310	ELEMENT	IMAGE	2310
  frm2311	ELEMENT	IMAGE	2311
  frm2312	ELEMENT	IMAGE	2312
  frm2313	ELEMENT	IMAGE	2313
  frm2314	ELEMENT	IMAGE	2314
  frm2315	ELEMENT	IMAGE	2315
  frm2316	ELEMENT	IMAGE	2316
  frm2317	ELEMENT	IMAGE	2317
  frm2318	ELEMENT	IMAGE	2318
  frm2319	ELEMENT	IMAGE	2319
  frm2320	ELEMENT	IMAGE	2320
  frm2321	ELEMENT	IMAGE	2321
  frm2322	ELEMENT	IMAGE	2322
  frm2323	ELEMENT	IMAGE	2323
  frm2324	ELEMENT	IMAGE	2324
  frm2325	ELEMENT	IMAGE	2325
  frm2326	ELEMENT	IMAGE	2326
  frm2327	ELEMENT	IMAGE	2327
  frm2328	ELEMENT	IMAGE	2328
  frm2329	ELEMENT	IMAGE	2329
  frm2330	ELEMENT	IMAGE	2330
  frm2331	ELEMENT	IMAGE	2331
  frm2332	ELEMENT	IMAGE	2332
  frm2333	ELEMENT	IMAGE	2333
  frm2334	ELEMENT	IMAGE	2334
  frm2335	ELEMENT	IMAGE	2335
  frm2336	ELEMENT	IMAGE	2336
  frm2337	ELEMENT	IMAGE	2337
  frm2338	ELEMENT	IMAGE	2338
  frm2339	ELEMENT	IMAGE	2339
  frm2340	ELEMENT	IMAGE	2340
  frm2341	ELEMENT	IMAGE	2341
  frm2342	ELEMENT	IMAGE	2342
  frm2343	ELEMENT	IMAGE	2343
  frm2344	ELEMENT	IMAGE	2344
  frm2345	ELEMENT	IMAGE	2345
  frm2346	ELEMENT	IMAGE	2346
  frm2347	ELEMENT	IMAGE	2347
  frm2348	ELEMENT	IMAGE	2348
  frm2349	ELEMENT	IMAGE	2349
  frm2350	ELEMENT	IMAGE	2350
  frm2351	ELEMENT	IMAGE	2351
  frm2352	ELEMENT	IMAGE	2352
  frm2353	ELEMENT	IMAGE	2353
  frm2354	ELEMENT	IMAGE	2354
  frm2355	ELEMENT	IMAGE	2355
  frm2356	ELEMENT	IMAGE	2356
  frm2357	ELEMENT	IMAGE	2357
  frm2358	ELEMENT	IMAGE	2358
  frm2359	ELEMENT	IMAGE	2359
  frm2360	ELEMENT	IMAGE	2360
  frm2361	ELEMENT	IMAGE	2361
  frm2362	ELEMENT	IMAGE	2362
  frm2363	ELEMENT	IMAGE	2363
  frm2364	ELEMENT	IMAGE	2364
  frm2365	ELEMENT	IMAGE	2365
  frm2366	ELEMENT	IMAGE	2366
  frm2367	ELEMENT	IMAGE	2367
  frm2368	ELEMENT	IMAGE	2368
  frm2369	ELEMENT	IMAGE	2369
  frm2370	ELEMENT	IMAGE	2370
  frm2371	ELEMENT	IMAGE	2371
  frm2372	ELEMENT	IMAGE	2372
  frm2373	ELEMENT	IMAGE	2373
  frm2374	ELEMENT	IMAGE	2374
  frm2375	ELEMENT	IMAGE	2375
  frm2376	ELEMENT	IMAGE	2376
  frm2377	ELEMENT	IMAGE	2377
  frm2378	ELEMENT	IMAGE	2378
  frm2379	ELEMENT	IMAGE	2379
  frm2380	ELEMENT	IMAGE	2380
  frm2381	ELEMENT	IMAGE	2381
  frm2382	ELEMENT	IMAGE	2382
  frm2383	ELEMENT	IMAGE	2383
  frm2384	ELEMENT	IMAGE	2384
  frm2385	ELEMENT	IMAGE	2385
  frm2386	ELEMENT	IMAGE	2386
  frm2387	ELEMENT	IMAGE	2387
  frm2388	ELEMENT	IMAGE	2388
  frm2389	ELEMENT	IMAGE	2389
  frm2390	ELEMENT	IMAGE	2390
  frm2391	ELEMENT	IMAGE	2391
  frm2392	ELEMENT	IMAGE	2392
  frm2393	ELEMENT	IMAGE	2393
  frm2394	ELEMENT	IMAGE	2394
  frm2395	ELEMENT	IMAGE	2395
  frm2396	ELEMENT	IMAGE	2396
  frm2397	ELEMENT	IMAGE	2397
  frm2398	ELEMENT	IMAGE	2398
  frm2399	ELEMENT	IMAGE	2399
  frm2400	ELEMENT	IMAGE	2400
  frm2401	ELEMENT	IMAGE	2401
  frm2402	ELEMENT	IMAGE	2402
  frm2403	ELEMENT	IMAGE	2403
  frm2404	ELEMENT	IMAGE	2404
  frm2405	ELEMENT	IMAGE	2405
  frm2406	ELEMENT	IMAGE	2406
  frm2407	ELEMENT	IMAGE	2407
  frm2408	ELEMENT	IMAGE	2408
  frm2409	ELEMENT	IMAGE	2409
  frm2410	ELEMENT	IMAGE	2410
  frm2411	ELEMENT	IMAGE	2411
  frm2412	ELEMENT	IMAGE	2412
  frm2413	ELEMENT	IMAGE	2413
  frm2414	ELEMENT	IMAGE	2414
  frm2415	ELEMENT	IMAGE	2415
  frm2416	ELEMENT	IMAGE	2416
  frm2417	ELEMENT	IMAGE	2417
  frm2418	ELEMENT	IMAGE	2418
  frm2419	ELEMENT	IMAGE	2419
  frm2420	ELEMENT	IMAGE	2420
  frm2421	ELEMENT	IMAGE	2421
  frm2422	ELEMENT	IMAGE	2422
  frm2423	ELEMENT	IMAGE	2423
  frm2424	ELEMENT	IMAGE	2424
  frm2425	ELEMENT	IMAGE	2425
  frm2426	ELEMENT	IMAGE	2426
  frm2427	ELEMENT	IMAGE	2427
  frm2428	ELEMENT	IMAGE	2428
  frm2429	ELEMENT	IMAGE	2429
  frm2430	ELEMENT	IMAGE	2430
  frm2431	ELEMENT	IMAGE	2431
  frm2432	ELEMENT	IMAGE	2432
  frm2433	ELEMENT	IMAGE	2433
  frm2434	ELEMENT	IMAGE	2434
  frm2435	ELEMENT	IMAGE	2435
  frm2436	ELEMENT	IMAGE	2436
  frm2437	ELEMENT	IMAGE	2437
  frm2438	ELEMENT	IMAGE	2438
  frm2439	ELEMENT	IMAGE	2439
  frm2440	ELEMENT	IMAGE	2440
  frm2441	ELEMENT	IMAGE	2441
  frm2442	ELEMENT	IMAGE	2442
  frm2443	ELEMENT	IMAGE	2443
  frm2444	ELEMENT	IMAGE	2444
  frm2445	ELEMENT	IMAGE	2445
  frm2446	ELEMENT	IMAGE	2446
  frm2447	ELEMENT	IMAGE	2447
  frm2448	ELEMENT	IMAGE	2448
  frm2449	ELEMENT	IMAGE	2449
  frm2450	ELEMENT	IMAGE	2450
  frm2451	ELEMENT	IMAGE	2451
  frm2452	ELEMENT	IMAGE	2452
  frm2453	ELEMENT	IMAGE	2453
  frm2454	ELEMENT	IMAGE	2454
  frm2455	ELEMENT	IMAGE	2455
  frm2456	ELEMENT	IMAGE	2456
  frm2457	ELEMENT	IMAGE	2457
  frm2458	ELEMENT	IMAGE	2458
  frm2459	ELEMENT	IMAGE	2459
  frm2460	ELEMENT	IMAGE	2460
  frm2461	ELEMENT	IMAGE	2461
  frm2462	ELEMENT	IMAGE	2462
  frm2463	ELEMENT	IMAGE	2463
  frm2464	ELEMENT	IMAGE	2464
  frm2465	ELEMENT	IMAGE	2465
  frm2466	ELEMENT	IMAGE	2466
  frm2467	ELEMENT	IMAGE	2467
  frm2468	ELEMENT	IMAGE	2468
  frm2469	ELEMENT	IMAGE	2469
  frm2470	ELEMENT	IMAGE	2470
  frm2471	ELEMENT	IMAGE	2471
  frm2472	ELEMENT	IMAGE	2472
  frm2473	ELEMENT	IMAGE	2473
  frm2474	ELEMENT	IMAGE	2474
  frm2475	ELEMENT	IMAGE	2475
  frm2476	ELEMENT	IMAGE	2476
  frm2477	ELEMENT	IMAGE	2477
  frm2478	ELEMENT	IMAGE	2478
  frm2479	ELEMENT	IMAGE	2479
  frm2480	ELEMENT	IMAGE	2480
  frm2481	ELEMENT	IMAGE	2481
  frm2482	ELEMENT	IMAGE	2482
  frm2483	ELEMENT	IMAGE	2483
  frm2484	ELEMENT	IMAGE	2484
  frm2485	ELEMENT	IMAGE	2485
  frm2486	ELEMENT	IMAGE	2486
  frm2487	ELEMENT	IMAGE	2487
  frm2488	ELEMENT	IMAGE	2488
  frm2489	ELEMENT	IMAGE	2489
  frm2490	ELEMENT	IMAGE	2490
  frm2491	ELEMENT	IMAGE	2491
  frm2492	ELEMENT	IMAGE	2492
  frm2493	ELEMENT	IMAGE	2493
  frm2494	ELEMENT	IMAGE	2494
  frm2495	ELEMENT	IMAGE	2495
  frm2496	ELEMENT	IMAGE	2496
  frm2497	ELEMENT	IMAGE	2497
  frm2498	ELEMENT	IMAGE	2498
  frm2499	ELEMENT	IMAGE	2499
  frm2500	ELEMENT	IMAGE	2500
  frm2501	ELEMENT	IMAGE	2501
  frm2502	ELEMENT	IMAGE	2502
  frm2503	ELEMENT	IMAGE	2503
  frm2504	ELEMENT	IMAGE	2504
  frm2505	ELEMENT	IMAGE	2505
  frm2506	ELEMENT	IMAGE	2506
  frm2507	ELEMENT	IMAGE	2507
  frm2508	ELEMENT	IMAGE	2508
  frm2509	ELEMENT	IMAGE	2509
  frm2510	ELEMENT	IMAGE	2510
  frm2511	ELEMENT	IMAGE	2511
  frm2512	ELEMENT	IMAGE	2512
  frm2513	ELEMENT	IMAGE	2513
  frm2514	ELEMENT	IMAGE	2514
  frm2515	ELEMENT	IMAGE	2515
  frm2516	ELEMENT	IMAGE	2516
  frm2517	ELEMENT	IMAGE	2517
  frm2518	ELEMENT	IMAGE	2518
  frm2519	ELEMENT	IMAGE	2519
  frm2520	ELEMENT	IMAGE	2520
  frm2521	ELEMENT	IMAGE	2521
  frm2522	ELEMENT	IMAGE	2522
  frm2523	ELEMENT	IMAGE	2523
  frm2524	ELEMENT	IMAGE	2524
  frm2525	ELEMENT	IMAGE	2525
  frm2526	ELEMENT	IMAGE	2526
  frm2527	ELEMENT	IMAGE	2527
  frm2528	ELEMENT	IMAGE	2528
  frm2529	ELEMENT	IMAGE	2529
  frm2530	ELEMENT	IMAGE	2530
  frm2531	ELEMENT	IMAGE	2531
  frm2532	ELEMENT	IMAGE	2532
  frm2533	ELEMENT	IMAGE	2533
  frm2534	ELEMENT	IMAGE	2534
  frm2535	ELEMENT	IMAGE	2535
  frm2536	ELEMENT	IMAGE	2536
  frm2537	ELEMENT	IMAGE	2537
  frm2538	ELEMENT	IMAGE	2538
  frm2539	ELEMENT	IMAGE	2539
  frm2540	ELEMENT	IMAGE	2540
  frm2541	ELEMENT	IMAGE	2541
  frm2542	ELEMENT	IMAGE	2542
  frm2543	ELEMENT	IMAGE	2543
  frm2544	ELEMENT	IMAGE	2544
  frm2545	ELEMENT	IMAGE	2545
  frm2546	ELEMENT	IMAGE	2546
  frm2547	ELEMENT	IMAGE	2547
  frm2548	ELEMENT	IMAGE	2548
  frm2549	ELEMENT	IMAGE	2549
  frm2550	ELEMENT	IMAGE	2550
  frm2551	ELEMENT	IMAGE	2551
  frm2552	ELEMENT	IMAGE	2552
  frm2553	ELEMENT	IMAGE	2553
  frm2554	ELEMENT	IMAGE	2554
  frm2555	ELEMENT	IMAGE	2555
  frm2556	ELEMENT	IMAGE	2556
  frm2557	ELEMENT	IMAGE	2557
  frm2558	ELEMENT	IMAGE	2558
  frm2559	ELEMENT	IMAGE	2559
  frm2560	ELEMENT	IMAGE	2560
  frm2561	ELEMENT	IMAGE	2561
  frm2562	ELEMENT	IMAGE	2562
  frm2563	ELEMENT	IMAGE	2563
  frm2564	ELEMENT	IMAGE	2564
  frm2565	ELEMENT	IMAGE	2565
  frm2566	ELEMENT	IMAGE	2566
  frm2567	ELEMENT	IMAGE	2567
  frm2568	ELEMENT	IMAGE	2568
  frm2569	ELEMENT	IMAGE	2569
  frm2570	ELEMENT	IMAGE	2570
  frm2571	ELEMENT	IMAGE	2571
  frm2572	ELEMENT	IMAGE	2572
  frm2573	ELEMENT	IMAGE	2573
  frm2574	ELEMENT	IMAGE	2574
  frm2575	ELEMENT	IMAGE	2575
  frm2576	ELEMENT	IMAGE	2576
  frm2577	ELEMENT	IMAGE	2577
  frm2578	ELEMENT	IMAGE	2578
  frm2579	ELEMENT	IMAGE	2579
  frm2580	ELEMENT	IMAGE	2580
  frm2581	ELEMENT	IMAGE	2581
  frm2582	ELEMENT	IMAGE	2582
  frm2583	ELEMENT	IMAGE	2583
  frm2584	ELEMENT	IMAGE	2584
  frm2585	ELEMENT	IMAGE	2585
  frm2586	ELEMENT	IMAGE	2586
  frm2587	ELEMENT	IMAGE	2587
  frm2588	ELEMENT	IMAGE	2588
  frm2589	ELEMENT	IMAGE	2589
  frm2590	ELEMENT	IMAGE	2590
  frm2591	ELEMENT	IMAGE	2591
  frm2592	ELEMENT	IMAGE	2592
  frm2593	ELEMENT	IMAGE	2593
  frm2594	ELEMENT	IMAGE	2594
  frm2595	ELEMENT	IMAGE	2595
  frm2596	ELEMENT	IMAGE	2596
  frm2597	ELEMENT	IMAGE	2597
  frm2598	ELEMENT	IMAGE	2598
  frm2599	ELEMENT	IMAGE	2599
  frm2600	ELEMENT	IMAGE	2600
  frm2601	ELEMENT	IMAGE	2601
  frm2602	ELEMENT	IMAGE	2602
  frm2603	ELEMENT	IMAGE	2603
  frm2604	ELEMENT	IMAGE	2604
  frm2605	ELEMENT	IMAGE	2605
  frm2606	ELEMENT	IMAGE	2606
  frm2607	ELEMENT	IMAGE	2607
  frm2608	ELEMENT	IMAGE	2608
  frm2609	ELEMENT	IMAGE	2609
  frm2610	ELEMENT	IMAGE	2610
  frm2611	ELEMENT	IMAGE	2611
  frm2612	ELEMENT	IMAGE	2612
  frm2613	ELEMENT	IMAGE	2613
  frm2614	ELEMENT	IMAGE	2614
  frm2615	ELEMENT	IMAGE	2615
  frm2616	ELEMENT	IMAGE	2616
  frm2617	ELEMENT	IMAGE	2617
  frm2618	ELEMENT	IMAGE	2618
  frm2619	ELEMENT	IMAGE	2619
  frm2620	ELEMENT	IMAGE	2620
  frm2621	ELEMENT	IMAGE	2621
  frm2622	ELEMENT	IMAGE	2622
  frm2623	ELEMENT	IMAGE	2623
  frm2624	ELEMENT	IMAGE	2624
  frm2625	ELEMENT	IMAGE	2625
  frm2626	ELEMENT	IMAGE	2626
  frm2627	ELEMENT	IMAGE	2627
  frm2628	ELEMENT	IMAGE	2628
  frm2629	ELEMENT	IMAGE	2629
  frm2630	ELEMENT	IMAGE	2630
  frm2631	ELEMENT	IMAGE	2631
  frm2632	ELEMENT	IMAGE	2632
  frm2633	ELEMENT	IMAGE	2633
  frm2634	ELEMENT	IMAGE	2634
  frm2635	ELEMENT	IMAGE	2635
  frm2636	ELEMENT	IMAGE	2636
  frm2637	ELEMENT	IMAGE	2637
  frm2638	ELEMENT	IMAGE	2638
  frm2639	ELEMENT	IMAGE	2639
  frm2640	ELEMENT	IMAGE	2640
  frm2641	ELEMENT	IMAGE	2641
  frm2642	ELEMENT	IMAGE	2642
  frm2643	ELEMENT	IMAGE	2643
  frm2644	ELEMENT	IMAGE	2644
  frm2645	ELEMENT	IMAGE	2645
  frm2646	ELEMENT	IMAGE	2646
  frm2647	ELEMENT	IMAGE	2647
  frm2648	ELEMENT	IMAGE	2648
  frm2649	ELEMENT	IMAGE	2649
  frm2650	ELEMENT	IMAGE	2650
  frm2651	ELEMENT	IMAGE	2651
  frm2652	ELEMENT	IMAGE	2652
  frm2653	ELEMENT	IMAGE	2653
  frm2654	ELEMENT	IMAGE	2654
  frm2655	ELEMENT	IMAGE	2655
  frm2656	ELEMENT	IMAGE	2656
  frm2657	ELEMENT	IMAGE	2657
  frm2658	ELEMENT	IMAGE	2658
  frm2659	ELEMENT	IMAGE	2659
  frm2660	ELEMENT	IMAGE	2660
  frm2661	ELEMENT	IMAGE	2661
  frm2662	ELEMENT	IMAGE	2662
  frm2663	ELEMENT	IMAGE	2663
  frm2664	ELEMENT	IMAGE	2664
  frm2665	ELEMENT	IMAGE	2665
  frm2666	ELEMENT	IMAGE	2666
  frm2667	ELEMENT	IMAGE	2667
  frm2668	ELEMENT	IMAGE	2668
  frm2669	ELEMENT	IMAGE	2669
  frm2670	ELEMENT	IMAGE	2670
  frm2671	ELEMENT	IMAGE	2671
  frm2672	ELEMENT	IMAGE	2672
  frm2673	ELEMENT	IMAGE	2673
  frm2674	ELEMENT	IMAGE	2674
  frm2675	ELEMENT	IMAGE	2675
  frm2676	ELEMENT	IMAGE	2676
  frm2677	ELEMENT	IMAGE	2677
  frm2678	ELEMENT	IMAGE	2678
  frm2679	ELEMENT	IMAGE	2679
  frm2680	ELEMENT	IMAGE	2680
  frm2681	ELEMENT	IMAGE	2681
  frm2682	ELEMENT	IMAGE	2682
  frm2683	ELEMENT	IMAGE	2683
  frm2684	ELEMENT	IMAGE	2684
  frm2685	ELEMENT	IMAGE	2685
  frm2686	ELEMENT	IMAGE	2686
  frm2687	ELEMENT	IMAGE	2687
  frm2688	ELEMENT	IMAGE	2688
  frm2689	ELEMENT	IMAGE	2689
  frm2690	ELEMENT	IMAGE	2690
  frm2691	ELEMENT	IMAGE	2691
  frm2692	ELEMENT	IMAGE	2692
  frm2693	ELEMENT	IMAGE	2693
  frm2694	ELEMENT	IMAGE	2694
  frm2695	ELEMENT	IMAGE	2695
  frm2696	ELEMENT	IMAGE	2696
  frm2697	ELEMENT	IMAGE	2697
  frm2698	ELEMENT	IMAGE	2698
  frm2699	ELEMENT	IMAGE	2699
  frm2700	ELEMENT	IMAGE	2700
  frm2701	ELEMENT	IMAGE	2701
  frm2702	ELEMENT	IMAGE	2702
  frm2703	ELEMENT	IMAGE	2703
  frm2704	ELEMENT	IMAGE	2704
  frm2705	ELEMENT	IMAGE	2705
  frm2706	ELEMENT	IMAGE	2706
  frm2707	ELEMENT	IMAGE	2707
  frm2708	ELEMENT	IMAGE	2708
  frm2709	ELEMENT	IMAGE	2709
  frm2710	ELEMENT	IMAGE	2710
  frm2711	ELEMENT	IMAGE	2711
  frm2712	ELEMENT	IMAGE	2712
  frm2713	ELEMENT	IMAGE	2713
  frm2714	ELEMENT	IMAGE	2714
  frm2715	ELEMENT	IMAGE	2715
  frm2716	ELEMENT	IMAGE	2716
  frm2717	ELEMENT	IMAGE	2717
  frm2718	ELEMENT	IMAGE	2718
  frm2719	ELEMENT	IMAGE	2719
  frm2720	ELEMENT	IMAGE	2720
  frm2721	ELEMENT	IMAGE	2721
  frm2722	ELEMENT	IMAGE	2722
  frm2723	ELEMENT	IMAGE	2723
  frm2724	ELEMENT	IMAGE	2724
  frm2725	ELEMENT	IMAGE	2725
  frm2726	ELEMENT	IMAGE	2726
  frm2727	ELEMENT	IMAGE	2727
  frm2728	ELEMENT	IMAGE	2728
  frm2729	ELEMENT	IMAGE	2729
  frm2730	ELEMENT	IMAGE	2730
  frm2731	ELEMENT	IMAGE	2731
  frm2732	ELEMENT	IMAGE	2732
  frm2733	ELEMENT	IMAGE	2733
  frm2734	ELEMENT	IMAGE	2734
  frm2735	ELEMENT	IMAGE	2735
  frm2736	ELEMENT	IMAGE	2736
  frm2737	ELEMENT	IMAGE	2737
  frm2738	ELEMENT	IMAGE	2738
  frm2739	ELEMENT	IMAGE	2739
  frm2740	ELEMENT	IMAGE	2740
  frm2741	ELEMENT	IMAGE	2741
  frm2742	ELEMENT	IMAGE	2742
  frm2743	ELEMENT	IMAGE	2743
  frm2744	ELEMENT	IMAGE	2744
  frm2745	ELEMENT	IMAGE	2745
  frm2746	ELEMENT	IMAGE	2746
  frm2747	ELEMENT	IMAGE	2747
  frm2748	ELEMENT	IMAGE	2748
  frm2749	ELEMENT	IMAGE	2749
  frm2750	ELEMENT	IMAGE	2750
  frm2751	ELEMENT	IMAGE	2751
  frm2752	ELEMENT	IMAGE	2752
  frm2753	ELEMENT	IMAGE	2753
  frm2754	ELEMENT	IMAGE	2754
  frm2755	ELEMENT	IMAGE	2755
  frm2756	ELEMENT	IMAGE	2756
  frm2757	ELEMENT	IMAGE	2757
  frm2758	ELEMENT	IMAGE	2758
  frm2759	ELEMENT	IMAGE	2759
  frm2760	ELEMENT	IMAGE	2760
  frm2761	ELEMENT	IMAGE	2761
  frm2762	ELEMENT	IMAGE	2762
  frm2763	ELEMENT	IMAGE	2763
  frm2764	ELEMENT	IMAGE	2764
  frm2765	ELEMENT	IMAGE	2765
  frm2766	ELEMENT	IMAGE	2766
  frm2767	ELEMENT	IMAGE	2767
  frm2768	ELEMENT	IMAGE	2768
  frm2769	ELEMENT	IMAGE	2769
  frm2770	ELEMENT	IMAGE	2770
  frm2771	ELEMENT	IMAGE	2771
  frm2772	ELEMENT	IMAGE	2772
  frm2773	ELEMENT	IMAGE	2773
  frm2774	ELEMENT	IMAGE	2774
  frm2775	ELEMENT	IMAGE	2775
  frm2776	ELEMENT	IMAGE	2776
  frm2777	ELEMENT	IMAGE	2777
  frm2778	ELEMENT	IMAGE	2778
  frm2779	ELEMENT	IMAGE	2779
  frm2780	ELEMENT	IMAGE	2780
  frm2781	ELEMENT	IMAGE	2781
  frm2782	ELEMENT	IMAGE	2782
  frm2783	ELEMENT	IMAGE	2783
  frm2784	ELEMENT	IMAGE	2784
  frm2785	ELEMENT	IMAGE	2785
  frm2786	ELEMENT	IMAGE	2786
  frm2787	ELEMENT	IMAGE	2787
  frm2788	ELEMENT	IMAGE	2788
  frm2789	ELEMENT	IMAGE	2789
  frm2790	ELEMENT	IMAGE	2790
  frm2791	ELEMENT	IMAGE	2791
  frm2792	ELEMENT	IMAGE	2792
  frm2793	ELEMENT	IMAGE	2793
  frm2794	ELEMENT	IMAGE	2794
  frm2795	ELEMENT	IMAGE	2795
  frm2796	ELEMENT	IMAGE	2796
  frm2797	ELEMENT	IMAGE	2797
  frm2798	ELEMENT	IMAGE	2798
  frm2799	ELEMENT	IMAGE	2799
  frm2800	ELEMENT	IMAGE	2800
  frm2801	ELEMENT	IMAGE	2801
  frm2802	ELEMENT	IMAGE	2802
  frm2803	ELEMENT	IMAGE	2803
  frm2804	ELEMENT	IMAGE	2804
  frm2805	ELEMENT	IMAGE	2805
  frm2806	ELEMENT	IMAGE	2806
  frm2807	ELEMENT	IMAGE	2807
  frm2808	ELEMENT	IMAGE	2808
  frm2809	ELEMENT	IMAGE	2809
  frm2810	ELEMENT	IMAGE	2810
  frm2811	ELEMENT	IMAGE	2811
  frm2812	ELEMENT	IMAGE	2812
  frm2813	ELEMENT	IMAGE	2813
  frm2814	ELEMENT	IMAGE	2814
  frm2815	ELEMENT	IMAGE	2815
  frm2816	ELEMENT	IMAGE	2816
  frm2817	ELEMENT	IMAGE	2817
  frm2818	ELEMENT	IMAGE	2818
  frm2819	ELEMENT	IMAGE	2819
  frm2820	ELEMENT	IMAGE	2820
  frm2821	ELEMENT	IMAGE	2821
  frm2822	ELEMENT	IMAGE	2822
  frm2823	ELEMENT	IMAGE	2823
  frm2824	ELEMENT	IMAGE	2824
  frm2825	ELEMENT	IMAGE	2825
  frm2826	ELEMENT	IMAGE	2826
  frm2827	ELEMENT	IMAGE	2827
  frm2828	ELEMENT	IMAGE	2828
  frm2829	ELEMENT	IMAGE	2829
  frm2830	ELEMENT	IMAGE	2830
  frm2831	ELEMENT	IMAGE	2831
  frm2832	ELEMENT	IMAGE	2832
  frm2833	ELEMENT	IMAGE	2833
  frm2834	ELEMENT	IMAGE	2834
  frm2835	ELEMENT	IMAGE	2835
  frm2836	ELEMENT	IMAGE	2836
  frm2837	ELEMENT	IMAGE	2837
  frm2838	ELEMENT	IMAGE	2838
  frm2839	ELEMENT	IMAGE	2839
  frm2840	ELEMENT	IMAGE	2840
  frm2841	ELEMENT	IMAGE	2841
  frm2842	ELEMENT	IMAGE	2842
  frm2843	ELEMENT	IMAGE	2843
  frm2844	ELEMENT	IMAGE	2844
  frm2845	ELEMENT	IMAGE	2845
  frm2846	ELEMENT	IMAGE	2846
  frm2847	ELEMENT	IMAGE	2847
  frm2848	ELEMENT	IMAGE	2848
  frm2849	ELEMENT	IMAGE	2849
  frm2850	ELEMENT	IMAGE	2850
  frm2851	ELEMENT	IMAGE	2851
  frm2852	ELEMENT	IMAGE	2852
  frm2853	ELEMENT	IMAGE	2853
  frm2854	ELEMENT	IMAGE	2854
  frm2855	ELEMENT	IMAGE	2855
  frm2856	ELEMENT	IMAGE	2856
  frm2857	ELEMENT	IMAGE	2857
  frm2858	ELEMENT	IMAGE	2858
  frm2859	ELEMENT	IMAGE	2859
  frm2860	ELEMENT	IMAGE	2860
  frm2861	ELEMENT	IMAGE	2861
  frm2862	ELEMENT	IMAGE	2862
  frm2863	ELEMENT	IMAGE	2863
  frm2864	ELEMENT	IMAGE	2864
  frm2865	ELEMENT	IMAGE	2865
  frm2866	ELEMENT	IMAGE	2866
  frm2867	ELEMENT	IMAGE	2867
  frm2868	ELEMENT	IMAGE	2868
  frm2869	ELEMENT	IMAGE	2869
  frm2870	ELEMENT	IMAGE	2870
  frm2871	ELEMENT	IMAGE	2871
  frm2872	ELEMENT	IMAGE	2872
  frm2873	ELEMENT	IMAGE	2873
  frm2874	ELEMENT	IMAGE	2874
  frm2875	ELEMENT	IMAGE	2875
  frm2876	ELEMENT	IMAGE	2876
  frm2877	ELEMENT	IMAGE	2877
  frm2878	ELEMENT	IMAGE	2878
  frm2879	ELEMENT	IMAGE	2879
  frm2880	ELEMENT	IMAGE	2880
  frm2881	ELEMENT	IMAGE	2881
  frm2882	ELEMENT	IMAGE	2882
  frm2883	ELEMENT	IMAGE	2883
  frm2884	ELEMENT	IMAGE	2884
  frm2885	ELEMENT	IMAGE	2885
  frm2886	ELEMENT	IMAGE	2886
  frm2887	ELEMENT	IMAGE	2887
  frm2888	ELEMENT	IMAGE	2888
  frm2889	ELEMENT	IMAGE	2889
  frm2890	ELEMENT	IMAGE	2890
  frm2891	ELEMENT	IMAGE	2891
  frm2892	ELEMENT	IMAGE	2892
  frm2893	ELEMENT	IMAGE	2893
  frm2894	ELEMENT	IMAGE	2894
  frm2895	ELEMENT	IMAGE	2895
  frm2896	ELEMENT	IMAGE	2896
  frm2897	ELEMENT	IMAGE	2897
  frm2898	ELEMENT	IMAGE	2898
  frm2899	ELEMENT	IMAGE	2899
  frm2900	ELEMENT	IMAGE	2900
  frm2901	ELEMENT	IMAGE	2901
  frm2902	ELEMENT	IMAGE	2902
  frm2903	ELEMENT	IMAGE	2903
  frm2904	ELEMENT	IMAGE	2904
  frm2905	ELEMENT	IMAGE	2905
  frm2906	ELEMENT	IMAGE	2906
  frm2907	ELEMENT	IMAGE	2907
  frm2908	ELEMENT	IMAGE	2908
  frm2909	ELEMENT	IMAGE	2909
  frm2910	ELEMENT	IMAGE	2910
  frm2911	ELEMENT	IMAGE	2911
  frm2912	ELEMENT	IMAGE	2912
  frm2913	ELEMENT	IMAGE	2913
  frm2914	ELEMENT	IMAGE	2914
  frm2915	ELEMENT	IMAGE	2915
  frm2916	ELEMENT	IMAGE	2916
  frm2917	ELEMENT	IMAGE	2917
  frm2918	ELEMENT	IMAGE	2918
  frm2919	ELEMENT	IMAGE	2919
  frm2920	ELEMENT	IMAGE	2920
  frm2921	ELEMENT	IMAGE	2921
  frm2922	ELEMENT	IMAGE	2922
  frm2923	ELEMENT	IMAGE	2923
  frm2924	ELEMENT	IMAGE	2924
  frm2925	ELEMENT	IMAGE	2925
  frm2926	ELEMENT	IMAGE	2926
  frm2927	ELEMENT	IMAGE	2927
  frm2928	ELEMENT	IMAGE	2928
  frm2929	ELEMENT	IMAGE	2929
  frm2930	ELEMENT	IMAGE	2930
  frm2931	ELEMENT	IMAGE	2931
  frm2932	ELEMENT	IMAGE	2932
  frm2933	ELEMENT	IMAGE	2933
  frm2934	ELEMENT	IMAGE	2934
  frm2935	ELEMENT	IMAGE	2935
  frm2936	ELEMENT	IMAGE	2936
  frm2937	ELEMENT	IMAGE	2937
  frm2938	ELEMENT	IMAGE	2938
  frm2939	ELEMENT	IMAGE	2939
  frm2940	ELEMENT	IMAGE	2940
  frm2941	ELEMENT	IMAGE	2941
  frm2942	ELEMENT	IMAGE	2942
  frm2943	ELEMENT	IMAGE	2943
  frm2944	ELEMENT	IMAGE	2944
  frm2945	ELEMENT	IMAGE	2945
  frm2946	ELEMENT	IMAGE	2946
  frm2947	ELEMENT	IMAGE	2947
  frm2948	ELEMENT	IMAGE	2948
  frm2949	ELEMENT	IMAGE	2949
  frm2950	ELEMENT	IMAGE	2950
  frm2951	ELEMENT	IMAGE	2951
  frm2952	ELEMENT	IMAGE	2952
  frm2953	ELEMENT	IMAGE	2953
  frm2954	ELEMENT	IMAGE	2954
  frm2955	ELEMENT	IMAGE	2955
  frm2956	ELEMENT	IMAGE	2956
  frm2957	ELEMENT	IMAGE	2957
  frm2958	ELEMENT	IMAGE	2958
  frm2959	ELEMENT	IMAGE	2959
  frm2960	ELEMENT	IMAGE	2960
  frm2961	ELEMENT	IMAGE	2961
  frm2962	ELEMENT	IMAGE	2962
  frm2963	ELEMENT	IMAGE	2963
  frm2964	ELEMENT	IMAGE	2964
  frm2965	ELEMENT	IMAGE	2965
  frm2966	ELEMENT	IMAGE	2966
  frm2967	ELEMENT	IMAGE	2967
  frm2968	ELEMENT	IMAGE	2968
  frm2969	ELEMENT	IMAGE	2969
  frm2970	ELEMENT	IMAGE	2970
  frm2971	ELEMENT	IMAGE	2971
  frm2972	ELEMENT	IMAGE	2972
  frm2973	ELEMENT	IMAGE	2973
  frm2974	ELEMENT	IMAGE	2974
  frm2975	ELEMENT	IMAGE	2975
  frm2976	ELEMENT	IMAGE	2976
  frm2977	ELEMENT	IMAGE	2977
  frm2978	ELEMENT	IMAGE	2978
  frm2979	ELEMENT	IMAGE	2979
  frm2980	ELEMENT	IMAGE	2980
  frm2981	ELEMENT	IMAGE	2981
  frm2982	ELEMENT	IMAGE	2982
  frm2983	ELEMENT	IMAGE	2983
  frm2984	ELEMENT	IMAGE	2984
  frm2985	ELEMENT	IMAGE	2985
  frm2986	ELEMENT	IMAGE	2986
  frm2987	ELEMENT	IMAGE	2987
  frm2988	ELEMENT	IMAGE	2988
  frm2989	ELEMENT	IMAGE	2989
  frm2990	ELEMENT	IMAGE	2990
  frm2991	ELEMENT	IMAGE	2991
  frm2992	ELEMENT	IMAGE	2992
  frm2993	ELEMENT	IMAGE	2993
  frm2994	ELEMENT	IMAGE	2994
  frm2995	ELEMENT	IMAGE	2995
  frm2996	ELEMENT	IMAGE	2996
  frm2997	ELEMENT	IMAGE	2997
  frm2998	ELEMENT	IMAGE	2998
  frm2999	ELEMENT	IMAGE	2999
  frm3000	ELEMENT	IMAGE	3000
  frm3001	ELEMENT	IMAGE	3001
  frm3002	ELEMENT	IMAGE	3002
  frm3003	ELEMENT	IMAGE	3003
  frm3004	ELEMENT	IMAGE	3004
  frm3005	ELEMENT	IMAGE	3005
  frm3006	ELEMENT	IMAGE	3006
  frm3007	ELEMENT	IMAGE	3007
  frm3008	ELEMENT	IMAGE	3008
  frm3009	ELEMENT	IMAGE	3009
  frm3010	ELEMENT	IMAGE	3010
  frm3011	ELEMENT	IMAGE	3011
  frm3012	ELEMENT	IMAGE	3012
  frm3013	ELEMENT	IMAGE	3013
  frm3014	ELEMENT	IMAGE	3014
  frm3015	ELEMENT	IMAGE	3015
  frm3016	ELEMENT	IMAGE	3016
  frm3017	ELEMENT	IMAGE	3017
  frm3018	ELEMENT	IMAGE	3018
  frm3019	ELEMENT	IMAGE	3019
  frm3020	ELEMENT	IMAGE	3020
  frm3021	ELEMENT	IMAGE	3021
  frm3022	ELEMENT	IMAGE	3022
  frm3023	ELEMENT	IMAGE	3023
  frm3024	ELEMENT	IMAGE	3024
  frm3025	ELEMENT	IMAGE	3025
  frm3026	ELEMENT	IMAGE	3026
  frm3027	ELEMENT	IMAGE	3027
  frm3028	ELEMENT	IMAGE	3028
  frm3029	ELEMENT	IMAGE	3029
  frm3030	ELEMENT	IMAGE	3030
  frm3031	ELEMENT	IMAGE	3031
  frm3032	ELEMENT	IMAGE	3032
  frm3033	ELEMENT	IMAGE	3033
  frm3034	ELEMENT	IMAGE	3034
  frm3035	ELEMENT	IMAGE	3035
  frm3036	ELEMENT	IMAGE	3036
  frm3037	ELEMENT	IMAGE	3037
  frm3038	ELEMENT	IMAGE	3038
  frm3039	ELEMENT	IMAGE	3039
  frm3040	ELEMENT	IMAGE	3040
  frm3041	ELEMENT	IMAGE	3041
  frm3042	ELEMENT	IMAGE	3042
  frm3043	ELEMENT	IMAGE	3043
  frm3044	ELEMENT	IMAGE	3044
  frm3045	ELEMENT	IMAGE	3045
  frm3046	ELEMENT	IMAGE	3046
  frm3047	ELEMENT	IMAGE	3047
  frm3048	ELEMENT	IMAGE	3048
  frm3049	ELEMENT	IMAGE	3049
  frm3050	ELEMENT	IMAGE	3050
  frm3051	ELEMENT	IMAGE	3051
  frm3052	ELEMENT	IMAGE	3052
  frm3053	ELEMENT	IMAGE	3053
  frm3054	ELEMENT	IMAGE	3054
  frm3055	ELEMENT	IMAGE	3055
  frm3056	ELEMENT	IMAGE	3056
  frm3057	ELEMENT	IMAGE	3057
  frm3058	ELEMENT	IMAGE	3058
  frm3059	ELEMENT	IMAGE	3059
  frm3060	ELEMENT	IMAGE	3060
  frm3061	ELEMENT	IMAGE	3061
  frm3062	ELEMENT	IMAGE	3062
  frm3063	ELEMENT	IMAGE	3063
  frm3064	ELEMENT	IMAGE	3064
  frm3065	ELEMENT	IMAGE	3065
  frm3066	ELEMENT	IMAGE	3066
  frm3067	ELEMENT	IMAGE	3067
  frm3068	ELEMENT	IMAGE	3068
  frm3069	ELEMENT	IMAGE	3069
  frm3070	ELEMENT	IMAGE	3070
  frm3071	ELEMENT	IMAGE	3071
  frm3072	ELEMENT	IMAGE	3072
  frm3073	ELEMENT	IMAGE	3073
  frm3074	ELEMENT	IMAGE	3074
  frm3075	ELEMENT	IMAGE	3075
  frm3076	ELEMENT	IMAGE	3076
  frm3077	ELEMENT	IMAGE	3077
  frm3078	ELEMENT	IMAGE	3078
  frm3079	ELEMENT	IMAGE	3079
  frm3080	ELEMENT	IMAGE	3080
  frm3081	ELEMENT	IMAGE	3081
  frm3082	ELEMENT	IMAGE	3082
  frm3083	ELEMENT	IMAGE	3083
  frm3084	ELEMENT	IMAGE	3084
  frm3085	ELEMENT	IMAGE	3085
  frm3086	ELEMENT	IMAGE	3086
  frm3087	ELEMENT	IMAGE	3087
  frm3088	ELEMENT	IMAGE	3088
  frm3089	ELEMENT	IMAGE	3089
  frm3090	ELEMENT	IMAGE	3090
  frm3091	ELEMENT	IMAGE	3091
  frm3092	ELEMENT	IMAGE	3092
  frm3093	ELEMENT	IMAGE	3093
  frm3094	ELEMENT	IMAGE	3094
  frm3095	ELEMENT	IMAGE	3095
  frm3096	ELEMENT	IMAGE	3096
  frm3097	ELEMENT	IMAGE	3097
  frm3098	ELEMENT	IMAGE	3098
  frm3099	ELEMENT	IMAGE	3099
  frm3100	ELEMENT	IMAGE	3100
  frm3101	ELEMENT	IMAGE	3101
  frm3102	ELEMENT	IMAGE	3102
  frm3103	ELEMENT	IMAGE	3103
  frm3104	ELEMENT	IMAGE	3104
  frm3105	ELEMENT	IMAGE	3105
  frm3106	ELEMENT	IMAGE	3106
  frm3107	ELEMENT	IMAGE	3107
  frm3108	ELEMENT	IMAGE	3108
  frm3109	ELEMENT	IMAGE	3109
  frm3110	ELEMENT	IMAGE	3110
  frm3111	ELEMENT	IMAGE	3111
  frm3112	ELEMENT	IMAGE	3112
  frm3113	ELEMENT	IMAGE	3113
  frm3114	ELEMENT	IMAGE	3114
  frm3115	ELEMENT	IMAGE	3115
  frm3116	ELEMENT	IMAGE	3116
  frm3117	ELEMENT	IMAGE	3117
  frm3118	ELEMENT	IMAGE	3118
  frm3119	ELEMENT	IMAGE	3119
  frm3120	ELEMENT	IMAGE	3120
  frm3121	ELEMENT	IMAGE	3121
  frm3122	ELEMENT	IMAGE	3122
  frm3123	ELEMENT	IMAGE	3123
  frm3124	ELEMENT	IMAGE	3124
  frm3125	ELEMENT	IMAGE	3125
  frm3126	ELEMENT	IMAGE	3126
  frm3127	ELEMENT	IMAGE	3127
  frm3128	ELEMENT	IMAGE	3128
  frm3129	ELEMENT	IMAGE	3129
  frm3130	ELEMENT	IMAGE	3130
  frm3131	ELEMENT	IMAGE	3131
  frm3132	ELEMENT	IMAGE	3132
  frm3133	ELEMENT	IMAGE	3133
  frm3134	ELEMENT	IMAGE	3134
  frm3135	ELEMENT	IMAGE	3135
  frm3136	ELEMENT	IMAGE	3136
  frm3137	ELEMENT	IMAGE	3137
  frm3138	ELEMENT	IMAGE	3138
  frm3139	ELEMENT	IMAGE	3139
  frm3140	ELEMENT	IMAGE	3140
  frm3141	ELEMENT	IMAGE	3141
  frm3142	ELEMENT	IMAGE	3142
  frm3143	ELEMENT	IMAGE	3143
  frm3144	ELEMENT	IMAGE	3144
  frm3145	ELEMENT	IMAGE	3145
  frm3146	ELEMENT	IMAGE	3146
  frm3147	ELEMENT	IMAGE	3147
  frm3148	ELEMENT	IMAGE	3148
  frm3149	ELEMENT	IMAGE	3149
  frm3150	ELEMENT	IMAGE	3150
  frm3151	ELEMENT	IMAGE	3151
  frm3152	ELEMENT	IMAGE	3152
  frm3153	ELEMENT	IMAGE	3153
  frm3154	ELEMENT	IMAGE	3154
  frm3155	ELEMENT	IMAGE	3155
  frm3156	ELEMENT	IMAGE	3156
  frm3157	ELEMENT	IMAGE	3157
  frm3158	ELEMENT	IMAGE	3158
  frm3159	ELEMENT	IMAGE	3159
  frm3160	ELEMENT	IMAGE	3160
  frm3161	ELEMENT	IMAGE	3161
  frm3162	ELEMENT	IMAGE	3162
  frm3163	ELEMENT	IMAGE	3163
  frm3164	ELEMENT	IMAGE	3164
  frm3165	ELEMENT	IMAGE	3165
  frm3166	ELEMENT	IMAGE	3166
  frm3167	ELEMENT	IMAGE	3167
  frm3168	ELEMENT	IMAGE	3168
  frm3169	ELEMENT	IMAGE	3169
  frm3170	ELEMENT	IMAGE	3170
  frm3171	ELEMENT	IMAGE	3171
  frm3172	ELEMENT	IMAGE	3172
  frm3173	ELEMENT	IMAGE	3173
  frm3174	ELEMENT	IMAGE	3174
  frm3175	ELEMENT	IMAGE	3175
  frm3176	ELEMENT	IMAGE	3176
  frm3177	ELEMENT	IMAGE	3177
  frm3178	ELEMENT	IMAGE	3178
  frm3179	ELEMENT	IMAGE	3179
  frm3180	ELEMENT	IMAGE	3180
  frm3181	ELEMENT	IMAGE	3181
  frm3182	ELEMENT	IMAGE	3182
  frm3183	ELEMENT	IMAGE	3183
  frm3184	ELEMENT	IMAGE	3184
  frm3185	ELEMENT	IMAGE	3185
  frm3186	ELEMENT	IMAGE	3186
  frm3187	ELEMENT	IMAGE	3187
  frm3188	ELEMENT	IMAGE	3188
  frm3189	ELEMENT	IMAGE	3189
  frm3190	ELEMENT	IMAGE	3190
  frm3191	ELEMENT	IMAGE	3191
  frm3192	ELEMENT	IMAGE	3192
  frm3193	ELEMENT	IMAGE	3193
  frm3194	ELEMENT	IMAGE	3194
  frm3195	ELEMENT	IMAGE	3195
  frm3196	ELEMENT	IMAGE	3196
  frm3197	ELEMENT	IMAGE	3197
  frm3198	ELEMENT	IMAGE	3198
  frm3199	ELEMENT	IMAGE	3199
  frm3200	ELEMENT	IMAGE	3200
  frm3201	ELEMENT	IMAGE	3201
  frm3202	ELEMENT	IMAGE	3202
  frm3203	ELEMENT	IMAGE	3203
  frm3204	ELEMENT	IMAGE	3204
  frm3205	ELEMENT	IMAGE	3205
  frm3206	ELEMENT	IMAGE	3206
  frm3207	ELEMENT	IMAGE	3207
  frm3208	ELEMENT	IMAGE	3208
  frm3209	ELEMENT	IMAGE	3209
  frm3210	ELEMENT	IMAGE	3210
  frm3211	ELEMENT	IMAGE	3211
  frm3212	ELEMENT	IMAGE	3212
  frm3213	ELEMENT	IMAGE	3213
  frm3214	ELEMENT	IMAGE	3214
  frm3215	ELEMENT	IMAGE	3215
  frm3216	ELEMENT	IMAGE	3216
  frm3217	ELEMENT	IMAGE	3217
  frm3218	ELEMENT	IMAGE	3218
  frm3219	ELEMENT	IMAGE	3219
  frm3220	ELEMENT	IMAGE	3220
  frm3221	ELEMENT	IMAGE	3221
  frm3222	ELEMENT	IMAGE	3222
  frm3223	ELEMENT	IMAGE	3223
  frm3224	ELEMENT	IMAGE	3224
  frm3225	ELEMENT	IMAGE	3225
  frm3226	ELEMENT	IMAGE	3226
  frm3227	ELEMENT	IMAGE	3227
  frm3228	ELEMENT	IMAGE	3228
  frm3229	ELEMENT	IMAGE	3229
  frm3230	ELEMENT	IMAGE	3230
  frm3231	ELEMENT	IMAGE	3231
  frm3232	ELEMENT	IMAGE	3232
  frm3233	ELEMENT	IMAGE	3233
  frm3234	ELEMENT	IMAGE	3234
  frm3235	ELEMENT	IMAGE	3235
  frm3236	ELEMENT	IMAGE	3236
  frm3237	ELEMENT	IMAGE	3237
  frm3238	ELEMENT	IMAGE	3238
  frm3239	ELEMENT	IMAGE	3239
  frm3240	ELEMENT	IMAGE	3240
  frm3241	ELEMENT	IMAGE	3241
  frm3242	ELEMENT	IMAGE	3242
  frm3243	ELEMENT	IMAGE	3243
  frm3244	ELEMENT	IMAGE	3244
  frm3245	ELEMENT	IMAGE	3245
  frm3246	ELEMENT	IMAGE	3246
  frm3247	ELEMENT	IMAGE	3247
  frm3248	ELEMENT	IMAGE	3248
  frm3249	ELEMENT	IMAGE	3249
  frm3250	ELEMENT	IMAGE	3250
  frm3251	ELEMENT	IMAGE	3251
  frm3252	ELEMENT	IMAGE	3252
  frm3253	ELEMENT	IMAGE	3253
  frm3254	ELEMENT	IMAGE	3254
  frm3255	ELEMENT	IMAGE	3255
  frm3256	ELEMENT	IMAGE	3256
  frm3257	ELEMENT	IMAGE	3257
  frm3258	ELEMENT	IMAGE	3258
  frm3259	ELEMENT	IMAGE	3259
  frm3260	ELEMENT	IMAGE	3260
  frm3261	ELEMENT	IMAGE	3261
  frm3262	ELEMENT	IMAGE	3262
  frm3263	ELEMENT	IMAGE	3263
  frm3264	ELEMENT	IMAGE	3264
  frm3265	ELEMENT	IMAGE	3265
  frm3266	ELEMENT	IMAGE	3266
  frm3267	ELEMENT	IMAGE	3267
  frm3268	ELEMENT	IMAGE	3268
  frm3269	ELEMENT	IMAGE	3269
  frm3270	ELEMENT	IMAGE	3270
  frm3271	ELEMENT	IMAGE	3271
  frm3272	ELEMENT	IMAGE	3272
  frm3273	ELEMENT	IMAGE	3273
  frm3274	ELEMENT	IMAGE	3274
  frm3275	ELEMENT	IMAGE	3275
  frm3276	ELEMENT	IMAGE	3276
  frm3277	ELEMENT	IMAGE	3277
  frm3278	ELEMENT	IMAGE	3278
  frm3279	ELEMENT	IMAGE	3279
  frm3280	ELEMENT	IMAGE	3280
  frm3281	ELEMENT	IMAGE	3281
  frm3282	ELEMENT	IMAGE	3282
  frm3283	ELEMENT	IMAGE	3283
  frm3284	ELEMENT	IMAGE	3284
  frm3285	ELEMENT	IMAGE	3285
  frm3286	ELEMENT	IMAGE	3286
  frm3287	ELEMENT	IMAGE	3287
  frm3288	ELEMENT	IMAGE	3288
  frm3289	ELEMENT	IMAGE	3289
  frm3290	ELEMENT	IMAGE	3290
  frm3291	ELEMENT	IMAGE	3291
  frm3292	ELEMENT	IMAGE	3292
  frm3293	ELEMENT	IMAGE	3293
  frm3294	ELEMENT	IMAGE	3294
  frm3295	ELEMENT	IMAGE	3295
  frm3296	ELEMENT	IMAGE	3296
  frm3297	ELEMENT	IMAGE	3297
  frm3298	ELEMENT	IMAGE	3298
  frm3299	ELEMENT	IMAGE	3299
  frm3300	ELEMENT	IMAGE	3300
  frm3301	ELEMENT	IMAGE	3301
  frm3302	ELEMENT	IMAGE	3302
  frm3303	ELEMENT	IMAGE	3303
  frm3304	ELEMENT	IMAGE	3304
  frm3305	ELEMENT	IMAGE	3305
  frm3306	ELEMENT	IMAGE	3306
  frm3307	ELEMENT	IMAGE	3307
  frm3308	ELEMENT	IMAGE	3308
  frm3309	ELEMENT	IMAGE	3309
  frm3310	ELEMENT	IMAGE	3310
  frm3311	ELEMENT	IMAGE	3311
  frm3312	ELEMENT	IMAGE	3312
  frm3313	ELEMENT	IMAGE	3313
  frm3314	ELEMENT	IMAGE	3314
  frm3315	ELEMENT	IMAGE	3315
  frm3316	ELEMENT	IMAGE	3316
  frm3317	ELEMENT	IMAGE	3317
  frm3318	ELEMENT	IMAGE	3318
  frm3319	ELEMENT	IMAGE	3319
  frm3320	ELEMENT	IMAGE	3320
  frm3321	ELEMENT	IMAGE	3321
  frm3322	ELEMENT	IMAGE	3322
  frm3323	ELEMENT	IMAGE	3323
  frm3324	ELEMENT	IMAGE	3324
  frm3325	ELEMENT	IMAGE	3325
  frm3326	ELEMENT	IMAGE	3326
  frm3327	ELEMENT	IMAGE	3327
  frm3328	ELEMENT	IMAGE	3328
  frm3329	ELEMENT	IMAGE	3329
  frm3330	ELEMENT	IMAGE	3330
  frm3331	ELEMENT	IMAGE	3331
  frm3332	ELEMENT	IMAGE	3332
  frm3333	ELEMENT	IMAGE	3333
  frm3334	ELEMENT	IMAGE	3334
  frm3335	ELEMENT	IMAGE	3335
  frm3336	ELEMENT	IMAGE	3336
  frm3337	ELEMENT	IMAGE	3337
  frm3338	ELEMENT	IMAGE	3338
  frm3339	ELEMENT	IMAGE	3339
  frm3340	ELEMENT	IMAGE	3340
  frm3341	ELEMENT	IMAGE	3341
  frm3342	ELEMENT	IMAGE	3342
  frm3343	ELEMENT	IMAGE	3343
  frm3344	ELEMENT	IMAGE	3344
  frm3345	ELEMENT	IMAGE	3345
  frm3346	ELEMENT	IMAGE	3346
  frm3347	ELEMENT	IMAGE	3347
  frm3348	ELEMENT	IMAGE	3348
  frm3349	ELEMENT	IMAGE	3349
  frm3350	ELEMENT	IMAGE	3350
  frm3351	ELEMENT	IMAGE	3351
  frm3352	ELEMENT	IMAGE	3352
  frm3353	ELEMENT	IMAGE	3353
  frm3354	ELEMENT	IMAGE	3354
  frm3355	ELEMENT	IMAGE	3355
  frm3356	ELEMENT	IMAGE	3356
  frm3357	ELEMENT	IMAGE	3357
  frm3358	ELEMENT	IMAGE	3358
  frm3359	ELEMENT	IMAGE	3359
  frm3360	ELEMENT	IMAGE	3360
  frm3361	ELEMENT	IMAGE	3361
  frm3362	ELEMENT	IMAGE	3362
  frm3363	ELEMENT	IMAGE	3363
  frm3364	ELEMENT	IMAGE	3364
  frm3365	ELEMENT	IMAGE	3365
  frm3366	ELEMENT	IMAGE	3366
  frm3367	ELEMENT	IMAGE	3367
  frm3368	ELEMENT	IMAGE	3368
  frm3369	ELEMENT	IMAGE	3369
  frm3370	ELEMENT	IMAGE	3370
  frm3371	ELEMENT	IMAGE	3371
  frm3372	ELEMENT	IMAGE	3372
  frm3373	ELEMENT	IMAGE	3373
  frm3374	ELEMENT	IMAGE	3374
  frm3375	ELEMENT	IMAGE	3375
  frm3376	ELEMENT	IMAGE	3376
  frm3377	ELEMENT	IMAGE	3377
  frm3378	ELEMENT	IMAGE	3378
  frm3379	ELEMENT	IMAGE	3379
  frm3380	ELEMENT	IMAGE	3380
  frm3381	ELEMENT	IMAGE	3381
  frm3382	ELEMENT	IMAGE	3382
  frm3383	ELEMENT	IMAGE	3383
  frm3384	ELEMENT	IMAGE	3384
  frm3385	ELEMENT	IMAGE	3385
  frm3386	ELEMENT	IMAGE	3386
  frm3387	ELEMENT	IMAGE	3387
  frm3388	ELEMENT	IMAGE	3388
  frm3389	ELEMENT	IMAGE	3389
  frm3390	ELEMENT	IMAGE	3390
  frm3391	ELEMENT	IMAGE	3391
  frm3392	ELEMENT	IMAGE	3392
  frm3393	ELEMENT	IMAGE	3393
  frm3394	ELEMENT	IMAGE	3394
  frm3395	ELEMENT	IMAGE	3395
  frm3396	ELEMENT	IMAGE	3396
  frm3397	ELEMENT	IMAGE	3397
  frm3398	ELEMENT	IMAGE	3398
  frm3399	ELEMENT	IMAGE	3399
  frm3400	ELEMENT	IMAGE	3400
  frm3401	ELEMENT	IMAGE	3401
  frm3402	ELEMENT	IMAGE	3402
  frm3403	ELEMENT	IMAGE	3403
  frm3404	ELEMENT	IMAGE	3404
  frm3405	ELEMENT	IMAGE	3405
  frm3406	ELEMENT	IMAGE	3406
  frm3407	ELEMENT	IMAGE	3407
  frm3408	ELEMENT	IMAGE	3408
  frm3409	ELEMENT	IMAGE	3409
  frm3410	ELEMENT	IMAGE	3410
  frm3411	ELEMENT	IMAGE	3411
  frm3412	ELEMENT	IMAGE	3412
  frm3413	ELEMENT	IMAGE	3413
  frm3414	ELEMENT	IMAGE	3414
  frm3415	ELEMENT	IMAGE	3415
  frm3416	ELEMENT	IMAGE	3416
  frm3417	ELEMENT	IMAGE	3417
  frm3418	ELEMENT	IMAGE	3418
  frm3419	ELEMENT	IMAGE	3419
  frm3420	ELEMENT	IMAGE	3420
  frm3421	ELEMENT	IMAGE	3421
  frm3422	ELEMENT	IMAGE	3422
  frm3423	ELEMENT	IMAGE	3423
  frm3424	ELEMENT	IMAGE	3424
  frm3425	ELEMENT	IMAGE	3425
  frm3426	ELEMENT	IMAGE	3426
  frm3427	ELEMENT	IMAGE	3427
  frm3428	ELEMENT	IMAGE	3428
  frm3429	ELEMENT	IMAGE	3429
  frm3430	ELEMENT	IMAGE	3430
  frm3431	ELEMENT	IMAGE	3431
  frm3432	ELEMENT	IMAGE	3432
  frm3433	ELEMENT	IMAGE	3433
  frm3434	ELEMENT	IMAGE	3434
  frm3435	ELEMENT	IMAGE	3435
  frm3436	ELEMENT	IMAGE	3436
  frm3437	ELEMENT	IMAGE	3437
  frm3438	ELEMENT	IMAGE	3438
  frm3439	ELEMENT	IMAGE	3439
  frm3440	ELEMENT	IMAGE	3440
  frm3441	ELEMENT	IMAGE	3441
  frm3442	ELEMENT	IMAGE	3442
  frm3443	ELEMENT	IMAGE	3443
  frm3444	ELEMENT	IMAGE	3444
  frm3445	ELEMENT	IMAGE	3445
  frm3446	ELEMENT	IMAGE	3446
  frm3447	ELEMENT	IMAGE	3447
  frm3448	ELEMENT	IMAGE	3448
  frm3449	ELEMENT	IMAGE	3449
  frm3450	ELEMENT	IMAGE	3450
  frm3451	ELEMENT	IMAGE	3451
  frm3452	ELEMENT	IMAGE	3452
  frm3453	ELEMENT	IMAGE	3453
  frm3454	ELEMENT	IMAGE	3454
  frm3455	ELEMENT	IMAGE	3455
  frm3456	ELEMENT	IMAGE	3456
  frm3457	ELEMENT	IMAGE	3457
  frm3458	ELEMENT	IMAGE	3458
  frm3459	ELEMENT	IMAGE	3459
  frm3460	ELEMENT	IMAGE	3460
  frm3461	ELEMENT	IMAGE	3461
  frm3462	ELEMENT	IMAGE	3462
  frm3463	ELEMENT	IMAGE	3463
  frm3464	ELEMENT	IMAGE	3464
  frm3465	ELEMENT	IMAGE	3465
  frm3466	ELEMENT	IMAGE	3466
  frm3467	ELEMENT	IMAGE	3467
  frm3468	ELEMENT	IMAGE	3468
  frm3469	ELEMENT	IMAGE	3469
  frm3470	ELEMENT	IMAGE	3470
  frm3471	ELEMENT	IMAGE	3471
  frm3472	ELEMENT	IMAGE	3472
  frm3473	ELEMENT	IMAGE	3473
  frm3474	ELEMENT	IMAGE	3474
  frm3475	ELEMENT	IMAGE	3475
  frm3476	ELEMENT	IMAGE	3476
  frm3477	ELEMENT	IMAGE	3477
  frm3478	ELEMENT	IMAGE	3478
  frm3479	ELEMENT	IMAGE	3479
  frm3480	ELEMENT	IMAGE	3480
  frm3481	ELEMENT	IMAGE	3481
  frm3482	ELEMENT	IMAGE	3482
  frm3483	ELEMENT	IMAGE	3483
  frm3484	ELEMENT	IMAGE	3484
  frm3485	ELEMENT	IMAGE	3485
  frm3486	ELEMENT	IMAGE	3486
  frm3487	ELEMENT	IMAGE	3487
  frm3488	ELEMENT	IMAGE	3488
  frm3489	ELEMENT	IMAGE	3489
  frm3490	ELEMENT	IMAGE	3490
  frm3491	ELEMENT	IMAGE	3491
  frm3492	ELEMENT	IMAGE	3492
  frm3493	ELEMENT	IMAGE	3493
  frm3494	ELEMENT	IMAGE	3494
  frm3495	ELEMENT	IMAGE	3495
  frm3496	ELEMENT	IMAGE	3496
  frm3497	ELEMENT	IMAGE	3497
  frm3498	ELEMENT	IMAGE	3498
  frm3499	ELEMENT	IMAGE	3499
  frm3500	ELEMENT	IMAGE	3500
  frm3501	ELEMENT	IMAGE	3501
  frm3502	ELEMENT	IMAGE	3502
  frm3503	ELEMENT	IMAGE	3503
  frm3504	ELEMENT	IMAGE	3504
  frm3505	ELEMENT	IMAGE	3505
  frm3506	ELEMENT	IMAGE	3506
  frm3507	ELEMENT	IMAGE	3507
  frm3508	ELEMENT	IMAGE	3508
  frm3509	ELEMENT	IMAGE	3509
  frm3510	ELEMENT	IMAGE	3510
  frm3511	ELEMENT	IMAGE	3511
  frm3512	ELEMENT	IMAGE	3512
  frm3513	ELEMENT	IMAGE	3513
  frm3514	ELEMENT	IMAGE	3514
  frm3515	ELEMENT	IMAGE	3515
  frm3516	ELEMENT	IMAGE	3516
  frm3517	ELEMENT	IMAGE	3517
  frm3518	ELEMENT	IMAGE	3518
  frm3519	ELEMENT	IMAGE	3519
  frm3520	ELEMENT	IMAGE	3520
  frm3521	ELEMENT	IMAGE	3521
  frm3522	ELEMENT	IMAGE	3522
  frm3523	ELEMENT	IMAGE	3523
  frm3524	ELEMENT	IMAGE	3524
  frm3525	ELEMENT	IMAGE	3525
  frm3526	ELEMENT	IMAGE	3526
  frm3527	ELEMENT	IMAGE	3527
  frm3528	ELEMENT	IMAGE	3528
  frm3529	ELEMENT	IMAGE	3529
  frm3530	ELEMENT	IMAGE	3530
  frm3531	ELEMENT	IMAGE	3531
  frm3532	ELEMENT	IMAGE	3532
  frm3533	ELEMENT	IMAGE	3533
  frm3534	ELEMENT	IMAGE	3534
  frm3535	ELEMENT	IMAGE	3535
  frm3536	ELEMENT	IMAGE	3536
  frm3537	ELEMENT	IMAGE	3537
  frm3538	ELEMENT	IMAGE	3538
  frm3539	ELEMENT	IMAGE	3539
  frm3540	ELEMENT	IMAGE	3540
  frm3541	ELEMENT	IMAGE	3541
  frm3542	ELEMENT	IMAGE	3542
  frm3543	ELEMENT	IMAGE	3543
  frm3544	ELEMENT	IMAGE	3544
  frm3545	ELEMENT	IMAGE	3545
  frm3546	ELEMENT	IMAGE	3546
  frm3547	ELEMENT	IMAGE	3547
  frm3548	ELEMENT	IMAGE	3548
  frm3549	ELEMENT	IMAGE	3549
  frm3550	ELEMENT	IMAGE	3550
  frm3551	ELEMENT	IMAGE	3551
  frm3552	ELEMENT	IMAGE	3552
  frm3553	ELEMENT	IMAGE	3553
  frm3554	ELEMENT	IMAGE	3554
  frm3555	ELEMENT	IMAGE	3555
  frm3556	ELEMENT	IMAGE	3556
  frm3557	ELEMENT	IMAGE	3557
  frm3558	ELEMENT	IMAGE	3558
  frm3559	ELEMENT	IMAGE	3559
  frm3560	ELEMENT	IMAGE	3560
  frm3561	ELEMENT	IMAGE	3561
  frm3562	ELEMENT	IMAGE	3562
  frm3563	ELEMENT	IMAGE	3563
  frm3564	ELEMENT	IMAGE	3564
  frm3565	ELEMENT	IMAGE	3565
  frm3566	ELEMENT	IMAGE	3566
  frm3567	ELEMENT	IMAGE	3567
  frm3568	ELEMENT	IMAGE	3568
  frm3569	ELEMENT	IMAGE	3569
  frm3570	ELEMENT	IMAGE	3570
  frm3571	ELEMENT	IMAGE	3571
  frm3572	ELEMENT	IMAGE	3572
  frm3573	ELEMENT	IMAGE	3573
  frm3574	ELEMENT	IMAGE	3574
  frm3575	ELEMENT	IMAGE	3575
  frm3576	ELEMENT	IMAGE	3576
  frm3577	ELEMENT	IMAGE	3577
  frm3578	ELEMENT	IMAGE	3578
  frm3579	ELEMENT	IMAGE	3579
  frm3580	ELEMENT	IMAGE	3580
  frm3581	ELEMENT	IMAGE	3581
  frm3582	ELEMENT	IMAGE	3582
  frm3583	ELEMENT	IMAGE	3583
  frm3584	ELEMENT	IMAGE	3584
  frm3585	ELEMENT	IMAGE	3585
  frm3586	ELEMENT	IMAGE	3586
  frm3587	ELEMENT	IMAGE	3587
  frm3588	ELEMENT	IMAGE	3588
  frm3589	ELEMENT	IMAGE	3589
  frm3590	ELEMENT	IMAGE	3590
  frm3591	ELEMENT	IMAGE	3591
  frm3592	ELEMENT	IMAGE	3592
  frm3593	ELEMENT	IMAGE	3593
  frm3594	ELEMENT	IMAGE	3594
  frm3595	ELEMENT	IMAGE	3595
  frm3596	ELEMENT	IMAGE	3596
  frm3597	ELEMENT	IMAGE	3597
  frm3598	ELEMENT	IMAGE	3598
  frm3599	ELEMENT	IMAGE	3599
  frm3600	ELEMENT	IMAGE	3600

loop_
 _array_data.array_id
 _array_data.binary_id
 _array_data.external_data_id

  IMAGE	1	1
  IMAGE	2	2
  IMAGE	3	3
  IMAGE	4	4
  IMAGE	5	5
  IMAGE	6	6
  IMAGE	7	7
  IMAGE	8	8
  IMAGE	9	9
  IMAGE	10	10
  IMAGE	11	11
  IMAGE	12	12
  IMAGE	13	13
  IMAGE	14	14
  IMAGE	15	15
  IMAGE	16	16
  IMAGE	17	17
  IMAGE	18	18
  IMAGE	19	19
  IMAGE	20	20
  IMAGE	21	21
  IMAGE	22	22
  IMAGE	23	23
  IMAGE	24	24
  IMAGE	25	25
  IMAGE	26	26
  IMAGE	27	27
  IMAGE	28	28
  IMAGE	29	29
  IMAGE	30	30
  IMAGE	31	31
  IMAGE	32	32
  IMAGE	33	33
  IMAGE	34	34
  IMAGE	35	35
  IMAGE	36	36
  IMAGE	37	37
  IMAGE	38	38
  IMAGE	39	39
  IMAGE	40	40
  IMAGE	41	41
  IMAGE	42	42
  IMAGE	43	43
  IMAGE	44	44
  IMAGE	45	45
  IMAGE	46	46
  IMAGE	47	47
  IMAGE	48	48
  IMAGE	49	49
  IMAGE	50	50
  IMAGE	51	51
  IMAGE	52	52
  IMAGE	53	53
  IMAGE	54	54
  IMAGE	55	55
  IMAGE	56	56
  IMAGE	57	57
  IMAGE	58	58
  IMAGE	59	59
  IMAGE	60	60
  IMAGE	61	61
  IMAGE	62	62
  IMAGE	63	63
  IMAGE	64	64
  IMAGE	65	65
  IMAGE	66	66
  IMAGE	67	67
  IMAGE	68	68
  IMAGE	69	69
  IMAGE	70	70
  IMAGE	71	71
  IMAGE	72	72
  IMAGE	73	73
  IMAGE	74	74
  IMAGE	75	75
  IMAGE	76	76
  IMAGE	77	77
  IMAGE	78	78
  IMAGE	79	79
  IMAGE	80	80
  IMAGE	81	81
  IMAGE	82	82
  IMAGE	83	83
  IMAGE	84	84
  IMAGE	85	85
  IMAGE	86	86
  IMAGE	87	87
  IMAGE	88	88
  IMAGE	89	89
  IMAGE	90	90
  IMAGE	91	91
  IMAGE	92	92
  IMAGE	93	93
  IMAGE	94	94
  IMAGE	95	95
  IMAGE	96	96
  IMAGE	97	97
  IMAGE	98	98
  IMAGE	99	99
  IMAGE	100	100
  IMAGE	101	101
  IMAGE	102	102
  IMAGE	103	103
  IMAGE	104	104
  IMAGE	105	105
  IMAGE	106	106
  IMAGE	107	107
  IMAGE	108	108
  IMAGE	109	109
  IMAGE	110	110
  IMAGE	111	111
  IMAGE	112	112
  IMAGE	113	113
  IMAGE	114	114
  IMAGE	115	115
  IMAGE	116	116
  IMAGE	117	117
  IMAGE	118	118
  IMAGE	119	119
  IMAGE	120	120
  IMAGE	121	121
  IMAGE	122	122
  IMAGE	123	123
  IMAGE	124	124
  IMAGE	125	125
  IMAGE	126	126
  IMAGE	127	127
  IMAGE	128	128
  IMAGE	129	129
  IMAGE	130	130
  IMAGE	131	131
  IMAGE	132	132
  IMAGE	133	133
  IMAGE	134	134
  IMAGE	135	135
  IMAGE	136	136
  IMAGE	137	137
  IMAGE	138	138
  IMAGE	139	139
  IMAGE	140	140
  IMAGE	141	141
  IMAGE	142	142
  IMAGE	143	143
  IMAGE	144	144
  IMAGE	145	145
  IMAGE	146	146
  IMAGE	147	147
  IMAGE	148	148
  IMAGE	149	149
  IMAGE	150	150
  IMAGE	151	151
  IMAGE	152	152
  IMAGE	153	153
  IMAGE	154	154
  IMAGE	155	155
  IMAGE	156	156
  IMAGE	157	157
  IMAGE	158	158
  IMAGE	159	159
  IMAGE	160	160
  IMAGE	161	161
  IMAGE	162	162
  IMAGE	163	163
  IMAGE	164	164
  IMAGE	165	165
  IMAGE	166	166
  IMAGE	167	167
  IMAGE	168	168
  IMAGE	169	169
  IMAGE	170	170
  IMAGE	171	171
  IMAGE	172	172
  IMAGE	173	173
  IMAGE	174	174
  IMAGE	175	175
  IMAGE	176	176
  IMAGE	177	177
  IMAGE	178	178
  IMAGE	179	179
  IMAGE	180	180
  IMAGE	181	181
  IMAGE	182	182
  IMAGE	183	183
  IMAGE	184	184
  IMAGE	185	185
  IMAGE	186	186
  IMAGE	187	187
  IMAGE	188	188
  IMAGE	189	189
  IMAGE	190	190
  IMAGE	191	191
  IMAGE	192	192
  IMAGE	193	193
  IMAGE	194	194
  IMAGE	195	195
  IMAGE	196	196
  IMAGE	197	197
  IMAGE	198	198
  IMAGE	199	199
  IMAGE	200	200
  IMAGE	201	201
  IMAGE	202	202
  IMAGE	203	203
  IMAGE	204	204
  IMAGE	205	205
  IMAGE	206	206
  IMAGE	207	207
  IMAGE	208	208
  IMAGE	209	209
  IMAGE	210	210
  IMAGE	211	211
  IMAGE	212	212
  IMAGE	213	213
  IMAGE	214	214
  IMAGE	215	215
  IMAGE	216	216
  IMAGE	217	217
  IMAGE	218	218
  IMAGE	219	219
  IMAGE	220	220
  IMAGE	221	221
  IMAGE	222	222
  IMAGE	223	223
  IMAGE	224	224
  IMAGE	225	225
  IMAGE	226	226
  IMAGE	227	227
  IMAGE	228	228
  IMAGE	229	229
  IMAGE	230	230
  IMAGE	231	231
  IMAGE	232	232
  IMAGE	233	233
  IMAGE	234	234
  IMAGE	235	235
  IMAGE	236	236
  IMAGE	237	237
  IMAGE	238	238
  IMAGE	239	239
  IMAGE	240	240
  IMAGE	241	241
  IMAGE	242	242
  IMAGE	243	243
  IMAGE	244	244
  IMAGE	245	245
  IMAGE	246	246
  IMAGE	247	247
  IMAGE	248	248
  IMAGE	249	249
  IMAGE	250	250
  IMAGE	251	251
  IMAGE	252	252
  IMAGE	253	253
  IMAGE	254	254
  IMAGE	255	255
  IMAGE	256	256
  IMAGE	257	257
  IMAGE	258	258
  IMAGE	259	259
  IMAGE	260	260
  IMAGE	261	261
  IMAGE	262	262
  IMAGE	263	263
  IMAGE	264	264
  IMAGE	265	265
  IMAGE	266	266
  IMAGE	267	267
  IMAGE	268	268
  IMAGE	269	269
  IMAGE	270	270
  IMAGE	271	271
  IMAGE	272	272
  IMAGE	273	273
  IMAGE	274	274
  IMAGE	275	275
  IMAGE	276	276
  IMAGE	277	277
  IMAGE	278	278
  IMAGE	279	279
  IMAGE	280	280
  IMAGE	281	281
  IMAGE	282	282
  IMAGE	283	283
  IMAGE	284	284
  IMAGE	285	285
  IMAGE	286	286
  IMAGE	287	287
  IMAGE	288	288
  IMAGE	289	289
  IMAGE	290	290
  IMAGE	291	291
  IMAGE	292	292
  IMAGE	293	293
  IMAGE	294	294
  IMAGE	295	295
  IMAGE	296	296
  IMAGE	297	297
  IMAGE	298	298
  IMAGE	299	299
  IMAGE	300	300
  IMAGE	301	301
  IMAGE	302	302
  IMAGE	303	303
  IMAGE	304	304
  IMAGE	305	305
  IMAGE	306	306
  IMAGE	307	307
  IMAGE	308	308
  IMAGE	309	309
  IMAGE	310	310
  IMAGE	311	311
  IMAGE	312	312
  IMAGE	313	313
  IMAGE	314	314
  IMAGE	315	315
  IMAGE	316	316
  IMAGE	317	317
  IMAGE	318	318
  IMAGE	319	319
  IMAGE	320	320
  IMAGE	321	321
  IMAGE	322	322
  IMAGE	323	323
  IMAGE	324	324
  IMAGE	325	325
  IMAGE	326	326
  IMAGE	327	327
  IMAGE	328	328
  IMAGE	329	329
  IMAGE	330	330
  IMAGE	331	331
  IMAGE	332	332
  IMAGE	333	333
  IMAGE	334	334
  IMAGE	335	335
  IMAGE	336	336
  IMAGE	337	337
  IMAGE	338	338
  IMAGE	339	339
  IMAGE	340	340
  IMAGE	341	341
  IMAGE	342	342
  IMAGE	343	343
  IMAGE	344	344
  IMAGE	345	345
  IMAGE	346	346
  IMAGE	347	347
  IMAGE	348	348
  IMAGE	349	349
  IMAGE	350	350
  IMAGE	351	351
  IMAGE	352	352
  IMAGE	353	353
  IMAGE	354	354
  IMAGE	355	355
  IMAGE	356	356
  IMAGE	357	357
  IMAGE	358	358
  IMAGE	359	359
  IMAGE	360	360
  IMAGE	361	361
  IMAGE	362	362
  IMAGE	363	363
  IMAGE	364	364
  IMAGE	365	365
  IMAGE	366	366
  IMAGE	367	367
  IMAGE	368	368
  IMAGE	369	369
  IMAGE	370	370
  IMAGE	371	371
  IMAGE	372	372
  IMAGE	373	373
  IMAGE	374	374
  IMAGE	375	375
  IMAGE	376	376
  IMAGE	377	377
  IMAGE	378	378
  IMAGE	379	379
  IMAGE	380	380
  IMAGE	381	381
  IMAGE	382	382
  IMAGE	383	383
  IMAGE	384	384
  IMAGE	385	385
  IMAGE	386	386
  IMAGE	387	387
  IMAGE	388	388
  IMAGE	389	389
  IMAGE	390	390
  IMAGE	391	391
  IMAGE	392	392
  IMAGE	393	393
  IMAGE	394	394
  IMAGE	395	395
  IMAGE	396	396
  IMAGE	397	397
  IMAGE	398	398
  IMAGE	399	399
  IMAGE	400	400
  IMAGE	401	401
  IMAGE	402	402
  IMAGE	403	403
  IMAGE	404	404
  IMAGE	405	405
  IMAGE	406	406
  IMAGE	407	407
  IMAGE	408	408
  IMAGE	409	409
  IMAGE	410	410
  IMAGE	411	411
  IMAGE	412	412
  IMAGE	413	413
  IMAGE	414	414
  IMAGE	415	415
  IMAGE	416	416
  IMAGE	417	417
  IMAGE	418	418
  IMAGE	419	419
  IMAGE	420	420
  IMAGE	421	421
  IMAGE	422	422
  IMAGE	423	423
  IMAGE	424	424
  IMAGE	425	425
  IMAGE	426	426
  IMAGE	427	427
  IMAGE	428	428
  IMAGE	429	429
  IMAGE	430	430
  IMAGE	431	431
  IMAGE	432	432
  IMAGE	433	433
  IMAGE	434	434
  IMAGE	435	435
  IMAGE	436	436
  IMAGE	437	437
  IMAGE	438	438
  IMAGE	439	439
  IMAGE	440	440
  IMAGE	441	441
  IMAGE	442	442
  IMAGE	443	443
  IMAGE	444	444
  IMAGE	445	445
  IMAGE	446	446
  IMAGE	447	447
  IMAGE	448	448
  IMAGE	449	449
  IMAGE	450	450
  IMAGE	451	451
  IMAGE	452	452
  IMAGE	453	453
  IMAGE	454	454
  IMAGE	455	455
  IMAGE	456	456
  IMAGE	457	457
  IMAGE	458	458
  IMAGE	459	459
  IMAGE	460	460
  IMAGE	461	461
  IMAGE	462	462
  IMAGE	463	463
  IMAGE	464	464
  IMAGE	465	465
  IMAGE	466	466
  IMAGE	467	467
  IMAGE	468	468
  IMAGE	469	469
  IMAGE	470	470
  IMAGE	471	471
  IMAGE	472	472
  IMAGE	473	473
  IMAGE	474	474
  IMAGE	475	475
  IMAGE	476	476
  IMAGE	477	477
  IMAGE	478	478
  IMAGE	479	479
  IMAGE	480	480
  IMAGE	481	481
  IMAGE	482	482
  IMAGE	483	483
  IMAGE	484	484
  IMAGE	485	485
  IMAGE	486	486
  IMAGE	487	487
  IMAGE	488	488
  IMAGE	489	489
  IMAGE	490	490
  IMAGE	491	491
  IMAGE	492	492
  IMAGE	493	493
  IMAGE	494	494
  IMAGE	495	495
  IMAGE	496	496
  IMAGE	497	497
  IMAGE	498	498
  IMAGE	499	499
  IMAGE	500	500
  IMAGE	501	501
  IMAGE	502	502
  IMAGE	503	503
  IMAGE	504	504
  IMAGE	505	505
  IMAGE	506	506
  IMAGE	507	507
  IMAGE	508	508
  IMAGE	509	509
  IMAGE	510	510
  IMAGE	511	511
  IMAGE	512	512
  IMAGE	513	513
  IMAGE	514	514
  IMAGE	515	515
  IMAGE	516	516
  IMAGE	517	517
  IMAGE	518	518
  IMAGE	519	519
  IMAGE	520	520
  IMAGE	521	521
  IMAGE	522	522
  IMAGE	523	523
  IMAGE	524	524
  IMAGE	525	525
  IMAGE	526	526
  IMAGE	527	527
  IMAGE	528	528
  IMAGE	529	529
  IMAGE	530	530
  IMAGE	531	531
  IMAGE	532	532
  IMAGE	533	533
  IMAGE	534	534
  IMAGE	535	535
  IMAGE	536	536
  IMAGE	537	537
  IMAGE	538	538
  IMAGE	539	539
  IMAGE	540	540
  IMAGE	541	541
  IMAGE	542	542
  IMAGE	543	543
  IMAGE	544	544
  IMAGE	545	545
  IMAGE	546	546
  IMAGE	547	547
  IMAGE	548	548
  IMAGE	549	549
  IMAGE	550	550
  IMAGE	551	551
  IMAGE	552	552
  IMAGE	553	553
  IMAGE	554	554
  IMAGE	555	555
  IMAGE	556	556
  IMAGE	557	557
  IMAGE	558	558
  IMAGE	559	559
  IMAGE	560	560
  IMAGE	561	561
  IMAGE	562	562
  IMAGE	563	563
  IMAGE	564	564
  IMAGE	565	565
  IMAGE	566	566
  IMAGE	567	567
  IMAGE	568	568
  IMAGE	569	569
  IMAGE	570	570
  IMAGE	571	571
  IMAGE	572	572
  IMAGE	573	573
  IMAGE	574	574
  IMAGE	575	575
  IMAGE	576	576
  IMAGE	577	577
  IMAGE	578	578
  IMAGE	579	579
  IMAGE	580	580
  IMAGE	581	581
  IMAGE	582	582
  IMAGE	583	583
  IMAGE	584	584
  IMAGE	585	585
  IMAGE	586	586
  IMAGE	587	587
  IMAGE	588	588
  IMAGE	589	589
  IMAGE	590	590
  IMAGE	591	591
  IMAGE	592	592
  IMAGE	593	593
  IMAGE	594	594
  IMAGE	595	595
  IMAGE	596	596
  IMAGE	597	597
  IMAGE	598	598
  IMAGE	599	599
  IMAGE	600	600
  IMAGE	601	601
  IMAGE	602	602
  IMAGE	603	603
  IMAGE	604	604
  IMAGE	605	605
  IMAGE	606	606
  IMAGE	607	607
  IMAGE	608	608
  IMAGE	609	609
  IMAGE	610	610
  IMAGE	611	611
  IMAGE	612	612
  IMAGE	613	613
  IMAGE	614	614
  IMAGE	615	615
  IMAGE	616	616
  IMAGE	617	617
  IMAGE	618	618
  IMAGE	619	619
  IMAGE	620	620
  IMAGE	621	621
  IMAGE	622	622
  IMAGE	623	623
  IMAGE	624	624
  IMAGE	625	625
  IMAGE	626	626
  IMAGE	627	627
  IMAGE	628	628
  IMAGE	629	629
  IMAGE	630	630
  IMAGE	631	631
  IMAGE	632	632
  IMAGE	633	633
  IMAGE	634	634
  IMAGE	635	635
  IMAGE	636	636
  IMAGE	637	637
  IMAGE	638	638
  IMAGE	639	639
  IMAGE	640	640
  IMAGE	641	641
  IMAGE	642	642
  IMAGE	643	643
  IMAGE	644	644
  IMAGE	645	645
  IMAGE	646	646
  IMAGE	647	647
  IMAGE	648	648
  IMAGE	649	649
  IMAGE	650	650
  IMAGE	651	651
  IMAGE	652	652
  IMAGE	653	653
  IMAGE	654	654
  IMAGE	655	655
  IMAGE	656	656
  IMAGE	657	657
  IMAGE	658	658
  IMAGE	659	659
  IMAGE	660	660
  IMAGE	661	661
  IMAGE	662	662
  IMAGE	663	663
  IMAGE	664	664
  IMAGE	665	665
  IMAGE	666	666
  IMAGE	667	667
  IMAGE	668	668
  IMAGE	669	669
  IMAGE	670	670
  IMAGE	671	671
  IMAGE	672	672
  IMAGE	673	673
  IMAGE	674	674
  IMAGE	675	675
  IMAGE	676	676
  IMAGE	677	677
  IMAGE	678	678
  IMAGE	679	679
  IMAGE	680	680
  IMAGE	681	681
  IMAGE	682	682
  IMAGE	683	683
  IMAGE	684	684
  IMAGE	685	685
  IMAGE	686	686
  IMAGE	687	687
  IMAGE	688	688
  IMAGE	689	689
  IMAGE	690	690
  IMAGE	691	691
  IMAGE	692	692
  IMAGE	693	693
  IMAGE	694	694
  IMAGE	695	695
  IMAGE	696	696
  IMAGE	697	697
  IMAGE	698	698
  IMAGE	699	699
  IMAGE	700	700
  IMAGE	701	701
  IMAGE	702	702
  IMAGE	703	703
  IMAGE	704	704
  IMAGE	705	705
  IMAGE	706	706
  IMAGE	707	707
  IMAGE	708	708
  IMAGE	709	709
  IMAGE	710	710
  IMAGE	711	711
  IMAGE	712	712
  IMAGE	713	713
  IMAGE	714	714
  IMAGE	715	715
  IMAGE	716	716
  IMAGE	717	717
  IMAGE	718	718
  IMAGE	719	719
  IMAGE	720	720
  IMAGE	721	721
  IMAGE	722	722
  IMAGE	723	723
  IMAGE	724	724
  IMAGE	725	725
  IMAGE	726	726
  IMAGE	727	727
  IMAGE	728	728
  IMAGE	729	729
  IMAGE	730	730
  IMAGE	731	731
  IMAGE	732	732
  IMAGE	733	733
  IMAGE	734	734
  IMAGE	735	735
  IMAGE	736	736
  IMAGE	737	737
  IMAGE	738	738
  IMAGE	739	739
  IMAGE	740	740
  IMAGE	741	741
  IMAGE	742	742
  IMAGE	743	743
  IMAGE	744	744
  IMAGE	745	745
  IMAGE	746	746
  IMAGE	747	747
  IMAGE	748	748
  IMAGE	749	749
  IMAGE	750	750
  IMAGE	751	751
  IMAGE	752	752
  IMAGE	753	753
  IMAGE	754	754
  IMAGE	755	755
  IMAGE	756	756
  IMAGE	757	757
  IMAGE	758	758
  IMAGE	759	759
  IMAGE	760	760
  IMAGE	761	761
  IMAGE	762	762
  IMAGE	763	763
  IMAGE	764	764
  IMAGE	765	765
  IMAGE	766	766
  IMAGE	767	767
  IMAGE	768	768
  IMAGE	769	769
  IMAGE	770	770
  IMAGE	771	771
  IMAGE	772	772
  IMAGE	773	773
  IMAGE	774	774
  IMAGE	775	775
  IMAGE	776	776
  IMAGE	777	777
  IMAGE	778	778
  IMAGE	779	779
  IMAGE	780	780
  IMAGE	781	781
  IMAGE	782	782
  IMAGE	783	783
  IMAGE	784	784
  IMAGE	785	785
  IMAGE	786	786
  IMAGE	787	787
  IMAGE	788	788
  IMAGE	789	789
  IMAGE	790	790
  IMAGE	791	791
  IMAGE	792	792
  IMAGE	793	793
  IMAGE	794	794
  IMAGE	795	795
  IMAGE	796	796
  IMAGE	797	797
  IMAGE	798	798
  IMAGE	799	799
  IMAGE	800	800
  IMAGE	801	801
  IMAGE	802	802
  IMAGE	803	803
  IMAGE	804	804
  IMAGE	805	805
  IMAGE	806	806
  IMAGE	807	807
  IMAGE	808	808
  IMAGE	809	809
  IMAGE	810	810
  IMAGE	811	811
  IMAGE	812	812
  IMAGE	813	813
  IMAGE	814	814
  IMAGE	815	815
  IMAGE	816	816
  IMAGE	817	817
  IMAGE	818	818
  IMAGE	819	819
  IMAGE	820	820
  IMAGE	821	821
  IMAGE	822	822
  IMAGE	823	823
  IMAGE	824	824
  IMAGE	825	825
  IMAGE	826	826
  IMAGE	827	827
  IMAGE	828	828
  IMAGE	829	829
  IMAGE	830	830
  IMAGE	831	831
  IMAGE	832	832
  IMAGE	833	833
  IMAGE	834	834
  IMAGE	835	835
  IMAGE	836	836
  IMAGE	837	837
  IMAGE	838	838
  IMAGE	839	839
  IMAGE	840	840
  IMAGE	841	841
  IMAGE	842	842
  IMAGE	843	843
  IMAGE	844	844
  IMAGE	845	845
  IMAGE	846	846
  IMAGE	847	847
  IMAGE	848	848
  IMAGE	849	849
  IMAGE	850	850
  IMAGE	851	851
  IMAGE	852	852
  IMAGE	853	853
  IMAGE	854	854
  IMAGE	855	855
  IMAGE	856	856
  IMAGE	857	857
  IMAGE	858	858
  IMAGE	859	859
  IMAGE	860	860
  IMAGE	861	861
  IMAGE	862	862
  IMAGE	863	863
  IMAGE	864	864
  IMAGE	865	865
  IMAGE	866	866
  IMAGE	867	867
  IMAGE	868	868
  IMAGE	869	869
  IMAGE	870	870
  IMAGE	871	871
  IMAGE	872	872
  IMAGE	873	873
  IMAGE	874	874
  IMAGE	875	875
  IMAGE	876	876
  IMAGE	877	877
  IMAGE	878	878
  IMAGE	879	879
  IMAGE	880	880
  IMAGE	881	881
  IMAGE	882	882
  IMAGE	883	883
  IMAGE	884	884
  IMAGE	885	885
  IMAGE	886	886
  IMAGE	887	887
  IMAGE	888	888
  IMAGE	889	889
  IMAGE	890	890
  IMAGE	891	891
  IMAGE	892	892
  IMAGE	893	893
  IMAGE	894	894
  IMAGE	895	895
  IMAGE	896	896
  IMAGE	897	897
  IMAGE	898	898
  IMAGE	899	899
  IMAGE	900	900
  IMAGE	901	901
  IMAGE	902	902
  IMAGE	903	903
  IMAGE	904	904
  IMAGE	905	905
  IMAGE	906	906
  IMAGE	907	907
  IMAGE	908	908
  IMAGE	909	909
  IMAGE	910	910
  IMAGE	911	911
  IMAGE	912	912
  IMAGE	913	913
  IMAGE	914	914
  IMAGE	915	915
  IMAGE	916	916
  IMAGE	917	917
  IMAGE	918	918
  IMAGE	919	919
  IMAGE	920	920
  IMAGE	921	921
  IMAGE	922	922
  IMAGE	923	923
  IMAGE	924	924
  IMAGE	925	925
  IMAGE	926	926
  IMAGE	927	927
  IMAGE	928	928
  IMAGE	929	929
  IMAGE	930	930
  IMAGE	931	931
  IMAGE	932	932
  IMAGE	933	933
  IMAGE	934	934
  IMAGE	935	935
  IMAGE	936	936
  IMAGE	937	937
  IMAGE	938	938
  IMAGE	939	939
  IMAGE	940	940
  IMAGE	941	941
  IMAGE	942	942
  IMAGE	943	943
  IMAGE	944	944
  IMAGE	945	945
  IMAGE	946	946
  IMAGE	947	947
  IMAGE	948	948
  IMAGE	949	949
  IMAGE	950	950
  IMAGE	951	951
  IMAGE	952	952
  IMAGE	953	953
  IMAGE	954	954
  IMAGE	955	955
  IMAGE	956	956
  IMAGE	957	957
  IMAGE	958	958
  IMAGE	959	959
  IMAGE	960	960
  IMAGE	961	961
  IMAGE	962	962
  IMAGE	963	963
  IMAGE	964	964
  IMAGE	965	965
  IMAGE	966	966
  IMAGE	967	967
  IMAGE	968	968
  IMAGE	969	969
  IMAGE	970	970
  IMAGE	971	971
  IMAGE	972	972
  IMAGE	973	973
  IMAGE	974	974
  IMAGE	975	975
  IMAGE	976	976
  IMAGE	977	977
  IMAGE	978	978
  IMAGE	979	979
  IMAGE	980	980
  IMAGE	981	981
  IMAGE	982	982
  IMAGE	983	983
  IMAGE	984	984
  IMAGE	985	985
  IMAGE	986	986
  IMAGE	987	987
  IMAGE	988	988
  IMAGE	989	989
  IMAGE	990	990
  IMAGE	991	991
  IMAGE	992	992
  IMAGE	993	993
  IMAGE	994	994
  IMAGE	995	995
  IMAGE	996	996
  IMAGE	997	997
  IMAGE	998	998
  IMAGE	999	999
  IMAGE	1000	1000
  IMAGE	1001	1001
  IMAGE	1002	1002
  IMAGE	1003	1003
  IMAGE	1004	1004
  IMAGE	1005	1005
  IMAGE	1006	1006
  IMAGE	1007	1007
  IMAGE	1008	1008
  IMAGE	1009	1009
  IMAGE	1010	1010
  IMAGE	1011	1011
  IMAGE	1012	1012
  IMAGE	1013	1013
  IMAGE	1014	1014
  IMAGE	1015	1015
  IMAGE	1016	1016
  IMAGE	1017	1017
  IMAGE	1018	1018
  IMAGE	1019	1019
  IMAGE	1020	1020
  IMAGE	1021	1021
  IMAGE	1022	1022
  IMAGE	1023	1023
  IMAGE	1024	1024
  IMAGE	1025	1025
  IMAGE	1026	1026
  IMAGE	1027	1027
  IMAGE	1028	1028
  IMAGE	1029	1029
  IMAGE	1030	1030
  IMAGE	1031	1031
  IMAGE	1032	1032
  IMAGE	1033	1033
  IMAGE	1034	1034
  IMAGE	1035	1035
  IMAGE	1036	1036
  IMAGE	1037	1037
  IMAGE	1038	1038
  IMAGE	1039	1039
  IMAGE	1040	1040
  IMAGE	1041	1041
  IMAGE	1042	1042
  IMAGE	1043	1043
  IMAGE	1044	1044
  IMAGE	1045	1045
  IMAGE	1046	1046
  IMAGE	1047	1047
  IMAGE	1048	1048
  IMAGE	1049	1049
  IMAGE	1050	1050
  IMAGE	1051	1051
  IMAGE	1052	1052
  IMAGE	1053	1053
  IMAGE	1054	1054
  IMAGE	1055	1055
  IMAGE	1056	1056
  IMAGE	1057	1057
  IMAGE	1058	1058
  IMAGE	1059	1059
  IMAGE	1060	1060
  IMAGE	1061	1061
  IMAGE	1062	1062
  IMAGE	1063	1063
  IMAGE	1064	1064
  IMAGE	1065	1065
  IMAGE	1066	1066
  IMAGE	1067	1067
  IMAGE	1068	1068
  IMAGE	1069	1069
  IMAGE	1070	1070
  IMAGE	1071	1071
  IMAGE	1072	1072
  IMAGE	1073	1073
  IMAGE	1074	1074
  IMAGE	1075	1075
  IMAGE	1076	1076
  IMAGE	1077	1077
  IMAGE	1078	1078
  IMAGE	1079	1079
  IMAGE	1080	1080
  IMAGE	1081	1081
  IMAGE	1082	1082
  IMAGE	1083	1083
  IMAGE	1084	1084
  IMAGE	1085	1085
  IMAGE	1086	1086
  IMAGE	1087	1087
  IMAGE	1088	1088
  IMAGE	1089	1089
  IMAGE	1090	1090
  IMAGE	1091	1091
  IMAGE	1092	1092
  IMAGE	1093	1093
  IMAGE	1094	1094
  IMAGE	1095	1095
  IMAGE	1096	1096
  IMAGE	1097	1097
  IMAGE	1098	1098
  IMAGE	1099	1099
  IMAGE	1100	1100
  IMAGE	1101	1101
  IMAGE	1102	1102
  IMAGE	1103	1103
  IMAGE	1104	1104
  IMAGE	1105	1105
  IMAGE	1106	1106
  IMAGE	1107	1107
  IMAGE	1108	1108
  IMAGE	1109	1109
  IMAGE	1110	1110
  IMAGE	1111	1111
  IMAGE	1112	1112
  IMAGE	1113	1113
  IMAGE	1114	1114
  IMAGE	1115	1115
  IMAGE	1116	1116
  IMAGE	1117	1117
  IMAGE	1118	1118
  IMAGE	1119	1119
  IMAGE	1120	1120
  IMAGE	1121	1121
  IMAGE	1122	1122
  IMAGE	1123	1123
  IMAGE	1124	1124
  IMAGE	1125	1125
  IMAGE	1126	1126
  IMAGE	1127	1127
  IMAGE	1128	1128
  IMAGE	1129	1129
  IMAGE	1130	1130
  IMAGE	1131	1131
  IMAGE	1132	1132
  IMAGE	1133	1133
  IMAGE	1134	1134
  IMAGE	1135	1135
  IMAGE	1136	1136
  IMAGE	1137	1137
  IMAGE	1138	1138
  IMAGE	1139	1139
  IMAGE	1140	1140
  IMAGE	1141	1141
  IMAGE	1142	1142
  IMAGE	1143	1143
  IMAGE	1144	1144
  IMAGE	1145	1145
  IMAGE	1146	1146
  IMAGE	1147	1147
  IMAGE	1148	1148
  IMAGE	1149	1149
  IMAGE	1150	1150
  IMAGE	1151	1151
  IMAGE	1152	1152
  IMAGE	1153	1153
  IMAGE	1154	1154
  IMAGE	1155	1155
  IMAGE	1156	1156
  IMAGE	1157	1157
  IMAGE	1158	1158
  IMAGE	1159	1159
  IMAGE	1160	1160
  IMAGE	1161	1161
  IMAGE	1162	1162
  IMAGE	1163	1163
  IMAGE	1164	1164
  IMAGE	1165	1165
  IMAGE	1166	1166
  IMAGE	1167	1167
  IMAGE	1168	1168
  IMAGE	1169	1169
  IMAGE	1170	1170
  IMAGE	1171	1171
  IMAGE	1172	1172
  IMAGE	1173	1173
  IMAGE	1174	1174
  IMAGE	1175	1175
  IMAGE	1176	1176
  IMAGE	1177	1177
  IMAGE	1178	1178
  IMAGE	1179	1179
  IMAGE	1180	1180
  IMAGE	1181	1181
  IMAGE	1182	1182
  IMAGE	1183	1183
  IMAGE	1184	1184
  IMAGE	1185	1185
  IMAGE	1186	1186
  IMAGE	1187	1187
  IMAGE	1188	1188
  IMAGE	1189	1189
  IMAGE	1190	1190
  IMAGE	1191	1191
  IMAGE	1192	1192
  IMAGE	1193	1193
  IMAGE	1194	1194
  IMAGE	1195	1195
  IMAGE	1196	1196
  IMAGE	1197	1197
  IMAGE	1198	1198
  IMAGE	1199	1199
  IMAGE	1200	1200
  IMAGE	1201	1201
  IMAGE	1202	1202
  IMAGE	1203	1203
  IMAGE	1204	1204
  IMAGE	1205	1205
  IMAGE	1206	1206
  IMAGE	1207	1207
  IMAGE	1208	1208
  IMAGE	1209	1209
  IMAGE	1210	1210
  IMAGE	1211	1211
  IMAGE	1212	1212
  IMAGE	1213	1213
  IMAGE	1214	1214
  IMAGE	1215	1215
  IMAGE	1216	1216
  IMAGE	1217	1217
  IMAGE	1218	1218
  IMAGE	1219	1219
  IMAGE	1220	1220
  IMAGE	1221	1221
  IMAGE	1222	1222
  IMAGE	1223	1223
  IMAGE	1224	1224
  IMAGE	1225	1225
  IMAGE	1226	1226
  IMAGE	1227	1227
  IMAGE	1228	1228
  IMAGE	1229	1229
  IMAGE	1230	1230
  IMAGE	1231	1231
  IMAGE	1232	1232
  IMAGE	1233	1233
  IMAGE	1234	1234
  IMAGE	1235	1235
  IMAGE	1236	1236
  IMAGE	1237	1237
  IMAGE	1238	1238
  IMAGE	1239	1239
  IMAGE	1240	1240
  IMAGE	1241	1241
  IMAGE	1242	1242
  IMAGE	1243	1243
  IMAGE	1244	1244
  IMAGE	1245	1245
  IMAGE	1246	1246
  IMAGE	1247	1247
  IMAGE	1248	1248
  IMAGE	1249	1249
  IMAGE	1250	1250
  IMAGE	1251	1251
  IMAGE	1252	1252
  IMAGE	1253	1253
  IMAGE	1254	1254
  IMAGE	1255	1255
  IMAGE	1256	1256
  IMAGE	1257	1257
  IMAGE	1258	1258
  IMAGE	1259	1259
  IMAGE	1260	1260
  IMAGE	1261	1261
  IMAGE	1262	1262
  IMAGE	1263	1263
  IMAGE	1264	1264
  IMAGE	1265	1265
  IMAGE	1266	1266
  IMAGE	1267	1267
  IMAGE	1268	1268
  IMAGE	1269	1269
  IMAGE	1270	1270
  IMAGE	1271	1271
  IMAGE	1272	1272
  IMAGE	1273	1273
  IMAGE	1274	1274
  IMAGE	1275	1275
  IMAGE	1276	1276
  IMAGE	1277	1277
  IMAGE	1278	1278
  IMAGE	1279	1279
  IMAGE	1280	1280
  IMAGE	1281	1281
  IMAGE	1282	1282
  IMAGE	1283	1283
  IMAGE	1284	1284
  IMAGE	1285	1285
  IMAGE	1286	1286
  IMAGE	1287	1287
  IMAGE	1288	1288
  IMAGE	1289	1289
  IMAGE	1290	1290
  IMAGE	1291	1291
  IMAGE	1292	1292
  IMAGE	1293	1293
  IMAGE	1294	1294
  IMAGE	1295	1295
  IMAGE	1296	1296
  IMAGE	1297	1297
  IMAGE	1298	1298
  IMAGE	1299	1299
  IMAGE	1300	1300
  IMAGE	1301	1301
  IMAGE	1302	1302
  IMAGE	1303	1303
  IMAGE	1304	1304
  IMAGE	1305	1305
  IMAGE	1306	1306
  IMAGE	1307	1307
  IMAGE	1308	1308
  IMAGE	1309	1309
  IMAGE	1310	1310
  IMAGE	1311	1311
  IMAGE	1312	1312
  IMAGE	1313	1313
  IMAGE	1314	1314
  IMAGE	1315	1315
  IMAGE	1316	1316
  IMAGE	1317	1317
  IMAGE	1318	1318
  IMAGE	1319	1319
  IMAGE	1320	1320
  IMAGE	1321	1321
  IMAGE	1322	1322
  IMAGE	1323	1323
  IMAGE	1324	1324
  IMAGE	1325	1325
  IMAGE	1326	1326
  IMAGE	1327	1327
  IMAGE	1328	1328
  IMAGE	1329	1329
  IMAGE	1330	1330
  IMAGE	1331	1331
  IMAGE	1332	1332
  IMAGE	1333	1333
  IMAGE	1334	1334
  IMAGE	1335	1335
  IMAGE	1336	1336
  IMAGE	1337	1337
  IMAGE	1338	1338
  IMAGE	1339	1339
  IMAGE	1340	1340
  IMAGE	1341	1341
  IMAGE	1342	1342
  IMAGE	1343	1343
  IMAGE	1344	1344
  IMAGE	1345	1345
  IMAGE	1346	1346
  IMAGE	1347	1347
  IMAGE	1348	1348
  IMAGE	1349	1349
  IMAGE	1350	1350
  IMAGE	1351	1351
  IMAGE	1352	1352
  IMAGE	1353	1353
  IMAGE	1354	1354
  IMAGE	1355	1355
  IMAGE	1356	1356
  IMAGE	1357	1357
  IMAGE	1358	1358
  IMAGE	1359	1359
  IMAGE	1360	1360
  IMAGE	1361	1361
  IMAGE	1362	1362
  IMAGE	1363	1363
  IMAGE	1364	1364
  IMAGE	1365	1365
  IMAGE	1366	1366
  IMAGE	1367	1367
  IMAGE	1368	1368
  IMAGE	1369	1369
  IMAGE	1370	1370
  IMAGE	1371	1371
  IMAGE	1372	1372
  IMAGE	1373	1373
  IMAGE	1374	1374
  IMAGE	1375	1375
  IMAGE	1376	1376
  IMAGE	1377	1377
  IMAGE	1378	1378
  IMAGE	1379	1379
  IMAGE	1380	1380
  IMAGE	1381	1381
  IMAGE	1382	1382
  IMAGE	1383	1383
  IMAGE	1384	1384
  IMAGE	1385	1385
  IMAGE	1386	1386
  IMAGE	1387	1387
  IMAGE	1388	1388
  IMAGE	1389	1389
  IMAGE	1390	1390
  IMAGE	1391	1391
  IMAGE	1392	1392
  IMAGE	1393	1393
  IMAGE	1394	1394
  IMAGE	1395	1395
  IMAGE	1396	1396
  IMAGE	1397	1397
  IMAGE	1398	1398
  IMAGE	1399	1399
  IMAGE	1400	1400
  IMAGE	1401	1401
  IMAGE	1402	1402
  IMAGE	1403	1403
  IMAGE	1404	1404
  IMAGE	1405	1405
  IMAGE	1406	1406
  IMAGE	1407	1407
  IMAGE	1408	1408
  IMAGE	1409	1409
  IMAGE	1410	1410
  IMAGE	1411	1411
  IMAGE	1412	1412
  IMAGE	1413	1413
  IMAGE	1414	1414
  IMAGE	1415	1415
  IMAGE	1416	1416
  IMAGE	1417	1417
  IMAGE	1418	1418
  IMAGE	1419	1419
  IMAGE	1420	1420
  IMAGE	1421	1421
  IMAGE	1422	1422
  IMAGE	1423	1423
  IMAGE	1424	1424
  IMAGE	1425	1425
  IMAGE	1426	1426
  IMAGE	1427	1427
  IMAGE	1428	1428
  IMAGE	1429	1429
  IMAGE	1430	1430
  IMAGE	1431	1431
  IMAGE	1432	1432
  IMAGE	1433	1433
  IMAGE	1434	1434
  IMAGE	1435	1435
  IMAGE	1436	1436
  IMAGE	1437	1437
  IMAGE	1438	1438
  IMAGE	1439	1439
  IMAGE	1440	1440
  IMAGE	1441	1441
  IMAGE	1442	1442
  IMAGE	1443	1443
  IMAGE	1444	1444
  IMAGE	1445	1445
  IMAGE	1446	1446
  IMAGE	1447	1447
  IMAGE	1448	1448
  IMAGE	1449	1449
  IMAGE	1450	1450
  IMAGE	1451	1451
  IMAGE	1452	1452
  IMAGE	1453	1453
  IMAGE	1454	1454
  IMAGE	1455	1455
  IMAGE	1456	1456
  IMAGE	1457	1457
  IMAGE	1458	1458
  IMAGE	1459	1459
  IMAGE	1460	1460
  IMAGE	1461	1461
  IMAGE	1462	1462
  IMAGE	1463	1463
  IMAGE	1464	1464
  IMAGE	1465	1465
  IMAGE	1466	1466
  IMAGE	1467	1467
  IMAGE	1468	1468
  IMAGE	1469	1469
  IMAGE	1470	1470
  IMAGE	1471	1471
  IMAGE	1472	1472
  IMAGE	1473	1473
  IMAGE	1474	1474
  IMAGE	1475	1475
  IMAGE	1476	1476
  IMAGE	1477	1477
  IMAGE	1478	1478
  IMAGE	1479	1479
  IMAGE	1480	1480
  IMAGE	1481	1481
  IMAGE	1482	1482
  IMAGE	1483	1483
  IMAGE	1484	1484
  IMAGE	1485	1485
  IMAGE	1486	1486
  IMAGE	1487	1487
  IMAGE	1488	1488
  IMAGE	1489	1489
  IMAGE	1490	1490
  IMAGE	1491	1491
  IMAGE	1492	1492
  IMAGE	1493	1493
  IMAGE	1494	1494
  IMAGE	1495	1495
  IMAGE	1496	1496
  IMAGE	1497	1497
  IMAGE	1498	1498
  IMAGE	1499	1499
  IMAGE	1500	1500
  IMAGE	1501	1501
  IMAGE	1502	1502
  IMAGE	1503	1503
  IMAGE	1504	1504
  IMAGE	1505	1505
  IMAGE	1506	1506
  IMAGE	1507	1507
  IMAGE	1508	1508
  IMAGE	1509	1509
  IMAGE	1510	1510
  IMAGE	1511	1511
  IMAGE	1512	1512
  IMAGE	1513	1513
  IMAGE	1514	1514
  IMAGE	1515	1515
  IMAGE	1516	1516
  IMAGE	1517	1517
  IMAGE	1518	1518
  IMAGE	1519	1519
  IMAGE	1520	1520
  IMAGE	1521	1521
  IMAGE	1522	1522
  IMAGE	1523	1523
  IMAGE	1524	1524
  IMAGE	1525	1525
  IMAGE	1526	1526
  IMAGE	1527	1527
  IMAGE	1528	1528
  IMAGE	1529	1529
  IMAGE	1530	1530
  IMAGE	1531	1531
  IMAGE	1532	1532
  IMAGE	1533	1533
  IMAGE	1534	1534
  IMAGE	1535	1535
  IMAGE	1536	1536
  IMAGE	1537	1537
  IMAGE	1538	1538
  IMAGE	1539	1539
  IMAGE	1540	1540
  IMAGE	1541	1541
  IMAGE	1542	1542
  IMAGE	1543	1543
  IMAGE	1544	1544
  IMAGE	1545	1545
  IMAGE	1546	1546
  IMAGE	1547	1547
  IMAGE	1548	1548
  IMAGE	1549	1549
  IMAGE	1550	1550
  IMAGE	1551	1551
  IMAGE	1552	1552
  IMAGE	1553	1553
  IMAGE	1554	1554
  IMAGE	1555	1555
  IMAGE	1556	1556
  IMAGE	1557	1557
  IMAGE	1558	1558
  IMAGE	1559	1559
  IMAGE	1560	1560
  IMAGE	1561	1561
  IMAGE	1562	1562
  IMAGE	1563	1563
  IMAGE	1564	1564
  IMAGE	1565	1565
  IMAGE	1566	1566
  IMAGE	1567	1567
  IMAGE	1568	1568
  IMAGE	1569	1569
  IMAGE	1570	1570
  IMAGE	1571	1571
  IMAGE	1572	1572
  IMAGE	1573	1573
  IMAGE	1574	1574
  IMAGE	1575	1575
  IMAGE	1576	1576
  IMAGE	1577	1577
  IMAGE	1578	1578
  IMAGE	1579	1579
  IMAGE	1580	1580
  IMAGE	1581	1581
  IMAGE	1582	1582
  IMAGE	1583	1583
  IMAGE	1584	1584
  IMAGE	1585	1585
  IMAGE	1586	1586
  IMAGE	1587	1587
  IMAGE	1588	1588
  IMAGE	1589	1589
  IMAGE	1590	1590
  IMAGE	1591	1591
  IMAGE	1592	1592
  IMAGE	1593	1593
  IMAGE	1594	1594
  IMAGE	1595	1595
  IMAGE	1596	1596
  IMAGE	1597	1597
  IMAGE	1598	1598
  IMAGE	1599	1599
  IMAGE	1600	1600
  IMAGE	1601	1601
  IMAGE	1602	1602
  IMAGE	1603	1603
  IMAGE	1604	1604
  IMAGE	1605	1605
  IMAGE	1606	1606
  IMAGE	1607	1607
  IMAGE	1608	1608
  IMAGE	1609	1609
  IMAGE	1610	1610
  IMAGE	1611	1611
  IMAGE	1612	1612
  IMAGE	1613	1613
  IMAGE	1614	1614
  IMAGE	1615	1615
  IMAGE	1616	1616
  IMAGE	1617	1617
  IMAGE	1618	1618
  IMAGE	1619	1619
  IMAGE	1620	1620
  IMAGE	1621	1621
  IMAGE	1622	1622
  IMAGE	1623	1623
  IMAGE	1624	1624
  IMAGE	1625	1625
  IMAGE	1626	1626
  IMAGE	1627	1627
  IMAGE	1628	1628
  IMAGE	1629	1629
  IMAGE	1630	1630
  IMAGE	1631	1631
  IMAGE	1632	1632
  IMAGE	1633	1633
  IMAGE	1634	1634
  IMAGE	1635	1635
  IMAGE	1636	1636
  IMAGE	1637	1637
  IMAGE	1638	1638
  IMAGE	1639	1639
  IMAGE	1640	1640
  IMAGE	1641	1641
  IMAGE	1642	1642
  IMAGE	1643	1643
  IMAGE	1644	1644
  IMAGE	1645	1645
  IMAGE	1646	1646
  IMAGE	1647	1647
  IMAGE	1648	1648
  IMAGE	1649	1649
  IMAGE	1650	1650
  IMAGE	1651	1651
  IMAGE	1652	1652
  IMAGE	1653	1653
  IMAGE	1654	1654
  IMAGE	1655	1655
  IMAGE	1656	1656
  IMAGE	1657	1657
  IMAGE	1658	1658
  IMAGE	1659	1659
  IMAGE	1660	1660
  IMAGE	1661	1661
  IMAGE	1662	1662
  IMAGE	1663	1663
  IMAGE	1664	1664
  IMAGE	1665	1665
  IMAGE	1666	1666
  IMAGE	1667	1667
  IMAGE	1668	1668
  IMAGE	1669	1669
  IMAGE	1670	1670
  IMAGE	1671	1671
  IMAGE	1672	1672
  IMAGE	1673	1673
  IMAGE	1674	1674
  IMAGE	1675	1675
  IMAGE	1676	1676
  IMAGE	1677	1677
  IMAGE	1678	1678
  IMAGE	1679	1679
  IMAGE	1680	1680
  IMAGE	1681	1681
  IMAGE	1682	1682
  IMAGE	1683	1683
  IMAGE	1684	1684
  IMAGE	1685	1685
  IMAGE	1686	1686
  IMAGE	1687	1687
  IMAGE	1688	1688
  IMAGE	1689	1689
  IMAGE	1690	1690
  IMAGE	1691	1691
  IMAGE	1692	1692
  IMAGE	1693	1693
  IMAGE	1694	1694
  IMAGE	1695	1695
  IMAGE	1696	1696
  IMAGE	1697	1697
  IMAGE	1698	1698
  IMAGE	1699	1699
  IMAGE	1700	1700
  IMAGE	1701	1701
  IMAGE	1702	1702
  IMAGE	1703	1703
  IMAGE	1704	1704
  IMAGE	1705	1705
  IMAGE	1706	1706
  IMAGE	1707	1707
  IMAGE	1708	1708
  IMAGE	1709	1709
  IMAGE	1710	1710
  IMAGE	1711	1711
  IMAGE	1712	1712
  IMAGE	1713	1713
  IMAGE	1714	1714
  IMAGE	1715	1715
  IMAGE	1716	1716
  IMAGE	1717	1717
  IMAGE	1718	1718
  IMAGE	1719	1719
  IMAGE	1720	1720
  IMAGE	1721	1721
  IMAGE	1722	1722
  IMAGE	1723	1723
  IMAGE	1724	1724
  IMAGE	1725	1725
  IMAGE	1726	1726
  IMAGE	1727	1727
  IMAGE	1728	1728
  IMAGE	1729	1729
  IMAGE	1730	1730
  IMAGE	1731	1731
  IMAGE	1732	1732
  IMAGE	1733	1733
  IMAGE	1734	1734
  IMAGE	1735	1735
  IMAGE	1736	1736
  IMAGE	1737	1737
  IMAGE	1738	1738
  IMAGE	1739	1739
  IMAGE	1740	1740
  IMAGE	1741	1741
  IMAGE	1742	1742
  IMAGE	1743	1743
  IMAGE	1744	1744
  IMAGE	1745	1745
  IMAGE	1746	1746
  IMAGE	1747	1747
  IMAGE	1748	1748
  IMAGE	1749	1749
  IMAGE	1750	1750
  IMAGE	1751	1751
  IMAGE	1752	1752
  IMAGE	1753	1753
  IMAGE	1754	1754
  IMAGE	1755	1755
  IMAGE	1756	1756
  IMAGE	1757	1757
  IMAGE	1758	1758
  IMAGE	1759	1759
  IMAGE	1760	1760
  IMAGE	1761	1761
  IMAGE	1762	1762
  IMAGE	1763	1763
  IMAGE	1764	1764
  IMAGE	1765	1765
  IMAGE	1766	1766
  IMAGE	1767	1767
  IMAGE	1768	1768
  IMAGE	1769	1769
  IMAGE	1770	1770
  IMAGE	1771	1771
  IMAGE	1772	1772
  IMAGE	1773	1773
  IMAGE	1774	1774
  IMAGE	1775	1775
  IMAGE	1776	1776
  IMAGE	1777	1777
  IMAGE	1778	1778
  IMAGE	1779	1779
  IMAGE	1780	1780
  IMAGE	1781	1781
  IMAGE	1782	1782
  IMAGE	1783	1783
  IMAGE	1784	1784
  IMAGE	1785	1785
  IMAGE	1786	1786
  IMAGE	1787	1787
  IMAGE	1788	1788
  IMAGE	1789	1789
  IMAGE	1790	1790
  IMAGE	1791	1791
  IMAGE	1792	1792
  IMAGE	1793	1793
  IMAGE	1794	1794
  IMAGE	1795	1795
  IMAGE	1796	1796
  IMAGE	1797	1797
  IMAGE	1798	1798
  IMAGE	1799	1799
  IMAGE	1800	1800
  IMAGE	1801	1801
  IMAGE	1802	1802
  IMAGE	1803	1803
  IMAGE	1804	1804
  IMAGE	1805	1805
  IMAGE	1806	1806
  IMAGE	1807	1807
  IMAGE	1808	1808
  IMAGE	1809	1809
  IMAGE	1810	1810
  IMAGE	1811	1811
  IMAGE	1812	1812
  IMAGE	1813	1813
  IMAGE	1814	1814
  IMAGE	1815	1815
  IMAGE	1816	1816
  IMAGE	1817	1817
  IMAGE	1818	1818
  IMAGE	1819	1819
  IMAGE	1820	1820
  IMAGE	1821	1821
  IMAGE	1822	1822
  IMAGE	1823	1823
  IMAGE	1824	1824
  IMAGE	1825	1825
  IMAGE	1826	1826
  IMAGE	1827	1827
  IMAGE	1828	1828
  IMAGE	1829	1829
  IMAGE	1830	1830
  IMAGE	1831	1831
  IMAGE	1832	1832
  IMAGE	1833	1833
  IMAGE	1834	1834
  IMAGE	1835	1835
  IMAGE	1836	1836
  IMAGE	1837	1837
  IMAGE	1838	1838
  IMAGE	1839	1839
  IMAGE	1840	1840
  IMAGE	1841	1841
  IMAGE	1842	1842
  IMAGE	1843	1843
  IMAGE	1844	1844
  IMAGE	1845	1845
  IMAGE	1846	1846
  IMAGE	1847	1847
  IMAGE	1848	1848
  IMAGE	1849	1849
  IMAGE	1850	1850
  IMAGE	1851	1851
  IMAGE	1852	1852
  IMAGE	1853	1853
  IMAGE	1854	1854
  IMAGE	1855	1855
  IMAGE	1856	1856
  IMAGE	1857	1857
  IMAGE	1858	1858
  IMAGE	1859	1859
  IMAGE	1860	1860
  IMAGE	1861	1861
  IMAGE	1862	1862
  IMAGE	1863	1863
  IMAGE	1864	1864
  IMAGE	1865	1865
  IMAGE	1866	1866
  IMAGE	1867	1867
  IMAGE	1868	1868
  IMAGE	1869	1869
  IMAGE	1870	1870
  IMAGE	1871	1871
  IMAGE	1872	1872
  IMAGE	1873	1873
  IMAGE	1874	1874
  IMAGE	1875	1875
  IMAGE	1876	1876
  IMAGE	1877	1877
  IMAGE	1878	1878
  IMAGE	1879	1879
  IMAGE	1880	1880
  IMAGE	1881	1881
  IMAGE	1882	1882
  IMAGE	1883	1883
  IMAGE	1884	1884
  IMAGE	1885	1885
  IMAGE	1886	1886
  IMAGE	1887	1887
  IMAGE	1888	1888
  IMAGE	1889	1889
  IMAGE	1890	1890
  IMAGE	1891	1891
  IMAGE	1892	1892
  IMAGE	1893	1893
  IMAGE	1894	1894
  IMAGE	1895	1895
  IMAGE	1896	1896
  IMAGE	1897	1897
  IMAGE	1898	1898
  IMAGE	1899	1899
  IMAGE	1900	1900
  IMAGE	1901	1901
  IMAGE	1902	1902
  IMAGE	1903	1903
  IMAGE	1904	1904
  IMAGE	1905	1905
  IMAGE	1906	1906
  IMAGE	1907	1907
  IMAGE	1908	1908
  IMAGE	1909	1909
  IMAGE	1910	1910
  IMAGE	1911	1911
  IMAGE	1912	1912
  IMAGE	1913	1913
  IMAGE	1914	1914
  IMAGE	1915	1915
  IMAGE	1916	1916
  IMAGE	1917	1917
  IMAGE	1918	1918
  IMAGE	1919	1919
  IMAGE	1920	1920
  IMAGE	1921	1921
  IMAGE	1922	1922
  IMAGE	1923	1923
  IMAGE	1924	1924
  IMAGE	1925	1925
  IMAGE	1926	1926
  IMAGE	1927	1927
  IMAGE	1928	1928
  IMAGE	1929	1929
  IMAGE	1930	1930
  IMAGE	1931	1931
  IMAGE	1932	1932
  IMAGE	1933	1933
  IMAGE	1934	1934
  IMAGE	1935	1935
  IMAGE	1936	1936
  IMAGE	1937	1937
  IMAGE	1938	1938
  IMAGE	1939	1939
  IMAGE	1940	1940
  IMAGE	1941	1941
  IMAGE	1942	1942
  IMAGE	1943	1943
  IMAGE	1944	1944
  IMAGE	1945	1945
  IMAGE	1946	1946
  IMAGE	1947	1947
  IMAGE	1948	1948
  IMAGE	1949	1949
  IMAGE	1950	1950
  IMAGE	1951	1951
  IMAGE	1952	1952
  IMAGE	1953	1953
  IMAGE	1954	1954
  IMAGE	1955	1955
  IMAGE	1956	1956
  IMAGE	1957	1957
  IMAGE	1958	1958
  IMAGE	1959	1959
  IMAGE	1960	1960
  IMAGE	1961	1961
  IMAGE	1962	1962
  IMAGE	1963	1963
  IMAGE	1964	1964
  IMAGE	1965	1965
  IMAGE	1966	1966
  IMAGE	1967	1967
  IMAGE	1968	1968
  IMAGE	1969	1969
  IMAGE	1970	1970
  IMAGE	1971	1971
  IMAGE	1972	1972
  IMAGE	1973	1973
  IMAGE	1974	1974
  IMAGE	1975	1975
  IMAGE	1976	1976
  IMAGE	1977	1977
  IMAGE	1978	1978
  IMAGE	1979	1979
  IMAGE	1980	1980
  IMAGE	1981	1981
  IMAGE	1982	1982
  IMAGE	1983	1983
  IMAGE	1984	1984
  IMAGE	1985	1985
  IMAGE	1986	1986
  IMAGE	1987	1987
  IMAGE	1988	1988
  IMAGE	1989	1989
  IMAGE	1990	1990
  IMAGE	1991	1991
  IMAGE	1992	1992
  IMAGE	1993	1993
  IMAGE	1994	1994
  IMAGE	1995	1995
  IMAGE	1996	1996
  IMAGE	1997	1997
  IMAGE	1998	1998
  IMAGE	1999	1999
  IMAGE	2000	2000
  IMAGE	2001	2001
  IMAGE	2002	2002
  IMAGE	2003	2003
  IMAGE	2004	2004
  IMAGE	2005	2005
  IMAGE	2006	2006
  IMAGE	2007	2007
  IMAGE	2008	2008
  IMAGE	2009	2009
  IMAGE	2010	2010
  IMAGE	2011	2011
  IMAGE	2012	2012
  IMAGE	2013	2013
  IMAGE	2014	2014
  IMAGE	2015	2015
  IMAGE	2016	2016
  IMAGE	2017	2017
  IMAGE	2018	2018
  IMAGE	2019	2019
  IMAGE	2020	2020
  IMAGE	2021	2021
  IMAGE	2022	2022
  IMAGE	2023	2023
  IMAGE	2024	2024
  IMAGE	2025	2025
  IMAGE	2026	2026
  IMAGE	2027	2027
  IMAGE	2028	2028
  IMAGE	2029	2029
  IMAGE	2030	2030
  IMAGE	2031	2031
  IMAGE	2032	2032
  IMAGE	2033	2033
  IMAGE	2034	2034
  IMAGE	2035	2035
  IMAGE	2036	2036
  IMAGE	2037	2037
  IMAGE	2038	2038
  IMAGE	2039	2039
  IMAGE	2040	2040
  IMAGE	2041	2041
  IMAGE	2042	2042
  IMAGE	2043	2043
  IMAGE	2044	2044
  IMAGE	2045	2045
  IMAGE	2046	2046
  IMAGE	2047	2047
  IMAGE	2048	2048
  IMAGE	2049	2049
  IMAGE	2050	2050
  IMAGE	2051	2051
  IMAGE	2052	2052
  IMAGE	2053	2053
  IMAGE	2054	2054
  IMAGE	2055	2055
  IMAGE	2056	2056
  IMAGE	2057	2057
  IMAGE	2058	2058
  IMAGE	2059	2059
  IMAGE	2060	2060
  IMAGE	2061	2061
  IMAGE	2062	2062
  IMAGE	2063	2063
  IMAGE	2064	2064
  IMAGE	2065	2065
  IMAGE	2066	2066
  IMAGE	2067	2067
  IMAGE	2068	2068
  IMAGE	2069	2069
  IMAGE	2070	2070
  IMAGE	2071	2071
  IMAGE	2072	2072
  IMAGE	2073	2073
  IMAGE	2074	2074
  IMAGE	2075	2075
  IMAGE	2076	2076
  IMAGE	2077	2077
  IMAGE	2078	2078
  IMAGE	2079	2079
  IMAGE	2080	2080
  IMAGE	2081	2081
  IMAGE	2082	2082
  IMAGE	2083	2083
  IMAGE	2084	2084
  IMAGE	2085	2085
  IMAGE	2086	2086
  IMAGE	2087	2087
  IMAGE	2088	2088
  IMAGE	2089	2089
  IMAGE	2090	2090
  IMAGE	2091	2091
  IMAGE	2092	2092
  IMAGE	2093	2093
  IMAGE	2094	2094
  IMAGE	2095	2095
  IMAGE	2096	2096
  IMAGE	2097	2097
  IMAGE	2098	2098
  IMAGE	2099	2099
  IMAGE	2100	2100
  IMAGE	2101	2101
  IMAGE	2102	2102
  IMAGE	2103	2103
  IMAGE	2104	2104
  IMAGE	2105	2105
  IMAGE	2106	2106
  IMAGE	2107	2107
  IMAGE	2108	2108
  IMAGE	2109	2109
  IMAGE	2110	2110
  IMAGE	2111	2111
  IMAGE	2112	2112
  IMAGE	2113	2113
  IMAGE	2114	2114
  IMAGE	2115	2115
  IMAGE	2116	2116
  IMAGE	2117	2117
  IMAGE	2118	2118
  IMAGE	2119	2119
  IMAGE	2120	2120
  IMAGE	2121	2121
  IMAGE	2122	2122
  IMAGE	2123	2123
  IMAGE	2124	2124
  IMAGE	2125	2125
  IMAGE	2126	2126
  IMAGE	2127	2127
  IMAGE	2128	2128
  IMAGE	2129	2129
  IMAGE	2130	2130
  IMAGE	2131	2131
  IMAGE	2132	2132
  IMAGE	2133	2133
  IMAGE	2134	2134
  IMAGE	2135	2135
  IMAGE	2136	2136
  IMAGE	2137	2137
  IMAGE	2138	2138
  IMAGE	2139	2139
  IMAGE	2140	2140
  IMAGE	2141	2141
  IMAGE	2142	2142
  IMAGE	2143	2143
  IMAGE	2144	2144
  IMAGE	2145	2145
  IMAGE	2146	2146
  IMAGE	2147	2147
  IMAGE	2148	2148
  IMAGE	2149	2149
  IMAGE	2150	2150
  IMAGE	2151	2151
  IMAGE	2152	2152
  IMAGE	2153	2153
  IMAGE	2154	2154
  IMAGE	2155	2155
  IMAGE	2156	2156
  IMAGE	2157	2157
  IMAGE	2158	2158
  IMAGE	2159	2159
  IMAGE	2160	2160
  IMAGE	2161	2161
  IMAGE	2162	2162
  IMAGE	2163	2163
  IMAGE	2164	2164
  IMAGE	2165	2165
  IMAGE	2166	2166
  IMAGE	2167	2167
  IMAGE	2168	2168
  IMAGE	2169	2169
  IMAGE	2170	2170
  IMAGE	2171	2171
  IMAGE	2172	2172
  IMAGE	2173	2173
  IMAGE	2174	2174
  IMAGE	2175	2175
  IMAGE	2176	2176
  IMAGE	2177	2177
  IMAGE	2178	2178
  IMAGE	2179	2179
  IMAGE	2180	2180
  IMAGE	2181	2181
  IMAGE	2182	2182
  IMAGE	2183	2183
  IMAGE	2184	2184
  IMAGE	2185	2185
  IMAGE	2186	2186
  IMAGE	2187	2187
  IMAGE	2188	2188
  IMAGE	2189	2189
  IMAGE	2190	2190
  IMAGE	2191	2191
  IMAGE	2192	2192
  IMAGE	2193	2193
  IMAGE	2194	2194
  IMAGE	2195	2195
  IMAGE	2196	2196
  IMAGE	2197	2197
  IMAGE	2198	2198
  IMAGE	2199	2199
  IMAGE	2200	2200
  IMAGE	2201	2201
  IMAGE	2202	2202
  IMAGE	2203	2203
  IMAGE	2204	2204
  IMAGE	2205	2205
  IMAGE	2206	2206
  IMAGE	2207	2207
  IMAGE	2208	2208
  IMAGE	2209	2209
  IMAGE	2210	2210
  IMAGE	2211	2211
  IMAGE	2212	2212
  IMAGE	2213	2213
  IMAGE	2214	2214
  IMAGE	2215	2215
  IMAGE	2216	2216
  IMAGE	2217	2217
  IMAGE	2218	2218
  IMAGE	2219	2219
  IMAGE	2220	2220
  IMAGE	2221	2221
  IMAGE	2222	2222
  IMAGE	2223	2223
  IMAGE	2224	2224
  IMAGE	2225	2225
  IMAGE	2226	2226
  IMAGE	2227	2227
  IMAGE	2228	2228
  IMAGE	2229	2229
  IMAGE	2230	2230
  IMAGE	2231	2231
  IMAGE	2232	2232
  IMAGE	2233	2233
  IMAGE	2234	2234
  IMAGE	2235	2235
  IMAGE	2236	2236
  IMAGE	2237	2237
  IMAGE	2238	2238
  IMAGE	2239	2239
  IMAGE	2240	2240
  IMAGE	2241	2241
  IMAGE	2242	2242
  IMAGE	2243	2243
  IMAGE	2244	2244
  IMAGE	2245	2245
  IMAGE	2246	2246
  IMAGE	2247	2247
  IMAGE	2248	2248
  IMAGE	2249	2249
  IMAGE	2250	2250
  IMAGE	2251	2251
  IMAGE	2252	2252
  IMAGE	2253	2253
  IMAGE	2254	2254
  IMAGE	2255	2255
  IMAGE	2256	2256
  IMAGE	2257	2257
  IMAGE	2258	2258
  IMAGE	2259	2259
  IMAGE	2260	2260
  IMAGE	2261	2261
  IMAGE	2262	2262
  IMAGE	2263	2263
  IMAGE	2264	2264
  IMAGE	2265	2265
  IMAGE	2266	2266
  IMAGE	2267	2267
  IMAGE	2268	2268
  IMAGE	2269	2269
  IMAGE	2270	2270
  IMAGE	2271	2271
  IMAGE	2272	2272
  IMAGE	2273	2273
  IMAGE	2274	2274
  IMAGE	2275	2275
  IMAGE	2276	2276
  IMAGE	2277	2277
  IMAGE	2278	2278
  IMAGE	2279	2279
  IMAGE	2280	2280
  IMAGE	2281	2281
  IMAGE	2282	2282
  IMAGE	2283	2283
  IMAGE	2284	2284
  IMAGE	2285	2285
  IMAGE	2286	2286
  IMAGE	2287	2287
  IMAGE	2288	2288
  IMAGE	2289	2289
  IMAGE	2290	2290
  IMAGE	2291	2291
  IMAGE	2292	2292
  IMAGE	2293	2293
  IMAGE	2294	2294
  IMAGE	2295	2295
  IMAGE	2296	2296
  IMAGE	2297	2297
  IMAGE	2298	2298
  IMAGE	2299	2299
  IMAGE	2300	2300
  IMAGE	2301	2301
  IMAGE	2302	2302
  IMAGE	2303	2303
  IMAGE	2304	2304
  IMAGE	2305	2305
  IMAGE	2306	2306
  IMAGE	2307	2307
  IMAGE	2308	2308
  IMAGE	2309	2309
  IMAGE	2310	2310
  IMAGE	2311	2311
  IMAGE	2312	2312
  IMAGE	2313	2313
  IMAGE	2314	2314
  IMAGE	2315	2315
  IMAGE	2316	2316
  IMAGE	2317	2317
  IMAGE	2318	2318
  IMAGE	2319	2319
  IMAGE	2320	2320
  IMAGE	2321	2321
  IMAGE	2322	2322
  IMAGE	2323	2323
  IMAGE	2324	2324
  IMAGE	2325	2325
  IMAGE	2326	2326
  IMAGE	2327	2327
  IMAGE	2328	2328
  IMAGE	2329	2329
  IMAGE	2330	2330
  IMAGE	2331	2331
  IMAGE	2332	2332
  IMAGE	2333	2333
  IMAGE	2334	2334
  IMAGE	2335	2335
  IMAGE	2336	2336
  IMAGE	2337	2337
  IMAGE	2338	2338
  IMAGE	2339	2339
  IMAGE	2340	2340
  IMAGE	2341	2341
  IMAGE	2342	2342
  IMAGE	2343	2343
  IMAGE	2344	2344
  IMAGE	2345	2345
  IMAGE	2346	2346
  IMAGE	2347	2347
  IMAGE	2348	2348
  IMAGE	2349	2349
  IMAGE	2350	2350
  IMAGE	2351	2351
  IMAGE	2352	2352
  IMAGE	2353	2353
  IMAGE	2354	2354
  IMAGE	2355	2355
  IMAGE	2356	2356
  IMAGE	2357	2357
  IMAGE	2358	2358
  IMAGE	2359	2359
  IMAGE	2360	2360
  IMAGE	2361	2361
  IMAGE	2362	2362
  IMAGE	2363	2363
  IMAGE	2364	2364
  IMAGE	2365	2365
  IMAGE	2366	2366
  IMAGE	2367	2367
  IMAGE	2368	2368
  IMAGE	2369	2369
  IMAGE	2370	2370
  IMAGE	2371	2371
  IMAGE	2372	2372
  IMAGE	2373	2373
  IMAGE	2374	2374
  IMAGE	2375	2375
  IMAGE	2376	2376
  IMAGE	2377	2377
  IMAGE	2378	2378
  IMAGE	2379	2379
  IMAGE	2380	2380
  IMAGE	2381	2381
  IMAGE	2382	2382
  IMAGE	2383	2383
  IMAGE	2384	2384
  IMAGE	2385	2385
  IMAGE	2386	2386
  IMAGE	2387	2387
  IMAGE	2388	2388
  IMAGE	2389	2389
  IMAGE	2390	2390
  IMAGE	2391	2391
  IMAGE	2392	2392
  IMAGE	2393	2393
  IMAGE	2394	2394
  IMAGE	2395	2395
  IMAGE	2396	2396
  IMAGE	2397	2397
  IMAGE	2398	2398
  IMAGE	2399	2399
  IMAGE	2400	2400
  IMAGE	2401	2401
  IMAGE	2402	2402
  IMAGE	2403	2403
  IMAGE	2404	2404
  IMAGE	2405	2405
  IMAGE	2406	2406
  IMAGE	2407	2407
  IMAGE	2408	2408
  IMAGE	2409	2409
  IMAGE	2410	2410
  IMAGE	2411	2411
  IMAGE	2412	2412
  IMAGE	2413	2413
  IMAGE	2414	2414
  IMAGE	2415	2415
  IMAGE	2416	2416
  IMAGE	2417	2417
  IMAGE	2418	2418
  IMAGE	2419	2419
  IMAGE	2420	2420
  IMAGE	2421	2421
  IMAGE	2422	2422
  IMAGE	2423	2423
  IMAGE	2424	2424
  IMAGE	2425	2425
  IMAGE	2426	2426
  IMAGE	2427	2427
  IMAGE	2428	2428
  IMAGE	2429	2429
  IMAGE	2430	2430
  IMAGE	2431	2431
  IMAGE	2432	2432
  IMAGE	2433	2433
  IMAGE	2434	2434
  IMAGE	2435	2435
  IMAGE	2436	2436
  IMAGE	2437	2437
  IMAGE	2438	2438
  IMAGE	2439	2439
  IMAGE	2440	2440
  IMAGE	2441	2441
  IMAGE	2442	2442
  IMAGE	2443	2443
  IMAGE	2444	2444
  IMAGE	2445	2445
  IMAGE	2446	2446
  IMAGE	2447	2447
  IMAGE	2448	2448
  IMAGE	2449	2449
  IMAGE	2450	2450
  IMAGE	2451	2451
  IMAGE	2452	2452
  IMAGE	2453	2453
  IMAGE	2454	2454
  IMAGE	2455	2455
  IMAGE	2456	2456
  IMAGE	2457	2457
  IMAGE	2458	2458
  IMAGE	2459	2459
  IMAGE	2460	2460
  IMAGE	2461	2461
  IMAGE	2462	2462
  IMAGE	2463	2463
  IMAGE	2464	2464
  IMAGE	2465	2465
  IMAGE	2466	2466
  IMAGE	2467	2467
  IMAGE	2468	2468
  IMAGE	2469	2469
  IMAGE	2470	2470
  IMAGE	2471	2471
  IMAGE	2472	2472
  IMAGE	2473	2473
  IMAGE	2474	2474
  IMAGE	2475	2475
  IMAGE	2476	2476
  IMAGE	2477	2477
  IMAGE	2478	2478
  IMAGE	2479	2479
  IMAGE	2480	2480
  IMAGE	2481	2481
  IMAGE	2482	2482
  IMAGE	2483	2483
  IMAGE	2484	2484
  IMAGE	2485	2485
  IMAGE	2486	2486
  IMAGE	2487	2487
  IMAGE	2488	2488
  IMAGE	2489	2489
  IMAGE	2490	2490
  IMAGE	2491	2491
  IMAGE	2492	2492
  IMAGE	2493	2493
  IMAGE	2494	2494
  IMAGE	2495	2495
  IMAGE	2496	2496
  IMAGE	2497	2497
  IMAGE	2498	2498
  IMAGE	2499	2499
  IMAGE	2500	2500
  IMAGE	2501	2501
  IMAGE	2502	2502
  IMAGE	2503	2503
  IMAGE	2504	2504
  IMAGE	2505	2505
  IMAGE	2506	2506
  IMAGE	2507	2507
  IMAGE	2508	2508
  IMAGE	2509	2509
  IMAGE	2510	2510
  IMAGE	2511	2511
  IMAGE	2512	2512
  IMAGE	2513	2513
  IMAGE	2514	2514
  IMAGE	2515	2515
  IMAGE	2516	2516
  IMAGE	2517	2517
  IMAGE	2518	2518
  IMAGE	2519	2519
  IMAGE	2520	2520
  IMAGE	2521	2521
  IMAGE	2522	2522
  IMAGE	2523	2523
  IMAGE	2524	2524
  IMAGE	2525	2525
  IMAGE	2526	2526
  IMAGE	2527	2527
  IMAGE	2528	2528
  IMAGE	2529	2529
  IMAGE	2530	2530
  IMAGE	2531	2531
  IMAGE	2532	2532
  IMAGE	2533	2533
  IMAGE	2534	2534
  IMAGE	2535	2535
  IMAGE	2536	2536
  IMAGE	2537	2537
  IMAGE	2538	2538
  IMAGE	2539	2539
  IMAGE	2540	2540
  IMAGE	2541	2541
  IMAGE	2542	2542
  IMAGE	2543	2543
  IMAGE	2544	2544
  IMAGE	2545	2545
  IMAGE	2546	2546
  IMAGE	2547	2547
  IMAGE	2548	2548
  IMAGE	2549	2549
  IMAGE	2550	2550
  IMAGE	2551	2551
  IMAGE	2552	2552
  IMAGE	2553	2553
  IMAGE	2554	2554
  IMAGE	2555	2555
  IMAGE	2556	2556
  IMAGE	2557	2557
  IMAGE	2558	2558
  IMAGE	2559	2559
  IMAGE	2560	2560
  IMAGE	2561	2561
  IMAGE	2562	2562
  IMAGE	2563	2563
  IMAGE	2564	2564
  IMAGE	2565	2565
  IMAGE	2566	2566
  IMAGE	2567	2567
  IMAGE	2568	2568
  IMAGE	2569	2569
  IMAGE	2570	2570
  IMAGE	2571	2571
  IMAGE	2572	2572
  IMAGE	2573	2573
  IMAGE	2574	2574
  IMAGE	2575	2575
  IMAGE	2576	2576
  IMAGE	2577	2577
  IMAGE	2578	2578
  IMAGE	2579	2579
  IMAGE	2580	2580
  IMAGE	2581	2581
  IMAGE	2582	2582
  IMAGE	2583	2583
  IMAGE	2584	2584
  IMAGE	2585	2585
  IMAGE	2586	2586
  IMAGE	2587	2587
  IMAGE	2588	2588
  IMAGE	2589	2589
  IMAGE	2590	2590
  IMAGE	2591	2591
  IMAGE	2592	2592
  IMAGE	2593	2593
  IMAGE	2594	2594
  IMAGE	2595	2595
  IMAGE	2596	2596
  IMAGE	2597	2597
  IMAGE	2598	2598
  IMAGE	2599	2599
  IMAGE	2600	2600
  IMAGE	2601	2601
  IMAGE	2602	2602
  IMAGE	2603	2603
  IMAGE	2604	2604
  IMAGE	2605	2605
  IMAGE	2606	2606
  IMAGE	2607	2607
  IMAGE	2608	2608
  IMAGE	2609	2609
  IMAGE	2610	2610
  IMAGE	2611	2611
  IMAGE	2612	2612
  IMAGE	2613	2613
  IMAGE	2614	2614
  IMAGE	2615	2615
  IMAGE	2616	2616
  IMAGE	2617	2617
  IMAGE	2618	2618
  IMAGE	2619	2619
  IMAGE	2620	2620
  IMAGE	2621	2621
  IMAGE	2622	2622
  IMAGE	2623	2623
  IMAGE	2624	2624
  IMAGE	2625	2625
  IMAGE	2626	2626
  IMAGE	2627	2627
  IMAGE	2628	2628
  IMAGE	2629	2629
  IMAGE	2630	2630
  IMAGE	2631	2631
  IMAGE	2632	2632
  IMAGE	2633	2633
  IMAGE	2634	2634
  IMAGE	2635	2635
  IMAGE	2636	2636
  IMAGE	2637	2637
  IMAGE	2638	2638
  IMAGE	2639	2639
  IMAGE	2640	2640
  IMAGE	2641	2641
  IMAGE	2642	2642
  IMAGE	2643	2643
  IMAGE	2644	2644
  IMAGE	2645	2645
  IMAGE	2646	2646
  IMAGE	2647	2647
  IMAGE	2648	2648
  IMAGE	2649	2649
  IMAGE	2650	2650
  IMAGE	2651	2651
  IMAGE	2652	2652
  IMAGE	2653	2653
  IMAGE	2654	2654
  IMAGE	2655	2655
  IMAGE	2656	2656
  IMAGE	2657	2657
  IMAGE	2658	2658
  IMAGE	2659	2659
  IMAGE	2660	2660
  IMAGE	2661	2661
  IMAGE	2662	2662
  IMAGE	2663	2663
  IMAGE	2664	2664
  IMAGE	2665	2665
  IMAGE	2666	2666
  IMAGE	2667	2667
  IMAGE	2668	2668
  IMAGE	2669	2669
  IMAGE	2670	2670
  IMAGE	2671	2671
  IMAGE	2672	2672
  IMAGE	2673	2673
  IMAGE	2674	2674
  IMAGE	2675	2675
  IMAGE	2676	2676
  IMAGE	2677	2677
  IMAGE	2678	2678
  IMAGE	2679	2679
  IMAGE	2680	2680
  IMAGE	2681	2681
  IMAGE	2682	2682
  IMAGE	2683	2683
  IMAGE	2684	2684
  IMAGE	2685	2685
  IMAGE	2686	2686
  IMAGE	2687	2687
  IMAGE	2688	2688
  IMAGE	2689	2689
  IMAGE	2690	2690
  IMAGE	2691	2691
  IMAGE	2692	2692
  IMAGE	2693	2693
  IMAGE	2694	2694
  IMAGE	2695	2695
  IMAGE	2696	2696
  IMAGE	2697	2697
  IMAGE	2698	2698
  IMAGE	2699	2699
  IMAGE	2700	2700
  IMAGE	2701	2701
  IMAGE	2702	2702
  IMAGE	2703	2703
  IMAGE	2704	2704
  IMAGE	2705	2705
  IMAGE	2706	2706
  IMAGE	2707	2707
  IMAGE	2708	2708
  IMAGE	2709	2709
  IMAGE	2710	2710
  IMAGE	2711	2711
  IMAGE	2712	2712
  IMAGE	2713	2713
  IMAGE	2714	2714
  IMAGE	2715	2715
  IMAGE	2716	2716
  IMAGE	2717	2717
  IMAGE	2718	2718
  IMAGE	2719	2719
  IMAGE	2720	2720
  IMAGE	2721	2721
  IMAGE	2722	2722
  IMAGE	2723	2723
  IMAGE	2724	2724
  IMAGE	2725	2725
  IMAGE	2726	2726
  IMAGE	2727	2727
  IMAGE	2728	2728
  IMAGE	2729	2729
  IMAGE	2730	2730
  IMAGE	2731	2731
  IMAGE	2732	2732
  IMAGE	2733	2733
  IMAGE	2734	2734
  IMAGE	2735	2735
  IMAGE	2736	2736
  IMAGE	2737	2737
  IMAGE	2738	2738
  IMAGE	2739	2739
  IMAGE	2740	2740
  IMAGE	2741	2741
  IMAGE	2742	2742
  IMAGE	2743	2743
  IMAGE	2744	2744
  IMAGE	2745	2745
  IMAGE	2746	2746
  IMAGE	2747	2747
  IMAGE	2748	2748
  IMAGE	2749	2749
  IMAGE	2750	2750
  IMAGE	2751	2751
  IMAGE	2752	2752
  IMAGE	2753	2753
  IMAGE	2754	2754
  IMAGE	2755	2755
  IMAGE	2756	2756
  IMAGE	2757	2757
  IMAGE	2758	2758
  IMAGE	2759	2759
  IMAGE	2760	2760
  IMAGE	2761	2761
  IMAGE	2762	2762
  IMAGE	2763	2763
  IMAGE	2764	2764
  IMAGE	2765	2765
  IMAGE	2766	2766
  IMAGE	2767	2767
  IMAGE	2768	2768
  IMAGE	2769	2769
  IMAGE	2770	2770
  IMAGE	2771	2771
  IMAGE	2772	2772
  IMAGE	2773	2773
  IMAGE	2774	2774
  IMAGE	2775	2775
  IMAGE	2776	2776
  IMAGE	2777	2777
  IMAGE	2778	2778
  IMAGE	2779	2779
  IMAGE	2780	2780
  IMAGE	2781	2781
  IMAGE	2782	2782
  IMAGE	2783	2783
  IMAGE	2784	2784
  IMAGE	2785	2785
  IMAGE	2786	2786
  IMAGE	2787	2787
  IMAGE	2788	2788
  IMAGE	2789	2789
  IMAGE	2790	2790
  IMAGE	2791	2791
  IMAGE	2792	2792
  IMAGE	2793	2793
  IMAGE	2794	2794
  IMAGE	2795	2795
  IMAGE	2796	2796
  IMAGE	2797	2797
  IMAGE	2798	2798
  IMAGE	2799	2799
  IMAGE	2800	2800
  IMAGE	2801	2801
  IMAGE	2802	2802
  IMAGE	2803	2803
  IMAGE	2804	2804
  IMAGE	2805	2805
  IMAGE	2806	2806
  IMAGE	2807	2807
  IMAGE	2808	2808
  IMAGE	2809	2809
  IMAGE	2810	2810
  IMAGE	2811	2811
  IMAGE	2812	2812
  IMAGE	2813	2813
  IMAGE	2814	2814
  IMAGE	2815	2815
  IMAGE	2816	2816
  IMAGE	2817	2817
  IMAGE	2818	2818
  IMAGE	2819	2819
  IMAGE	2820	2820
  IMAGE	2821	2821
  IMAGE	2822	2822
  IMAGE	2823	2823
  IMAGE	2824	2824
  IMAGE	2825	2825
  IMAGE	2826	2826
  IMAGE	2827	2827
  IMAGE	2828	2828
  IMAGE	2829	2829
  IMAGE	2830	2830
  IMAGE	2831	2831
  IMAGE	2832	2832
  IMAGE	2833	2833
  IMAGE	2834	2834
  IMAGE	2835	2835
  IMAGE	2836	2836
  IMAGE	2837	2837
  IMAGE	2838	2838
  IMAGE	2839	2839
  IMAGE	2840	2840
  IMAGE	2841	2841
  IMAGE	2842	2842
  IMAGE	2843	2843
  IMAGE	2844	2844
  IMAGE	2845	2845
  IMAGE	2846	2846
  IMAGE	2847	2847
  IMAGE	2848	2848
  IMAGE	2849	2849
  IMAGE	2850	2850
  IMAGE	2851	2851
  IMAGE	2852	2852
  IMAGE	2853	2853
  IMAGE	2854	2854
  IMAGE	2855	2855
  IMAGE	2856	2856
  IMAGE	2857	2857
  IMAGE	2858	2858
  IMAGE	2859	2859
  IMAGE	2860	2860
  IMAGE	2861	2861
  IMAGE	2862	2862
  IMAGE	2863	2863
  IMAGE	2864	2864
  IMAGE	2865	2865
  IMAGE	2866	2866
  IMAGE	2867	2867
  IMAGE	2868	2868
  IMAGE	2869	2869
  IMAGE	2870	2870
  IMAGE	2871	2871
  IMAGE	2872	2872
  IMAGE	2873	2873
  IMAGE	2874	2874
  IMAGE	2875	2875
  IMAGE	2876	2876
  IMAGE	2877	2877
  IMAGE	2878	2878
  IMAGE	2879	2879
  IMAGE	2880	2880
  IMAGE	2881	2881
  IMAGE	2882	2882
  IMAGE	2883	2883
  IMAGE	2884	2884
  IMAGE	2885	2885
  IMAGE	2886	2886
  IMAGE	2887	2887
  IMAGE	2888	2888
  IMAGE	2889	2889
  IMAGE	2890	2890
  IMAGE	2891	2891
  IMAGE	2892	2892
  IMAGE	2893	2893
  IMAGE	2894	2894
  IMAGE	2895	2895
  IMAGE	2896	2896
  IMAGE	2897	2897
  IMAGE	2898	2898
  IMAGE	2899	2899
  IMAGE	2900	2900
  IMAGE	2901	2901
  IMAGE	2902	2902
  IMAGE	2903	2903
  IMAGE	2904	2904
  IMAGE	2905	2905
  IMAGE	2906	2906
  IMAGE	2907	2907
  IMAGE	2908	2908
  IMAGE	2909	2909
  IMAGE	2910	2910
  IMAGE	2911	2911
  IMAGE	2912	2912
  IMAGE	2913	2913
  IMAGE	2914	2914
  IMAGE	2915	2915
  IMAGE	2916	2916
  IMAGE	2917	2917
  IMAGE	2918	2918
  IMAGE	2919	2919
  IMAGE	2920	2920
  IMAGE	2921	2921
  IMAGE	2922	2922
  IMAGE	2923	2923
  IMAGE	2924	2924
  IMAGE	2925	2925
  IMAGE	2926	2926
  IMAGE	2927	2927
  IMAGE	2928	2928
  IMAGE	2929	2929
  IMAGE	2930	2930
  IMAGE	2931	2931
  IMAGE	2932	2932
  IMAGE	2933	2933
  IMAGE	2934	2934
  IMAGE	2935	2935
  IMAGE	2936	2936
  IMAGE	2937	2937
  IMAGE	2938	2938
  IMAGE	2939	2939
  IMAGE	2940	2940
  IMAGE	2941	2941
  IMAGE	2942	2942
  IMAGE	2943	2943
  IMAGE	2944	2944
  IMAGE	2945	2945
  IMAGE	2946	2946
  IMAGE	2947	2947
  IMAGE	2948	2948
  IMAGE	2949	2949
  IMAGE	2950	2950
  IMAGE	2951	2951
  IMAGE	2952	2952
  IMAGE	2953	2953
  IMAGE	2954	2954
  IMAGE	2955	2955
  IMAGE	2956	2956
  IMAGE	2957	2957
  IMAGE	2958	2958
  IMAGE	2959	2959
  IMAGE	2960	2960
  IMAGE	2961	2961
  IMAGE	2962	2962
  IMAGE	2963	2963
  IMAGE	2964	2964
  IMAGE	2965	2965
  IMAGE	2966	2966
  IMAGE	2967	2967
  IMAGE	2968	2968
  IMAGE	2969	2969
  IMAGE	2970	2970
  IMAGE	2971	2971
  IMAGE	2972	2972
  IMAGE	2973	2973
  IMAGE	2974	2974
  IMAGE	2975	2975
  IMAGE	2976	2976
  IMAGE	2977	2977
  IMAGE	2978	2978
  IMAGE	2979	2979
  IMAGE	2980	2980
  IMAGE	2981	2981
  IMAGE	2982	2982
  IMAGE	2983	2983
  IMAGE	2984	2984
  IMAGE	2985	2985
  IMAGE	2986	2986
  IMAGE	2987	2987
  IMAGE	2988	2988
  IMAGE	2989	2989
  IMAGE	2990	2990
  IMAGE	2991	2991
  IMAGE	2992	2992
  IMAGE	2993	2993
  IMAGE	2994	2994
  IMAGE	2995	2995
  IMAGE	2996	2996
  IMAGE	2997	2997
  IMAGE	2998	2998
  IMAGE	2999	2999
  IMAGE	3000	3000
  IMAGE	3001	3001
  IMAGE	3002	3002
  IMAGE	3003	3003
  IMAGE	3004	3004
  IMAGE	3005	3005
  IMAGE	3006	3006
  IMAGE	3007	3007
  IMAGE	3008	3008
  IMAGE	3009	3009
  IMAGE	3010	3010
  IMAGE	3011	3011
  IMAGE	3012	3012
  IMAGE	3013	3013
  IMAGE	3014	3014
  IMAGE	3015	3015
  IMAGE	3016	3016
  IMAGE	3017	3017
  IMAGE	3018	3018
  IMAGE	3019	3019
  IMAGE	3020	3020
  IMAGE	3021	3021
  IMAGE	3022	3022
  IMAGE	3023	3023
  IMAGE	3024	3024
  IMAGE	3025	3025
  IMAGE	3026	3026
  IMAGE	3027	3027
  IMAGE	3028	3028
  IMAGE	3029	3029
  IMAGE	3030	3030
  IMAGE	3031	3031
  IMAGE	3032	3032
  IMAGE	3033	3033
  IMAGE	3034	3034
  IMAGE	3035	3035
  IMAGE	3036	3036
  IMAGE	3037	3037
  IMAGE	3038	3038
  IMAGE	3039	3039
  IMAGE	3040	3040
  IMAGE	3041	3041
  IMAGE	3042	3042
  IMAGE	3043	3043
  IMAGE	3044	3044
  IMAGE	3045	3045
  IMAGE	3046	3046
  IMAGE	3047	3047
  IMAGE	3048	3048
  IMAGE	3049	3049
  IMAGE	3050	3050
  IMAGE	3051	3051
  IMAGE	3052	3052
  IMAGE	3053	3053
  IMAGE	3054	3054
  IMAGE	3055	3055
  IMAGE	3056	3056
  IMAGE	3057	3057
  IMAGE	3058	3058
  IMAGE	3059	3059
  IMAGE	3060	3060
  IMAGE	3061	3061
  IMAGE	3062	3062
  IMAGE	3063	3063
  IMAGE	3064	3064
  IMAGE	3065	3065
  IMAGE	3066	3066
  IMAGE	3067	3067
  IMAGE	3068	3068
  IMAGE	3069	3069
  IMAGE	3070	3070
  IMAGE	3071	3071
  IMAGE	3072	3072
  IMAGE	3073	3073
  IMAGE	3074	3074
  IMAGE	3075	3075
  IMAGE	3076	3076
  IMAGE	3077	3077
  IMAGE	3078	3078
  IMAGE	3079	3079
  IMAGE	3080	3080
  IMAGE	3081	3081
  IMAGE	3082	3082
  IMAGE	3083	3083
  IMAGE	3084	3084
  IMAGE	3085	3085
  IMAGE	3086	3086
  IMAGE	3087	3087
  IMAGE	3088	3088
  IMAGE	3089	3089
  IMAGE	3090	3090
  IMAGE	3091	3091
  IMAGE	3092	3092
  IMAGE	3093	3093
  IMAGE	3094	3094
  IMAGE	3095	3095
  IMAGE	3096	3096
  IMAGE	3097	3097
  IMAGE	3098	3098
  IMAGE	3099	3099
  IMAGE	3100	3100
  IMAGE	3101	3101
  IMAGE	3102	3102
  IMAGE	3103	3103
  IMAGE	3104	3104
  IMAGE	3105	3105
  IMAGE	3106	3106
  IMAGE	3107	3107
  IMAGE	3108	3108
  IMAGE	3109	3109
  IMAGE	3110	3110
  IMAGE	3111	3111
  IMAGE	3112	3112
  IMAGE	3113	3113
  IMAGE	3114	3114
  IMAGE	3115	3115
  IMAGE	3116	3116
  IMAGE	3117	3117
  IMAGE	3118	3118
  IMAGE	3119	3119
  IMAGE	3120	3120
  IMAGE	3121	3121
  IMAGE	3122	3122
  IMAGE	3123	3123
  IMAGE	3124	3124
  IMAGE	3125	3125
  IMAGE	3126	3126
  IMAGE	3127	3127
  IMAGE	3128	3128
  IMAGE	3129	3129
  IMAGE	3130	3130
  IMAGE	3131	3131
  IMAGE	3132	3132
  IMAGE	3133	3133
  IMAGE	3134	3134
  IMAGE	3135	3135
  IMAGE	3136	3136
  IMAGE	3137	3137
  IMAGE	3138	3138
  IMAGE	3139	3139
  IMAGE	3140	3140
  IMAGE	3141	3141
  IMAGE	3142	3142
  IMAGE	3143	3143
  IMAGE	3144	3144
  IMAGE	3145	3145
  IMAGE	3146	3146
  IMAGE	3147	3147
  IMAGE	3148	3148
  IMAGE	3149	3149
  IMAGE	3150	3150
  IMAGE	3151	3151
  IMAGE	3152	3152
  IMAGE	3153	3153
  IMAGE	3154	3154
  IMAGE	3155	3155
  IMAGE	3156	3156
  IMAGE	3157	3157
  IMAGE	3158	3158
  IMAGE	3159	3159
  IMAGE	3160	3160
  IMAGE	3161	3161
  IMAGE	3162	3162
  IMAGE	3163	3163
  IMAGE	3164	3164
  IMAGE	3165	3165
  IMAGE	3166	3166
  IMAGE	3167	3167
  IMAGE	3168	3168
  IMAGE	3169	3169
  IMAGE	3170	3170
  IMAGE	3171	3171
  IMAGE	3172	3172
  IMAGE	3173	3173
  IMAGE	3174	3174
  IMAGE	3175	3175
  IMAGE	3176	3176
  IMAGE	3177	3177
  IMAGE	3178	3178
  IMAGE	3179	3179
  IMAGE	3180	3180
  IMAGE	3181	3181
  IMAGE	3182	3182
  IMAGE	3183	3183
  IMAGE	3184	3184
  IMAGE	3185	3185
  IMAGE	3186	3186
  IMAGE	3187	3187
  IMAGE	3188	3188
  IMAGE	3189	3189
  IMAGE	3190	3190
  IMAGE	3191	3191
  IMAGE	3192	3192
  IMAGE	3193	3193
  IMAGE	3194	3194
  IMAGE	3195	3195
  IMAGE	3196	3196
  IMAGE	3197	3197
  IMAGE	3198	3198
  IMAGE	3199	3199
  IMAGE	3200	3200
  IMAGE	3201	3201
  IMAGE	3202	3202
  IMAGE	3203	3203
  IMAGE	3204	3204
  IMAGE	3205	3205
  IMAGE	3206	3206
  IMAGE	3207	3207
  IMAGE	3208	3208
  IMAGE	3209	3209
  IMAGE	3210	3210
  IMAGE	3211	3211
  IMAGE	3212	3212
  IMAGE	3213	3213
  IMAGE	3214	3214
  IMAGE	3215	3215
  IMAGE	3216	3216
  IMAGE	3217	3217
  IMAGE	3218	3218
  IMAGE	3219	3219
  IMAGE	3220	3220
  IMAGE	3221	3221
  IMAGE	3222	3222
  IMAGE	3223	3223
  IMAGE	3224	3224
  IMAGE	3225	3225
  IMAGE	3226	3226
  IMAGE	3227	3227
  IMAGE	3228	3228
  IMAGE	3229	3229
  IMAGE	3230	3230
  IMAGE	3231	3231
  IMAGE	3232	3232
  IMAGE	3233	3233
  IMAGE	3234	3234
  IMAGE	3235	3235
  IMAGE	3236	3236
  IMAGE	3237	3237
  IMAGE	3238	3238
  IMAGE	3239	3239
  IMAGE	3240	3240
  IMAGE	3241	3241
  IMAGE	3242	3242
  IMAGE	3243	3243
  IMAGE	3244	3244
  IMAGE	3245	3245
  IMAGE	3246	3246
  IMAGE	3247	3247
  IMAGE	3248	3248
  IMAGE	3249	3249
  IMAGE	3250	3250
  IMAGE	3251	3251
  IMAGE	3252	3252
  IMAGE	3253	3253
  IMAGE	3254	3254
  IMAGE	3255	3255
  IMAGE	3256	3256
  IMAGE	3257	3257
  IMAGE	3258	3258
  IMAGE	3259	3259
  IMAGE	3260	3260
  IMAGE	3261	3261
  IMAGE	3262	3262
  IMAGE	3263	3263
  IMAGE	3264	3264
  IMAGE	3265	3265
  IMAGE	3266	3266
  IMAGE	3267	3267
  IMAGE	3268	3268
  IMAGE	3269	3269
  IMAGE	3270	3270
  IMAGE	3271	3271
  IMAGE	3272	3272
  IMAGE	3273	3273
  IMAGE	3274	3274
  IMAGE	3275	3275
  IMAGE	3276	3276
  IMAGE	3277	3277
  IMAGE	3278	3278
  IMAGE	3279	3279
  IMAGE	3280	3280
  IMAGE	3281	3281
  IMAGE	3282	3282
  IMAGE	3283	3283
  IMAGE	3284	3284
  IMAGE	3285	3285
  IMAGE	3286	3286
  IMAGE	3287	3287
  IMAGE	3288	3288
  IMAGE	3289	3289
  IMAGE	3290	3290
  IMAGE	3291	3291
  IMAGE	3292	3292
  IMAGE	3293	3293
  IMAGE	3294	3294
  IMAGE	3295	3295
  IMAGE	3296	3296
  IMAGE	3297	3297
  IMAGE	3298	3298
  IMAGE	3299	3299
  IMAGE	3300	3300
  IMAGE	3301	3301
  IMAGE	3302	3302
  IMAGE	3303	3303
  IMAGE	3304	3304
  IMAGE	3305	3305
  IMAGE	3306	3306
  IMAGE	3307	3307
  IMAGE	3308	3308
  IMAGE	3309	3309
  IMAGE	3310	3310
  IMAGE	3311	3311
  IMAGE	3312	3312
  IMAGE	3313	3313
  IMAGE	3314	3314
  IMAGE	3315	3315
  IMAGE	3316	3316
  IMAGE	3317	3317
  IMAGE	3318	3318
  IMAGE	3319	3319
  IMAGE	3320	3320
  IMAGE	3321	3321
  IMAGE	3322	3322
  IMAGE	3323	3323
  IMAGE	3324	3324
  IMAGE	3325	3325
  IMAGE	3326	3326
  IMAGE	3327	3327
  IMAGE	3328	3328
  IMAGE	3329	3329
  IMAGE	3330	3330
  IMAGE	3331	3331
  IMAGE	3332	3332
  IMAGE	3333	3333
  IMAGE	3334	3334
  IMAGE	3335	3335
  IMAGE	3336	3336
  IMAGE	3337	3337
  IMAGE	3338	3338
  IMAGE	3339	3339
  IMAGE	3340	3340
  IMAGE	3341	3341
  IMAGE	3342	3342
  IMAGE	3343	3343
  IMAGE	3344	3344
  IMAGE	3345	3345
  IMAGE	3346	3346
  IMAGE	3347	3347
  IMAGE	3348	3348
  IMAGE	3349	3349
  IMAGE	3350	3350
  IMAGE	3351	3351
  IMAGE	3352	3352
  IMAGE	3353	3353
  IMAGE	3354	3354
  IMAGE	3355	3355
  IMAGE	3356	3356
  IMAGE	3357	3357
  IMAGE	3358	3358
  IMAGE	3359	3359
  IMAGE	3360	3360
  IMAGE	3361	3361
  IMAGE	3362	3362
  IMAGE	3363	3363
  IMAGE	3364	3364
  IMAGE	3365	3365
  IMAGE	3366	3366
  IMAGE	3367	3367
  IMAGE	3368	3368
  IMAGE	3369	3369
  IMAGE	3370	3370
  IMAGE	3371	3371
  IMAGE	3372	3372
  IMAGE	3373	3373
  IMAGE	3374	3374
  IMAGE	3375	3375
  IMAGE	3376	3376
  IMAGE	3377	3377
  IMAGE	3378	3378
  IMAGE	3379	3379
  IMAGE	3380	3380
  IMAGE	3381	3381
  IMAGE	3382	3382
  IMAGE	3383	3383
  IMAGE	3384	3384
  IMAGE	3385	3385
  IMAGE	3386	3386
  IMAGE	3387	3387
  IMAGE	3388	3388
  IMAGE	3389	3389
  IMAGE	3390	3390
  IMAGE	3391	3391
  IMAGE	3392	3392
  IMAGE	3393	3393
  IMAGE	3394	3394
  IMAGE	3395	3395
  IMAGE	3396	3396
  IMAGE	3397	3397
  IMAGE	3398	3398
  IMAGE	3399	3399
  IMAGE	3400	3400
  IMAGE	3401	3401
  IMAGE	3402	3402
  IMAGE	3403	3403
  IMAGE	3404	3404
  IMAGE	3405	3405
  IMAGE	3406	3406
  IMAGE	3407	3407
  IMAGE	3408	3408
  IMAGE	3409	3409
  IMAGE	3410	3410
  IMAGE	3411	3411
  IMAGE	3412	3412
  IMAGE	3413	3413
  IMAGE	3414	3414
  IMAGE	3415	3415
  IMAGE	3416	3416
  IMAGE	3417	3417
  IMAGE	3418	3418
  IMAGE	3419	3419
  IMAGE	3420	3420
  IMAGE	3421	3421
  IMAGE	3422	3422
  IMAGE	3423	3423
  IMAGE	3424	3424
  IMAGE	3425	3425
  IMAGE	3426	3426
  IMAGE	3427	3427
  IMAGE	3428	3428
  IMAGE	3429	3429
  IMAGE	3430	3430
  IMAGE	3431	3431
  IMAGE	3432	3432
  IMAGE	3433	3433
  IMAGE	3434	3434
  IMAGE	3435	3435
  IMAGE	3436	3436
  IMAGE	3437	3437
  IMAGE	3438	3438
  IMAGE	3439	3439
  IMAGE	3440	3440
  IMAGE	3441	3441
  IMAGE	3442	3442
  IMAGE	3443	3443
  IMAGE	3444	3444
  IMAGE	3445	3445
  IMAGE	3446	3446
  IMAGE	3447	3447
  IMAGE	3448	3448
  IMAGE	3449	3449
  IMAGE	3450	3450
  IMAGE	3451	3451
  IMAGE	3452	3452
  IMAGE	3453	3453
  IMAGE	3454	3454
  IMAGE	3455	3455
  IMAGE	3456	3456
  IMAGE	3457	3457
  IMAGE	3458	3458
  IMAGE	3459	3459
  IMAGE	3460	3460
  IMAGE	3461	3461
  IMAGE	3462	3462
  IMAGE	3463	3463
  IMAGE	3464	3464
  IMAGE	3465	3465
  IMAGE	3466	3466
  IMAGE	3467	3467
  IMAGE	3468	3468
  IMAGE	3469	3469
  IMAGE	3470	3470
  IMAGE	3471	3471
  IMAGE	3472	3472
  IMAGE	3473	3473
  IMAGE	3474	3474
  IMAGE	3475	3475
  IMAGE	3476	3476
  IMAGE	3477	3477
  IMAGE	3478	3478
  IMAGE	3479	3479
  IMAGE	3480	3480
  IMAGE	3481	3481
  IMAGE	3482	3482
  IMAGE	3483	3483
  IMAGE	3484	3484
  IMAGE	3485	3485
  IMAGE	3486	3486
  IMAGE	3487	3487
  IMAGE	3488	3488
  IMAGE	3489	3489
  IMAGE	3490	3490
  IMAGE	3491	3491
  IMAGE	3492	3492
  IMAGE	3493	3493
  IMAGE	3494	3494
  IMAGE	3495	3495
  IMAGE	3496	3496
  IMAGE	3497	3497
  IMAGE	3498	3498
  IMAGE	3499	3499
  IMAGE	3500	3500
  IMAGE	3501	3501
  IMAGE	3502	3502
  IMAGE	3503	3503
  IMAGE	3504	3504
  IMAGE	3505	3505
  IMAGE	3506	3506
  IMAGE	3507	3507
  IMAGE	3508	3508
  IMAGE	3509	3509
  IMAGE	3510	3510
  IMAGE	3511	3511
  IMAGE	3512	3512
  IMAGE	3513	3513
  IMAGE	3514	3514
  IMAGE	3515	3515
  IMAGE	3516	3516
  IMAGE	3517	3517
  IMAGE	3518	3518
  IMAGE	3519	3519
  IMAGE	3520	3520
  IMAGE	3521	3521
  IMAGE	3522	3522
  IMAGE	3523	3523
  IMAGE	3524	3524
  IMAGE	3525	3525
  IMAGE	3526	3526
  IMAGE	3527	3527
  IMAGE	3528	3528
  IMAGE	3529	3529
  IMAGE	3530	3530
  IMAGE	3531	3531
  IMAGE	3532	3532
  IMAGE	3533	3533
  IMAGE	3534	3534
  IMAGE	3535	3535
  IMAGE	3536	3536
  IMAGE	3537	3537
  IMAGE	3538	3538
  IMAGE	3539	3539
  IMAGE	3540	3540
  IMAGE	3541	3541
  IMAGE	3542	3542
  IMAGE	3543	3543
  IMAGE	3544	3544
  IMAGE	3545	3545
  IMAGE	3546	3546
  IMAGE	3547	3547
  IMAGE	3548	3548
  IMAGE	3549	3549
  IMAGE	3550	3550
  IMAGE	3551	3551
  IMAGE	3552	3552
  IMAGE	3553	3553
  IMAGE	3554	3554
  IMAGE	3555	3555
  IMAGE	3556	3556
  IMAGE	3557	3557
  IMAGE	3558	3558
  IMAGE	3559	3559
  IMAGE	3560	3560
  IMAGE	3561	3561
  IMAGE	3562	3562
  IMAGE	3563	3563
  IMAGE	3564	3564
  IMAGE	3565	3565
  IMAGE	3566	3566
  IMAGE	3567	3567
  IMAGE	3568	3568
  IMAGE	3569	3569
  IMAGE	3570	3570
  IMAGE	3571	3571
  IMAGE	3572	3572
  IMAGE	3573	3573
  IMAGE	3574	3574
  IMAGE	3575	3575
  IMAGE	3576	3576
  IMAGE	3577	3577
  IMAGE	3578	3578
  IMAGE	3579	3579
  IMAGE	3580	3580
  IMAGE	3581	3581
  IMAGE	3582	3582
  IMAGE	3583	3583
  IMAGE	3584	3584
  IMAGE	3585	3585
  IMAGE	3586	3586
  IMAGE	3587	3587
  IMAGE	3588	3588
  IMAGE	3589	3589
  IMAGE	3590	3590
  IMAGE	3591	3591
  IMAGE	3592	3592
  IMAGE	3593	3593
  IMAGE	3594	3594
  IMAGE	3595	3595
  IMAGE	3596	3596
  IMAGE	3597	3597
  IMAGE	3598	3598
  IMAGE	3599	3599
  IMAGE	3600	3600

loop_
 _array_data_external_data.id
 _array_data_external_data.format
 _array_data_external_data.uri
 _array_data_external_data.path
 _array_data_external_data.frame

  1	HDF5	https://zenodo.org/records/14894181/files/V-CK63-8-ld_1_data_000001.h5	/entry/data/data	1
  2	HDF5	https://zenodo.org/records/14894181/files/V-CK63-8-ld_1_data_000001.h5	/entry/data/data	2
  3	HDF5	https://zenodo.org/records/14894181/files/V-CK63-8-ld_1_data_000001.h5	/entry/data/data	3
  4	HDF5	https://zenodo.org/records/14894181/files/V-CK63-8-ld_1_data_000001.h5	/entry/data/data	4
  5	HDF5	https://zenodo.org/records/14894181/files/V-CK63-8-ld_1_data_000001.h5	/entry/data/data	5
  6	HDF5	https://zenodo.org/records/14894181/files/V-CK63-8-ld_1_data_000001.h5	/entry/data/data	6
  7	HDF5	https://zenodo.org/records/14894181/files/V-CK63-8-ld_1_data_000001.h5	/entry/data/data	7
  8	HDF5	https://zenodo.org/records/14894181/files/V-CK63-8-ld_1_data_000001.h5	/entry/data/data	8
  9	HDF5	https://zenodo.org/records/14894181/files/V-CK63-8-ld_1_data_000001.h5	/entry/data/data	9
  10	HDF5	https://zenodo.org/records/14894181/files/V-CK63-8-ld_1_data_000001.h5	/entry/data/data	10
  11	HDF5	https://zenodo.org/records/14894181/files/V-CK63-8-ld_1_data_000001.h5	/entry/data/data	11
  12	HDF5	https://zenodo.org/records/14894181/files/V-CK63-8-ld_1_data_000001.h5	/entry/data/data	12
  13	HDF5	https://zenodo.org/records/14894181/files/V-CK63-8-ld_1_data_000001.h5	/entry/data/data	13
  14	HDF5	https://zenodo.org/records/14894181/files/V-CK63-8-ld_1_data_000001.h5	/entry/data/data	14
  15	HDF5	https://zenodo.org/records/14894181/files/V-CK63-8-ld_1_data_000001.h5	/entry/data/data	15
  16	HDF5	https://zenodo.org/records/14894181/files/V-CK63-8-ld_1_data_000001.h5	/entry/data/data	16
  17	HDF5	https://zenodo.org/records/14894181/files/V-CK63-8-ld_1_data_000001.h5	/entry/data/data	17
  18	HDF5	https://zenodo.org/records/14894181/files/V-CK63-8-ld_1_data_000001.h5	/entry/data/data	18
  19	HDF5	https://zenodo.org/records/14894181/files/V-CK63-8-ld_1_data_000001.h5	/entry/data/data	19
  20	HDF5	https://zenodo.org/records/14894181/files/V-CK63-8-ld_1_data_000001.h5	/entry/data/data	20
  21	HDF5	https://zenodo.org/records/14894181/files/V-CK63-8-ld_1_data_000001.h5	/entry/data/data	21
  22	HDF5	https://zenodo.org/records/14894181/files/V-CK63-8-ld_1_data_000001.h5	/entry/data/data	22
  23	HDF5	https://zenodo.org/records/14894181/files/V-CK63-8-ld_1_data_000001.h5	/entry/data/data	23
  24	HDF5	https://zenodo.org/records/14894181/files/V-CK63-8-ld_1_data_000001.h5	/entry/data/data	24
  25	HDF5	https://zenodo.org/records/14894181/files/V-CK63-8-ld_1_data_000001.h5	/entry/data/data	25
  26	HDF5	https://zenodo.org/records/14894181/files/V-CK63-8-ld_1_data_000001.h5	/entry/data/data	26
  27	HDF5	https://zenodo.org/records/14894181/files/V-CK63-8-ld_1_data_000001.h5	/entry/data/data	27
  28	HDF5	https://zenodo.org/records/14894181/files/V-CK63-8-ld_1_data_000001.h5	/entry/data/data	28
  29	HDF5	https://zenodo.org/records/14894181/files/V-CK63-8-ld_1_data_000001.h5	/entry/data/data	29
  30	HDF5	https://zenodo.org/records/14894181/files/V-CK63-8-ld_1_data_000001.h5	/entry/data/data	30
  31	HDF5	https://zenodo.org/records/14894181/files/V-CK63-8-ld_1_data_000001.h5	/entry/data/data	31
  32	HDF5	https://zenodo.org/records/14894181/files/V-CK63-8-ld_1_data_000001.h5	/entry/data/data	32
  33	HDF5	https://zenodo.org/records/14894181/files/V-CK63-8-ld_1_data_000001.h5	/entry/data/data	33
  34	HDF5	https://zenodo.org/records/14894181/files/V-CK63-8-ld_1_data_000001.h5	/entry/data/data	34
  35	HDF5	https://zenodo.org/records/14894181/files/V-CK63-8-ld_1_data_000001.h5	/entry/data/data	35
  36	HDF5	https://zenodo.org/records/14894181/files/V-CK63-8-ld_1_data_000001.h5	/entry/data/data	36
  37	HDF5	https://zenodo.org/records/14894181/files/V-CK63-8-ld_1_data_000001.h5	/entry/data/data	37
  38	HDF5	https://zenodo.org/records/14894181/files/V-CK63-8-ld_1_data_000001.h5	/entry/data/data	38
  39	HDF5	https://zenodo.org/records/14894181/files/V-CK63-8-ld_1_data_000001.h5	/entry/data/data	39
  40	HDF5	https://zenodo.org/records/14894181/files/V-CK63-8-ld_1_data_000001.h5	/entry/data/data	40
  41	HDF5	https://zenodo.org/records/14894181/files/V-CK63-8-ld_1_data_000001.h5	/entry/data/data	41
  42	HDF5	https://zenodo.org/records/14894181/files/V-CK63-8-ld_1_data_000001.h5	/entry/data/data	42
  43	HDF5	https://zenodo.org/records/14894181/files/V-CK63-8-ld_1_data_000001.h5	/entry/data/data	43
  44	HDF5	https://zenodo.org/records/14894181/files/V-CK63-8-ld_1_data_000001.h5	/entry/data/data	44
  45	HDF5	https://zenodo.org/records/14894181/files/V-CK63-8-ld_1_data_000001.h5	/entry/data/data	45
  46	HDF5	https://zenodo.org/records/14894181/files/V-CK63-8-ld_1_data_000001.h5	/entry/data/data	46
  47	HDF5	https://zenodo.org/records/14894181/files/V-CK63-8-ld_1_data_000001.h5	/entry/data/data	47
  48	HDF5	https://zenodo.org/records/14894181/files/V-CK63-8-ld_1_data_000001.h5	/entry/data/data	48
  49	HDF5	https://zenodo.org/records/14894181/files/V-CK63-8-ld_1_data_000001.h5	/entry/data/data	49
  50	HDF5	https://zenodo.org/records/14894181/files/V-CK63-8-ld_1_data_000001.h5	/entry/data/data	50
  51	HDF5	https://zenodo.org/records/14894181/files/V-CK63-8-ld_1_data_000001.h5	/entry/data/data	51
  52	HDF5	https://zenodo.org/records/14894181/files/V-CK63-8-ld_1_data_000001.h5	/entry/data/data	52
  53	HDF5	https://zenodo.org/records/14894181/files/V-CK63-8-ld_1_data_000001.h5	/entry/data/data	53
  54	HDF5	https://zenodo.org/records/14894181/files/V-CK63-8-ld_1_data_000001.h5	/entry/data/data	54
  55	HDF5	https://zenodo.org/records/14894181/files/V-CK63-8-ld_1_data_000001.h5	/entry/data/data	55
  56	HDF5	https://zenodo.org/records/14894181/files/V-CK63-8-ld_1_data_000001.h5	/entry/data/data	56
  57	HDF5	https://zenodo.org/records/14894181/files/V-CK63-8-ld_1_data_000001.h5	/entry/data/data	57
  58	HDF5	https://zenodo.org/records/14894181/files/V-CK63-8-ld_1_data_000001.h5	/entry/data/data	58
  59	HDF5	https://zenodo.org/records/14894181/files/V-CK63-8-ld_1_data_000001.h5	/entry/data/data	59
  60	HDF5	https://zenodo.org/records/14894181/files/V-CK63-8-ld_1_data_000001.h5	/entry/data/data	60
  61	HDF5	https://zenodo.org/records/14894181/files/V-CK63-8-ld_1_data_000001.h5	/entry/data/data	61
  62	HDF5	https://zenodo.org/records/14894181/files/V-CK63-8-ld_1_data_000001.h5	/entry/data/data	62
  63	HDF5	https://zenodo.org/records/14894181/files/V-CK63-8-ld_1_data_000001.h5	/entry/data/data	63
  64	HDF5	https://zenodo.org/records/14894181/files/V-CK63-8-ld_1_data_000001.h5	/entry/data/data	64
  65	HDF5	https://zenodo.org/records/14894181/files/V-CK63-8-ld_1_data_000001.h5	/entry/data/data	65
  66	HDF5	https://zenodo.org/records/14894181/files/V-CK63-8-ld_1_data_000001.h5	/entry/data/data	66
  67	HDF5	https://zenodo.org/records/14894181/files/V-CK63-8-ld_1_data_000001.h5	/entry/data/data	67
  68	HDF5	https://zenodo.org/records/14894181/files/V-CK63-8-ld_1_data_000001.h5	/entry/data/data	68
  69	HDF5	https://zenodo.org/records/14894181/files/V-CK63-8-ld_1_data_000001.h5	/entry/data/data	69
  70	HDF5	https://zenodo.org/records/14894181/files/V-CK63-8-ld_1_data_000001.h5	/entry/data/data	70
  71	HDF5	https://zenodo.org/records/14894181/files/V-CK63-8-ld_1_data_000001.h5	/entry/data/data	71
  72	HDF5	https://zenodo.org/records/14894181/files/V-CK63-8-ld_1_data_000001.h5	/entry/data/data	72
  73	HDF5	https://zenodo.org/records/14894181/files/V-CK63-8-ld_1_data_000001.h5	/entry/data/data	73
  74	HDF5	https://zenodo.org/records/14894181/files/V-CK63-8-ld_1_data_000001.h5	/entry/data/data	74
  75	HDF5	https://zenodo.org/records/14894181/files/V-CK63-8-ld_1_data_000001.h5	/entry/data/data	75
  76	HDF5	https://zenodo.org/records/14894181/files/V-CK63-8-ld_1_data_000001.h5	/entry/data/data	76
  77	HDF5	https://zenodo.org/records/14894181/files/V-CK63-8-ld_1_data_000001.h5	/entry/data/data	77
  78	HDF5	https://zenodo.org/records/14894181/files/V-CK63-8-ld_1_data_000001.h5	/entry/data/data	78
  79	HDF5	https://zenodo.org/records/14894181/files/V-CK63-8-ld_1_data_000001.h5	/entry/data/data	79
  80	HDF5	https://zenodo.org/records/14894181/files/V-CK63-8-ld_1_data_000001.h5	/entry/data/data	80
  81	HDF5	https://zenodo.org/records/14894181/files/V-CK63-8-ld_1_data_000001.h5	/entry/data/data	81
  82	HDF5	https://zenodo.org/records/14894181/files/V-CK63-8-ld_1_data_000001.h5	/entry/data/data	82
  83	HDF5	https://zenodo.org/records/14894181/files/V-CK63-8-ld_1_data_000001.h5	/entry/data/data	83
  84	HDF5	https://zenodo.org/records/14894181/files/V-CK63-8-ld_1_data_000001.h5	/entry/data/data	84
  85	HDF5	https://zenodo.org/records/14894181/files/V-CK63-8-ld_1_data_000001.h5	/entry/data/data	85
  86	HDF5	https://zenodo.org/records/14894181/files/V-CK63-8-ld_1_data_000001.h5	/entry/data/data	86
  87	HDF5	https://zenodo.org/records/14894181/files/V-CK63-8-ld_1_data_000001.h5	/entry/data/data	87
  88	HDF5	https://zenodo.org/records/14894181/files/V-CK63-8-ld_1_data_000001.h5	/entry/data/data	88
  89	HDF5	https://zenodo.org/records/14894181/files/V-CK63-8-ld_1_data_000001.h5	/entry/data/data	89
  90	HDF5	https://zenodo.org/records/14894181/files/V-CK63-8-ld_1_data_000001.h5	/entry/data/data	90
  91	HDF5	https://zenodo.org/records/14894181/files/V-CK63-8-ld_1_data_000001.h5	/entry/data/data	91
  92	HDF5	https://zenodo.org/records/14894181/files/V-CK63-8-ld_1_data_000001.h5	/entry/data/data	92
  93	HDF5	https://zenodo.org/records/14894181/files/V-CK63-8-ld_1_data_000001.h5	/entry/data/data	93
  94	HDF5	https://zenodo.org/records/14894181/files/V-CK63-8-ld_1_data_000001.h5	/entry/data/data	94
  95	HDF5	https://zenodo.org/records/14894181/files/V-CK63-8-ld_1_data_000001.h5	/entry/data/data	95
  96	HDF5	https://zenodo.org/records/14894181/files/V-CK63-8-ld_1_data_000001.h5	/entry/data/data	96
  97	HDF5	https://zenodo.org/records/14894181/files/V-CK63-8-ld_1_data_000001.h5	/entry/data/data	97
  98	HDF5	https://zenodo.org/records/14894181/files/V-CK63-8-ld_1_data_000001.h5	/entry/data/data	98
  99	HDF5	https://zenodo.org/records/14894181/files/V-CK63-8-ld_1_data_000001.h5	/entry/data/data	99
  100	HDF5	https://zenodo.org/records/14894181/files/V-CK63-8-ld_1_data_000001.h5	/entry/data/data	100
  101	HDF5	https://zenodo.org/records/14894181/files/V-CK63-8-ld_1_data_000002.h5	/entry/data/data	1
  102	HDF5	https://zenodo.org/records/14894181/files/V-CK63-8-ld_1_data_000002.h5	/entry/data/data	2
  103	HDF5	https://zenodo.org/records/14894181/files/V-CK63-8-ld_1_data_000002.h5	/entry/data/data	3
  104	HDF5	https://zenodo.org/records/14894181/files/V-CK63-8-ld_1_data_000002.h5	/entry/data/data	4
  105	HDF5	https://zenodo.org/records/14894181/files/V-CK63-8-ld_1_data_000002.h5	/entry/data/data	5
  106	HDF5	https://zenodo.org/records/14894181/files/V-CK63-8-ld_1_data_000002.h5	/entry/data/data	6
  107	HDF5	https://zenodo.org/records/14894181/files/V-CK63-8-ld_1_data_000002.h5	/entry/data/data	7
  108	HDF5	https://zenodo.org/records/14894181/files/V-CK63-8-ld_1_data_000002.h5	/entry/data/data	8
  109	HDF5	https://zenodo.org/records/14894181/files/V-CK63-8-ld_1_data_000002.h5	/entry/data/data	9
  110	HDF5	https://zenodo.org/records/14894181/files/V-CK63-8-ld_1_data_000002.h5	/entry/data/data	10
  111	HDF5	https://zenodo.org/records/14894181/files/V-CK63-8-ld_1_data_000002.h5	/entry/data/data	11
  112	HDF5	https://zenodo.org/records/14894181/files/V-CK63-8-ld_1_data_000002.h5	/entry/data/data	12
  113	HDF5	https://zenodo.org/records/14894181/files/V-CK63-8-ld_1_data_000002.h5	/entry/data/data	13
  114	HDF5	https://zenodo.org/records/14894181/files/V-CK63-8-ld_1_data_000002.h5	/entry/data/data	14
  115	HDF5	https://zenodo.org/records/14894181/files/V-CK63-8-ld_1_data_000002.h5	/entry/data/data	15
  116	HDF5	https://zenodo.org/records/14894181/files/V-CK63-8-ld_1_data_000002.h5	/entry/data/data	16
  117	HDF5	https://zenodo.org/records/14894181/files/V-CK63-8-ld_1_data_000002.h5	/entry/data/data	17
  118	HDF5	https://zenodo.org/records/14894181/files/V-CK63-8-ld_1_data_000002.h5	/entry/data/data	18
  119	HDF5	https://zenodo.org/records/14894181/files/V-CK63-8-ld_1_data_000002.h5	/entry/data/data	19
  120	HDF5	https://zenodo.org/records/14894181/files/V-CK63-8-ld_1_data_000002.h5	/entry/data/data	20
  121	HDF5	https://zenodo.org/records/14894181/files/V-CK63-8-ld_1_data_000002.h5	/entry/data/data	21
  122	HDF5	https://zenodo.org/records/14894181/files/V-CK63-8-ld_1_data_000002.h5	/entry/data/data	22
  123	HDF5	https://zenodo.org/records/14894181/files/V-CK63-8-ld_1_data_000002.h5	/entry/data/data	23
  124	HDF5	https://zenodo.org/records/14894181/files/V-CK63-8-ld_1_data_000002.h5	/entry/data/data	24
  125	HDF5	https://zenodo.org/records/14894181/files/V-CK63-8-ld_1_data_000002.h5	/entry/data/data	25
  126	HDF5	https://zenodo.org/records/14894181/files/V-CK63-8-ld_1_data_000002.h5	/entry/data/data	26
  127	HDF5	https://zenodo.org/records/14894181/files/V-CK63-8-ld_1_data_000002.h5	/entry/data/data	27
  128	HDF5	https://zenodo.org/records/14894181/files/V-CK63-8-ld_1_data_000002.h5	/entry/data/data	28
  129	HDF5	https://zenodo.org/records/14894181/files/V-CK63-8-ld_1_data_000002.h5	/entry/data/data	29
  130	HDF5	https://zenodo.org/records/14894181/files/V-CK63-8-ld_1_data_000002.h5	/entry/data/data	30
  131	HDF5	https://zenodo.org/records/14894181/files/V-CK63-8-ld_1_data_000002.h5	/entry/data/data	31
  132	HDF5	https://zenodo.org/records/14894181/files/V-CK63-8-ld_1_data_000002.h5	/entry/data/data	32
  133	HDF5	https://zenodo.org/records/14894181/files/V-CK63-8-ld_1_data_000002.h5	/entry/data/data	33
  134	HDF5	https://zenodo.org/records/14894181/files/V-CK63-8-ld_1_data_000002.h5	/entry/data/data	34
  135	HDF5	https://zenodo.org/records/14894181/files/V-CK63-8-ld_1_data_000002.h5	/entry/data/data	35
  136	HDF5	https://zenodo.org/records/14894181/files/V-CK63-8-ld_1_data_000002.h5	/entry/data/data	36
  137	HDF5	https://zenodo.org/records/14894181/files/V-CK63-8-ld_1_data_000002.h5	/entry/data/data	37
  138	HDF5	https://zenodo.org/records/14894181/files/V-CK63-8-ld_1_data_000002.h5	/entry/data/data	38
  139	HDF5	https://zenodo.org/records/14894181/files/V-CK63-8-ld_1_data_000002.h5	/entry/data/data	39
  140	HDF5	https://zenodo.org/records/14894181/files/V-CK63-8-ld_1_data_000002.h5	/entry/data/data	40
  141	HDF5	https://zenodo.org/records/14894181/files/V-CK63-8-ld_1_data_000002.h5	/entry/data/data	41
  142	HDF5	https://zenodo.org/records/14894181/files/V-CK63-8-ld_1_data_000002.h5	/entry/data/data	42
  143	HDF5	https://zenodo.org/records/14894181/files/V-CK63-8-ld_1_data_000002.h5	/entry/data/data	43
  144	HDF5	https://zenodo.org/records/14894181/files/V-CK63-8-ld_1_data_000002.h5	/entry/data/data	44
  145	HDF5	https://zenodo.org/records/14894181/files/V-CK63-8-ld_1_data_000002.h5	/entry/data/data	45
  146	HDF5	https://zenodo.org/records/14894181/files/V-CK63-8-ld_1_data_000002.h5	/entry/data/data	46
  147	HDF5	https://zenodo.org/records/14894181/files/V-CK63-8-ld_1_data_000002.h5	/entry/data/data	47
  148	HDF5	https://zenodo.org/records/14894181/files/V-CK63-8-ld_1_data_000002.h5	/entry/data/data	48
  149	HDF5	https://zenodo.org/records/14894181/files/V-CK63-8-ld_1_data_000002.h5	/entry/data/data	49
  150	HDF5	https://zenodo.org/records/14894181/files/V-CK63-8-ld_1_data_000002.h5	/entry/data/data	50
  151	HDF5	https://zenodo.org/records/14894181/files/V-CK63-8-ld_1_data_000002.h5	/entry/data/data	51
  152	HDF5	https://zenodo.org/records/14894181/files/V-CK63-8-ld_1_data_000002.h5	/entry/data/data	52
  153	HDF5	https://zenodo.org/records/14894181/files/V-CK63-8-ld_1_data_000002.h5	/entry/data/data	53
  154	HDF5	https://zenodo.org/records/14894181/files/V-CK63-8-ld_1_data_000002.h5	/entry/data/data	54
  155	HDF5	https://zenodo.org/records/14894181/files/V-CK63-8-ld_1_data_000002.h5	/entry/data/data	55
  156	HDF5	https://zenodo.org/records/14894181/files/V-CK63-8-ld_1_data_000002.h5	/entry/data/data	56
  157	HDF5	https://zenodo.org/records/14894181/files/V-CK63-8-ld_1_data_000002.h5	/entry/data/data	57
  158	HDF5	https://zenodo.org/records/14894181/files/V-CK63-8-ld_1_data_000002.h5	/entry/data/data	58
  159	HDF5	https://zenodo.org/records/14894181/files/V-CK63-8-ld_1_data_000002.h5	/entry/data/data	59
  160	HDF5	https://zenodo.org/records/14894181/files/V-CK63-8-ld_1_data_000002.h5	/entry/data/data	60
  161	HDF5	https://zenodo.org/records/14894181/files/V-CK63-8-ld_1_data_000002.h5	/entry/data/data	61
  162	HDF5	https://zenodo.org/records/14894181/files/V-CK63-8-ld_1_data_000002.h5	/entry/data/data	62
  163	HDF5	https://zenodo.org/records/14894181/files/V-CK63-8-ld_1_data_000002.h5	/entry/data/data	63
  164	HDF5	https://zenodo.org/records/14894181/files/V-CK63-8-ld_1_data_000002.h5	/entry/data/data	64
  165	HDF5	https://zenodo.org/records/14894181/files/V-CK63-8-ld_1_data_000002.h5	/entry/data/data	65
  166	HDF5	https://zenodo.org/records/14894181/files/V-CK63-8-ld_1_data_000002.h5	/entry/data/data	66
  167	HDF5	https://zenodo.org/records/14894181/files/V-CK63-8-ld_1_data_000002.h5	/entry/data/data	67
  168	HDF5	https://zenodo.org/records/14894181/files/V-CK63-8-ld_1_data_000002.h5	/entry/data/data	68
  169	HDF5	https://zenodo.org/records/14894181/files/V-CK63-8-ld_1_data_000002.h5	/entry/data/data	69
  170	HDF5	https://zenodo.org/records/14894181/files/V-CK63-8-ld_1_data_000002.h5	/entry/data/data	70
  171	HDF5	https://zenodo.org/records/14894181/files/V-CK63-8-ld_1_data_000002.h5	/entry/data/data	71
  172	HDF5	https://zenodo.org/records/14894181/files/V-CK63-8-ld_1_data_000002.h5	/entry/data/data	72
  173	HDF5	https://zenodo.org/records/14894181/files/V-CK63-8-ld_1_data_000002.h5	/entry/data/data	73
  174	HDF5	https://zenodo.org/records/14894181/files/V-CK63-8-ld_1_data_000002.h5	/entry/data/data	74
  175	HDF5	https://zenodo.org/records/14894181/files/V-CK63-8-ld_1_data_000002.h5	/entry/data/data	75
  176	HDF5	https://zenodo.org/records/14894181/files/V-CK63-8-ld_1_data_000002.h5	/entry/data/data	76
  177	HDF5	https://zenodo.org/records/14894181/files/V-CK63-8-ld_1_data_000002.h5	/entry/data/data	77
  178	HDF5	https://zenodo.org/records/14894181/files/V-CK63-8-ld_1_data_000002.h5	/entry/data/data	78
  179	HDF5	https://zenodo.org/records/14894181/files/V-CK63-8-ld_1_data_000002.h5	/entry/data/data	79
  180	HDF5	https://zenodo.org/records/14894181/files/V-CK63-8-ld_1_data_000002.h5	/entry/data/data	80
  181	HDF5	https://zenodo.org/records/14894181/files/V-CK63-8-ld_1_data_000002.h5	/entry/data/data	81
  182	HDF5	https://zenodo.org/records/14894181/files/V-CK63-8-ld_1_data_000002.h5	/entry/data/data	82
  183	HDF5	https://zenodo.org/records/14894181/files/V-CK63-8-ld_1_data_000002.h5	/entry/data/data	83
  184	HDF5	https://zenodo.org/records/14894181/files/V-CK63-8-ld_1_data_000002.h5	/entry/data/data	84
  185	HDF5	https://zenodo.org/records/14894181/files/V-CK63-8-ld_1_data_000002.h5	/entry/data/data	85
  186	HDF5	https://zenodo.org/records/14894181/files/V-CK63-8-ld_1_data_000002.h5	/entry/data/data	86
  187	HDF5	https://zenodo.org/records/14894181/files/V-CK63-8-ld_1_data_000002.h5	/entry/data/data	87
  188	HDF5	https://zenodo.org/records/14894181/files/V-CK63-8-ld_1_data_000002.h5	/entry/data/data	88
  189	HDF5	https://zenodo.org/records/14894181/files/V-CK63-8-ld_1_data_000002.h5	/entry/data/data	89
  190	HDF5	https://zenodo.org/records/14894181/files/V-CK63-8-ld_1_data_000002.h5	/entry/data/data	90
  191	HDF5	https://zenodo.org/records/14894181/files/V-CK63-8-ld_1_data_000002.h5	/entry/data/data	91
  192	HDF5	https://zenodo.org/records/14894181/files/V-CK63-8-ld_1_data_000002.h5	/entry/data/data	92
  193	HDF5	https://zenodo.org/records/14894181/files/V-CK63-8-ld_1_data_000002.h5	/entry/data/data	93
  194	HDF5	https://zenodo.org/records/14894181/files/V-CK63-8-ld_1_data_000002.h5	/entry/data/data	94
  195	HDF5	https://zenodo.org/records/14894181/files/V-CK63-8-ld_1_data_000002.h5	/entry/data/data	95
  196	HDF5	https://zenodo.org/records/14894181/files/V-CK63-8-ld_1_data_000002.h5	/entry/data/data	96
  197	HDF5	https://zenodo.org/records/14894181/files/V-CK63-8-ld_1_data_000002.h5	/entry/data/data	97
  198	HDF5	https://zenodo.org/records/14894181/files/V-CK63-8-ld_1_data_000002.h5	/entry/data/data	98
  199	HDF5	https://zenodo.org/records/14894181/files/V-CK63-8-ld_1_data_000002.h5	/entry/data/data	99
  200	HDF5	https://zenodo.org/records/14894181/files/V-CK63-8-ld_1_data_000002.h5	/entry/data/data	100
  201	HDF5	https://zenodo.org/records/14894181/files/V-CK63-8-ld_1_data_000003.h5	/entry/data/data	1
  202	HDF5	https://zenodo.org/records/14894181/files/V-CK63-8-ld_1_data_000003.h5	/entry/data/data	2
  203	HDF5	https://zenodo.org/records/14894181/files/V-CK63-8-ld_1_data_000003.h5	/entry/data/data	3
  204	HDF5	https://zenodo.org/records/14894181/files/V-CK63-8-ld_1_data_000003.h5	/entry/data/data	4
  205	HDF5	https://zenodo.org/records/14894181/files/V-CK63-8-ld_1_data_000003.h5	/entry/data/data	5
  206	HDF5	https://zenodo.org/records/14894181/files/V-CK63-8-ld_1_data_000003.h5	/entry/data/data	6
  207	HDF5	https://zenodo.org/records/14894181/files/V-CK63-8-ld_1_data_000003.h5	/entry/data/data	7
  208	HDF5	https://zenodo.org/records/14894181/files/V-CK63-8-ld_1_data_000003.h5	/entry/data/data	8
  209	HDF5	https://zenodo.org/records/14894181/files/V-CK63-8-ld_1_data_000003.h5	/entry/data/data	9
  210	HDF5	https://zenodo.org/records/14894181/files/V-CK63-8-ld_1_data_000003.h5	/entry/data/data	10
  211	HDF5	https://zenodo.org/records/14894181/files/V-CK63-8-ld_1_data_000003.h5	/entry/data/data	11
  212	HDF5	https://zenodo.org/records/14894181/files/V-CK63-8-ld_1_data_000003.h5	/entry/data/data	12
  213	HDF5	https://zenodo.org/records/14894181/files/V-CK63-8-ld_1_data_000003.h5	/entry/data/data	13
  214	HDF5	https://zenodo.org/records/14894181/files/V-CK63-8-ld_1_data_000003.h5	/entry/data/data	14
  215	HDF5	https://zenodo.org/records/14894181/files/V-CK63-8-ld_1_data_000003.h5	/entry/data/data	15
  216	HDF5	https://zenodo.org/records/14894181/files/V-CK63-8-ld_1_data_000003.h5	/entry/data/data	16
  217	HDF5	https://zenodo.org/records/14894181/files/V-CK63-8-ld_1_data_000003.h5	/entry/data/data	17
  218	HDF5	https://zenodo.org/records/14894181/files/V-CK63-8-ld_1_data_000003.h5	/entry/data/data	18
  219	HDF5	https://zenodo.org/records/14894181/files/V-CK63-8-ld_1_data_000003.h5	/entry/data/data	19
  220	HDF5	https://zenodo.org/records/14894181/files/V-CK63-8-ld_1_data_000003.h5	/entry/data/data	20
  221	HDF5	https://zenodo.org/records/14894181/files/V-CK63-8-ld_1_data_000003.h5	/entry/data/data	21
  222	HDF5	https://zenodo.org/records/14894181/files/V-CK63-8-ld_1_data_000003.h5	/entry/data/data	22
  223	HDF5	https://zenodo.org/records/14894181/files/V-CK63-8-ld_1_data_000003.h5	/entry/data/data	23
  224	HDF5	https://zenodo.org/records/14894181/files/V-CK63-8-ld_1_data_000003.h5	/entry/data/data	24
  225	HDF5	https://zenodo.org/records/14894181/files/V-CK63-8-ld_1_data_000003.h5	/entry/data/data	25
  226	HDF5	https://zenodo.org/records/14894181/files/V-CK63-8-ld_1_data_000003.h5	/entry/data/data	26
  227	HDF5	https://zenodo.org/records/14894181/files/V-CK63-8-ld_1_data_000003.h5	/entry/data/data	27
  228	HDF5	https://zenodo.org/records/14894181/files/V-CK63-8-ld_1_data_000003.h5	/entry/data/data	28
  229	HDF5	https://zenodo.org/records/14894181/files/V-CK63-8-ld_1_data_000003.h5	/entry/data/data	29
  230	HDF5	https://zenodo.org/records/14894181/files/V-CK63-8-ld_1_data_000003.h5	/entry/data/data	30
  231	HDF5	https://zenodo.org/records/14894181/files/V-CK63-8-ld_1_data_000003.h5	/entry/data/data	31
  232	HDF5	https://zenodo.org/records/14894181/files/V-CK63-8-ld_1_data_000003.h5	/entry/data/data	32
  233	HDF5	https://zenodo.org/records/14894181/files/V-CK63-8-ld_1_data_000003.h5	/entry/data/data	33
  234	HDF5	https://zenodo.org/records/14894181/files/V-CK63-8-ld_1_data_000003.h5	/entry/data/data	34
  235	HDF5	https://zenodo.org/records/14894181/files/V-CK63-8-ld_1_data_000003.h5	/entry/data/data	35
  236	HDF5	https://zenodo.org/records/14894181/files/V-CK63-8-ld_1_data_000003.h5	/entry/data/data	36
  237	HDF5	https://zenodo.org/records/14894181/files/V-CK63-8-ld_1_data_000003.h5	/entry/data/data	37
  238	HDF5	https://zenodo.org/records/14894181/files/V-CK63-8-ld_1_data_000003.h5	/entry/data/data	38
  239	HDF5	https://zenodo.org/records/14894181/files/V-CK63-8-ld_1_data_000003.h5	/entry/data/data	39
  240	HDF5	https://zenodo.org/records/14894181/files/V-CK63-8-ld_1_data_000003.h5	/entry/data/data	40
  241	HDF5	https://zenodo.org/records/14894181/files/V-CK63-8-ld_1_data_000003.h5	/entry/data/data	41
  242	HDF5	https://zenodo.org/records/14894181/files/V-CK63-8-ld_1_data_000003.h5	/entry/data/data	42
  243	HDF5	https://zenodo.org/records/14894181/files/V-CK63-8-ld_1_data_000003.h5	/entry/data/data	43
  244	HDF5	https://zenodo.org/records/14894181/files/V-CK63-8-ld_1_data_000003.h5	/entry/data/data	44
  245	HDF5	https://zenodo.org/records/14894181/files/V-CK63-8-ld_1_data_000003.h5	/entry/data/data	45
  246	HDF5	https://zenodo.org/records/14894181/files/V-CK63-8-ld_1_data_000003.h5	/entry/data/data	46
  247	HDF5	https://zenodo.org/records/14894181/files/V-CK63-8-ld_1_data_000003.h5	/entry/data/data	47
  248	HDF5	https://zenodo.org/records/14894181/files/V-CK63-8-ld_1_data_000003.h5	/entry/data/data	48
  249	HDF5	https://zenodo.org/records/14894181/files/V-CK63-8-ld_1_data_000003.h5	/entry/data/data	49
  250	HDF5	https://zenodo.org/records/14894181/files/V-CK63-8-ld_1_data_000003.h5	/entry/data/data	50
  251	HDF5	https://zenodo.org/records/14894181/files/V-CK63-8-ld_1_data_000003.h5	/entry/data/data	51
  252	HDF5	https://zenodo.org/records/14894181/files/V-CK63-8-ld_1_data_000003.h5	/entry/data/data	52
  253	HDF5	https://zenodo.org/records/14894181/files/V-CK63-8-ld_1_data_000003.h5	/entry/data/data	53
  254	HDF5	https://zenodo.org/records/14894181/files/V-CK63-8-ld_1_data_000003.h5	/entry/data/data	54
  255	HDF5	https://zenodo.org/records/14894181/files/V-CK63-8-ld_1_data_000003.h5	/entry/data/data	55
  256	HDF5	https://zenodo.org/records/14894181/files/V-CK63-8-ld_1_data_000003.h5	/entry/data/data	56
  257	HDF5	https://zenodo.org/records/14894181/files/V-CK63-8-ld_1_data_000003.h5	/entry/data/data	57
  258	HDF5	https://zenodo.org/records/14894181/files/V-CK63-8-ld_1_data_000003.h5	/entry/data/data	58
  259	HDF5	https://zenodo.org/records/14894181/files/V-CK63-8-ld_1_data_000003.h5	/entry/data/data	59
  260	HDF5	https://zenodo.org/records/14894181/files/V-CK63-8-ld_1_data_000003.h5	/entry/data/data	60
  261	HDF5	https://zenodo.org/records/14894181/files/V-CK63-8-ld_1_data_000003.h5	/entry/data/data	61
  262	HDF5	https://zenodo.org/records/14894181/files/V-CK63-8-ld_1_data_000003.h5	/entry/data/data	62
  263	HDF5	https://zenodo.org/records/14894181/files/V-CK63-8-ld_1_data_000003.h5	/entry/data/data	63
  264	HDF5	https://zenodo.org/records/14894181/files/V-CK63-8-ld_1_data_000003.h5	/entry/data/data	64
  265	HDF5	https://zenodo.org/records/14894181/files/V-CK63-8-ld_1_data_000003.h5	/entry/data/data	65
  266	HDF5	https://zenodo.org/records/14894181/files/V-CK63-8-ld_1_data_000003.h5	/entry/data/data	66
  267	HDF5	https://zenodo.org/records/14894181/files/V-CK63-8-ld_1_data_000003.h5	/entry/data/data	67
  268	HDF5	https://zenodo.org/records/14894181/files/V-CK63-8-ld_1_data_000003.h5	/entry/data/data	68
  269	HDF5	https://zenodo.org/records/14894181/files/V-CK63-8-ld_1_data_000003.h5	/entry/data/data	69
  270	HDF5	https://zenodo.org/records/14894181/files/V-CK63-8-ld_1_data_000003.h5	/entry/data/data	70
  271	HDF5	https://zenodo.org/records/14894181/files/V-CK63-8-ld_1_data_000003.h5	/entry/data/data	71
  272	HDF5	https://zenodo.org/records/14894181/files/V-CK63-8-ld_1_data_000003.h5	/entry/data/data	72
  273	HDF5	https://zenodo.org/records/14894181/files/V-CK63-8-ld_1_data_000003.h5	/entry/data/data	73
  274	HDF5	https://zenodo.org/records/14894181/files/V-CK63-8-ld_1_data_000003.h5	/entry/data/data	74
  275	HDF5	https://zenodo.org/records/14894181/files/V-CK63-8-ld_1_data_000003.h5	/entry/data/data	75
  276	HDF5	https://zenodo.org/records/14894181/files/V-CK63-8-ld_1_data_000003.h5	/entry/data/data	76
  277	HDF5	https://zenodo.org/records/14894181/files/V-CK63-8-ld_1_data_000003.h5	/entry/data/data	77
  278	HDF5	https://zenodo.org/records/14894181/files/V-CK63-8-ld_1_data_000003.h5	/entry/data/data	78
  279	HDF5	https://zenodo.org/records/14894181/files/V-CK63-8-ld_1_data_000003.h5	/entry/data/data	79
  280	HDF5	https://zenodo.org/records/14894181/files/V-CK63-8-ld_1_data_000003.h5	/entry/data/data	80
  281	HDF5	https://zenodo.org/records/14894181/files/V-CK63-8-ld_1_data_000003.h5	/entry/data/data	81
  282	HDF5	https://zenodo.org/records/14894181/files/V-CK63-8-ld_1_data_000003.h5	/entry/data/data	82
  283	HDF5	https://zenodo.org/records/14894181/files/V-CK63-8-ld_1_data_000003.h5	/entry/data/data	83
  284	HDF5	https://zenodo.org/records/14894181/files/V-CK63-8-ld_1_data_000003.h5	/entry/data/data	84
  285	HDF5	https://zenodo.org/records/14894181/files/V-CK63-8-ld_1_data_000003.h5	/entry/data/data	85
  286	HDF5	https://zenodo.org/records/14894181/files/V-CK63-8-ld_1_data_000003.h5	/entry/data/data	86
  287	HDF5	https://zenodo.org/records/14894181/files/V-CK63-8-ld_1_data_000003.h5	/entry/data/data	87
  288	HDF5	https://zenodo.org/records/14894181/files/V-CK63-8-ld_1_data_000003.h5	/entry/data/data	88
  289	HDF5	https://zenodo.org/records/14894181/files/V-CK63-8-ld_1_data_000003.h5	/entry/data/data	89
  290	HDF5	https://zenodo.org/records/14894181/files/V-CK63-8-ld_1_data_000003.h5	/entry/data/data	90
  291	HDF5	https://zenodo.org/records/14894181/files/V-CK63-8-ld_1_data_000003.h5	/entry/data/data	91
  292	HDF5	https://zenodo.org/records/14894181/files/V-CK63-8-ld_1_data_000003.h5	/entry/data/data	92
  293	HDF5	https://zenodo.org/records/14894181/files/V-CK63-8-ld_1_data_000003.h5	/entry/data/data	93
  294	HDF5	https://zenodo.org/records/14894181/files/V-CK63-8-ld_1_data_000003.h5	/entry/data/data	94
  295	HDF5	https://zenodo.org/records/14894181/files/V-CK63-8-ld_1_data_000003.h5	/entry/data/data	95
  296	HDF5	https://zenodo.org/records/14894181/files/V-CK63-8-ld_1_data_000003.h5	/entry/data/data	96
  297	HDF5	https://zenodo.org/records/14894181/files/V-CK63-8-ld_1_data_000003.h5	/entry/data/data	97
  298	HDF5	https://zenodo.org/records/14894181/files/V-CK63-8-ld_1_data_000003.h5	/entry/data/data	98
  299	HDF5	https://zenodo.org/records/14894181/files/V-CK63-8-ld_1_data_000003.h5	/entry/data/data	99
  300	HDF5	https://zenodo.org/records/14894181/files/V-CK63-8-ld_1_data_000003.h5	/entry/data/data	100
  301	HDF5	https://zenodo.org/records/14894181/files/V-CK63-8-ld_1_data_000004.h5	/entry/data/data	1
  302	HDF5	https://zenodo.org/records/14894181/files/V-CK63-8-ld_1_data_000004.h5	/entry/data/data	2
  303	HDF5	https://zenodo.org/records/14894181/files/V-CK63-8-ld_1_data_000004.h5	/entry/data/data	3
  304	HDF5	https://zenodo.org/records/14894181/files/V-CK63-8-ld_1_data_000004.h5	/entry/data/data	4
  305	HDF5	https://zenodo.org/records/14894181/files/V-CK63-8-ld_1_data_000004.h5	/entry/data/data	5
  306	HDF5	https://zenodo.org/records/14894181/files/V-CK63-8-ld_1_data_000004.h5	/entry/data/data	6
  307	HDF5	https://zenodo.org/records/14894181/files/V-CK63-8-ld_1_data_000004.h5	/entry/data/data	7
  308	HDF5	https://zenodo.org/records/14894181/files/V-CK63-8-ld_1_data_000004.h5	/entry/data/data	8
  309	HDF5	https://zenodo.org/records/14894181/files/V-CK63-8-ld_1_data_000004.h5	/entry/data/data	9
  310	HDF5	https://zenodo.org/records/14894181/files/V-CK63-8-ld_1_data_000004.h5	/entry/data/data	10
  311	HDF5	https://zenodo.org/records/14894181/files/V-CK63-8-ld_1_data_000004.h5	/entry/data/data	11
  312	HDF5	https://zenodo.org/records/14894181/files/V-CK63-8-ld_1_data_000004.h5	/entry/data/data	12
  313	HDF5	https://zenodo.org/records/14894181/files/V-CK63-8-ld_1_data_000004.h5	/entry/data/data	13
  314	HDF5	https://zenodo.org/records/14894181/files/V-CK63-8-ld_1_data_000004.h5	/entry/data/data	14
  315	HDF5	https://zenodo.org/records/14894181/files/V-CK63-8-ld_1_data_000004.h5	/entry/data/data	15
  316	HDF5	https://zenodo.org/records/14894181/files/V-CK63-8-ld_1_data_000004.h5	/entry/data/data	16
  317	HDF5	https://zenodo.org/records/14894181/files/V-CK63-8-ld_1_data_000004.h5	/entry/data/data	17
  318	HDF5	https://zenodo.org/records/14894181/files/V-CK63-8-ld_1_data_000004.h5	/entry/data/data	18
  319	HDF5	https://zenodo.org/records/14894181/files/V-CK63-8-ld_1_data_000004.h5	/entry/data/data	19
  320	HDF5	https://zenodo.org/records/14894181/files/V-CK63-8-ld_1_data_000004.h5	/entry/data/data	20
  321	HDF5	https://zenodo.org/records/14894181/files/V-CK63-8-ld_1_data_000004.h5	/entry/data/data	21
  322	HDF5	https://zenodo.org/records/14894181/files/V-CK63-8-ld_1_data_000004.h5	/entry/data/data	22
  323	HDF5	https://zenodo.org/records/14894181/files/V-CK63-8-ld_1_data_000004.h5	/entry/data/data	23
  324	HDF5	https://zenodo.org/records/14894181/files/V-CK63-8-ld_1_data_000004.h5	/entry/data/data	24
  325	HDF5	https://zenodo.org/records/14894181/files/V-CK63-8-ld_1_data_000004.h5	/entry/data/data	25
  326	HDF5	https://zenodo.org/records/14894181/files/V-CK63-8-ld_1_data_000004.h5	/entry/data/data	26
  327	HDF5	https://zenodo.org/records/14894181/files/V-CK63-8-ld_1_data_000004.h5	/entry/data/data	27
  328	HDF5	https://zenodo.org/records/14894181/files/V-CK63-8-ld_1_data_000004.h5	/entry/data/data	28
  329	HDF5	https://zenodo.org/records/14894181/files/V-CK63-8-ld_1_data_000004.h5	/entry/data/data	29
  330	HDF5	https://zenodo.org/records/14894181/files/V-CK63-8-ld_1_data_000004.h5	/entry/data/data	30
  331	HDF5	https://zenodo.org/records/14894181/files/V-CK63-8-ld_1_data_000004.h5	/entry/data/data	31
  332	HDF5	https://zenodo.org/records/14894181/files/V-CK63-8-ld_1_data_000004.h5	/entry/data/data	32
  333	HDF5	https://zenodo.org/records/14894181/files/V-CK63-8-ld_1_data_000004.h5	/entry/data/data	33
  334	HDF5	https://zenodo.org/records/14894181/files/V-CK63-8-ld_1_data_000004.h5	/entry/data/data	34
  335	HDF5	https://zenodo.org/records/14894181/files/V-CK63-8-ld_1_data_000004.h5	/entry/data/data	35
  336	HDF5	https://zenodo.org/records/14894181/files/V-CK63-8-ld_1_data_000004.h5	/entry/data/data	36
  337	HDF5	https://zenodo.org/records/14894181/files/V-CK63-8-ld_1_data_000004.h5	/entry/data/data	37
  338	HDF5	https://zenodo.org/records/14894181/files/V-CK63-8-ld_1_data_000004.h5	/entry/data/data	38
  339	HDF5	https://zenodo.org/records/14894181/files/V-CK63-8-ld_1_data_000004.h5	/entry/data/data	39
  340	HDF5	https://zenodo.org/records/14894181/files/V-CK63-8-ld_1_data_000004.h5	/entry/data/data	40
  341	HDF5	https://zenodo.org/records/14894181/files/V-CK63-8-ld_1_data_000004.h5	/entry/data/data	41
  342	HDF5	https://zenodo.org/records/14894181/files/V-CK63-8-ld_1_data_000004.h5	/entry/data/data	42
  343	HDF5	https://zenodo.org/records/14894181/files/V-CK63-8-ld_1_data_000004.h5	/entry/data/data	43
  344	HDF5	https://zenodo.org/records/14894181/files/V-CK63-8-ld_1_data_000004.h5	/entry/data/data	44
  345	HDF5	https://zenodo.org/records/14894181/files/V-CK63-8-ld_1_data_000004.h5	/entry/data/data	45
  346	HDF5	https://zenodo.org/records/14894181/files/V-CK63-8-ld_1_data_000004.h5	/entry/data/data	46
  347	HDF5	https://zenodo.org/records/14894181/files/V-CK63-8-ld_1_data_000004.h5	/entry/data/data	47
  348	HDF5	https://zenodo.org/records/14894181/files/V-CK63-8-ld_1_data_000004.h5	/entry/data/data	48
  349	HDF5	https://zenodo.org/records/14894181/files/V-CK63-8-ld_1_data_000004.h5	/entry/data/data	49
  350	HDF5	https://zenodo.org/records/14894181/files/V-CK63-8-ld_1_data_000004.h5	/entry/data/data	50
  351	HDF5	https://zenodo.org/records/14894181/files/V-CK63-8-ld_1_data_000004.h5	/entry/data/data	51
  352	HDF5	https://zenodo.org/records/14894181/files/V-CK63-8-ld_1_data_000004.h5	/entry/data/data	52
  353	HDF5	https://zenodo.org/records/14894181/files/V-CK63-8-ld_1_data_000004.h5	/entry/data/data	53
  354	HDF5	https://zenodo.org/records/14894181/files/V-CK63-8-ld_1_data_000004.h5	/entry/data/data	54
  355	HDF5	https://zenodo.org/records/14894181/files/V-CK63-8-ld_1_data_000004.h5	/entry/data/data	55
  356	HDF5	https://zenodo.org/records/14894181/files/V-CK63-8-ld_1_data_000004.h5	/entry/data/data	56
  357	HDF5	https://zenodo.org/records/14894181/files/V-CK63-8-ld_1_data_000004.h5	/entry/data/data	57
  358	HDF5	https://zenodo.org/records/14894181/files/V-CK63-8-ld_1_data_000004.h5	/entry/data/data	58
  359	HDF5	https://zenodo.org/records/14894181/files/V-CK63-8-ld_1_data_000004.h5	/entry/data/data	59
  360	HDF5	https://zenodo.org/records/14894181/files/V-CK63-8-ld_1_data_000004.h5	/entry/data/data	60
  361	HDF5	https://zenodo.org/records/14894181/files/V-CK63-8-ld_1_data_000004.h5	/entry/data/data	61
  362	HDF5	https://zenodo.org/records/14894181/files/V-CK63-8-ld_1_data_000004.h5	/entry/data/data	62
  363	HDF5	https://zenodo.org/records/14894181/files/V-CK63-8-ld_1_data_000004.h5	/entry/data/data	63
  364	HDF5	https://zenodo.org/records/14894181/files/V-CK63-8-ld_1_data_000004.h5	/entry/data/data	64
  365	HDF5	https://zenodo.org/records/14894181/files/V-CK63-8-ld_1_data_000004.h5	/entry/data/data	65
  366	HDF5	https://zenodo.org/records/14894181/files/V-CK63-8-ld_1_data_000004.h5	/entry/data/data	66
  367	HDF5	https://zenodo.org/records/14894181/files/V-CK63-8-ld_1_data_000004.h5	/entry/data/data	67
  368	HDF5	https://zenodo.org/records/14894181/files/V-CK63-8-ld_1_data_000004.h5	/entry/data/data	68
  369	HDF5	https://zenodo.org/records/14894181/files/V-CK63-8-ld_1_data_000004.h5	/entry/data/data	69
  370	HDF5	https://zenodo.org/records/14894181/files/V-CK63-8-ld_1_data_000004.h5	/entry/data/data	70
  371	HDF5	https://zenodo.org/records/14894181/files/V-CK63-8-ld_1_data_000004.h5	/entry/data/data	71
  372	HDF5	https://zenodo.org/records/14894181/files/V-CK63-8-ld_1_data_000004.h5	/entry/data/data	72
  373	HDF5	https://zenodo.org/records/14894181/files/V-CK63-8-ld_1_data_000004.h5	/entry/data/data	73
  374	HDF5	https://zenodo.org/records/14894181/files/V-CK63-8-ld_1_data_000004.h5	/entry/data/data	74
  375	HDF5	https://zenodo.org/records/14894181/files/V-CK63-8-ld_1_data_000004.h5	/entry/data/data	75
  376	HDF5	https://zenodo.org/records/14894181/files/V-CK63-8-ld_1_data_000004.h5	/entry/data/data	76
  377	HDF5	https://zenodo.org/records/14894181/files/V-CK63-8-ld_1_data_000004.h5	/entry/data/data	77
  378	HDF5	https://zenodo.org/records/14894181/files/V-CK63-8-ld_1_data_000004.h5	/entry/data/data	78
  379	HDF5	https://zenodo.org/records/14894181/files/V-CK63-8-ld_1_data_000004.h5	/entry/data/data	79
  380	HDF5	https://zenodo.org/records/14894181/files/V-CK63-8-ld_1_data_000004.h5	/entry/data/data	80
  381	HDF5	https://zenodo.org/records/14894181/files/V-CK63-8-ld_1_data_000004.h5	/entry/data/data	81
  382	HDF5	https://zenodo.org/records/14894181/files/V-CK63-8-ld_1_data_000004.h5	/entry/data/data	82
  383	HDF5	https://zenodo.org/records/14894181/files/V-CK63-8-ld_1_data_000004.h5	/entry/data/data	83
  384	HDF5	https://zenodo.org/records/14894181/files/V-CK63-8-ld_1_data_000004.h5	/entry/data/data	84
  385	HDF5	https://zenodo.org/records/14894181/files/V-CK63-8-ld_1_data_000004.h5	/entry/data/data	85
  386	HDF5	https://zenodo.org/records/14894181/files/V-CK63-8-ld_1_data_000004.h5	/entry/data/data	86
  387	HDF5	https://zenodo.org/records/14894181/files/V-CK63-8-ld_1_data_000004.h5	/entry/data/data	87
  388	HDF5	https://zenodo.org/records/14894181/files/V-CK63-8-ld_1_data_000004.h5	/entry/data/data	88
  389	HDF5	https://zenodo.org/records/14894181/files/V-CK63-8-ld_1_data_000004.h5	/entry/data/data	89
  390	HDF5	https://zenodo.org/records/14894181/files/V-CK63-8-ld_1_data_000004.h5	/entry/data/data	90
  391	HDF5	https://zenodo.org/records/14894181/files/V-CK63-8-ld_1_data_000004.h5	/entry/data/data	91
  392	HDF5	https://zenodo.org/records/14894181/files/V-CK63-8-ld_1_data_000004.h5	/entry/data/data	92
  393	HDF5	https://zenodo.org/records/14894181/files/V-CK63-8-ld_1_data_000004.h5	/entry/data/data	93
  394	HDF5	https://zenodo.org/records/14894181/files/V-CK63-8-ld_1_data_000004.h5	/entry/data/data	94
  395	HDF5	https://zenodo.org/records/14894181/files/V-CK63-8-ld_1_data_000004.h5	/entry/data/data	95
  396	HDF5	https://zenodo.org/records/14894181/files/V-CK63-8-ld_1_data_000004.h5	/entry/data/data	96
  397	HDF5	https://zenodo.org/records/14894181/files/V-CK63-8-ld_1_data_000004.h5	/entry/data/data	97
  398	HDF5	https://zenodo.org/records/14894181/files/V-CK63-8-ld_1_data_000004.h5	/entry/data/data	98
  399	HDF5	https://zenodo.org/records/14894181/files/V-CK63-8-ld_1_data_000004.h5	/entry/data/data	99
  400	HDF5	https://zenodo.org/records/14894181/files/V-CK63-8-ld_1_data_000004.h5	/entry/data/data	100
  401	HDF5	https://zenodo.org/records/14894181/files/V-CK63-8-ld_1_data_000005.h5	/entry/data/data	1
  402	HDF5	https://zenodo.org/records/14894181/files/V-CK63-8-ld_1_data_000005.h5	/entry/data/data	2
  403	HDF5	https://zenodo.org/records/14894181/files/V-CK63-8-ld_1_data_000005.h5	/entry/data/data	3
  404	HDF5	https://zenodo.org/records/14894181/files/V-CK63-8-ld_1_data_000005.h5	/entry/data/data	4
  405	HDF5	https://zenodo.org/records/14894181/files/V-CK63-8-ld_1_data_000005.h5	/entry/data/data	5
  406	HDF5	https://zenodo.org/records/14894181/files/V-CK63-8-ld_1_data_000005.h5	/entry/data/data	6
  407	HDF5	https://zenodo.org/records/14894181/files/V-CK63-8-ld_1_data_000005.h5	/entry/data/data	7
  408	HDF5	https://zenodo.org/records/14894181/files/V-CK63-8-ld_1_data_000005.h5	/entry/data/data	8
  409	HDF5	https://zenodo.org/records/14894181/files/V-CK63-8-ld_1_data_000005.h5	/entry/data/data	9
  410	HDF5	https://zenodo.org/records/14894181/files/V-CK63-8-ld_1_data_000005.h5	/entry/data/data	10
  411	HDF5	https://zenodo.org/records/14894181/files/V-CK63-8-ld_1_data_000005.h5	/entry/data/data	11
  412	HDF5	https://zenodo.org/records/14894181/files/V-CK63-8-ld_1_data_000005.h5	/entry/data/data	12
  413	HDF5	https://zenodo.org/records/14894181/files/V-CK63-8-ld_1_data_000005.h5	/entry/data/data	13
  414	HDF5	https://zenodo.org/records/14894181/files/V-CK63-8-ld_1_data_000005.h5	/entry/data/data	14
  415	HDF5	https://zenodo.org/records/14894181/files/V-CK63-8-ld_1_data_000005.h5	/entry/data/data	15
  416	HDF5	https://zenodo.org/records/14894181/files/V-CK63-8-ld_1_data_000005.h5	/entry/data/data	16
  417	HDF5	https://zenodo.org/records/14894181/files/V-CK63-8-ld_1_data_000005.h5	/entry/data/data	17
  418	HDF5	https://zenodo.org/records/14894181/files/V-CK63-8-ld_1_data_000005.h5	/entry/data/data	18
  419	HDF5	https://zenodo.org/records/14894181/files/V-CK63-8-ld_1_data_000005.h5	/entry/data/data	19
  420	HDF5	https://zenodo.org/records/14894181/files/V-CK63-8-ld_1_data_000005.h5	/entry/data/data	20
  421	HDF5	https://zenodo.org/records/14894181/files/V-CK63-8-ld_1_data_000005.h5	/entry/data/data	21
  422	HDF5	https://zenodo.org/records/14894181/files/V-CK63-8-ld_1_data_000005.h5	/entry/data/data	22
  423	HDF5	https://zenodo.org/records/14894181/files/V-CK63-8-ld_1_data_000005.h5	/entry/data/data	23
  424	HDF5	https://zenodo.org/records/14894181/files/V-CK63-8-ld_1_data_000005.h5	/entry/data/data	24
  425	HDF5	https://zenodo.org/records/14894181/files/V-CK63-8-ld_1_data_000005.h5	/entry/data/data	25
  426	HDF5	https://zenodo.org/records/14894181/files/V-CK63-8-ld_1_data_000005.h5	/entry/data/data	26
  427	HDF5	https://zenodo.org/records/14894181/files/V-CK63-8-ld_1_data_000005.h5	/entry/data/data	27
  428	HDF5	https://zenodo.org/records/14894181/files/V-CK63-8-ld_1_data_000005.h5	/entry/data/data	28
  429	HDF5	https://zenodo.org/records/14894181/files/V-CK63-8-ld_1_data_000005.h5	/entry/data/data	29
  430	HDF5	https://zenodo.org/records/14894181/files/V-CK63-8-ld_1_data_000005.h5	/entry/data/data	30
  431	HDF5	https://zenodo.org/records/14894181/files/V-CK63-8-ld_1_data_000005.h5	/entry/data/data	31
  432	HDF5	https://zenodo.org/records/14894181/files/V-CK63-8-ld_1_data_000005.h5	/entry/data/data	32
  433	HDF5	https://zenodo.org/records/14894181/files/V-CK63-8-ld_1_data_000005.h5	/entry/data/data	33
  434	HDF5	https://zenodo.org/records/14894181/files/V-CK63-8-ld_1_data_000005.h5	/entry/data/data	34
  435	HDF5	https://zenodo.org/records/14894181/files/V-CK63-8-ld_1_data_000005.h5	/entry/data/data	35
  436	HDF5	https://zenodo.org/records/14894181/files/V-CK63-8-ld_1_data_000005.h5	/entry/data/data	36
  437	HDF5	https://zenodo.org/records/14894181/files/V-CK63-8-ld_1_data_000005.h5	/entry/data/data	37
  438	HDF5	https://zenodo.org/records/14894181/files/V-CK63-8-ld_1_data_000005.h5	/entry/data/data	38
  439	HDF5	https://zenodo.org/records/14894181/files/V-CK63-8-ld_1_data_000005.h5	/entry/data/data	39
  440	HDF5	https://zenodo.org/records/14894181/files/V-CK63-8-ld_1_data_000005.h5	/entry/data/data	40
  441	HDF5	https://zenodo.org/records/14894181/files/V-CK63-8-ld_1_data_000005.h5	/entry/data/data	41
  442	HDF5	https://zenodo.org/records/14894181/files/V-CK63-8-ld_1_data_000005.h5	/entry/data/data	42
  443	HDF5	https://zenodo.org/records/14894181/files/V-CK63-8-ld_1_data_000005.h5	/entry/data/data	43
  444	HDF5	https://zenodo.org/records/14894181/files/V-CK63-8-ld_1_data_000005.h5	/entry/data/data	44
  445	HDF5	https://zenodo.org/records/14894181/files/V-CK63-8-ld_1_data_000005.h5	/entry/data/data	45
  446	HDF5	https://zenodo.org/records/14894181/files/V-CK63-8-ld_1_data_000005.h5	/entry/data/data	46
  447	HDF5	https://zenodo.org/records/14894181/files/V-CK63-8-ld_1_data_000005.h5	/entry/data/data	47
  448	HDF5	https://zenodo.org/records/14894181/files/V-CK63-8-ld_1_data_000005.h5	/entry/data/data	48
  449	HDF5	https://zenodo.org/records/14894181/files/V-CK63-8-ld_1_data_000005.h5	/entry/data/data	49
  450	HDF5	https://zenodo.org/records/14894181/files/V-CK63-8-ld_1_data_000005.h5	/entry/data/data	50
  451	HDF5	https://zenodo.org/records/14894181/files/V-CK63-8-ld_1_data_000005.h5	/entry/data/data	51
  452	HDF5	https://zenodo.org/records/14894181/files/V-CK63-8-ld_1_data_000005.h5	/entry/data/data	52
  453	HDF5	https://zenodo.org/records/14894181/files/V-CK63-8-ld_1_data_000005.h5	/entry/data/data	53
  454	HDF5	https://zenodo.org/records/14894181/files/V-CK63-8-ld_1_data_000005.h5	/entry/data/data	54
  455	HDF5	https://zenodo.org/records/14894181/files/V-CK63-8-ld_1_data_000005.h5	/entry/data/data	55
  456	HDF5	https://zenodo.org/records/14894181/files/V-CK63-8-ld_1_data_000005.h5	/entry/data/data	56
  457	HDF5	https://zenodo.org/records/14894181/files/V-CK63-8-ld_1_data_000005.h5	/entry/data/data	57
  458	HDF5	https://zenodo.org/records/14894181/files/V-CK63-8-ld_1_data_000005.h5	/entry/data/data	58
  459	HDF5	https://zenodo.org/records/14894181/files/V-CK63-8-ld_1_data_000005.h5	/entry/data/data	59
  460	HDF5	https://zenodo.org/records/14894181/files/V-CK63-8-ld_1_data_000005.h5	/entry/data/data	60
  461	HDF5	https://zenodo.org/records/14894181/files/V-CK63-8-ld_1_data_000005.h5	/entry/data/data	61
  462	HDF5	https://zenodo.org/records/14894181/files/V-CK63-8-ld_1_data_000005.h5	/entry/data/data	62
  463	HDF5	https://zenodo.org/records/14894181/files/V-CK63-8-ld_1_data_000005.h5	/entry/data/data	63
  464	HDF5	https://zenodo.org/records/14894181/files/V-CK63-8-ld_1_data_000005.h5	/entry/data/data	64
  465	HDF5	https://zenodo.org/records/14894181/files/V-CK63-8-ld_1_data_000005.h5	/entry/data/data	65
  466	HDF5	https://zenodo.org/records/14894181/files/V-CK63-8-ld_1_data_000005.h5	/entry/data/data	66
  467	HDF5	https://zenodo.org/records/14894181/files/V-CK63-8-ld_1_data_000005.h5	/entry/data/data	67
  468	HDF5	https://zenodo.org/records/14894181/files/V-CK63-8-ld_1_data_000005.h5	/entry/data/data	68
  469	HDF5	https://zenodo.org/records/14894181/files/V-CK63-8-ld_1_data_000005.h5	/entry/data/data	69
  470	HDF5	https://zenodo.org/records/14894181/files/V-CK63-8-ld_1_data_000005.h5	/entry/data/data	70
  471	HDF5	https://zenodo.org/records/14894181/files/V-CK63-8-ld_1_data_000005.h5	/entry/data/data	71
  472	HDF5	https://zenodo.org/records/14894181/files/V-CK63-8-ld_1_data_000005.h5	/entry/data/data	72
  473	HDF5	https://zenodo.org/records/14894181/files/V-CK63-8-ld_1_data_000005.h5	/entry/data/data	73
  474	HDF5	https://zenodo.org/records/14894181/files/V-CK63-8-ld_1_data_000005.h5	/entry/data/data	74
  475	HDF5	https://zenodo.org/records/14894181/files/V-CK63-8-ld_1_data_000005.h5	/entry/data/data	75
  476	HDF5	https://zenodo.org/records/14894181/files/V-CK63-8-ld_1_data_000005.h5	/entry/data/data	76
  477	HDF5	https://zenodo.org/records/14894181/files/V-CK63-8-ld_1_data_000005.h5	/entry/data/data	77
  478	HDF5	https://zenodo.org/records/14894181/files/V-CK63-8-ld_1_data_000005.h5	/entry/data/data	78
  479	HDF5	https://zenodo.org/records/14894181/files/V-CK63-8-ld_1_data_000005.h5	/entry/data/data	79
  480	HDF5	https://zenodo.org/records/14894181/files/V-CK63-8-ld_1_data_000005.h5	/entry/data/data	80
  481	HDF5	https://zenodo.org/records/14894181/files/V-CK63-8-ld_1_data_000005.h5	/entry/data/data	81
  482	HDF5	https://zenodo.org/records/14894181/files/V-CK63-8-ld_1_data_000005.h5	/entry/data/data	82
  483	HDF5	https://zenodo.org/records/14894181/files/V-CK63-8-ld_1_data_000005.h5	/entry/data/data	83
  484	HDF5	https://zenodo.org/records/14894181/files/V-CK63-8-ld_1_data_000005.h5	/entry/data/data	84
  485	HDF5	https://zenodo.org/records/14894181/files/V-CK63-8-ld_1_data_000005.h5	/entry/data/data	85
  486	HDF5	https://zenodo.org/records/14894181/files/V-CK63-8-ld_1_data_000005.h5	/entry/data/data	86
  487	HDF5	https://zenodo.org/records/14894181/files/V-CK63-8-ld_1_data_000005.h5	/entry/data/data	87
  488	HDF5	https://zenodo.org/records/14894181/files/V-CK63-8-ld_1_data_000005.h5	/entry/data/data	88
  489	HDF5	https://zenodo.org/records/14894181/files/V-CK63-8-ld_1_data_000005.h5	/entry/data/data	89
  490	HDF5	https://zenodo.org/records/14894181/files/V-CK63-8-ld_1_data_000005.h5	/entry/data/data	90
  491	HDF5	https://zenodo.org/records/14894181/files/V-CK63-8-ld_1_data_000005.h5	/entry/data/data	91
  492	HDF5	https://zenodo.org/records/14894181/files/V-CK63-8-ld_1_data_000005.h5	/entry/data/data	92
  493	HDF5	https://zenodo.org/records/14894181/files/V-CK63-8-ld_1_data_000005.h5	/entry/data/data	93
  494	HDF5	https://zenodo.org/records/14894181/files/V-CK63-8-ld_1_data_000005.h5	/entry/data/data	94
  495	HDF5	https://zenodo.org/records/14894181/files/V-CK63-8-ld_1_data_000005.h5	/entry/data/data	95
  496	HDF5	https://zenodo.org/records/14894181/files/V-CK63-8-ld_1_data_000005.h5	/entry/data/data	96
  497	HDF5	https://zenodo.org/records/14894181/files/V-CK63-8-ld_1_data_000005.h5	/entry/data/data	97
  498	HDF5	https://zenodo.org/records/14894181/files/V-CK63-8-ld_1_data_000005.h5	/entry/data/data	98
  499	HDF5	https://zenodo.org/records/14894181/files/V-CK63-8-ld_1_data_000005.h5	/entry/data/data	99
  500	HDF5	https://zenodo.org/records/14894181/files/V-CK63-8-ld_1_data_000005.h5	/entry/data/data	100
  501	HDF5	https://zenodo.org/records/14894181/files/V-CK63-8-ld_1_data_000006.h5	/entry/data/data	1
  502	HDF5	https://zenodo.org/records/14894181/files/V-CK63-8-ld_1_data_000006.h5	/entry/data/data	2
  503	HDF5	https://zenodo.org/records/14894181/files/V-CK63-8-ld_1_data_000006.h5	/entry/data/data	3
  504	HDF5	https://zenodo.org/records/14894181/files/V-CK63-8-ld_1_data_000006.h5	/entry/data/data	4
  505	HDF5	https://zenodo.org/records/14894181/files/V-CK63-8-ld_1_data_000006.h5	/entry/data/data	5
  506	HDF5	https://zenodo.org/records/14894181/files/V-CK63-8-ld_1_data_000006.h5	/entry/data/data	6
  507	HDF5	https://zenodo.org/records/14894181/files/V-CK63-8-ld_1_data_000006.h5	/entry/data/data	7
  508	HDF5	https://zenodo.org/records/14894181/files/V-CK63-8-ld_1_data_000006.h5	/entry/data/data	8
  509	HDF5	https://zenodo.org/records/14894181/files/V-CK63-8-ld_1_data_000006.h5	/entry/data/data	9
  510	HDF5	https://zenodo.org/records/14894181/files/V-CK63-8-ld_1_data_000006.h5	/entry/data/data	10
  511	HDF5	https://zenodo.org/records/14894181/files/V-CK63-8-ld_1_data_000006.h5	/entry/data/data	11
  512	HDF5	https://zenodo.org/records/14894181/files/V-CK63-8-ld_1_data_000006.h5	/entry/data/data	12
  513	HDF5	https://zenodo.org/records/14894181/files/V-CK63-8-ld_1_data_000006.h5	/entry/data/data	13
  514	HDF5	https://zenodo.org/records/14894181/files/V-CK63-8-ld_1_data_000006.h5	/entry/data/data	14
  515	HDF5	https://zenodo.org/records/14894181/files/V-CK63-8-ld_1_data_000006.h5	/entry/data/data	15
  516	HDF5	https://zenodo.org/records/14894181/files/V-CK63-8-ld_1_data_000006.h5	/entry/data/data	16
  517	HDF5	https://zenodo.org/records/14894181/files/V-CK63-8-ld_1_data_000006.h5	/entry/data/data	17
  518	HDF5	https://zenodo.org/records/14894181/files/V-CK63-8-ld_1_data_000006.h5	/entry/data/data	18
  519	HDF5	https://zenodo.org/records/14894181/files/V-CK63-8-ld_1_data_000006.h5	/entry/data/data	19
  520	HDF5	https://zenodo.org/records/14894181/files/V-CK63-8-ld_1_data_000006.h5	/entry/data/data	20
  521	HDF5	https://zenodo.org/records/14894181/files/V-CK63-8-ld_1_data_000006.h5	/entry/data/data	21
  522	HDF5	https://zenodo.org/records/14894181/files/V-CK63-8-ld_1_data_000006.h5	/entry/data/data	22
  523	HDF5	https://zenodo.org/records/14894181/files/V-CK63-8-ld_1_data_000006.h5	/entry/data/data	23
  524	HDF5	https://zenodo.org/records/14894181/files/V-CK63-8-ld_1_data_000006.h5	/entry/data/data	24
  525	HDF5	https://zenodo.org/records/14894181/files/V-CK63-8-ld_1_data_000006.h5	/entry/data/data	25
  526	HDF5	https://zenodo.org/records/14894181/files/V-CK63-8-ld_1_data_000006.h5	/entry/data/data	26
  527	HDF5	https://zenodo.org/records/14894181/files/V-CK63-8-ld_1_data_000006.h5	/entry/data/data	27
  528	HDF5	https://zenodo.org/records/14894181/files/V-CK63-8-ld_1_data_000006.h5	/entry/data/data	28
  529	HDF5	https://zenodo.org/records/14894181/files/V-CK63-8-ld_1_data_000006.h5	/entry/data/data	29
  530	HDF5	https://zenodo.org/records/14894181/files/V-CK63-8-ld_1_data_000006.h5	/entry/data/data	30
  531	HDF5	https://zenodo.org/records/14894181/files/V-CK63-8-ld_1_data_000006.h5	/entry/data/data	31
  532	HDF5	https://zenodo.org/records/14894181/files/V-CK63-8-ld_1_data_000006.h5	/entry/data/data	32
  533	HDF5	https://zenodo.org/records/14894181/files/V-CK63-8-ld_1_data_000006.h5	/entry/data/data	33
  534	HDF5	https://zenodo.org/records/14894181/files/V-CK63-8-ld_1_data_000006.h5	/entry/data/data	34
  535	HDF5	https://zenodo.org/records/14894181/files/V-CK63-8-ld_1_data_000006.h5	/entry/data/data	35
  536	HDF5	https://zenodo.org/records/14894181/files/V-CK63-8-ld_1_data_000006.h5	/entry/data/data	36
  537	HDF5	https://zenodo.org/records/14894181/files/V-CK63-8-ld_1_data_000006.h5	/entry/data/data	37
  538	HDF5	https://zenodo.org/records/14894181/files/V-CK63-8-ld_1_data_000006.h5	/entry/data/data	38
  539	HDF5	https://zenodo.org/records/14894181/files/V-CK63-8-ld_1_data_000006.h5	/entry/data/data	39
  540	HDF5	https://zenodo.org/records/14894181/files/V-CK63-8-ld_1_data_000006.h5	/entry/data/data	40
  541	HDF5	https://zenodo.org/records/14894181/files/V-CK63-8-ld_1_data_000006.h5	/entry/data/data	41
  542	HDF5	https://zenodo.org/records/14894181/files/V-CK63-8-ld_1_data_000006.h5	/entry/data/data	42
  543	HDF5	https://zenodo.org/records/14894181/files/V-CK63-8-ld_1_data_000006.h5	/entry/data/data	43
  544	HDF5	https://zenodo.org/records/14894181/files/V-CK63-8-ld_1_data_000006.h5	/entry/data/data	44
  545	HDF5	https://zenodo.org/records/14894181/files/V-CK63-8-ld_1_data_000006.h5	/entry/data/data	45
  546	HDF5	https://zenodo.org/records/14894181/files/V-CK63-8-ld_1_data_000006.h5	/entry/data/data	46
  547	HDF5	https://zenodo.org/records/14894181/files/V-CK63-8-ld_1_data_000006.h5	/entry/data/data	47
  548	HDF5	https://zenodo.org/records/14894181/files/V-CK63-8-ld_1_data_000006.h5	/entry/data/data	48
  549	HDF5	https://zenodo.org/records/14894181/files/V-CK63-8-ld_1_data_000006.h5	/entry/data/data	49
  550	HDF5	https://zenodo.org/records/14894181/files/V-CK63-8-ld_1_data_000006.h5	/entry/data/data	50
  551	HDF5	https://zenodo.org/records/14894181/files/V-CK63-8-ld_1_data_000006.h5	/entry/data/data	51
  552	HDF5	https://zenodo.org/records/14894181/files/V-CK63-8-ld_1_data_000006.h5	/entry/data/data	52
  553	HDF5	https://zenodo.org/records/14894181/files/V-CK63-8-ld_1_data_000006.h5	/entry/data/data	53
  554	HDF5	https://zenodo.org/records/14894181/files/V-CK63-8-ld_1_data_000006.h5	/entry/data/data	54
  555	HDF5	https://zenodo.org/records/14894181/files/V-CK63-8-ld_1_data_000006.h5	/entry/data/data	55
  556	HDF5	https://zenodo.org/records/14894181/files/V-CK63-8-ld_1_data_000006.h5	/entry/data/data	56
  557	HDF5	https://zenodo.org/records/14894181/files/V-CK63-8-ld_1_data_000006.h5	/entry/data/data	57
  558	HDF5	https://zenodo.org/records/14894181/files/V-CK63-8-ld_1_data_000006.h5	/entry/data/data	58
  559	HDF5	https://zenodo.org/records/14894181/files/V-CK63-8-ld_1_data_000006.h5	/entry/data/data	59
  560	HDF5	https://zenodo.org/records/14894181/files/V-CK63-8-ld_1_data_000006.h5	/entry/data/data	60
  561	HDF5	https://zenodo.org/records/14894181/files/V-CK63-8-ld_1_data_000006.h5	/entry/data/data	61
  562	HDF5	https://zenodo.org/records/14894181/files/V-CK63-8-ld_1_data_000006.h5	/entry/data/data	62
  563	HDF5	https://zenodo.org/records/14894181/files/V-CK63-8-ld_1_data_000006.h5	/entry/data/data	63
  564	HDF5	https://zenodo.org/records/14894181/files/V-CK63-8-ld_1_data_000006.h5	/entry/data/data	64
  565	HDF5	https://zenodo.org/records/14894181/files/V-CK63-8-ld_1_data_000006.h5	/entry/data/data	65
  566	HDF5	https://zenodo.org/records/14894181/files/V-CK63-8-ld_1_data_000006.h5	/entry/data/data	66
  567	HDF5	https://zenodo.org/records/14894181/files/V-CK63-8-ld_1_data_000006.h5	/entry/data/data	67
  568	HDF5	https://zenodo.org/records/14894181/files/V-CK63-8-ld_1_data_000006.h5	/entry/data/data	68
  569	HDF5	https://zenodo.org/records/14894181/files/V-CK63-8-ld_1_data_000006.h5	/entry/data/data	69
  570	HDF5	https://zenodo.org/records/14894181/files/V-CK63-8-ld_1_data_000006.h5	/entry/data/data	70
  571	HDF5	https://zenodo.org/records/14894181/files/V-CK63-8-ld_1_data_000006.h5	/entry/data/data	71
  572	HDF5	https://zenodo.org/records/14894181/files/V-CK63-8-ld_1_data_000006.h5	/entry/data/data	72
  573	HDF5	https://zenodo.org/records/14894181/files/V-CK63-8-ld_1_data_000006.h5	/entry/data/data	73
  574	HDF5	https://zenodo.org/records/14894181/files/V-CK63-8-ld_1_data_000006.h5	/entry/data/data	74
  575	HDF5	https://zenodo.org/records/14894181/files/V-CK63-8-ld_1_data_000006.h5	/entry/data/data	75
  576	HDF5	https://zenodo.org/records/14894181/files/V-CK63-8-ld_1_data_000006.h5	/entry/data/data	76
  577	HDF5	https://zenodo.org/records/14894181/files/V-CK63-8-ld_1_data_000006.h5	/entry/data/data	77
  578	HDF5	https://zenodo.org/records/14894181/files/V-CK63-8-ld_1_data_000006.h5	/entry/data/data	78
  579	HDF5	https://zenodo.org/records/14894181/files/V-CK63-8-ld_1_data_000006.h5	/entry/data/data	79
  580	HDF5	https://zenodo.org/records/14894181/files/V-CK63-8-ld_1_data_000006.h5	/entry/data/data	80
  581	HDF5	https://zenodo.org/records/14894181/files/V-CK63-8-ld_1_data_000006.h5	/entry/data/data	81
  582	HDF5	https://zenodo.org/records/14894181/files/V-CK63-8-ld_1_data_000006.h5	/entry/data/data	82
  583	HDF5	https://zenodo.org/records/14894181/files/V-CK63-8-ld_1_data_000006.h5	/entry/data/data	83
  584	HDF5	https://zenodo.org/records/14894181/files/V-CK63-8-ld_1_data_000006.h5	/entry/data/data	84
  585	HDF5	https://zenodo.org/records/14894181/files/V-CK63-8-ld_1_data_000006.h5	/entry/data/data	85
  586	HDF5	https://zenodo.org/records/14894181/files/V-CK63-8-ld_1_data_000006.h5	/entry/data/data	86
  587	HDF5	https://zenodo.org/records/14894181/files/V-CK63-8-ld_1_data_000006.h5	/entry/data/data	87
  588	HDF5	https://zenodo.org/records/14894181/files/V-CK63-8-ld_1_data_000006.h5	/entry/data/data	88
  589	HDF5	https://zenodo.org/records/14894181/files/V-CK63-8-ld_1_data_000006.h5	/entry/data/data	89
  590	HDF5	https://zenodo.org/records/14894181/files/V-CK63-8-ld_1_data_000006.h5	/entry/data/data	90
  591	HDF5	https://zenodo.org/records/14894181/files/V-CK63-8-ld_1_data_000006.h5	/entry/data/data	91
  592	HDF5	https://zenodo.org/records/14894181/files/V-CK63-8-ld_1_data_000006.h5	/entry/data/data	92
  593	HDF5	https://zenodo.org/records/14894181/files/V-CK63-8-ld_1_data_000006.h5	/entry/data/data	93
  594	HDF5	https://zenodo.org/records/14894181/files/V-CK63-8-ld_1_data_000006.h5	/entry/data/data	94
  595	HDF5	https://zenodo.org/records/14894181/files/V-CK63-8-ld_1_data_000006.h5	/entry/data/data	95
  596	HDF5	https://zenodo.org/records/14894181/files/V-CK63-8-ld_1_data_000006.h5	/entry/data/data	96
  597	HDF5	https://zenodo.org/records/14894181/files/V-CK63-8-ld_1_data_000006.h5	/entry/data/data	97
  598	HDF5	https://zenodo.org/records/14894181/files/V-CK63-8-ld_1_data_000006.h5	/entry/data/data	98
  599	HDF5	https://zenodo.org/records/14894181/files/V-CK63-8-ld_1_data_000006.h5	/entry/data/data	99
  600	HDF5	https://zenodo.org/records/14894181/files/V-CK63-8-ld_1_data_000006.h5	/entry/data/data	100
  601	HDF5	https://zenodo.org/records/14894181/files/V-CK63-8-ld_1_data_000007.h5	/entry/data/data	1
  602	HDF5	https://zenodo.org/records/14894181/files/V-CK63-8-ld_1_data_000007.h5	/entry/data/data	2
  603	HDF5	https://zenodo.org/records/14894181/files/V-CK63-8-ld_1_data_000007.h5	/entry/data/data	3
  604	HDF5	https://zenodo.org/records/14894181/files/V-CK63-8-ld_1_data_000007.h5	/entry/data/data	4
  605	HDF5	https://zenodo.org/records/14894181/files/V-CK63-8-ld_1_data_000007.h5	/entry/data/data	5
  606	HDF5	https://zenodo.org/records/14894181/files/V-CK63-8-ld_1_data_000007.h5	/entry/data/data	6
  607	HDF5	https://zenodo.org/records/14894181/files/V-CK63-8-ld_1_data_000007.h5	/entry/data/data	7
  608	HDF5	https://zenodo.org/records/14894181/files/V-CK63-8-ld_1_data_000007.h5	/entry/data/data	8
  609	HDF5	https://zenodo.org/records/14894181/files/V-CK63-8-ld_1_data_000007.h5	/entry/data/data	9
  610	HDF5	https://zenodo.org/records/14894181/files/V-CK63-8-ld_1_data_000007.h5	/entry/data/data	10
  611	HDF5	https://zenodo.org/records/14894181/files/V-CK63-8-ld_1_data_000007.h5	/entry/data/data	11
  612	HDF5	https://zenodo.org/records/14894181/files/V-CK63-8-ld_1_data_000007.h5	/entry/data/data	12
  613	HDF5	https://zenodo.org/records/14894181/files/V-CK63-8-ld_1_data_000007.h5	/entry/data/data	13
  614	HDF5	https://zenodo.org/records/14894181/files/V-CK63-8-ld_1_data_000007.h5	/entry/data/data	14
  615	HDF5	https://zenodo.org/records/14894181/files/V-CK63-8-ld_1_data_000007.h5	/entry/data/data	15
  616	HDF5	https://zenodo.org/records/14894181/files/V-CK63-8-ld_1_data_000007.h5	/entry/data/data	16
  617	HDF5	https://zenodo.org/records/14894181/files/V-CK63-8-ld_1_data_000007.h5	/entry/data/data	17
  618	HDF5	https://zenodo.org/records/14894181/files/V-CK63-8-ld_1_data_000007.h5	/entry/data/data	18
  619	HDF5	https://zenodo.org/records/14894181/files/V-CK63-8-ld_1_data_000007.h5	/entry/data/data	19
  620	HDF5	https://zenodo.org/records/14894181/files/V-CK63-8-ld_1_data_000007.h5	/entry/data/data	20
  621	HDF5	https://zenodo.org/records/14894181/files/V-CK63-8-ld_1_data_000007.h5	/entry/data/data	21
  622	HDF5	https://zenodo.org/records/14894181/files/V-CK63-8-ld_1_data_000007.h5	/entry/data/data	22
  623	HDF5	https://zenodo.org/records/14894181/files/V-CK63-8-ld_1_data_000007.h5	/entry/data/data	23
  624	HDF5	https://zenodo.org/records/14894181/files/V-CK63-8-ld_1_data_000007.h5	/entry/data/data	24
  625	HDF5	https://zenodo.org/records/14894181/files/V-CK63-8-ld_1_data_000007.h5	/entry/data/data	25
  626	HDF5	https://zenodo.org/records/14894181/files/V-CK63-8-ld_1_data_000007.h5	/entry/data/data	26
  627	HDF5	https://zenodo.org/records/14894181/files/V-CK63-8-ld_1_data_000007.h5	/entry/data/data	27
  628	HDF5	https://zenodo.org/records/14894181/files/V-CK63-8-ld_1_data_000007.h5	/entry/data/data	28
  629	HDF5	https://zenodo.org/records/14894181/files/V-CK63-8-ld_1_data_000007.h5	/entry/data/data	29
  630	HDF5	https://zenodo.org/records/14894181/files/V-CK63-8-ld_1_data_000007.h5	/entry/data/data	30
  631	HDF5	https://zenodo.org/records/14894181/files/V-CK63-8-ld_1_data_000007.h5	/entry/data/data	31
  632	HDF5	https://zenodo.org/records/14894181/files/V-CK63-8-ld_1_data_000007.h5	/entry/data/data	32
  633	HDF5	https://zenodo.org/records/14894181/files/V-CK63-8-ld_1_data_000007.h5	/entry/data/data	33
  634	HDF5	https://zenodo.org/records/14894181/files/V-CK63-8-ld_1_data_000007.h5	/entry/data/data	34
  635	HDF5	https://zenodo.org/records/14894181/files/V-CK63-8-ld_1_data_000007.h5	/entry/data/data	35
  636	HDF5	https://zenodo.org/records/14894181/files/V-CK63-8-ld_1_data_000007.h5	/entry/data/data	36
  637	HDF5	https://zenodo.org/records/14894181/files/V-CK63-8-ld_1_data_000007.h5	/entry/data/data	37
  638	HDF5	https://zenodo.org/records/14894181/files/V-CK63-8-ld_1_data_000007.h5	/entry/data/data	38
  639	HDF5	https://zenodo.org/records/14894181/files/V-CK63-8-ld_1_data_000007.h5	/entry/data/data	39
  640	HDF5	https://zenodo.org/records/14894181/files/V-CK63-8-ld_1_data_000007.h5	/entry/data/data	40
  641	HDF5	https://zenodo.org/records/14894181/files/V-CK63-8-ld_1_data_000007.h5	/entry/data/data	41
  642	HDF5	https://zenodo.org/records/14894181/files/V-CK63-8-ld_1_data_000007.h5	/entry/data/data	42
  643	HDF5	https://zenodo.org/records/14894181/files/V-CK63-8-ld_1_data_000007.h5	/entry/data/data	43
  644	HDF5	https://zenodo.org/records/14894181/files/V-CK63-8-ld_1_data_000007.h5	/entry/data/data	44
  645	HDF5	https://zenodo.org/records/14894181/files/V-CK63-8-ld_1_data_000007.h5	/entry/data/data	45
  646	HDF5	https://zenodo.org/records/14894181/files/V-CK63-8-ld_1_data_000007.h5	/entry/data/data	46
  647	HDF5	https://zenodo.org/records/14894181/files/V-CK63-8-ld_1_data_000007.h5	/entry/data/data	47
  648	HDF5	https://zenodo.org/records/14894181/files/V-CK63-8-ld_1_data_000007.h5	/entry/data/data	48
  649	HDF5	https://zenodo.org/records/14894181/files/V-CK63-8-ld_1_data_000007.h5	/entry/data/data	49
  650	HDF5	https://zenodo.org/records/14894181/files/V-CK63-8-ld_1_data_000007.h5	/entry/data/data	50
  651	HDF5	https://zenodo.org/records/14894181/files/V-CK63-8-ld_1_data_000007.h5	/entry/data/data	51
  652	HDF5	https://zenodo.org/records/14894181/files/V-CK63-8-ld_1_data_000007.h5	/entry/data/data	52
  653	HDF5	https://zenodo.org/records/14894181/files/V-CK63-8-ld_1_data_000007.h5	/entry/data/data	53
  654	HDF5	https://zenodo.org/records/14894181/files/V-CK63-8-ld_1_data_000007.h5	/entry/data/data	54
  655	HDF5	https://zenodo.org/records/14894181/files/V-CK63-8-ld_1_data_000007.h5	/entry/data/data	55
  656	HDF5	https://zenodo.org/records/14894181/files/V-CK63-8-ld_1_data_000007.h5	/entry/data/data	56
  657	HDF5	https://zenodo.org/records/14894181/files/V-CK63-8-ld_1_data_000007.h5	/entry/data/data	57
  658	HDF5	https://zenodo.org/records/14894181/files/V-CK63-8-ld_1_data_000007.h5	/entry/data/data	58
  659	HDF5	https://zenodo.org/records/14894181/files/V-CK63-8-ld_1_data_000007.h5	/entry/data/data	59
  660	HDF5	https://zenodo.org/records/14894181/files/V-CK63-8-ld_1_data_000007.h5	/entry/data/data	60
  661	HDF5	https://zenodo.org/records/14894181/files/V-CK63-8-ld_1_data_000007.h5	/entry/data/data	61
  662	HDF5	https://zenodo.org/records/14894181/files/V-CK63-8-ld_1_data_000007.h5	/entry/data/data	62
  663	HDF5	https://zenodo.org/records/14894181/files/V-CK63-8-ld_1_data_000007.h5	/entry/data/data	63
  664	HDF5	https://zenodo.org/records/14894181/files/V-CK63-8-ld_1_data_000007.h5	/entry/data/data	64
  665	HDF5	https://zenodo.org/records/14894181/files/V-CK63-8-ld_1_data_000007.h5	/entry/data/data	65
  666	HDF5	https://zenodo.org/records/14894181/files/V-CK63-8-ld_1_data_000007.h5	/entry/data/data	66
  667	HDF5	https://zenodo.org/records/14894181/files/V-CK63-8-ld_1_data_000007.h5	/entry/data/data	67
  668	HDF5	https://zenodo.org/records/14894181/files/V-CK63-8-ld_1_data_000007.h5	/entry/data/data	68
  669	HDF5	https://zenodo.org/records/14894181/files/V-CK63-8-ld_1_data_000007.h5	/entry/data/data	69
  670	HDF5	https://zenodo.org/records/14894181/files/V-CK63-8-ld_1_data_000007.h5	/entry/data/data	70
  671	HDF5	https://zenodo.org/records/14894181/files/V-CK63-8-ld_1_data_000007.h5	/entry/data/data	71
  672	HDF5	https://zenodo.org/records/14894181/files/V-CK63-8-ld_1_data_000007.h5	/entry/data/data	72
  673	HDF5	https://zenodo.org/records/14894181/files/V-CK63-8-ld_1_data_000007.h5	/entry/data/data	73
  674	HDF5	https://zenodo.org/records/14894181/files/V-CK63-8-ld_1_data_000007.h5	/entry/data/data	74
  675	HDF5	https://zenodo.org/records/14894181/files/V-CK63-8-ld_1_data_000007.h5	/entry/data/data	75
  676	HDF5	https://zenodo.org/records/14894181/files/V-CK63-8-ld_1_data_000007.h5	/entry/data/data	76
  677	HDF5	https://zenodo.org/records/14894181/files/V-CK63-8-ld_1_data_000007.h5	/entry/data/data	77
  678	HDF5	https://zenodo.org/records/14894181/files/V-CK63-8-ld_1_data_000007.h5	/entry/data/data	78
  679	HDF5	https://zenodo.org/records/14894181/files/V-CK63-8-ld_1_data_000007.h5	/entry/data/data	79
  680	HDF5	https://zenodo.org/records/14894181/files/V-CK63-8-ld_1_data_000007.h5	/entry/data/data	80
  681	HDF5	https://zenodo.org/records/14894181/files/V-CK63-8-ld_1_data_000007.h5	/entry/data/data	81
  682	HDF5	https://zenodo.org/records/14894181/files/V-CK63-8-ld_1_data_000007.h5	/entry/data/data	82
  683	HDF5	https://zenodo.org/records/14894181/files/V-CK63-8-ld_1_data_000007.h5	/entry/data/data	83
  684	HDF5	https://zenodo.org/records/14894181/files/V-CK63-8-ld_1_data_000007.h5	/entry/data/data	84
  685	HDF5	https://zenodo.org/records/14894181/files/V-CK63-8-ld_1_data_000007.h5	/entry/data/data	85
  686	HDF5	https://zenodo.org/records/14894181/files/V-CK63-8-ld_1_data_000007.h5	/entry/data/data	86
  687	HDF5	https://zenodo.org/records/14894181/files/V-CK63-8-ld_1_data_000007.h5	/entry/data/data	87
  688	HDF5	https://zenodo.org/records/14894181/files/V-CK63-8-ld_1_data_000007.h5	/entry/data/data	88
  689	HDF5	https://zenodo.org/records/14894181/files/V-CK63-8-ld_1_data_000007.h5	/entry/data/data	89
  690	HDF5	https://zenodo.org/records/14894181/files/V-CK63-8-ld_1_data_000007.h5	/entry/data/data	90
  691	HDF5	https://zenodo.org/records/14894181/files/V-CK63-8-ld_1_data_000007.h5	/entry/data/data	91
  692	HDF5	https://zenodo.org/records/14894181/files/V-CK63-8-ld_1_data_000007.h5	/entry/data/data	92
  693	HDF5	https://zenodo.org/records/14894181/files/V-CK63-8-ld_1_data_000007.h5	/entry/data/data	93
  694	HDF5	https://zenodo.org/records/14894181/files/V-CK63-8-ld_1_data_000007.h5	/entry/data/data	94
  695	HDF5	https://zenodo.org/records/14894181/files/V-CK63-8-ld_1_data_000007.h5	/entry/data/data	95
  696	HDF5	https://zenodo.org/records/14894181/files/V-CK63-8-ld_1_data_000007.h5	/entry/data/data	96
  697	HDF5	https://zenodo.org/records/14894181/files/V-CK63-8-ld_1_data_000007.h5	/entry/data/data	97
  698	HDF5	https://zenodo.org/records/14894181/files/V-CK63-8-ld_1_data_000007.h5	/entry/data/data	98
  699	HDF5	https://zenodo.org/records/14894181/files/V-CK63-8-ld_1_data_000007.h5	/entry/data/data	99
  700	HDF5	https://zenodo.org/records/14894181/files/V-CK63-8-ld_1_data_000007.h5	/entry/data/data	100
  701	HDF5	https://zenodo.org/records/14894181/files/V-CK63-8-ld_1_data_000008.h5	/entry/data/data	1
  702	HDF5	https://zenodo.org/records/14894181/files/V-CK63-8-ld_1_data_000008.h5	/entry/data/data	2
  703	HDF5	https://zenodo.org/records/14894181/files/V-CK63-8-ld_1_data_000008.h5	/entry/data/data	3
  704	HDF5	https://zenodo.org/records/14894181/files/V-CK63-8-ld_1_data_000008.h5	/entry/data/data	4
  705	HDF5	https://zenodo.org/records/14894181/files/V-CK63-8-ld_1_data_000008.h5	/entry/data/data	5
  706	HDF5	https://zenodo.org/records/14894181/files/V-CK63-8-ld_1_data_000008.h5	/entry/data/data	6
  707	HDF5	https://zenodo.org/records/14894181/files/V-CK63-8-ld_1_data_000008.h5	/entry/data/data	7
  708	HDF5	https://zenodo.org/records/14894181/files/V-CK63-8-ld_1_data_000008.h5	/entry/data/data	8
  709	HDF5	https://zenodo.org/records/14894181/files/V-CK63-8-ld_1_data_000008.h5	/entry/data/data	9
  710	HDF5	https://zenodo.org/records/14894181/files/V-CK63-8-ld_1_data_000008.h5	/entry/data/data	10
  711	HDF5	https://zenodo.org/records/14894181/files/V-CK63-8-ld_1_data_000008.h5	/entry/data/data	11
  712	HDF5	https://zenodo.org/records/14894181/files/V-CK63-8-ld_1_data_000008.h5	/entry/data/data	12
  713	HDF5	https://zenodo.org/records/14894181/files/V-CK63-8-ld_1_data_000008.h5	/entry/data/data	13
  714	HDF5	https://zenodo.org/records/14894181/files/V-CK63-8-ld_1_data_000008.h5	/entry/data/data	14
  715	HDF5	https://zenodo.org/records/14894181/files/V-CK63-8-ld_1_data_000008.h5	/entry/data/data	15
  716	HDF5	https://zenodo.org/records/14894181/files/V-CK63-8-ld_1_data_000008.h5	/entry/data/data	16
  717	HDF5	https://zenodo.org/records/14894181/files/V-CK63-8-ld_1_data_000008.h5	/entry/data/data	17
  718	HDF5	https://zenodo.org/records/14894181/files/V-CK63-8-ld_1_data_000008.h5	/entry/data/data	18
  719	HDF5	https://zenodo.org/records/14894181/files/V-CK63-8-ld_1_data_000008.h5	/entry/data/data	19
  720	HDF5	https://zenodo.org/records/14894181/files/V-CK63-8-ld_1_data_000008.h5	/entry/data/data	20
  721	HDF5	https://zenodo.org/records/14894181/files/V-CK63-8-ld_1_data_000008.h5	/entry/data/data	21
  722	HDF5	https://zenodo.org/records/14894181/files/V-CK63-8-ld_1_data_000008.h5	/entry/data/data	22
  723	HDF5	https://zenodo.org/records/14894181/files/V-CK63-8-ld_1_data_000008.h5	/entry/data/data	23
  724	HDF5	https://zenodo.org/records/14894181/files/V-CK63-8-ld_1_data_000008.h5	/entry/data/data	24
  725	HDF5	https://zenodo.org/records/14894181/files/V-CK63-8-ld_1_data_000008.h5	/entry/data/data	25
  726	HDF5	https://zenodo.org/records/14894181/files/V-CK63-8-ld_1_data_000008.h5	/entry/data/data	26
  727	HDF5	https://zenodo.org/records/14894181/files/V-CK63-8-ld_1_data_000008.h5	/entry/data/data	27
  728	HDF5	https://zenodo.org/records/14894181/files/V-CK63-8-ld_1_data_000008.h5	/entry/data/data	28
  729	HDF5	https://zenodo.org/records/14894181/files/V-CK63-8-ld_1_data_000008.h5	/entry/data/data	29
  730	HDF5	https://zenodo.org/records/14894181/files/V-CK63-8-ld_1_data_000008.h5	/entry/data/data	30
  731	HDF5	https://zenodo.org/records/14894181/files/V-CK63-8-ld_1_data_000008.h5	/entry/data/data	31
  732	HDF5	https://zenodo.org/records/14894181/files/V-CK63-8-ld_1_data_000008.h5	/entry/data/data	32
  733	HDF5	https://zenodo.org/records/14894181/files/V-CK63-8-ld_1_data_000008.h5	/entry/data/data	33
  734	HDF5	https://zenodo.org/records/14894181/files/V-CK63-8-ld_1_data_000008.h5	/entry/data/data	34
  735	HDF5	https://zenodo.org/records/14894181/files/V-CK63-8-ld_1_data_000008.h5	/entry/data/data	35
  736	HDF5	https://zenodo.org/records/14894181/files/V-CK63-8-ld_1_data_000008.h5	/entry/data/data	36
  737	HDF5	https://zenodo.org/records/14894181/files/V-CK63-8-ld_1_data_000008.h5	/entry/data/data	37
  738	HDF5	https://zenodo.org/records/14894181/files/V-CK63-8-ld_1_data_000008.h5	/entry/data/data	38
  739	HDF5	https://zenodo.org/records/14894181/files/V-CK63-8-ld_1_data_000008.h5	/entry/data/data	39
  740	HDF5	https://zenodo.org/records/14894181/files/V-CK63-8-ld_1_data_000008.h5	/entry/data/data	40
  741	HDF5	https://zenodo.org/records/14894181/files/V-CK63-8-ld_1_data_000008.h5	/entry/data/data	41
  742	HDF5	https://zenodo.org/records/14894181/files/V-CK63-8-ld_1_data_000008.h5	/entry/data/data	42
  743	HDF5	https://zenodo.org/records/14894181/files/V-CK63-8-ld_1_data_000008.h5	/entry/data/data	43
  744	HDF5	https://zenodo.org/records/14894181/files/V-CK63-8-ld_1_data_000008.h5	/entry/data/data	44
  745	HDF5	https://zenodo.org/records/14894181/files/V-CK63-8-ld_1_data_000008.h5	/entry/data/data	45
  746	HDF5	https://zenodo.org/records/14894181/files/V-CK63-8-ld_1_data_000008.h5	/entry/data/data	46
  747	HDF5	https://zenodo.org/records/14894181/files/V-CK63-8-ld_1_data_000008.h5	/entry/data/data	47
  748	HDF5	https://zenodo.org/records/14894181/files/V-CK63-8-ld_1_data_000008.h5	/entry/data/data	48
  749	HDF5	https://zenodo.org/records/14894181/files/V-CK63-8-ld_1_data_000008.h5	/entry/data/data	49
  750	HDF5	https://zenodo.org/records/14894181/files/V-CK63-8-ld_1_data_000008.h5	/entry/data/data	50
  751	HDF5	https://zenodo.org/records/14894181/files/V-CK63-8-ld_1_data_000008.h5	/entry/data/data	51
  752	HDF5	https://zenodo.org/records/14894181/files/V-CK63-8-ld_1_data_000008.h5	/entry/data/data	52
  753	HDF5	https://zenodo.org/records/14894181/files/V-CK63-8-ld_1_data_000008.h5	/entry/data/data	53
  754	HDF5	https://zenodo.org/records/14894181/files/V-CK63-8-ld_1_data_000008.h5	/entry/data/data	54
  755	HDF5	https://zenodo.org/records/14894181/files/V-CK63-8-ld_1_data_000008.h5	/entry/data/data	55
  756	HDF5	https://zenodo.org/records/14894181/files/V-CK63-8-ld_1_data_000008.h5	/entry/data/data	56
  757	HDF5	https://zenodo.org/records/14894181/files/V-CK63-8-ld_1_data_000008.h5	/entry/data/data	57
  758	HDF5	https://zenodo.org/records/14894181/files/V-CK63-8-ld_1_data_000008.h5	/entry/data/data	58
  759	HDF5	https://zenodo.org/records/14894181/files/V-CK63-8-ld_1_data_000008.h5	/entry/data/data	59
  760	HDF5	https://zenodo.org/records/14894181/files/V-CK63-8-ld_1_data_000008.h5	/entry/data/data	60
  761	HDF5	https://zenodo.org/records/14894181/files/V-CK63-8-ld_1_data_000008.h5	/entry/data/data	61
  762	HDF5	https://zenodo.org/records/14894181/files/V-CK63-8-ld_1_data_000008.h5	/entry/data/data	62
  763	HDF5	https://zenodo.org/records/14894181/files/V-CK63-8-ld_1_data_000008.h5	/entry/data/data	63
  764	HDF5	https://zenodo.org/records/14894181/files/V-CK63-8-ld_1_data_000008.h5	/entry/data/data	64
  765	HDF5	https://zenodo.org/records/14894181/files/V-CK63-8-ld_1_data_000008.h5	/entry/data/data	65
  766	HDF5	https://zenodo.org/records/14894181/files/V-CK63-8-ld_1_data_000008.h5	/entry/data/data	66
  767	HDF5	https://zenodo.org/records/14894181/files/V-CK63-8-ld_1_data_000008.h5	/entry/data/data	67
  768	HDF5	https://zenodo.org/records/14894181/files/V-CK63-8-ld_1_data_000008.h5	/entry/data/data	68
  769	HDF5	https://zenodo.org/records/14894181/files/V-CK63-8-ld_1_data_000008.h5	/entry/data/data	69
  770	HDF5	https://zenodo.org/records/14894181/files/V-CK63-8-ld_1_data_000008.h5	/entry/data/data	70
  771	HDF5	https://zenodo.org/records/14894181/files/V-CK63-8-ld_1_data_000008.h5	/entry/data/data	71
  772	HDF5	https://zenodo.org/records/14894181/files/V-CK63-8-ld_1_data_000008.h5	/entry/data/data	72
  773	HDF5	https://zenodo.org/records/14894181/files/V-CK63-8-ld_1_data_000008.h5	/entry/data/data	73
  774	HDF5	https://zenodo.org/records/14894181/files/V-CK63-8-ld_1_data_000008.h5	/entry/data/data	74
  775	HDF5	https://zenodo.org/records/14894181/files/V-CK63-8-ld_1_data_000008.h5	/entry/data/data	75
  776	HDF5	https://zenodo.org/records/14894181/files/V-CK63-8-ld_1_data_000008.h5	/entry/data/data	76
  777	HDF5	https://zenodo.org/records/14894181/files/V-CK63-8-ld_1_data_000008.h5	/entry/data/data	77
  778	HDF5	https://zenodo.org/records/14894181/files/V-CK63-8-ld_1_data_000008.h5	/entry/data/data	78
  779	HDF5	https://zenodo.org/records/14894181/files/V-CK63-8-ld_1_data_000008.h5	/entry/data/data	79
  780	HDF5	https://zenodo.org/records/14894181/files/V-CK63-8-ld_1_data_000008.h5	/entry/data/data	80
  781	HDF5	https://zenodo.org/records/14894181/files/V-CK63-8-ld_1_data_000008.h5	/entry/data/data	81
[truncated: 289,918 more chars]
